# Supplementary material for: Cough detection using a non-contact microphone: A nocturnal cough study
Source: PLoS One. 2022 Jan 19;17(1):e0262240. doi: 10.1371/journal.pone.0262240 (PMC8769326; doi:10.1371/journal.pone.0262240)
Supplement: S1 Dataset — This table lists AHI, gender, and BMI, where the values 1 and 2 in the gender column indicate men and women, respectively. It provides the total number of events (cough, noise, snore, and coughs between the lights off/on separately) detected using manual labeling. NA stands for Not Available. S2 Table: Number of detected coughs per participant and stage. This table lists the number of coughs detected using the DNN model for each subject, according to each sleep stage and the total number of coughs detected for each subject. S3 Table: Stage duration per patient [hours]. This table lists the duration of each sleep stage, in hours, for each subject detected during the PSG test. S4 Table: Normalized number of detected coughs per participant and stage. This table shows the values of S2 Table normalized by the values in S3 Table. These data support the results of Table 1, Figs 10–12. (XLSX) [file pone.0262240.s001.xlsx]

## Sheet: Table S1
Table 1: Subjects characteristics and number of manually labeled events
Subject ID	AHI	Gender	BMI	Cough	Snore	Noise	Cough_lights
1	64.3	1	38.3	17	1703	971	NA
2	23	1	23	13	1590	1456	13
3	9.5	1	29.8	0	2362	416	0
4	16.8	1	39	20	1316	995	19
5	14.3	1	30.8	0	519	1835	0
6	9.1	2	31.8	12	2117	1886	12
7	42.6	1	33.6	0	0	4462	0
8	11.6	1	29.6	5	2948	1978	5
9	25.8	1	27.5	2	1566	1054	2
10	12.8	1	17	0	3811	606	0
11	15.9	1	27.8	81	1952	1312	72
12	6.7	1	23.2	8	4024	3123	3
13	10.8	1	33.1	0	2582	1194	0
14	16.9	1	29.1	6	525	1327	6
15	11.7	2	30.5	0	0	2570	0
16	11.6	1	27.8	0	1425	524	0
17	1.4	1	25	2	475	266	2
18	6.3	1	24.4	0	616	1523	0
19	3.6	1	22.5	2	4	9046	0
20	11.2	1	24.2	16	64	3077	9
21	32.3	1	23.7	43	535	1953	37
22	25.8	1	34	21	481	3373	21
23	3.5	1	26.8	10	1672	1041	7
24	12.2	1	45.4	0	298	2074	0
25	36.7	1	34.7	90	117	1334	80
26	34.4	1	31.6	10	746	2207	10
27	4.1	2	28.7	0	3	3406	0
28	19.6	2	28.2	1	2229	668	1
29	29.1	1	33.8	0	2696	1831	0
30	22.9	1	33.2	0	2768	509	0
31	16.4	2	37.3	3	3628	860	3
32	52.3	1	25.3	11	2358	921	2
33	11	1	29.1	3	2169	1587	3
34	9.3	2	37	6	1765	1964	6
35	14.4	1	31.3	48	3450	1325	28
36	35	1	37.3	8	3188	2769	0
37	15.6	2	36.4	3	4040	867	3
38	13	1	39.4	2	1186	1388	2
39	5.6	1	27	9	1822	2628	8
40	3.7	2	35.9	90	1298	2507	90
41	9.4	2	31.4	6	1482	4246	6
42	12.3	2	39.5	5	2578	1867	5
43	6.7	1	28.7	0	1106	2211	0
44	10.3	1	25.9	0	273	2471	0
45	34.1	2	43.8	1	4438	1379	1
46	38.5	1	34.6	0	1472	1624	0
47	5.2	1	36.8	9	2644	2095	9
48	37.3	2	34.8	6	1399	1477	6
49	10.8	1	29.1	7	1658	869	7
50	36.7	1	29	5	96	1656	5
51	10.8	2	30.1	54	3830	665	54
52	3.5	1	30.6	3	849	3077	3
53	1.1	1	21.9	0	1880	541	0
54	6.1	1	26.1	5	5786	426	5
55	3.1	2	27	17	1036	2279	17
56	7.3	1	22.2	0	0	4548	0
57	10.5	1	28.3	2	773	2395	0
58	11.5	2	29.6	152	240	2364	102
59	22.5	2	41.9	142	2693	2524	129
60	5.6	1	19.195	3	6	664	3
61	3.7	1	31.5	25	1618	1239	25
62	7.9	1	28.5	2	469	872	0
63	4.8	1	34.5	0	245	836	0
64	6.5	1	46.1	8	4054	1024	8
65	14.1	2	26.7	57	734	1294	40
66	52.1	1	31.2	4	725	2200	3
67	17.8	1	32.6	2	24	2043	2
68	18	1	30.8	0	1711	2258	0
69	22.9	1	24	0	2568	1944	0
70	11	2	33.3	7	124	710	7
71	37.6	2	27.7	9	2841	648	9
72	21.3	1	27.8	15	5156	184	10
73	38.6	1	24.8	1	3369	697	1
74	14.1	1	31.2	8	650	1274	6
75	58.8	1	38.6	16	733	2556	16
76	11.4	2	27.3	11	546	657	11
77	12.1	1	32.1	81	5293	268	81
78	7.4	2	26.3	13	17	522	13
79	1.3	1	32.9	0	2913	2009	0
80	7.7	2	31.2394	8	1486	3564	NA
81	10	1	29.7458	173	0	1105	NA
82	14.6	2	24.5578	27	57	3581	NA
83	26	1	38.5675	9	3414	1187	NA
84	49.1	1	34.8381	2	1543	1238	NA
85	3.2	2	27.8876	1	1090	1737	NA
86	15.4	2	29.9688	14	304	1248	NA
87	NA	2	27.8488	9	562	1954	NA
88	NA	1	17.2081	4	90	1340	NA
89	NA	2	45.4379	68	349	3880	NA

## Sheet: Table S2
Table 2: Number of detected coughs per patient and stage
Subject ID	Wake	REM	N1	N2	N3	TotalCoughs
1	NA	NA	NA	NA	NA	34
2	7	0	4	6	0	17
3	1	0	0	0	0	1
4	3	0	0	6	7	16
5	0	0	0	0	0	0
6	6	4	0	6	0	16
7	1	2	0	17	4	24
8	3	0	0	0	0	3
9	2	0	0	5	0	7
10	1	0	0	1	0	2
11	4	0	0	27	3	34
12	2	0	0	1	0	3
13	2	0	0	1	0	3
14	4	0	0	2	0	6
15	6	0	0	1	0	7
16	0	0	0	0	0	0
17	1	0	0	0	0	1
18	0	0	0	0	0	0
19	0	0	0	0	0	0
20	0	0	2	1	0	3
21	15	0	0	24	0	39
22	4	4	0	9	0	17
23	2	0	0	2	0	4
24	0	1	0	0	0	1
25	65	0	0	4	0	69
26	1	0	0	15	0	16
27	3	0	0	0	0	3
28	0	0	0	1	0	1
29	0	0	0	2	0	2
30	0	0	0	0	0	0
31	1	0	0	1	1	3
32	0	0	0	1	0	1
33	1	0	0	4	0	5
34	2	0	0	4	0	6
35	10	0	4	8	2	24
36	0	0	0	0	0	0
37	2	0	0	5	0	7
38	3	1	0	2	0	6
39	3	0	0	0	0	3
40	38	0	0	53	0	91
41	1	0	0	8	0	9
42	0	0	0	2	0	2
43	2	0	0	0	0	2
44	1	0	0	0	0	1
45	0	0	0	4	0	4
46	0	0	0	0	0	0
47	16	3	0	5	2	26
48	6	0	0	5	0	11
49	3	0	0	7	1	11
50	1	0	0	10	0	11
51	4	17	0	32	0	53
52	0	0	0	4	0	4
53	0	0	0	0	0	0
54	1	0	0	21	0	22
55	9	0	4	4	0	17
56	1	0	0	0	0	1
57	1	0	0	0	0	1
58	15	0	0	7	0	22
59	30	5	0	27	6	68
60	6	0	0	0	0	6
61	2	0	0	12	0	14
62	9	0	0	1	0	10
63	0	0	0	0	0	0
64	3	2	0	3	0	8
65	24	0	0	8	0	32
66	5	0	0	2	0	7
67	1	0	0	2	0	3
68	6	0	0	2	0	8
69	0	0	0	1	0	1
70	8	0	0	2	0	10
71	3	6	0	1	1	11
72	11	0	0	5	0	16
73	0	0	0	2	0	2
74	2	0	0	3	0	5
75	16	6	1	27	1	51
76	14	0	0	6	0	20
77	47	0	0	28	2	77
78	2	1	0	9	2	14
79	3	0	0	0	0	3
80	0	0	0	0	0	0
81	106	0	0	60	4	170
82	7	0	0	8	0	15
83	4	0	0	5	0	9
84	6	0	0	2	0	8
85	1	0	0	0	0	1
86	NA	NA	NA	NA	NA	20
87	NA	NA	NA	NA	NA	11
88	NA	NA	NA	NA	NA	10
89	NA	NA	NA	NA	NA	115

## Sheet: Table S3
Table 3: Stage duration per patient [hours]
Subject ID	Wake	REM	N1	N2	N3
1	NA	NA	NA	NA	NA
2	0.316667	0.375	0.208333	5.05	0.9
3	1.04167	0.933333	0.0666667	3.89167	0.416667
4	0.775	0.208333	0	3.78333	0.866667
5	0.65	0.716667	0	4.1	0.433333
6	1.125	0.516667	0.475	4.7	0.216667
7	0.15	1.675	0.0166667	4.64167	0.333333
8	1	1.2	0.325	2.69167	1.925
9	0.225	0.816667	0.05	4.94167	0.308333
10	0.183333	1.56667	0.0916667	4.55833	0.15
11	0.3	0.391667	0	3.54167	0.908333
12	0.266667	1.34167	0.0416667	2.99167	1.575
13	0.683333	0.766667	0.075	4.63333	0
14	0.683333	0.766667	0.075	4.63333	0
15	1.44167	0.375	0.241667	3.49167	0.516667
16	0.233333	1.63333	0.00833333	3.24167	0.491667
17	0.633333	1	0.141667	3.85	1.375
18	0.25	0.45	0.0166667	5.63333	0.95
19	0.291667	1.7	0	3.70833	1
20	0.525	0.966667	0.35	4.50833	0.958333
21	0.708333	0.941667	0.0166667	4.71667	0
22	0.6	0.658333	0.3	4.15833	0.158333
23	0.275	0.858333	0.0166667	4.41667	1.25
24	0.208333	0.925	0	3.66667	2.35833
25	0.833333	0.7	0	3.28333	0.35
26	0.616667	0.233333	0.0166667	5.075	0
27	1.06667	0.408333	0	3.48333	1.34167
28	0.525	0.633333	0.00833333	3.7	1.43333
29	0.975	0.75	0	4.06667	1.00833
30	1.09167	0.875	0.183333	4.2	0.591667
31	0.675	1.29167	0.0166667	4.80833	0.475
32	0.175	1.14167	0.325	4.85	0.833333
33	0.6	1.63333	0.233333	2.5	1.35
34	0.716667	1.16667	0.4	3.34167	1.71667
35	0.708333	0.533333	0.541667	4.6	0.841667
36	0.6	0.1	0	3.86667	0.441667
37	0.141667	0.775	0.433333	5.99167	0.258333
38	0.375	0.883333	0.125	5.23333	0.341667
39	0.616667	1.26667	0.85	2.10833	2.08333
40	0.941667	0.075	0	5.88333	0
41	0.391667	0.1	0.0416667	6.36667	0
42	0.941667	0.341667	0.658333	5.16667	0
43	0.216667	0.441667	0.25	5.16667	0.408333
44	0.291667	2.05	0.0666667	2.41667	2.54167
45	1.00833	1.375	0.15	5.15	0
46	0.641667	0.783333	0	3.64167	0
47	0.258333	1.53333	0.0333333	3.65833	1.725
48	1.075	0	0.05	4.80833	0.75
49	0.341667	1.93333	0.0583333	4.94167	0.325
50	3.18333	0	0.0666667	4.10833	0
51	0.241667	1.35833	0.191667	5.7	0
52	0.333333	0.825	0.108333	5.84167	0
53	0.5	1.13333	0.116667	5.18333	0
54	0.383333	0.516667	0	4.94167	0
55	0.708333	0.375	0.0666667	4.325	0
56	2.56667	0.00833333	0.308333	2.425	1.5
57	0.475	0.566667	0.225	5.75	0.166667
58	1.675	0	0.0333333	2.73333	1.9
59	1.00833	0.266667	0.0166667	5.325	0.983333
60	4.79167	0	0.133333	1.81667	0
61	0.225	0.866667	0.108333	5.24167	0.775
62	1.25	0.916667	0.0166667	3.95	0
63	0.383333	1.69167	0.0666667	3.875	1.4
64	0.966667	0.775	0.133333	4.38333	0.766667
65	0.716667	1.19167	0.2	5.85833	0
66	0.5	1.18333	0	5.60833	0
67	1.13333	1.01667	0.166667	3.86667	0.741667
68	0.25	1.41667	0	4.10833	1.61667
69	0.325	1.04167	0	6.35	0
70	0.775	0.866667	0	4.36667	1.675
71	0.341667	1.21667	0	4.65	1.16667
72	1.26667	0.583333	0.00833333	5.53333	0
73	0.475	0.183333	0.0333333	6.29167	0.508333
74	1.59167	0.566667	0.0166667	4.48333	0
75	0.366667	0.825	0.391667	5.53333	0.9
76	1.59167	0	0	3.76667	1.08333
77	1.08333	1.10833	0.00833333	3.73333	1.79167
78	0.416667	1.375	0.025	4.625	1.025
79	1.225	0	0	5.375	2.55
80	0.458333	1.19167	0.05	5.55	0.875
81	2.06667	0	0	4.64167	0.383333
82	1.50833	0	0	4.68333	0.3
83	0.783333	0.241667	0	5.34167	0
84	1.93333	1.04167	0	4.09167	0
85	0.858333	0.891667	0	4.60833	0.316667
86	NA	NA	NA	NA	NA
87	NA	NA	NA	NA	NA
88	NA	NA	NA	NA	NA
89	NA	NA	NA	NA	NA

## Sheet: Table S4
Table 4: Normalized number of coughs per patient and stage [events/hour]
Subject ID	Wake	REM	N1	N2	N3
1	NA	NA	NA	NA	NA
2	22.1053	0	19.2	1.18812	0
3	0.96	0	0	0	0
4	3.87097	0	0	1.5859	8.07692
5	0	0	0	0	0
6	5.33333	7.74194	0	1.2766	0
7	6.66667	1.19403	0	3.66248	12
8	3	0	0	0	0
9	8.88889	0	0	1.0118	0
10	5.45455	0	0	0.219378	0
11	13.3333	0	0	7.62353	3.30275
12	7.5	0	0	0.334262	0
13	2.92683	0	0	0.215827	0
14	5.85366	0	0	0.431655	0
15	4.16185	0	0	0.286396	0
16	0	0	0	0	0
17	1.57895	0	0	0	0
18	0	0	0	0	0
19	0	0	0	0	0
20	0	0	5.71429	0.221811	0
21	21.1765	0	0	5.08834	0
22	6.66667	6.07595	0	2.16433	0
23	7.27273	0	0	0.45283	0
24	0	1.08108	0	0	0
25	78	0	0	1.21827	0
26	1.62162	0	0	2.95567	0
27	2.8125	0	0	0	0
28	0	0	0	0.27027	0
29	0	0	0	0.491803	0
30	0	0	0	0	0
31	1.48148	0	0	0.207972	2.10526
32	0	0	0	0.206186	0
33	1.66667	0	0	1.6	0
34	2.7907	0	0	1.19701	0
35	14.1176	0	7.38462	1.73913	2.37624
36	0	0	0	0	0
37	14.1176	0	0	0.834492	0
38	8	1.13208	0	0.382166	0
39	4.86486	0	0	0	0
40	40.354	0	0	9.0085	0
41	2.55319	0	0	1.25654	0
42	0	0	0	0.387097	0
43	9.23077	0	0	0	0
44	3.42857	0	0	0	0
45	0	0	0	0.776699	0
46	0	0	0	0	0
47	61.9355	1.95652	0	1.36674	1.15942
48	5.5814	0	0	1.03986	0
49	8.78049	0	0	1.41653	3.07692
50	0.314136	0	0	2.43408	0
51	16.5517	12.5153	0	5.61404	0
52	0	0	0	0.684736	0
53	0	0	0	0	0
54	2.6087	0	0	4.24958	0
55	12.7059	0	60	0.924855	0
56	0.38961	0	0	0	0
57	2.10526	0	0	0	0
58	8.95522	0	0	2.56098	0
59	29.7521	18.75	0	5.07042	6.10169
60	1.25217	0	0	0	0
61	8.88889	0	0	2.28935	0
62	7.2	0	0	0.253165	0
63	0	0	0	0	0
64	3.10345	2.58065	0	0.684411	0
65	33.4884	0	0	1.36558	0
66	10	0	0	0.356612	0
67	0.882353	0	0	0.517241	0
68	24	0	0	0.486815	0
69	0	0	0	0.15748	0
70	10.3226	0	0	0.458015	0
71	8.78049	4.93151	0	0.215054	0.857143
72	8.68421	0	0	0.903614	0
73	0	0	0	0.317881	0
74	1.25654	0	0	0.669145	0
75	43.6364	7.27273	2.55319	4.87952	1.11111
76	8.79581	0	0	1.59292	0
77	43.3846	0	0	7.5	1.11628
78	4.8	0.727273	0	1.94595	1.95122
79	2.44898	0	0	0	0
80	0	0	0	0	0
81	51.2903	0	0	12.9264	10.4348
82	4.64088	0	0	1.70819	0
83	5.10638	0	0	0.936037	0
84	3.10345	0	0	0.488798	0
85	1.16505	0	0	0	0
86	NA	NA	NA	NA	NA
87	NA	NA	NA	NA	NA
88	NA	NA	NA	NA	NA
89	NA	NA	NA	NA	NA
