# Supplementary material for: Cough detection using a non-contact microphone: A nocturnal cough study
Source: PLoS One. 2022 Jan 19;17(1):e0262240. doi: 10.1371/journal.pone.0262240 (PMC8769326; doi:10.1371/journal.pone.0262240)
Supplement: S2 Dataset — The table also contains the subject ID for each event, and its associated dataset (train, validation\valid, or test). (XLSX) [file pone.0262240.s002.xlsx]

## Sheet: Sheet1
SubjectID	Group	EnergyIndex	MFCC1stPart1	MFCC1stPart2	MFCC1stPart3	MFCC1stPart4	MFCC1stPart5	MFCC1stPart6	MFCC1stPart7	MFCC1stPart8	MFCC1stPart9	MFCC1stPart10	MFCC1stPart11	MFCC1stPart12	MFCC2ndPart1	MFCC2ndPart2	MFCC2ndPart3	MFCC2ndPart4	MFCC2ndPart5	MFCC2ndPart6	MFCC2ndPart7	MFCC2ndPart8	MFCC2ndPart9	MFCC2ndPart10	MFCC2ndPart11	MFCC2ndPart12	VoicedH	LPCvar	VoicedL	EnergyRatio	Kurtosis	Skewness	ZCR	Entropy	SpectralCentroid
1	train	4	21.587634	0.5638919	-0.099694122	0.97331727	-0.012485821	0.45966389	0.19560836	-0.11297475	-0.18953448	0.23767491	-0.28318515	-0.57828234	19.616341	0.17105309	-0.66735015	-0.53662849	-0.35529973	-0.11654773	0.21885422	0.18658572	-0.036942812	0.90284212	0.89078154	-0.36408468	0.66956443	0.062744891	0.3996206	4.4578381	5.1718753	-0.020097563	72.435897	2.3831436	2822.7527
1	train	2	19.169237	1.3600884	1.1164907	0.13931976	0.010847455	-0.34637602	0.25438606	0.057876021	-0.77684388	-0.10031259	-0.0039710354	-0.1779092	18.538733	0.38472194	-0.94732975	-0.62467289	-0.5519981	0.30034778	0.34683317	0.86699558	-0.86521818	-1.2559424	0.11384486	0.85334525	0.56693005	0.049415102	0.25834744	1.2005675	5.28064	0.044562547	66.083333	2.5077358	2187.7822
1	train	4	21.109831	0.65287367	0.39396581	0.71151289	0.10838204	0.1810268	0.16375136	-0.67077056	-0.22419838	-0.3814438	-0.53302668	-0.40101065	19.865645	0.10175919	-0.94488988	-0.41846946	-1.413192	0.40892921	0.72829497	0.94559238	0.19749873	-1.0151872	-0.85270328	-0.29366944	0.41060862	0.028769385	0.23361619	1.2104099	2.8712777	-0.013879452	74.435897	3.0225466	2525.6106
1	train	2	20.697905	0.94688244	0.50025116	0.41902881	-0.21554932	-0.039479833	0.69931086	-0.6597444	0.11387706	-0.21913302	-0.29899796	-0.73625513	20.920359	-0.041540427	-1.0535407	0.19871529	-0.6227736	0.089512557	0.13784423	-0.96702996	-0.35443114	0.25769778	-0.98542347	0.30737584	0.48980967	0.068375025	0.20181964	0.60929021	2.5196268	-0.0026394389	79.892857	3.1203419	2742.7618
1	train	2	19.791586	1.2378419	-0.30893248	0.050254405	-0.42592041	0.11009642	0.47616191	1.0471656	-0.25279603	-1.0029438	-0.86475626	-1.0310322	18.8384	0.66728299	-1.3679462	-0.43416852	-0.96117225	0.41624578	0.67719237	0.94632485	-0.81978732	-1.0198625	-0.15530231	-0.63917815	0.76795359	0.050122174	0.1927328	1.006507	3.4936647	-0.02728345	48.714286	2.9198283	1835.7441
1	train	3	19.661694	1.0512595	0.67947969	0.68834418	-0.13602307	0.13253003	0.46752598	-0.018141248	0.21487905	-0.34496211	0.15027246	-0.97395508	18.032803	0.26463386	-0.57578795	-0.26196917	-0.62230538	0.098394705	0.78995614	1.1568606	-0.016339597	-0.68060574	-0.61506249	-0.34133941	0.48011814	0.023138666	0.42619415	9.4389006	6.7038357	-0.1324121	68.666667	2.1919294	2318.329
1	train	3	19.030827	1.0155876	0.4219717	0.60297687	-0.24029797	0.10296721	1.0776153	0.018622814	0.40019853	0.20401166	0.16826832	-0.59562774	17.973782	0.87796433	-0.4267988	-0.41306829	-0.92810724	-0.68038968	0.48139775	0.37371042	0.15071497	-0.19212101	-0.37468071	0.08490741	0.48632306	0.017556096	0.40602889	9.399999	7.9695408	-0.38025797	58	2.010765	2034.6435
1	train	3	21.05385	0.98265993	0.41544281	0.65276399	0.21223816	-0.25383859	-0.22308792	0.57370744	-0.87007723	-0.88253232	-0.15595559	-0.42438776	19.377929	0.094492785	-0.29199921	0.34480506	-0.36449824	-0.0097591602	-0.001927946	1.4896814	-0.55801614	-0.93957962	0.59538751	-0.64507349	0.70492641	0.0277143	0.19830116	5.4521668	5.4688982	-0.021471948	43.135802	2.3723939	2514.2476
1	train	4	18.957175	0.95410457	-0.023404324	0.91708807	0.4990007	1.3861454	-0.50365841	-0.1124601	0.9370849	-0.37285196	-0.45635748	0.024507006	16.959383	0.82964069	-0.45816776	-0.4284957	-0.060502304	0.80014003	-1.7352768	0.21039096	0.69760723	-0.55218322	-0.48087854	-0.5352943	0.52970719	0.039988057	0.43773451	22.704732	9.7860515	-0.12486796	63.173913	1.835901	2109.6878
1	train	3	20.151818	1.0449366	0.09764256	0.67230808	0.35540353	0.43431904	-0.53988065	0.091276567	0.3197397	-0.21359738	0.16058988	-0.22242302	18.987041	0.25846968	-1.3151627	0.020162532	0.045209454	0.53636088	-0.72243267	0.68783874	0.22241995	-0.52842065	0.59973263	-0.0089896466	0.66874341	0.074307377	0.22905845	3.55309	4.9592741	-0.0055548762	78.322581	2.5609906	2256.7934
1	train	2	19.57511	1.4369207	-0.017065745	0.32537399	0.1677506	-0.0580405	-0.3348299	-0.30422028	0.58497161	0.044006322	-0.14362114	-0.19420875	17.079131	0.38642759	-1.1271056	0.41521052	0.10229667	1.0606191	-0.31802878	0.13961481	0.18465898	-1.5293956	-0.42096145	0.030274029	0.71197104	0.061310262	0.25855262	26.671686	11.077945	-0.18714194	73.578947	1.8487054	1839.9385
1	train	2	19.164679	1.4149363	0.025919116	0.081593556	0.30477901	-0.19586811	0.43999394	0.30162678	-0.41345024	0.5019197	-0.35521336	0.83400656	16.397805	1.0934077	-0.33641823	-0.52629862	0.019952365	-0.93968671	0.1108494	0.67663035	0.022316278	0.58009901	1.4152891	0.98607871	0.53861454	0.032853931	0.20565161	55.034336	6.7255064	0.055232143	45.117647	2.1606356	1880.3419
1	train	3	19.519855	1.1334116	0.34934829	-0.147742	0.12891951	0.48246221	-0.63998823	0.23709628	0.21638991	-0.66866891	-0.31839233	-0.26229278	16.998639	0.83917728	-0.38318912	-1.3093228	0.091928793	-0.58030249	-1.0010588	0.11540962	1.0378987	0.047347368	0.018070132	0.5134659	0.64107497	0.032819517	0.22246015	58.504247	6.4412162	-0.022053358	63.375	2.2068385	2116.6969
1	train	4	19.325524	0.94115009	-0.27455767	0.83318887	1.2095386	0.46967456	0.67029797	-0.67605353	-0.19890081	1.1208499	0.31258134	-0.67910789	17.760407	0.26679625	-0.15137695	-0.15856024	-0.15409319	0.58566431	-0.61203533	-1.395044	-0.034982122	0.6208858	0.99474026	-0.16439494	0.55251224	0.066892311	0.33011089	4.638587	6.896818	-0.030751095	72.342105	1.9497956	2511.0766
1	train	2	17.825348	1.2375567	0.84737042	0.92730057	0.55649945	1.2067099	0.0069666778	0.36193379	-0.26715376	-0.50446851	0.28460045	-0.083804618	16.203987	-0.13177046	-1.6421159	0.17011057	1.1296796	2.8313812	0.042818659	0.24700954	-1.4203299	0.9362523	-0.062575325	0.15743755	0.28441603	0.096667919	0.48600077	6.0553501	9.1580153	-0.29864492	56.142857	1.7805971	1880.4568
1	train	4	20.402434	0.96565673	0.23578561	1.2125396	0.25687437	1.0729305	0.15390445	-0.703226	-0.33698802	-0.18561523	-1.0432679	-0.56587541	17.569936	0.19576953	-0.65085825	-0.62028142	-0.12438367	1.4476091	-0.6155505	0.43606904	0.44008732	-0.31722777	0.67257429	-0.61809266	0.29225967	0.064717941	0.43238185	5.9992111	9.207407	-0.060984349	90.076923	1.9599718	2478.6024
1	train	5	20.167058	0.83921813	0.024257832	1.1392876	1.2879898	1.491071	-0.52225856	-0.39297901	-0.28196613	-0.63875813	0.0057124695	-0.55489642	17.609099	0.21710636	-0.31826491	0.33114251	0.6822768	0.53233348	-0.64792808	-1.0463209	0.14752531	0.19266871	0.042440509	0.28469424	0.68394741	0.033148725	0.80038056	1.6970712	7.2385695	0.11005341	93.1875	2.1274083	2647.6597
2	valid	5	19.303968	0.30933033	-0.45804063	0.85679451	-0.047489091	0.5400424	0.56366279	-0.46828932	0.45491071	-0.46769453	0.13141255	-0.79974924	15.540351	0.2672031	-0.5654327	-0.64341079	-0.17667171	0.46675394	0.18268464	-0.44035905	-0.46612151	-1.2111868	1.473239	-0.26744637	0.62076985	0.047125539	0.32840275	14.019624	16.844172	-0.1158357	78.378378	0.96176927	3051.1334
2	valid	3	16.041104	0.70512168	-0.42343476	0.52533086	-0.01749742	1.0228409	0.84276912	-0.16363047	0.43612304	-1.0283682	0.88303357	-0.016553474	13.280291	0.53374919	-0.62478718	-0.82739265	0.017567042	1.0225827	1.3078164	0.47524634	0.31498877	-1.0072857	0.44803608	-0.008891019	0.53625576	0.045275799	0.60539815	10.747355	8.5165931	0.53164755	65.411765	1.6766705	2604.8933
2	valid	3	17.151037	0.8563311	-0.31409886	0.34753698	0.24098497	0.99081397	0.57732394	-0.55768307	0.38560964	-0.21140025	0.039478655	-1.100699	13.936253	0.45626726	-0.55524115	-0.15722663	0.62726073	1.1117577	0.22242719	-1.3813661	-0.016206483	0.46617424	1.4850851	-1.1437878	0.63314249	0.028899394	0.44010777	34.557422	12.668429	-0.080447815	65.791667	1.5636223	2360.174
2	valid	4	18.815848	0.73725516	-0.30245665	0.15490913	-0.27998585	0.99333339	-0.044573563	-0.39701291	0.76934293	-1.2967672	-0.071996931	-0.83554324	15.801203	0.0074045414	-0.35069084	-0.55233151	-0.44468777	0.9501056	0.26148737	-0.44027684	0.021179501	-1.624647	1.0888051	0.48976297	0.69124375	0.043151752	0.41785342	15.411106	20.156966	0.32320516	98.513514	0.950274	2732.8841
2	valid	3	16.708699	0.67233275	-0.021718267	0.45260714	-0.085924991	0.87783767	0.74463655	-0.46315751	0.38604048	-0.36989011	0.21433304	-0.91941919	13.532107	0.37343529	-0.29889382	-0.30068302	0.11661689	0.55380915	0.29854996	-0.62384626	0.32196312	-0.46376312	0.99922239	-0.42498206	0.67980068	0.029651603	0.28595856	50.951913	15.586138	-0.10135296	86.222222	1.2504313	2620.7569
2	valid	3	17.332829	0.6842448	-0.17336563	0.57355573	-0.020086108	0.0084520275	0.72319199	-0.26260149	0.28007829	-0.93036884	0.18308676	-0.69052774	13.296305	0.33325863	-0.17905165	-0.34937306	-0.04981188	0.51763491	0.047513185	-0.58104373	0.23476659	-0.31453349	1.3501042	-0.5054508	0.65524256	0.03980373	0.36368089	31.379985	20.986509	-0.33663983	93	0.88248076	2737.3239
2	valid	3	17.173211	0.54026465	-0.16974911	0.57735798	-0.19118437	0.63949699	1.0789622	-0.3437781	0.10115902	-0.41120967	0.14042324	-0.70895851	13.443126	0.65080094	-0.46556152	-0.6735514	-0.5148938	0.72714658	0.63144979	-0.43357264	0.52679975	-0.62506466	0.66475422	-0.41255681	0.46789577	0.037566876	0.50140753	20.297921	16.290562	-0.26420214	78.888889	1.3845167	2738.8839
2	valid	2	16.552259	0.79622466	0.10510679	0.61532222	0.086150462	0.18468891	0.086886013	-1.028451	0.50969826	-0.14930207	-0.56571638	-0.42775101	13.244475	0.24193533	0.33100209	-0.12378558	0.353354	0.2746554	0.54632273	-0.90842777	0.40556246	-0.77961938	0.17364583	-1.2408859	0.71748698	0.039852546	0.41871325	134.24201	15.161426	-0.23331874	134.17647	1.1564263	2550.65
2	valid	4	19.035055	0.91748501	0.058096997	0.10628704	-0.73940589	0.29036796	0.59466865	-0.73087966	0.14899952	-1.0770173	-0.54866712	-0.63316998	15.061167	0.048962087	-0.58174927	-0.44629439	-0.47280709	0.6094279	0.42754182	-0.68313043	-0.25266499	-0.99851123	1.0374691	-0.087701255	0.75503776	0.045483159	0.36552418	47.005205	18.400421	0.2731096	82.378378	1.1378839	2374.0274
2	valid	6	16.971475	1.1018105	-0.12222699	0.64029267	-0.45105922	0.36304317	0.19489742	-0.07183136	-0.18677085	-0.84434769	-0.75445945	-1.1594113	16.44883	0.59893515	-0.29345263	-0.24883868	-0.66003614	-0.28852145	-0.24066854	-0.38609596	-0.89075478	-0.38959944	0.041245499	-0.42042023	0.72614095	0.02600606	0.59685913	11.991337	19.466601	-0.19650307	49.978261	1.1925312	2424.8357
2	valid	7	14.344243	1.1508379	0.083271738	0.51056096	-0.40382938	0.42928129	0.47341592	-0.26208218	0.20719007	-0.71418968	-0.036212569	-0.23417105	13.018929	0.95453267	-0.63668378	-0.1085348	-0.27387631	0.36292553	1.1684225	0.2209086	-0.53355404	-0.48257324	-0.15899379	-0.66989949	0.62457494	0.046925237	0.32907392	7.4795279	22.365917	0.53033472	61.451613	1.1258257	2257.3595
2	valid	8	12.237977	1.4192747	0.1190389	0.31564606	0.2570199	0.39021026	0.31801622	-0.41097365	0.17697673	-0.78361647	-0.22635715	-0.19763811	14.553159	0.52602742	-0.33660692	-0.27764602	-0.1033977	0.74099206	0.98862313	-0.41271817	0.80512937	-0.24866673	-1.1144471	-0.5975698	0.60593182	0.041596046	0.20173872	5.5747512	36.32833	-0.79671477	56.465116	1.0395272	2402.9689
2	valid	3	16.792976	1.1874733	-0.10864003	0.23438167	0.33243893	-0.25270865	0.58886324	-0.43100273	-0.010939352	-0.22383955	0.19195555	-0.21461928	12.600568	1.0982996	-0.22895395	-0.11510172	-0.38207653	0.26137499	0.79721868	-0.45764925	-0.18156197	-0.13164388	-0.045107659	-0.14173913	0.60494056	0.040241701	0.33409596	10.695864	15.747605	0.35465415	55.16129	1.2737332	2231.0722
4	test	4	18.851286	0.87767	0.55515681	-0.28286353	-0.64009786	0.32712337	-0.42671537	-1.0247145	-0.53299718	-0.94346409	-0.63042291	-0.17352113	16.794743	0.1564435	-0.088881443	-0.46435768	-0.92776472	0.69690199	-0.33570328	-0.89113779	-0.26409805	-0.66215183	-0.29068343	0.71348259	0.78517197	0.089737965	0.24717769	19.171651	10.49121	-0.0083997882	89.425532	1.8348207	2312.1835
4	test	3	20.022513	0.6320319	-0.075764199	-0.36259813	-0.43819187	-0.55037261	-1.1808666	-0.30755345	0.33166593	0.15204654	-0.0969501	0.25276082	17.232001	-0.29468488	-0.81402156	-0.5913716	0.19842957	0.055992196	-1.351214	-0.65269414	-0.14085986	1.2475403	-0.15461191	0.11656121	0.56104307	0.05595972	0.40187074	15.837206	5.2807795	0.011823236	80.102564	2.368069	2534.7374
4	test	2	19.336816	0.61444431	0.0075313182	-0.61437677	-0.65703046	-0.12885451	-0.86642196	-0.14546837	0.39802595	0.71678088	-1.0325262	-0.28448627	16.406866	-0.40592599	-1.0946403	-0.80714459	0.30343223	0.86221625	-1.2363976	-0.94663293	0.49196011	1.3266005	-0.38580365	-0.14992051	0.52878022	0.14832645	0.37679936	19.350179	6.1773801	-0.072986086	48.631579	2.2405365	2174.433
4	test	9	18.543715	0.51114161	-0.24439782	-1.0899954	-1.618869	-0.37046677	-1.3052734	-1.2748134	-0.35079394	0.39402265	1.2054939	1.4331714	17.561048	0.86013401	-1.1963146	-1.418228	-0.79039335	-1.8644066	-1.0215757	0.099537955	-0.53045174	1.4294877	1.417148	-0.65370939	0.62533318	0.06327961	0.32107743	0.62022268	3.4180129	-0.019964879	65.025641	2.7884863	2330.7798
4	test	3	20.322355	0.62437044	-0.44780735	-0.69824933	-0.48783208	-0.71031846	-0.39629171	0.40604148	0.050226453	0.61692397	-0.84646433	-0.37463225	17.578751	-0.21698722	-1.2508269	-1.222904	0.2010801	0.2892926	-0.76001654	-1.2464671	0.56346884	1.3720125	-0.56944937	0.42374467	0.062842243	0.036354997	0.25125517	9.2757213	10.770636	0.091340492	79.764706	1.819285	2701.0238
4	test	4	20.768684	0.80730083	0.015171282	-0.23143541	-0.72847161	-0.60098998	-1.1784812	-0.99610593	-0.9064122	0.55431795	0.45674655	-0.76195978	18.22547	-0.053663016	-0.19412915	-0.3940766	-0.3152259	0.25948858	-0.98041403	-1.3315927	-1.1734898	0.68768114	-0.29643343	-0.44543506	0.48539803	0.037473651	0.16887395	12.4265	6.9259122	0.15027676	82.079365	2.1714144	2461.5457
4	test	2	18.533551	0.85112043	-0.22765073	-0.22548358	-1.0297633	-0.4143384	-0.20186019	-0.63744949	-0.21544943	0.59620277	0.093746818	-0.30135255	16.678246	-0.075987392	-0.19333021	-0.14164906	-0.83206665	0.18708922	-0.69581243	-0.2300014	-0.4504973	0.38915182	-0.22551344	-0.49912515	0.37500409	0.053141187	0.46437469	46.289795	15.706885	0.18078868	97.72973	1.5073672	2368.2858
4	test	2	17.35993	0.81566079	-0.27811465	-0.24279999	-0.78539856	0.53115178	-0.39438991	-0.4520704	0.90606837	0.21035683	0.073125343	-0.61149506	14.557726	0.18909285	-0.87516489	-0.84859542	-0.21131531	1.1128657	0.087090211	-0.4685381	-0.22285379	0.066433839	-0.227177	0.63221854	0.31030473	0.048074949	0.22903111	82.522797	23.670254	0.80220397	84.875	0.93407731	2081.6081
4	test	2	18.18114	0.51400623	0.38547645	-0.22838416	0.23710341	-0.226342	-1.3794734	-0.27506568	-0.33399578	-0.18540779	-0.43922166	-0.56620861	16.296693	-0.37535562	-0.069170794	0.14955635	0.020450836	-0.45811877	-1.3309251	-0.46043934	-0.2775865	0.13320975	-0.39642389	-0.27978631	0.74748534	0.070700664	0.43574291	42.582339	23.67005	1.2467258	120.76923	1.0026811	2875.4762
4	test	10	16.748888	1.5563087	-0.49739326	-1.4738091	-1.8083415	0.12773328	-1.5194846	0.037471728	-0.77049023	-0.11210974	0.56172157	0.31649764	19.962712	0.93693835	-0.53441936	-0.91193624	-1.3848584	-0.44736827	-1.1619086	-0.70720221	0.045711504	0.1964984	0.66318275	-0.030831262	0.77844397	0.071544103	0.38992168	0.24737682	5.7602364	-0.026746062	59.858696	2.4055673	2113.2149
4	test	2	19.575998	0.69393932	0.0022218882	0.036713022	-0.30094769	-1.5528131	-1.3945299	0.30651023	0.00046245692	0.62308062	-0.2295249	-0.3518672	17.890159	-0.39730693	-0.68490381	-0.24945007	0.12271697	-0.88864182	-1.1770851	-0.31763728	0.12685918	-0.34010438	-2.0341046	0.80764514	0.47155722	0.039673785	0.25679806	8.978059	10.147017	-0.015288967	103.59091	1.8589665	2740.0868
4	test	2	18.612868	0.60953323	0.16283516	0.23332184	-0.63858995	-1.6498999	-1.2068388	0.14361519	0.033612036	0.35219179	-0.010807342	-0.29701889	16.448477	-0.26296867	-0.91677371	-0.61693236	-0.7962457	-0.49877115	0.120564	-0.31039539	-0.56362881	0.91448716	0.12098818	0.51553104	0.30048618	0.024365479	0.31339494	6.5112651	11.700602	0.2558718	104.69697	1.4372472	2910.594
4	test	4	19.932691	0.44733059	-0.33142763	0.24579183	-0.98184874	-0.74043531	-0.60536341	0.1855379	0.18317225	0.49907706	-0.39681403	-0.43943383	18.643197	0.34834838	-0.85390747	0.11134712	-0.45453512	-1.2219118	-0.59850896	-0.79066756	-0.96131742	1.3454488	-0.65144149	-0.2294708	0.45458234	0.035025108	0.29558834	3.8008107	7.3945826	0.076630903	86.911111	1.868624	2724.7085
4	test	2	19.578619	0.21358531	-0.042887084	0.35491525	-1.4103967	-0.74867533	-0.31888859	0.56766756	0.36261472	1.0056505	0.0044425945	-0.15262774	18.048689	-0.27210042	-1.3159299	-0.10543205	-0.70065804	-0.33403937	-0.10095801	-0.76066108	1.1453935	1.121696	-1.3815313	-0.32243806	0.55698923	0.060554699	0.21436741	1.923732	7.5214468	0.015832212	74.611111	2.0892893	2529.0211
4	test	3	18.585752	1.0118747	0.25896509	0.6952825	-0.46642103	-0.30204012	-0.46284322	-0.53964891	-0.52919135	-0.73760321	-0.40197937	-0.53245488	17.656551	0.055992652	-0.76060124	-0.84156338	-1.0122478	0.0086837316	-0.70198191	-1.0220463	0.52812143	0.47406406	-0.88627132	-0.051303168	0.38883546	0.041821566	0.42917236	1.1962797	6.0232854	0.098111078	61.649123	2.0445917	2416.123
4	test	3	20.291664	0.84079019	-0.04716905	-0.081931382	-0.96363666	-0.74987433	-1.0282852	-0.55015206	0.12702178	0.61272899	0.056904791	-0.63829053	18.445924	-0.089935918	-0.88493281	-0.87522289	-0.77342985	-0.47051569	-1.4606167	-0.63595661	1.1090578	0.34242717	-1.0895351	-0.26185989	0.58198715	0.043201348	0.36470402	7.7961392	5.2568143	0.042532315	56.983051	2.5175466	2207.8141
4	test	3	16.683081	0.61327121	-0.0269212	0.46809388	0.53486695	0.4365706	-0.81613624	-0.27288888	0.46798733	0.2315114	0.086152781	-0.28681586	16.067263	0.65902131	0.27580584	-0.048790834	-0.12812262	-0.42543517	-1.3782371	-0.84346584	0.21495297	0.038293803	0.70249919	0.17664209	0.42134766	0.023391841	0.16811861	0.59331018	6.183357	0.20289854	77.473684	1.9565116	2778.345
4	test	3	17.075667	0.78570344	0.13301247	0.2473043	0.25550666	0.032917114	-0.9050433	0.049819021	0.24577576	0.246327	-0.069936272	-0.32589412	15.580906	0.92868455	0.044688534	-0.49794737	-0.50549465	-1.2390656	-1.252613	-0.41989425	-0.51779356	0.72680991	0.3143862	0.1016321	0.33720899	0.02827107	0.17488446	0.90505743	5.3330525	0.17535189	45.808511	1.918906	2252.4372
4	test	9	14.303133	1.8733521	1.5082088	0.33300843	-0.60159854	0.34940465	-0.57331678	0.87224526	-0.084461288	-1.3008696	-0.13783471	-0.65183193	15.820603	1.8647907	0.84265497	0.60188285	-0.97817344	-0.12877385	-1.1061	1.0569768	-0.38090322	-1.3985923	0.25378064	-1.0779787	0.56989967	0.073983035	0.92036562	0.82469086	7.8243657	-0.078483065	47.46789	2.0839156	2140.0139
4	test	3	13.580251	1.1081144	0.31788293	-0.10511833	0.66665988	-0.96829863	-2.2806264	0.40180339	0.18092572	-0.79102148	-0.31203553	-0.79313046	14.405776	1.1629787	-0.15236796	-0.22609581	0.90673345	-1.3450487	-1.3271863	0.020026294	0.23782576	-1.3937981	-0.20995514	0.10033007	0.33699432	0.10232498	0.31989321	0.075203491	10.795115	0.12619314	95.724771	1.1636967	3815.6794
6	test	3	20.445395	0.62034669	-0.13439704	0.48302701	-1.2140532	-0.47994824	-0.34391342	0.37396276	-0.5674474	-0.37250475	-0.20107282	-0.3454269	17.874534	-0.074034635	-0.54412135	0.78596441	-1.2257563	-0.56544646	-0.41347553	0.71569424	0.13463536	0.51593325	-0.54656884	-0.65403951	0.50277533	0.11496183	0.30926552	5.4975825	8.2848142	0.090453888	91.979592	1.8777509	2622.5937
6	test	3	20.632204	0.34147032	0.06689537	0.56478494	-1.1674147	-0.18322919	-0.26478329	-0.11593226	-0.93089463	-0.66918813	-0.76251074	-0.81736094	17.157069	-0.077785265	-0.70467254	0.75757421	-0.90161669	-0.58082961	-0.24861818	0.26328634	0.2712536	0.38988285	-0.46099235	-0.57393209	0.48207797	0.079790137	0.63231664	2.8765259	10.18147	-0.044384709	106.85455	1.8288788	2813.5449
6	test	10	17.693003	0.6582547	0.16435298	0.028804145	-1.1259907	1.1608295	0.59794891	1.2142318	-0.18437451	-0.60256781	0.26578173	-1.0765461	16.545482	0.50971317	-1.1519534	-0.61830092	-2.0682911	1.1842352	0.93422652	1.2765561	0.135456	-0.7869015	0.62901619	-0.64493021	0.37558015	0.060636116	0.24262384	1	3.995128	0.011177687	65.653846	2.4736051	2352.1772
6	test	2	17.011467	0.79090725	0.95725982	0.59254305	-0.31045533	0.67616331	0.010620194	0.32322459	-0.43316683	-1.2453611	-0.74219093	-0.83381601	14.79614	0.39859489	-1.2123135	-0.039814325	-1.2867963	1.4667316	0.51208703	0.71792596	-0.011612529	-0.7351377	1.1899232	-0.63612611	0.27680884	0.10014241	0.50987885	3.9835272	7.4993621	0.05681811	58.754717	1.6245633	2413.0132
6	test	3	17.785402	0.836775	0.69741498	0.81788341	-0.58844904	0.91284152	0.39129409	0.42159971	0.17669531	-0.49090094	-0.22503861	-1.2326966	16.685468	0.21364356	-0.99952188	-0.44935408	-1.8393421	0.79371181	0.52769438	0.84153954	0.9605007	-0.059742182	1.345034	-2.2429232	0.61743087	0.07216482	0.25598436	4.6949254	10.725801	0.18546782	82.933333	1.4851297	2562.8734
6	test	3	17.018816	1.1202718	0.076483226	0.26400646	-0.66099392	0.74982894	0.030443073	-0.31579704	0.44790705	-1.1007107	-0.73759818	-0.61523919	15.120011	0.086353515	-0.38959863	-0.45075973	-0.33402173	1.1307912	0.26782218	0.21414911	-0.020572784	-0.030830869	0.32680383	-0.29429397	0.6730694	0.044035432	0.25531071	50.378169	24.464082	1.5284773	106.47826	1.4096095	2179.4976
6	test	3	14.545823	1.0454683	0.22963918	1.1146377	0.65871686	0.047835611	0.29327356	0.0075793233	0.86852715	-0.28486269	0.13674238	0.57347424	13.827462	-0.32795157	-0.42204909	0.48977659	0.45672428	0.57579875	-1.1047791	1.0585894	-0.066088061	1.1280855	0.51870026	-0.4181958	0.056994013	0.094971197	0.40433641	5.3352277	11.46948	-0.28355268	121.35897	1.5386362	2744.7492
6	test	2	15.278164	0.99414125	0.31189697	0.48610506	0.093577979	1.0294737	-1.529156	0.72090607	0.96224631	0.07123725	-0.49471443	0.032608105	13.149677	-0.10522264	0.042966174	0.6861056	0.012692106	0.75930606	-1.7093115	0.84678474	0.46758878	0.44398663	0.04198119	-0.051521331	0.60951043	0.074923768	0.2767905	118.86209	21.264161	-0.92408791	118.73684	0.94563242	2119.9477
6	test	2	17.216906	0.89825065	0.8661343	1.7479575	-0.22522323	-0.93323443	-0.17886591	0.85886465	-0.44862913	-0.24963362	-0.54830719	0.28941459	14.207832	-0.10500643	-0.62683469	1.5681545	-0.35291573	-0.015597919	0.52874084	0.41174111	0.47769446	0.32756751	0.19185365	0.35210993	0.23079451	0.03985065	0.17507007	32.366519	42.294285	1.3459461	109.64103	1.124358	2631.014
6	test	2	16.15417	1.1762929	0.63400308	1.1690456	-0.33831291	-0.14810313	0.4177674	-0.24623646	0.12906386	0.34253184	-1.6616221	-0.072374289	14.284745	-0.1809171	-0.59057763	1.4199886	-0.41161344	0.61359435	-0.36981529	0.4203334	-0.029140645	-0.19129403	1.2411488	-0.31085297	0.45165389	0.057140619	0.14802366	43.158783	27.021686	-1.5780343	116.16667	1.393692	2292.4816
6	test	3	20.6049	1.1337118	0.58859402	0.68466691	-1.0357956	-0.40567233	-0.25499497	0.17743418	0.36593203	-1.1347329	-0.33814463	-1.0133775	19.256081	0.25500257	-0.93641346	0.63052604	-1.6725324	-1.004646	0.00592304	0.66410881	0.41589361	-0.017878787	0.87404238	-0.89136861	0.52649993	0.05935687	0.12701285	2.1746181	4.3393955	-0.050533625	80.4375	2.5491322	2468.9539
6	test	2	19.050006	1.0966724	0.73553019	1.2201395	-1.130212	-0.47815542	-0.21878126	0.77351683	0.72523963	-1.029442	-1.0922762	-0.82495574	16.968876	-0.2904634	-0.89448532	0.80465585	-1.0219275	0.13452351	0.42426992	0.10902562	0.40144357	-0.084847258	-0.54194812	-0.53287223	0.56081347	0.028167556	0.22504731	2.6362155	8.8010559	-0.13399129	105.64	1.8209577	2599.7346
8	train	6	13.406106	1.9003433	-0.66146347	0.10365028	-0.8007815	-1.7083026	-0.42578152	-0.26219654	-1.0229731	0.35967225	0.20385887	-0.14938862	14.569131	1.6124523	-0.54951481	0.37733118	-0.70495208	-1.6695259	-0.11312772	-0.56819859	-0.13224774	0.093593592	0.28992428	-0.21822596	0.65767528	0.085105044	0.458115	0.45323407	7.0174083	0.18474309	50.675	1.6163324	1704.1629
8	train	5	11.174036	0.82468215	0.98298387	-0.10241982	0.61064299	0.96496154	0.29509086	0.33017301	-0.59514741	-0.91822823	-0.89504775	0.74846963	11.545251	0.78463752	0.90712057	-0.13667555	0.40767478	1.1831351	0.40949608	0.2816691	-0.49298148	-0.61477111	-0.45458509	0.74060912	0.17744757	0.011611795	0.61803926	0.40447903	3.078859	0.13713034	58.018349	2.4128021	2904.097
8	train	4	17.103748	0.52145515	-0.68388816	0.58009019	-0.0036162193	0.15948105	0.63129001	0.13172499	0.42897288	0.42744361	0.49210672	-0.9114238	14.365005	0.44182598	-1.6240362	-0.56609683	-0.66013719	0.40089713	-0.063396886	-0.56501094	0.34783195	0.59010449	0.96205261	0.43127488	0.44815346	0.06398172	0.41184664	4.1872191	18.216385	0.061863396	65.085714	1.1425401	2028.2609
8	train	2	16.07275	0.41234047	-0.31001521	0.70779584	-0.45854634	-0.58629906	0.85135957	0.33522556	0.68459142	0.23806419	0.14318415	-0.60086868	13.255382	-0.05426168	-0.92087489	-0.079618219	0.54750766	-0.39070316	-0.61887229	-0.79467888	0.71012408	1.3395108	-0.10510101	-0.088014903	0.628442	0.058357204	0.32583854	14.202749	9.544485	-0.36021029	78.342857	1.6987728	2588.1581
8	train	2	15.404016	0.54053298	0.075752679	0.26888674	-0.53208365	-0.28567867	0.32065535	0.17486896	0.76532891	-0.37599468	0.059180386	-0.5055314	12.293634	-0.030986113	-0.45919164	-0.31794947	0.63714896	-0.027102509	-0.25675992	-0.52201957	1.6531101	-0.014600762	-0.030481191	0.37972187	0.20251425	0.031783498	0.33697595	13.3734	14.204697	-0.0015363335	125.875	1.2150242	2912.0837
9	train	7	16.487911	1.4660701	1.0830896	0.27807836	-0.13843135	-0.28829804	-1.6101926	-0.54420995	-0.22986569	-0.33541537	-0.61148712	-0.2607774	14.696817	1.2296347	0.81157082	0.72602332	0.45636878	0.62011273	-0.34664107	-0.12108409	-0.10931084	0.35210882	-0.49992502	-0.25741198	0.4984312	0.020432585	0.19261661	2.9758738	6.5549908	0.061360389	33.725	2.0159442	1716.0763
9	train	2	16.528364	0.43602274	-0.66331227	0.64985327	-0.31318821	0.58380297	0.49927831	-0.61556564	0.18859335	-0.060070911	-1.1922613	0.65582287	15.660021	0.51901283	-1.096538	-0.15597842	-0.53839328	1.0164891	0.71866011	-0.51496193	-0.56692445	-0.45434777	0.065407327	0.7826466	0.12051994	0.022474578	0.2984181	0.93391647	5.942548	0.02770409	78.930233	1.5448268	2577.6658
11	test	3	16.733693	1.7102233	0.64514493	0.28136065	0.24407246	-0.81092429	-0.95733033	-0.12772603	0.12257365	-0.27957529	-0.45303471	-0.86198625	14.225481	1.5796784	-0.015914852	-0.18365258	-0.12217985	-0.87706108	0.25939071	0.18682212	-0.45399504	-0.5908637	0.067034199	0.71720943	0.60323565	0.047069718	0.35773677	2.3351524	15.903912	1.2895281	33.711538	1.5415329	1557.37
11	test	3	18.941068	1.2530626	0.48447278	-0.3612652	-0.1796747	-0.2080907	-0.070118743	-1.4460981	-0.86749921	1.2400592	0.4689562	-0.17952387	17.535292	0.92296633	-0.4921875	-0.97513565	-0.13702841	-0.2623036	-0.27923705	-0.65675136	-0.2908279	0.350433	0.22620286	0.62536457	0.49732533	0.030247392	0.51173552	1.056488	7.9975182	0.34264013	56.472222	1.6419421	2375.1077
11	test	3	18.570761	1.4828133	0.33552135	-0.24103869	-0.23076349	-0.19335229	0.12635933	-1.6502962	-0.58843161	0.80894901	0.37639907	0.65347744	16.194749	1.2818347	-0.31669168	-0.83182046	0.069946428	-0.34253855	0.025343549	-0.23672063	-0.42201596	0.4361643	0.29020966	0.69244991	0.47762917	0.028512203	0.3095135	1.2247166	10.797927	0.32166985	54.172414	1.5585111	2102.3633
11	test	3	15.451413	1.3285666	0.20940972	-0.244892	0.69840343	-0.1856109	0.18967335	-0.42183589	-0.48661743	0.65308034	1.0264476	-0.43090374	15.28349	1.6968749	-0.23510035	-0.60135741	0.14439528	-0.45366918	-0.076185205	-0.38391134	0.27210575	0.074148847	0.4848197	0.41926149	0.28405409	0.049108	0.20082433	0.85672832	7.394818	0.50293299	42.722222	1.9321723	1931.9559
11	test	2	17.661456	1.1807229	0.586592	-0.0034041903	0.62604826	-0.49103902	0.038148283	-1.0765775	0.14562946	0.61512622	-0.065835046	0.089362327	15.815905	1.1338888	-0.25525778	-0.63629854	0.36484289	-0.4298374	-0.556695	-0.40013082	-0.057582014	0.44530046	0.1657467	0.59360856	0.33295458	0.070421846	0.23215307	2.2372914	7.4429064	0.14501582	56.809524	1.7103787	2480.2133
11	test	3	16.35246	1.6680902	-0.17877712	-0.39297807	0.38284817	-0.42661289	-0.37267081	-0.16491866	0.15556013	0.46017619	-0.33154837	0.64683619	14.645783	1.3509297	-0.61576536	-0.89484814	0.74875124	-0.47723342	-1.1187206	0.058567005	-0.065275382	0.51257037	-0.18850632	-0.12953233	0.42433509	0.040842598	0.26400775	5.0370831	6.5169137	0.05444741	47.3	1.9431049	1602.2389
11	test	3	17.254652	1.7851518	-0.31733554	0.48814213	-0.55402715	-0.077696022	-0.50714361	-0.48258388	-0.090705351	-0.14117921	-0.43071849	-0.83719313	15.864467	1.1712161	-0.41773079	0.1794883	0.51820246	-0.82938164	-0.16179325	-0.037583939	0.37402184	0.28481243	0.29150288	0.46708866	0.41644143	0.11830669	0.18480151	1.2353741	8.0011778	-0.54966566	57.769231	1.7843855	1780.1135
11	test	2	17.295048	1.1585043	0.3827898	0.41978838	1.0789754	0.065424778	-0.37725158	-1.2498589	-0.49479421	0.42092669	0.53684644	-0.47038704	16.121831	1.0359015	-0.19767296	-0.26099596	0.36573107	-0.16012308	-0.21494042	-0.33590196	0.22582568	0.40755183	0.62340444	0.28526728	0.41160654	0.035367439	0.33744792	2.5882224	7.8144567	0.37163424	61.605263	1.7695918	2311.7537
11	test	2	14.660517	1.6836479	-0.018243835	-0.26037109	0.5446489	-0.34369622	0.16395642	0.27404272	-0.092578559	1.0391442	0.09543366	0.27791943	13.660159	1.5850766	-0.50738845	-1.1337331	0.16662496	-0.93246237	-0.61106959	0.49433062	0.24002736	1.2126832	-0.32023844	-0.090546502	0.19092981	0.014330164	0.48852392	6.9391456	7.7517042	-0.071264631	35	1.8602861	1475.1719
11	test	2	17.105467	1.1761219	0.90543759	-0.24797256	0.67570395	-0.26752808	-0.32386949	-1.0240154	-0.33213859	0.96877793	0.28010024	-0.38617689	16.764422	0.70187029	-0.15789327	-1.1792513	0.3137485	-0.30213777	-0.7103669	-0.73998325	-0.0016069714	0.95155546	0.11275504	0.058053837	0.13724254	0.12162467	0.17200892	2.0722801	7.8376655	0.22406092	54.64	1.5435625	2617.8844
11	test	3	17.236445	1.0418333	0.37944803	0.0037493717	0.4512731	0.46229982	-0.17476019	-1.3305776	-0.23069594	0.45549608	0.72863557	-0.74591456	15.519136	1.2974786	-0.28879144	-0.57649831	0.24857391	-0.15479669	-0.59684062	-0.62774324	-0.080252421	0.6464762	0.46550419	0.50190946	0.33843443	0.052532459	0.21686176	0.78089548	5.7182661	0.086932533	49.810811	2.076212	2320.3616
11	test	2	17.001051	1.5017112	0.042199434	-0.20569146	0.46875152	-0.62446217	0.37729011	-0.56650365	0.22637706	0.82678632	0.20631487	0.54599551	14.619349	1.3593137	-0.45810777	-0.79376602	0.15522259	-0.33004186	-0.60114677	-0.29418126	-0.15297849	0.89580679	0.486835	1.3607202	0.35595977	0.039255744	0.13770949	6.6829073	8.8500907	0.26446566	42.052632	1.6394908	1894.7448
11	test	1	15.745015	1.2699623	0.23052275	0.24477645	1.0323176	-0.44474867	-0.0045685637	-1.7242037	-0.38322758	1.0155642	1.3299106	-0.27072109	15.637061	1.082229	-0.57951293	-0.85908679	0.33004085	-0.4973453	-0.38952236	-1.5693539	-0.23062713	1.1121146	0.52170976	0.19090203	0.43969615	0.02099677	0.24764385	1.3130238	6.1932439	-0.083814553	56.269231	1.8047377	2225.9442
11	test	3	16.902456	1.261246	-0.28700375	-0.22104551	0.87829831	-0.41854125	-0.19862593	-1.3605366	-0.26137082	1.4433959	0.88202561	-0.44612554	15.636322	1.1069832	-0.55521416	-1.1316672	0.57184	-0.77964501	-0.8690886	-0.72853757	-0.46871642	1.5901902	0.20258963	-0.17382626	0.35443838	0.049884316	0.28371771	2.9262555	8.4175538	0.0099488628	56.208333	1.7537889	2271.4051
11	test	2	14.5996	1.1132612	0.36405195	0.47593441	0.57511451	0.38671323	0.080981026	-0.63546223	-0.76384307	-0.24257488	0.047946054	0.18551675	14.375073	1.1861512	-0.43200135	-0.096166734	0.31007426	0.17206499	-0.22697682	-1.0397117	-0.38131054	-0.0052126414	0.2150661	0.59822241	0.42331338	0.018242101	0.28746662	5.3882073	7.1090965	-0.082108552	50.578947	1.8069077	2023.2457
11	test	3	17.947805	1.3471592	0.33670877	-0.38051387	0.25254682	0.33435895	0.066443599	-1.8847625	-0.60207965	0.6574431	0.27600577	0.054129708	16.489302	1.1087097	-0.27336705	-1.0084443	0.084432133	-0.032408156	-0.12043964	-1.2833122	-0.12131393	0.82208669	0.34818743	0.40022073	0.4839352	0.026884378	0.25161558	3.2809799	6.6212894	0.25758804	57.181818	1.8158413	2212.9186
11	test	2	15.733249	1.2909198	0.55967689	-0.067734718	0.94012594	-0.45886414	-0.59381087	-1.2332475	0.16525083	0.74020989	0.74543245	-0.52170721	14.532408	1.2430726	-0.26140618	-1.1508862	0.50083746	-0.34637023	-0.55289408	-0.88830566	-0.12106554	1.8197029	0.95531824	-0.070498739	0.1278703	0.022616763	0.24733234	3.3997925	7.1382708	-0.19980563	49.428571	1.7521657	2202.8372
11	test	2	16.611154	1.0211456	0.2854667	-0.27001196	1.2387451	-0.87483635	-0.84204324	-0.88686319	0.19689751	1.3212702	0.77992217	-0.3045483	15.242148	1.3909937	0.13349724	-1.0221626	0.35892761	-0.37888454	-0.95092339	-0.69996367	0.091236768	1.0663194	0.97401224	0.76680285	0.062229541	0.059547374	0.20706423	1.2433929	7.3844589	0.30732762	53.62069	1.7599188	2447.1304
11	test	2	16.610501	1.7604415	-0.10809198	-0.29418942	0.22685962	-0.94939668	-0.019037922	-0.60362982	0.13373558	0.72474658	-0.53630161	0.8126365	14.751377	1.9030329	-0.73752264	-0.28030612	-0.152984	-0.27685562	-0.76706748	-0.19692365	0.59055394	0.098742427	-0.34013461	1.2143879	0.19441049	0.093820899	0.27662325	3.4740197	8.7418503	0.12721668	32.829787	1.5991128	1436.8396
11	test	2	18.971049	0.985996	0.44601936	-0.31099988	-0.52071491	-0.56376063	0.10392554	-0.41210828	-1.5991936	0.29553605	0.6748788	0.65976226	18.121318	0.96763254	-0.34484499	-0.5344029	-0.87418462	-0.81341584	-0.642405	0.099254458	-0.40540993	0.31594368	0.51975475	0.65042201	0.45105502	0.057933008	0.19766013	1.2405246	6.5696357	0.16366082	51.333333	1.8597751	2150.5508
11	test	3	18.145175	1.2946114	0.74008448	-0.13661157	-0.15696046	-0.88202705	-0.10225325	-1.0282042	-0.52564382	-0.00085585471	0.5114681	0.34342928	16.433964	0.86131026	0.14541922	-0.89969908	-0.58385588	-0.56512559	-0.22986603	-0.58148057	-0.094980236	0.26661528	-0.44197167	0.59873756	0.51238401	0.033293072	0.1948051	3.612828	13.577549	0.89589842	51.866667	1.2470481	2483.4969
11	test	3	17.617749	1.4679642	0.41771166	-0.38983052	0.069196683	-0.44530909	-0.70585495	-0.54027118	-0.29715122	0.27227919	-0.83281454	0.88156403	15.581948	1.0543471	0.1221552	-1.0492567	-0.22521432	-0.72265051	-0.057601953	-0.42399003	-0.41578463	0.94970075	-1.0974907	0.29355806	0.53744214	0.022098882	0.27989777	8.5479368	14.969525	0.44516471	62.391304	1.441542	2164.6325
11	test	2	16.09599	1.1005672	0.529083	0.32499911	0.38589191	-0.84292413	0.34367501	-1.0471106	-0.37764466	0.23924007	0.46372358	-0.21667326	14.83542	1.0916096	-0.29267554	-0.99969451	-0.074747055	-0.96894884	-0.054537025	-0.080338618	-0.53268364	0.617771	0.088696536	-0.20638072	0.32929026	0.043526403	0.20780141	4.2364165	7.6079221	0.32473674	55.722222	1.8655455	2676.4153
11	test	2	16.073007	1.4613309	0.95712741	-0.23695273	0.48394862	-1.1190341	-0.98376736	-0.62572348	-0.92905721	0.020461446	1.082157	-0.48270844	14.427853	1.2821361	-0.048380755	-0.44442203	0.1189152	-0.83141799	-0.40039833	0.26423114	-0.79032715	0.27635631	0.14487389	0.61071189	0.53349286	0.036953171	0.33717962	4.9576796	17.084212	0.22531706	35.230769	1.2170935	2010.1543
11	test	2	15.506831	1.20182	0.42388468	-0.32541587	0.43968758	-1.1639103	-0.79445289	-0.58612738	0.086862897	1.4197333	0.35503016	-0.24706065	12.207981	1.8077682	0.021998497	-0.022156734	0.44351127	-0.83088935	0.099698052	0.17826621	-0.18970698	-0.0035623004	0.19674156	0.82124362	0.48865204	0.038928242	0.15410101	12.936877	28.639237	-0.20146615	28.509091	1.1258296	2402.2968
11	test	2	17.41469	1.3218088	0.52600278	-0.40623871	0.16067324	-0.76788182	-0.27932706	-1.2238482	-0.82493527	1.0623918	0.7829713	-0.25086077	13.614968	1.5142067	-0.022168112	-0.21233153	0.61729691	-0.42969947	-0.49752916	-0.044583725	-0.22343744	-0.18110008	0.15057381	0.62601753	0.3737553	0.040842097	0.23981293	4.3071249	18.201189	0.55572935	35.888889	0.8767617	2300.2884
11	test	3	16.883288	1.1270779	0.61391115	-0.18671124	0.39416867	-0.46716692	-0.67398292	-1.0338176	-0.19199548	0.95962937	0.8072975	-0.2715344	13.610975	1.5187719	-0.1874893	-0.17950271	0.46010702	-0.42721879	-0.28344788	-0.016835773	-0.15645641	0.28523761	0.38336456	0.81683562	0.13328695	0.087607435	0.23173154	1.7036252	10.434379	0.078134939	38.149254	1.2537262	2466.2642
11	test	2	15.323518	1.5348445	0.76634999	-0.35952883	1.1908622	-0.10259392	-0.03159156	-0.42477362	-2.1094182	-0.018753831	1.1671486	-0.2850328	13.909239	1.4968763	-0.18393857	-0.69813992	0.70701262	-0.58596288	-0.39769946	0.30318512	-1.6649239	0.45189949	0.56605078	-0.0039426063	0.34522285	0.040004411	0.28647696	2.373148	6.7121143	0.23678011	41.536585	1.8725435	1827.1319
11	test	1	14.213419	1.7116386	0.24169432	-0.17127431	0.99134945	-0.40034216	0.15637548	-0.3038933	-0.47286011	0.61918276	0.50227289	0.15968595	13.010833	1.255096	-0.17520854	-0.66880912	0.11650541	-0.52130137	-0.43267154	0.066470247	-0.62940293	-0.44342062	0.35690109	0.53776986	0.46164247	0.02535196	0.25419882	5.923174	8.859642	0.26138384	47.545455	1.7088818	1754.2794
11	test	3	14.717791	1.487458	0.9600223	-0.15015644	0.86392285	-0.69894432	0.04316451	-0.95581239	-1.2032471	1.8821621	0.90543565	-0.34442746	13.019602	1.4905481	-0.0019260362	-0.84418751	0.68232535	-0.80677763	0.17303426	-0.61792095	-1.3347759	1.1382201	0.39354411	-0.060693553	0.37764085	0.030640121	0.27184892	12.996774	10.071358	0.22278937	46.32	1.6064916	1951.6151
11	test	2	13.131568	1.4758012	0.64376965	0.15769895	1.1976083	-0.54371078	-0.27559415	-0.77999455	-0.58220153	1.2222794	0.89195331	-0.53810845	12.879331	1.359634	-0.21985795	-0.44479655	0.20835102	-0.97589934	-0.08487025	-0.63430486	-0.94916777	0.36360367	0.37182974	0.26117069	0.28082106	0.035408588	0.30034902	3.8681437	5.7518849	-0.038905691	44	2.0232246	1965.3918
11	test	3	17.419807	1.2287181	0.44335774	-0.67491672	0.14805411	-0.15511989	0.14358637	-1.9126097	-0.97929902	0.40464443	-0.64453422	0.27750571	16.787327	0.85817949	-0.34630383	-1.3410484	0.35213489	-0.17231367	-0.17377054	-0.71690262	-0.96843497	0.25039937	-0.32586909	0.58634647	0.46765515	0.043053131	0.39171064	0.32133175	15.176259	0.58603867	71.578947	1.2710703	2601.9756
11	test	3	17.492706	1.0865005	0.10985627	-0.76167122	0.26538675	0.045291788	-0.00097459222	-1.067202	-1.0945062	0.16381791	-0.76062065	0.74407624	13.119787	1.4500794	0.41733824	-0.48867409	0.18625602	-0.30017917	0.16544223	0.018647903	-0.80455293	0.082840626	-0.69677929	0.70078689	0.45777627	0.043003748	0.34588837	1.4675438	14.415576	0.70970229	45.650794	1.1458405	2741.4565
11	test	2	15.465168	1.5847314	0.39424459	-0.28279537	0.6903526	-0.40674872	-0.34622527	-0.099390387	-1.8193658	0.23683112	1.0076598	-0.4616663	14.452898	1.5162221	-0.31426479	-0.886093	0.24036884	-0.37141736	-0.47123029	-0.066843529	-1.2726024	-0.13782887	0.53725768	0.64663382	0.38855896	0.038911093	0.34291141	1.2293085	8.4837781	0.44472465	42.441176	1.5541974	1753.2439
11	test	2	15.995927	1.2964058	0.16118536	0.28052643	-0.17812695	-0.92513722	-0.35752586	-0.099273534	-0.43007133	-0.69926468	0.037136106	0.52644936	13.205484	1.4145472	0.17429821	-0.43693975	-0.056332766	-0.86208542	0.0066880995	0.20196503	-0.73526092	-0.35016089	0.051344999	0.69367736	0.35413885	0.043099054	0.26785576	8.6327171	21.002735	0.20322307	39.076923	1.1880577	1853.2546
11	test	3	16.410794	1.4979526	-0.031719725	-0.0011086923	-0.69882116	-0.89630193	0.55053274	-0.57607239	-0.83626422	-0.44745443	0.24022284	0.46090714	13.426874	1.359081	-0.033601212	-0.19934133	-0.28748148	-0.39644413	0.17010017	-0.22362328	-0.80772586	-0.030409908	0.58015175	0.51210583	0.58085916	0.054929854	0.4504008	9.3622276	20.775894	-0.18138577	45.243902	1.2396626	1658.2015
11	test	5	10.166291	2.561584	-0.24435099	-0.7474633	-0.63844931	-0.65528947	-1.3965348	-1.7245566	-1.2293925	0.01609618	1.3597708	1.0945232	11.758794	1.8915076	-0.96470729	0.023716667	0.34900704	-0.32776375	-0.7175302	0.27679016	-0.65796208	-0.42868711	1.0638286	0.40089679	0.717807	0.051106476	0.4100646	0.99578608	3.6747428	0.1748983	32.774194	2.1517285	1163.9917
11	test	3	18.347461	1.2832597	0.40976841	-0.46524277	-0.11476961	-0.29356518	-0.82920549	-1.365198	-0.78317302	0.38190271	0.65353462	-0.11585966	14.476259	1.5266581	0.017519054	-0.17221083	0.26836666	-0.64226306	-0.28209786	-0.086278545	-0.095315988	0.012780352	0.49803283	0.93903488	0.40166597	0.060452981	0.22194517	2.3853507	10.333697	0.10067244	34.457831	1.5535999	2244.7403
11	test	2	15.486571	1.3833171	-0.03902188	-0.17399246	0.25147593	-0.18140473	-0.43925808	-0.074030768	0.05967083	1.1713845	0.8015635	0.0059435562	13.058147	1.6483905	-0.035913539	-0.022072789	0.36873627	-0.30380955	-0.66700867	0.41662127	-0.17254614	0.25540709	0.68375291	0.57564812	0.25024459	0.054692067	0.52535537	8.4014498	15.160492	-0.47052724	29.47541	1.3360876	1739.3059
11	test	3	17.6807	1.2762253	0.45909417	0.28629142	0.0030939819	0.096775122	0.72037352	-1.5645555	-0.97587461	0.40476748	-0.072221125	0.35626264	14.12945	1.7404205	0.37543368	0.11466692	0.2841583	0.067651514	0.68794927	-0.30045948	-0.98775198	-0.48187729	0.51896207	0.68161138	0.36317757	0.031760499	0.35779582	2.255287	7.4844036	0.27323578	28.783784	1.4293606	1983.5435
11	test	2	14.12343	1.6183741	0.33218124	0.8031125	0.10839472	-0.42095593	0.43001382	0.76960952	-0.28938735	-1.2213478	-0.18766967	-0.14670457	12.993014	1.4164353	0.18927819	-0.0012923117	-0.51617513	-0.48340518	0.34405504	0.27753793	-0.61158793	-0.85359233	-0.075119464	-0.22654805	0.31192675	0.024219655	0.32834622	5.5333875	7.7153828	-0.33103553	39.684211	1.8350435	1630.7532
11	test	3	15.96145	1.3920853	0.6530578	-0.059860237	-0.36583386	-0.21070503	-0.35849189	-0.38482476	0.11251049	-0.059197304	1.1027189	-0.94889016	13.548505	1.6824671	0.16988983	-0.36314978	-0.16856976	-0.90300863	0.1328785	-0.11286621	-0.51041487	0.45797283	0.74041472	-0.85153279	0.17719099	0.022384055	0.24296953	1.794844	6.5875936	0.26915391	34.138889	1.9187168	1779.6588
11	test	3	14.663405	2.0800502	0.23380061	-0.37725111	0.41293748	-0.92461058	-0.55459241	-0.17513562	0.54805649	0.12717541	0.11883911	-0.20617107	12.535442	2.049813	0.10091825	-0.59636488	0.357974	-0.85652706	-0.4831298	-0.055388667	0.65177411	0.17806351	-0.02472847	0.09453531	0.31864545	0.022314572	0.24894306	5.8808413	12.946528	0.31367372	28.47619	1.3430312	1307.5012
11	test	10	15.600012	1.3392734	0.16227972	-0.4255461	-0.10246779	-0.049271643	0.3674793	-1.2199225	-0.66680617	0.83562228	0.30474149	0.36625671	15.194361	1.5159683	-0.27163197	-0.66829884	-0.092607736	-0.26005614	0.050480895	-1.3165562	-0.45271917	1.0480317	0.75971054	0.35415783	0.28791844	0.040176235	0.21713337	1	5.5498458	-0.11258746	42.289474	1.8086099	2017.8317
11	test	2	14.729238	1.6864835	0.0063749387	-0.4311844	0.21338676	-0.12220121	0.25088353	-0.58695016	0.010859379	1.0357688	0.50090711	0.38420338	12.395428	1.77216	0.27342793	0.12716545	0.2504284	0.041826584	-0.013387063	-0.19264908	-0.3662629	-0.10105496	0.37662794	0.30833376	0.178981	0.020845941	0.45472058	6.8392199	18.843289	-0.070823128	23.564516	1.1337324	1545.0796
11	test	2	14.909433	1.340906	-0.078094544	0.037481674	0.53704048	-0.0033247024	-0.55900654	-1.0170006	0.2418092	2.0096309	0.97983472	-0.6311297	13.96618	1.1632032	-0.27087835	-0.22552869	0.29637732	-0.37589871	-0.21632554	-0.54015784	-0.069842078	1.8276912	0.64312966	-0.5438262	0.22416817	0.017828915	0.52789517	18.639277	14.446143	0.40747958	47.84	1.3399999	1771.0651
11	test	2	16.257327	1.1774063	0.18384145	-0.15726301	0.30883396	-0.0082627313	0.24704616	-1.078525	0.20819324	1.1251328	0.81967147	0.024181672	13.053829	1.7409765	-0.26993941	-0.37127419	0.34061716	-0.51782431	-0.57428663	-0.11528229	0.033488022	0.52170995	0.86890639	0.26371581	0.16932034	0.060480442	0.30108132	9.9431278	20.767	-0.18139959	38.459459	0.90484871	2175.4607
11	test	3	15.312949	1.8962787	-0.064555435	-0.52015603	0.64528243	-1.0099091	-0.54482353	-0.95142509	0.020733462	0.62943534	0.67424648	-0.91459411	12.324258	1.7945316	-0.20910747	0.016420816	0.34181132	-0.10290102	-0.35614162	0.011939405	0.20639751	0.47514229	0.99678478	-0.0040893183	0.16186481	0.037852435	0.6195785	2.6641415	13.731438	-0.25728403	25.464286	1.3593114	1507.0444
11	test	3	15.212808	1.5841877	-0.15310995	0.23231284	-0.14124397	0.042326819	0.30756927	-0.63052711	0.1108068	1.5327997	0.21896272	-0.23223827	13.590178	1.8560157	0.17795404	-0.056096764	-0.21213066	-0.4187915	-0.13815595	-0.11496426	-0.07483942	1.1450721	0.50053806	0.40885645	0.067351304	0.056250935	0.58950896	1.9766546	6.4045601	-0.021604302	25.725	1.7728727	1451.1354
11	test	2	13.951115	1.4263054	-0.15084788	0.048729939	0.68858338	0.38841883	-0.99377984	-0.58062608	0.76908997	1.110747	1.0643439	-0.38071048	12.279685	1.680214	0.025705425	-0.19428128	0.061680199	-0.076201324	-0.1968855	-0.35537515	0.55464545	0.54402449	0.57166465	0.22258187	0.082739112	0.041112362	0.38413755	6.1322204	10.189804	0.37595417	27.489362	1.4137306	1608.8023
11	test	2	16.049683	1.1328537	-0.11339889	0.32535972	-0.013933136	-0.17588168	0.097897456	-0.88333964	0.18416036	1.8236633	0.67907393	-0.34473592	14.918792	1.4140527	-0.48012142	-0.60947971	-0.083589751	-0.28222631	-0.70034017	-0.68234212	-0.11720211	1.3453218	0.41662328	0.65204931	0.27189635	0.044467261	0.31166129	1.9445959	10.023548	-0.16999676	28.9	1.2784394	1696.0232
11	test	2	15.578155	1.4335924	0.057371632	0.59987021	0.45606904	0.13660231	-0.44309839	-1.216315	0.41680913	0.60949527	0.25567417	-0.32170777	14.256789	1.7263802	-0.45403787	-0.48163297	0.13080159	-0.71987516	-0.52101323	-0.43296257	-0.14944657	1.1069052	0.46772076	-0.51601285	0.15761143	0.045540442	0.38962662	0.57821164	8.5424428	-0.087636846	37.333333	1.5754354	1506.4552
11	test	4	17.597426	1.543463	-0.15843921	-0.27819357	-0.65513914	-0.44821601	-0.51841275	-1.3194361	0.70047503	0.20659997	-0.16586283	0.83643896	14.774543	1.4635434	-0.39898245	-0.82333192	-0.53258897	-0.44589778	-0.3283021	-1.1877226	0.68699736	1.3566654	-0.37080562	0.41954733	0.52064329	0.032685409	0.25337437	6.1499503	13.714643	0.19581906	39.611111	1.4277881	1706.4257
11	test	2	18.347795	1.3658231	-0.025752448	-0.25759771	0.19782323	-0.80879629	-0.44081374	-0.42011117	0.42380622	0.91568115	0.6876123	-0.033104844	13.925771	1.8298073	-0.031440898	-0.6328969	0.5823622	-0.74674887	-0.5694914	0.1222589	0.029800932	0.36112008	-0.071358582	0.48039244	0.49019426	0.034373879	0.25555795	9.6076108	31.951641	-0.5527353	36.2	0.70693793	1902.4635
11	test	3	16.981417	2.0179081	-0.36380944	-0.93912552	0.30101945	-0.51885097	-0.97434548	-0.27033634	-0.24075513	0.44585603	-0.54484287	0.60160097	15.568848	2.0229207	0.20390553	-0.65063549	0.13306016	-0.78795567	-0.98608377	-0.50595046	-0.058830432	-0.30796755	-0.61945631	0.8249278	0.21214646	0.047741464	0.31929292	1.9032694	7.9737035	-0.12598156	24.02	1.6030589	1317.0186
11	test	6	19.316648	1.0927057	-0.4545674	-0.84604765	-0.46995728	-0.6112367	-1.102157	-0.72327631	0.53663686	0.50410956	0.92219533	0.71227809	14.952344	1.9356026	0.63528587	-0.61625522	-0.02989421	-0.67230341	-0.70444721	-0.037268017	-0.074120099	0.21594439	0.12758696	1.0870001	0.44073209	0.053735213	0.22675182	0.84214244	11.864227	0.0053814051	26.453608	1.8297512	1997.4409
11	test	10	16.313925	1.2334236	0.72401065	-0.10562538	0.15702478	-0.45941825	-0.40431642	-1.3102427	0.22004911	1.0077727	1.1023568	-0.82198593	12.499147	1.6162692	0.11518126	-0.044149042	0.32816202	-0.30143461	-0.24270503	-0.22934736	-0.080424702	0.21500323	0.30465308	0.37900851	0.40018358	0.05922761	0.48670843	1	19.637422	0.14469068	42.011765	1.210387	2531.2519
11	test	3	13.614482	1.1825744	0.058870696	0.6336489	0.60046183	0.38648154	0.0054587755	0.052167689	-0.02916512	0.68702586	0.24156009	-0.28364283	12.305719	1.5896753	-0.114082	0.076534729	0.43122223	0.084023756	-0.48325897	-0.0054787587	0.17714099	0.8301563	0.38084192	0.079690897	0	0.046556877	0.72160403	1.8126048	4.5828434	-0.087148851	31.530612	2.129789	1638.6235
11	test	6	14.872101	1.1914611	0.10510188	0.19718224	0.71117583	-0.59498216	-0.056502639	-0.94624595	-0.59070244	1.101844	0.85503491	-0.75748486	13.900709	1.2776445	-0.36005392	-0.24148727	0.14250457	-0.40242338	-0.047215357	-0.54565212	-0.039100844	1.1142477	0.42650982	0.083651516	0.16777965	0.041400366	0.52428181	5.2755133	20.140949	-0.036723869	49.867925	1.2194145	2040.363
11	test	2	14.838131	1.3804588	-0.18179288	0.15440974	0.66429586	-0.32744644	-0.18394949	-0.33608589	0.48174785	1.6248697	0.80934977	-0.7270018	12.036637	1.6916741	-0.072393562	-0.13538448	0.1771002	-0.2371302	-0.2253571	-0.40351648	0.42087751	0.65252007	0.67940567	-0.050740451	0.10649034	0.064258677	0.39291289	6.4461368	14.644175	0.24626675	31.046875	1.0845089	1700.0106
11	test	4	15.977304	1.1897785	0.17082369	0.38795639	0.57019679	-0.2975866	-0.24373572	-1.1366668	-0.18815341	1.3584864	0.28155731	-0.65089783	15.002323	1.321086	-0.41490348	-0.55637774	0.40514386	-0.42640932	-0.50126904	-0.88614811	0.12615923	1.4470391	0.12555864	-0.41730982	0.17522456	0.045886932	0.48459751	1.6515138	10.576686	-0.25526653	35.967213	1.3751102	1925.5555
11	test	2	16.673562	1.0568175	0.35160215	0.36922946	0.26970419	-0.54888607	-0.01169377	-0.93437562	-0.018574968	1.651954	0.8724417	-0.57913603	13.005714	1.581374	-0.061409159	-0.035850217	0.21713465	-0.26267882	-0.16805028	-0.75352771	-0.096612791	0.5641633	0.54678259	0.26179239	0.37039581	0.057302997	0.42536512	0.96741483	13.742712	-0.021719099	37.146341	1.0466627	2378.5229
11	test	6	14.497966	1.4878891	0.27252425	-0.17538809	0.19797495	-0.25771215	-0.23421599	-1.1368242	0.022546698	1.0847617	0.89483104	-0.3512025	12.318093	1.5895048	0.016806117	0.029111256	-0.049391987	-0.1804787	0.19361045	-0.20126494	0.39905609	1.0376338	0.39493828	0.10086613	0.053826656	0.0256482	0.51409563	2.9207005	7.8429307	0.0081784669	26.526316	1.5648102	1617.4562
11	test	4	17.025763	1.2593926	0.43343891	-0.06663062	0.031455838	-0.47869597	0.02691632	-1.5676576	-0.17498824	0.57140954	-0.16658374	0.085351441	15.405238	0.97299966	-0.054066632	-0.75287944	-0.17130074	-0.69014876	-0.085472362	-0.99528828	0.07446218	1.0356057	-0.15752577	0.36645183	0.54084407	0.036783132	0.29378	2.86081	21.930721	-0.32061363	53.076087	0.96120705	2250.6706
11	test	9	10.600729	1.2297094	0.34763975	0.27522478	0.16900291	-0.14679814	0.16135096	-0.20796407	-0.1981953	0.56827414	-0.0098743985	-0.24330809	12.157095	1.9119513	0.30954156	-0.087792942	0.22436931	-0.4140232	0.39733576	-0.72487245	-1.0169569	0.52229536	0.042391029	-0.19175683	0.26475882	0.024085376	0.38535721	1.2822147	9.2625885	0.084961829	29.120879	1.5240054	1720.8497
11	test	2	14.368499	1.5153686	0.50210688	-0.10783496	0.13841878	-1.0177006	0.90450149	-0.36468595	-0.74141234	-0.54383318	0.17582988	0.12087984	13.2879	1.5002527	-0.00061314893	-0.66331821	0.28411175	-1.3552782	0.50159419	-0.12212382	-1.1877814	-0.40428251	0.44799264	0.18996861	0.28080815	0.042278435	0.35732775	4.9496045	10.620562	0.45940195	41.242424	1.453672	1855.6706
11	test	2	14.953943	1.5811256	0.26148015	-0.24668097	0.18730404	-1.3470103	0.59758648	-0.18282532	-0.97966278	-0.80869693	0.55473167	0.12219527	13.72455	1.4590206	-0.3103263	-0.88124002	0.31619555	-1.6436032	0.62880388	0.27124128	-0.98351445	-0.23313112	0.98537853	0.084866393	0.46523474	0.024472087	0.28901563	3.6207707	9.813141	0.41726035	44.259259	1.6600388	1851.7078
11	test	8	11.273	0.85017261	0.22714295	0.09355991	0.17553751	-0.8143389	0.31283012	-0.16713726	-0.42248333	-0.75811544	0.1923078	0.41775416	14.520666	0.6860646	0.11183319	0.17341872	-0.2649362	-0.57784473	-0.099726199	-0.44364959	-0.38103275	-0.98318156	-0.12731542	0.48465579	0.13714173	0.069146229	0.28761594	0.0013105645	12.855875	0.32495208	48.84127	1.491084	1979.7793
11	test	4	14.573982	1.2849694	0.45481339	0.18032702	0.040847839	-1.0949838	0.52529355	-0.39282373	-1.0668848	0.73812465	0.04379174	0.1301777	13.039506	1.7869474	0.22472952	-0.30231226	0.1771585	-0.45236928	-0.42082862	-0.011535101	-0.68040225	-0.19407674	-0.41604379	0.90237712	0.35403662	0.096392186	0.24093357	0.77152677	4.7800597	0.118295	29.12	2.1405302	1650.2401
11	test	2	17.03665	1.3132391	-0.2334022	0.65508409	-0.083280084	-0.51151456	-1.0294314	-0.97081028	-1.5676932	-0.3021361	-0.20833081	-0.2011703	16.150129	1.0062276	-0.41818635	-0.41154957	-0.25736177	0.35253692	-0.70386609	0.22827848	-1.2305313	-0.38246	0.10817262	-0.13111072	0.43344977	0.04869372	0.35709274	2.0113806	9.8798405	0.094232474	40.071429	1.3632413	2067.4267
11	test	2	14.507896	1.4468769	0.16599584	0.2386612	-0.0028863224	0.29713877	0.267872	-0.34840347	-0.17664505	-0.33562987	0.027805036	0.84367731	12.813985	1.8052882	-0.031869765	0.06996446	0.13280135	-0.44499204	0.22237956	-0.25985831	-0.19794241	-0.21369722	0.35152732	0.65483946	0.29749324	0.036275302	0.32292389	4.240387	6.4896202	-0.16895079	26.261538	1.747918	1462.7344
11	test	2	13.187667	1.2212057	0.89012218	0.6317734	0.24346194	-0.28532292	1.0935226	-0.40884666	-1.0912172	-0.92843823	-0.06661502	0.39724381	11.741188	1.6457936	0.80593971	0.1977608	-0.080195614	-0.64069204	0.79700721	0.0029256024	-0.63063995	-0.60578665	-0.13513192	0.43513321	0.44360421	0.051035547	0.38983113	0.98980575	6.2837107	-0.080321883	26.3	1.875468	1709.2061
11	test	3	16.582618	1.514704	0.47767782	-0.43717002	0.0020179022	-0.51275197	-0.50894453	-1.7661045	-1.0005642	0.5435338	1.1588829	-0.29641601	15.818439	1.4991731	0.059432679	-1.0577166	0.73504463	-0.66450818	-0.12640493	-0.22695624	-1.3158558	0.87702402	0.13039081	0.2589229	0.29814434	0.06442441	0.27980273	0.97875747	7.0367588	0.21608396	44.391304	1.7394247	2120.7131
11	test	4	15.645092	1.5498989	0.073323079	-0.61222096	0.36278046	-0.91533246	-0.21835116	0.015039782	-0.93353713	0.19980509	0.046613799	0.5335648	11.538217	1.5655611	0.68412687	-0.032780869	0.61583485	-0.52534836	0.27466306	0.59200778	-1.0183826	-0.50602399	-0.051400449	0.49205478	0.2650241	0.046173184	0.33169079	5.3826914	18.523033	0.78383213	33.241935	1.0218098	1844.819
11	test	3	18.441296	1.1891807	0.46014202	-0.39972546	-0.83237276	-0.28571185	0.022674923	-1.3628667	-0.42584611	0.86784466	-0.1246714	0.12546456	16.216793	1.463528	0.1747233	-0.41230065	0.1108998	-0.22668304	-0.30022677	-0.85010615	-0.44615317	0.83501875	0.0072478546	-0.067619818	0.59477841	0.038143464	0.20884747	6.2691837	16.907735	0.24534892	47.729167	1.1802611	2126.9703
11	test	7	16.377472	1.3253748	-0.49025486	-0.57942495	0.40341058	-1.7814017	-0.64072554	-0.21982418	-1.8135236	0.51232309	0.21936552	0.85800611	14.765111	1.7371888	0.037558161	-0.20978183	-0.047655146	-0.60992431	-0.28109596	-0.44887539	-0.89631264	0.65085753	0.40188076	0.5525578	0.45860363	0.058439254	0.4473295	2.6695854	11.467808	0.17313831	28.28	1.327813	1696.334
11	test	8	15.796647	1.3135765	0.29976547	-0.7955776	-0.64575074	-0.86017653	-0.17169526	-1.3095994	-1.1236613	0.47523321	-0.10853569	0.61352038	18.694729	1.2194977	-0.0082073793	-0.80333779	-1.0199528	-0.7805356	-0.79342731	-0.58957875	-1.5363636	-0.060090539	-0.011029404	-0.1456188	0.50340911	0.031352351	0.26189143	0.64279086	10.562248	0.34362818	37.934426	1.2907172	2017.9472
11	test	6	18.749488	1.3290344	-0.28024535	-1.0490727	-0.55554092	-1.0561389	-0.37166579	-0.96419416	-0.36780387	-0.058950311	1.1071971	0.17249236	16.324546	1.3859097	0.092575526	-0.70339492	-0.38789025	-0.29438458	-0.24330367	-0.11315397	-0.069030485	0.084037795	0.56203523	0.55839513	0.58439048	0.044074513	0.23926376	1.0285592	10.31055	0.21376432	41.62963	1.8964086	1813.9668
11	test	5	19.635956	1.1829894	-0.58617007	-0.95180654	-0.79532764	-1.0114985	-0.2140719	-0.43765797	-0.51708503	0.21915515	0.44193078	0.38188804	19.920232	1.3385331	-0.66309173	-1.0994246	-1.2222765	-0.87422975	-0.042019284	-0.7357398	-0.74819505	0.66718551	0.3132928	-0.33355576	0.6387519	0.045766412	0.23229134	0.8923987	5.2886202	-0.023752782	37.636364	2.502936	1782.5882
11	test	3	17.571912	1.2669174	-0.23691755	-0.8962505	-0.31587022	-0.36145995	0.062155818	0.020400564	-1.1789772	0.0010993515	-0.19482117	0.41427273	15.510204	1.6094004	-0.4513574	-1.0194011	0.046648678	-0.66385132	-0.0034619413	0.40858679	-2.0269933	0.4363738	-0.097740726	0.084465166	0.47516515	0.06936801	0.2120235	1.2152119	6.0826711	0.024981137	33.116667	1.7710414	1492.3068
11	test	3	15.889273	1.2572271	0.56875808	-0.16578824	0.67835738	-0.16570362	-1.4185175	-1.1684477	-0.20342544	0.10359011	0.86274396	-0.27816818	13.75735	1.5147809	0.1554631	-0.016043842	0.22554282	0.2288742	-0.30058681	-0.35677521	-0.11388862	0.017048967	0.48542495	0.16499346	0.52758193	0.035154631	0.31849904	5.658428	9.3745413	0.29198275	38.155556	1.5138287	1990.208
12	valid	4	20.991376	0.86008611	-0.097015715	0.24681871	-0.29215628	0.3182891	0.28404188	-0.86278236	-1.0709298	0.54469021	0.62083883	-0.59159397	17.433787	1.0027215	0.027951493	0.24882244	0.023368919	1.1724085	0.57127807	0.091089772	-0.55059581	0.27047927	0.14806601	-0.75444202	0.46310267	0.079466565	0.36974236	4.0302571	6.5286898	0.0085219794	58.323529	2.274349	2511.8766
12	valid	3	17.405767	1.0623575	0.16946902	0.24163461	0.3484079	1.3957404	0.61041508	-0.0079284855	-0.35479471	0.29167272	0.1124502	-0.69376709	13.36802	1.3239281	0.84092986	0.82721175	0.47433654	1.4705917	0.59013717	0.12907197	-0.55772712	-0.06687939	0.015596748	-0.4700845	0.30743936	0.024113781	0.30897491	4.8342161	8.6832555	-0.10752654	31.321429	1.7139007	1903.8806
12	valid	3	18.828005	1.4092435	-0.039909482	0.60263576	0.069755393	-0.50821459	-0.070884767	-0.031649689	0.28557417	-0.11513855	0.56843624	-0.42985016	17.038223	0.70906681	-0.55005031	0.86959504	0.005674934	-0.33675587	0.44397132	0.17698144	0.31712177	0.21356606	0.22681361	-0.01421346	0.32064122	0.037978324	0.27372532	1.018244	6.7897316	-0.041017775	73.527778	1.9173867	1993.9516
12	valid	3	19.73683	1.2033856	0.14822089	0.93706896	-0.10644051	-1.1862175	-0.13541333	-0.86861374	-0.44226136	0.77546863	0.43565109	-0.26939081	17.246985	1.1516312	0.32554913	0.32183256	-0.60584263	0.51802206	0.35360638	-0.0017292264	-0.08381173	0.52437105	0.15710244	0.15999308	0.31673294	0.025912953	0.38434879	1.2104904	8.5715931	0.17107014	49.461538	1.7461302	2498.6191
12	valid	8	13.414246	2.2138093	-0.17065098	0.058783262	-1.1068736	0.2948877	0.71564138	-0.63150942	-0.13064431	-0.063935648	1.0157534	1.4466012	13.957062	2.1672848	-0.33019587	-0.39798219	-1.0994132	0.20512556	1.2656714	0.14784106	-0.45176768	0.39183768	0.82509625	0.54910487	0.25314909	0.1228286	0.42977048	0.37718019	12.533674	-0.064384123	43.363636	1.7092104	2231.782
12	valid	8	14.102366	0.86824194	-0.26344639	0.26402484	-0.71987752	0.38562344	0.071945631	-0.15722933	-0.26781815	-0.53805028	-0.96297682	-0.36745845	13.282893	0.70748801	-0.81977023	0.10447854	-0.3611261	0.76071049	0.30124839	0.14052968	-0.16860424	-0.43300366	0.13675296	0.42130391	0.034525215	0.059289632	0.49717321	0.91596625	3.5655238	0.056249629	66.391304	2.3435925	2411.2362
12	valid	2	12.375333	1.0612898	0.1108705	0.30092432	-0.36542944	0.78088876	0.086598502	-0.41073071	0.03324574	-0.94042109	-0.47442326	0.75670284	12.183248	0.56399511	-0.5040605	0.9168681	-0.050903528	0.97603675	0.24775393	0.0053306521	0.18581191	0.14225496	0.018636122	-0.26091371	0.014999108	0.04294627	0.21220404	0.98987762	2.8847158	0.069464903	78.923077	2.5964567	2447.566
12	valid	3	14.111434	1.2267911	-0.41338949	0.19313923	-0.90280544	-0.21478259	-0.53483624	-0.5529837	-0.45695482	-0.38498778	-0.026273922	-0.37521607	13.746744	0.71895624	-0.96866433	0.47596011	0.1687604	1.0897486	-0.2609068	-0.47799883	-0.089096028	-0.28301642	0.15341522	0.068979513	0.42254012	0.028897208	0.23824103	0.34410754	4.65385	0.10055819	65.234043	2.0111657	2221.1262
14	train	10	17.141896	0.68331926	-0.02295945	0.49767191	-0.19589326	0.35554929	0.058823213	-0.20211826	-0.021076547	0.26742015	-0.01186636	0.41183681	19.239564	0.58231601	-0.96617627	-0.18325614	-1.0492305	-0.092382901	-0.015416489	-0.71922502	-0.00015925005	-0.1048273	-0.2847511	-0.092382968	0.19429087	0.12916122	0.38048496	0.074230141	6.0127831	-0.0377818	67.84127	2.1610025	2404.3397
14	train	7	15.733826	1.4064318	-0.3558462	0.50991867	-0.22382053	0.25158797	0.038167093	-0.59473046	0.071656072	0.036330056	-0.40244327	0.16761716	15.503377	1.3041476	-0.40445701	0.24277325	-0.74023175	-0.14946546	-0.20158729	-0.50400958	-0.38005767	-0.12260892	-0.99331287	0.23526683	0.58423634	0.06204517	0.42684636	0.84732254	7.9937394	-1.0109309	31.698413	1.8313896	1475.8211
14	train	5	18.993807	1.1654744	-0.055672141	0.40637932	-0.72609339	0.45674789	-0.23400661	-1.0246612	-0.84295832	1.0935613	-0.22898415	-0.87196926	16.177898	1.0512409	-0.061612778	0.43437348	-1.0863056	-0.14959777	-0.25589957	-0.8593549	-1.3019087	0.65735123	-0.44845641	-0.2128959	0.53330503	0.07474181	0.29908054	4.21032	8.3558222	-0.0119371	29.892308	1.505694	1773.5535
14	train	4	15.148658	1.0149179	0.69809333	0.27573315	-0.22555541	0.65375961	0.35673173	-0.11566274	0.30931099	0.60608604	-0.11000735	0.21640602	14.112187	1.3492496	0.72804962	-0.1723153	-0.19278978	0.27056307	0.10928661	-0.2216405	-0.79602578	0.36082711	-0.23130241	-0.053279813	0.33270419	0.024777345	0.21432742	2.5223521	6.7100863	-0.099403921	41.055556	1.8998321	2113.4712
14	train	2	19.898126	0.85790145	0.26758537	0.45943779	-0.64907987	-0.048963607	-0.21735062	0.29558196	0.24062164	-0.026632344	-0.4517988	0.29096871	19.261447	0.51303625	-0.18845249	-0.23040824	-1.4144749	0.10251427	-0.52694561	0.014930143	0.11170883	0.0095108491	-0.33927118	0.72548876	0.49659674	0.07551418	0.21874077	2.2487198	5.4300692	0.11632601	80.423077	2.0188098	2635.5335
14	train	6	18.912543	1.4185268	0.078047868	0.57584056	-1.3946869	-1.0313044	0.14293443	0.26167511	0.14010353	-0.35599492	0.095795644	0.70289474	18.684002	1.7017485	-0.081249936	0.31924981	-1.1703782	-1.405872	-0.059543269	0.28593846	0.70189496	-0.024017484	-0.021150186	0.74609556	0.68097754	0.052910127	0.32579106	0.71772459	9.0569952	-0.013530288	43.647059	1.9586674	1504.8084
17	valid	5	19.261946	0.94676253	0.29680058	0.13087827	-0.11432127	0.7079187	0.59730028	0.45922234	0.32304529	-0.097373089	-0.30670375	-0.57313936	15.404295	1.0493328	0.23973499	-0.87368474	0.12817775	0.59215368	0.6826725	1.2238981	0.27414815	0.58645771	-0.4301679	0.39570901	0.38969136	0.025818566	0.25296274	12.513084	17.100172	-0.089992561	51.268293	1.1476565	2398.698
17	valid	3	18.870397	1.2221839	0.51357645	0.14527984	-0.39166512	0.39155411	0.64888484	0.24180589	-0.15402322	0.012992741	-0.21881462	-0.36792486	14.563993	1.2773401	-0.15602932	-0.52978427	0.23294441	0.92680765	0.90897938	0.88169135	0.53857537	1.0231975	-0.57125016	-0.8209128	0.62945709	0.026889846	0.36256645	12.130405	11.920629	-0.36169166	38.777778	1.4153968	2015.7929
19	test	3	20.921809	1.2033083	0.15380235	-0.076427664	-0.77059393	0.0237663	-0.86996855	-0.55317407	-0.75428933	-0.78930588	-0.57758751	-0.06903584	19.186903	0.896923	0.32473856	0.11731533	0.34095999	0.84459353	-0.42288556	0.89512348	-0.20673526	-0.69898414	0.0008038088	0.94489683	0.48028663	0.031559268	0.48082523	2.7107433	4.2814123	0.011859794	52.205128	2.7139672	2020.4063
19	test	4	19.042175	1.4299244	0.46772291	0.075178998	-0.66214829	0.29412003	-0.128758	-0.072447447	-0.79328878	-0.92815664	-0.35753571	0.29005367	16.063912	0.60306348	-0.30721217	0.12100108	-0.17835732	0.85087826	0.31525271	0.33615378	-0.42299945	-0.75402801	-0.43282782	0.53249686	0.43325788	0.024823473	0.41847193	54.144619	10.433271	-0.031545713	65.5	1.8930906	1765.8187
20	valid	3	19.561636	1.1934317	-0.031816566	0.73953651	0.38277236	1.1899204	-0.15878983	-0.33792549	0.17120088	-0.3215649	-0.95655524	-0.29937698	15.968977	0.94426053	-1.2022992	-0.35003221	-0.14047786	1.0648669	-0.381306	0.12667736	0.79085965	0.24721158	0.22556753	0.54527571	0.68353937	0.065587258	0.28408274	15.044019	9.0755972	-0.085236971	55.434783	1.9558657	1739.3251
20	valid	3	20.368519	1.5285858	-0.00041739068	0.79903313	0.2671836	0.47615403	-0.28641901	-0.38569921	0.26999655	-0.33703307	-0.96979393	-1.1069176	15.906771	1.1273372	-1.4702738	-0.31220755	0.23118852	0.87224869	-0.40665742	0.016136181	0.36043151	0.59474971	0.18896061	-0.33799738	0.71651362	0.059708881	0.1273285	6.5246278	8.9310837	0.01166573	35.395833	2.0768818	1550.6012
20	valid	2	18.541727	1.4699109	0.62013813	0.80446227	0.69509391	0.57327421	-0.2675829	-0.54754524	0.065631819	-0.15401849	-0.88048531	-0.95552007	16.133999	1.1949041	-1.5356746	-0.5527752	0.5654647	0.71634594	-0.30594935	0.38018747	1.3784394	-0.52380629	-0.34489837	0.21012716	0.7131818	0.052020631	0.33846874	10.216091	8.2316297	-0.3793207	49.65	2.0190694	1597.3124
20	valid	3	21.031571	1.0752198	0.035126218	0.34739072	0.010884919	0.59680681	-0.62294735	-0.52747612	-0.15619975	-0.14168876	-0.76940204	-0.62365626	18.63344	0.43776313	-1.3997898	-0.6212031	0.41681079	0.8029612	-0.56435329	-0.51133886	0.79111485	0.86552262	-1.0445834	-0.42973849	0.76392902	0.037154395	0.35383154	3.6434176	6.0022908	0.0055210579	43.822222	2.3121265	2064.0775
20	valid	4	18.928337	1.363587	0.16158904	0.73777725	0.6268208	0.83153318	-0.41252273	-0.86417051	0.31021557	-0.38470926	-0.68681647	-0.66227303	15.960734	0.97296819	-1.2830562	-0.57014769	-0.39949102	1.0182863	-0.089027465	-0.41411361	1.4113116	1.0012366	0.10078983	0.0083798957	0.69477481	0.035371124	0.34219403	4.7438644	7.1164667	-0.019830127	47.47619	2.0623389	1716.8008
20	valid	3	16.067882	1.6379331	-0.60029712	0.67025487	0.41021248	0.73414635	0.79060695	0.068597654	1.0103467	0.32213592	-1.1815632	-0.63868863	13.91635	1.646866	-1.6127251	0.11359276	-0.2870784	-0.19764582	0.63610657	0.17729753	1.2116655	0.8110303	-0.8758952	-0.76179296	0.65396057	0.056803885	0.31537154	60.732756	8.6992132	0.010639091	45.75	1.6401567	1360.5057
20	valid	10	15.349695	0.84638565	-0.53704798	0.1814689	-0.46335987	0.041693236	-0.72592806	-0.035744416	0.33752856	0.88022396	0.21081238	0.032600171	16.643088	0.94790058	-0.4995	-0.11462745	-0.80009518	-0.56908646	-1.5566376	-0.9791473	0.20774081	0.99076673	0.71954635	0.93032034	0.45724845	0.026968929	0.73889843	0.20925045	6.8834337	0.12885717	47.814815	2.0073018	2062.958
20	valid	3	16.514194	1.4136726	-0.10338025	0.48241696	-0.080173691	0.61111538	0.17890235	-0.94319821	0.92507373	0.25550779	-0.61788432	-0.36769743	13.653577	1.2972297	-0.43973722	-0.4690758	-0.045161551	1.1213445	0.022217351	-0.17309687	0.77645443	0.86949858	0.21376251	0.063804784	0.34870642	0.048453122	0.20460594	33.658882	14.680419	-0.010022957	46.111111	1.3873028	1700.8644
20	valid	2	14.574262	1.5603479	0.24920401	0.20450032	0.038412354	0.91467348	0.22473996	0.22048779	0.043839355	0.46954559	0.35288552	-0.33986629	12.200666	0.70255319	0.494269	0.4218644	-0.16993659	0.80067384	0.62639275	0.56648917	0.51599695	0.49061699	0.049355416	0.092744526	0.44232344	0.04047839	0.24469068	162.1075	16.574795	0.36484692	37.611111	1.5241267	1438.2082
20	valid	3	16.086508	1.4266588	-0.46866855	1.0051199	-0.062720684	0.59017706	0.49045882	-0.82257743	1.498148	0.90782629	-0.45758785	0.06860816	13.272867	1.7858448	-0.37069881	-0.14292229	-0.34613658	0.11371937	0.49879394	-1.2561369	1.6942824	0.99278276	-0.52335934	-0.18979267	0.4492498	0.085492073	0.32662141	41.556088	10.154662	0.027775633	42.117647	1.4010483	1700.8247
20	valid	3	14.464468	1.6756708	0.59098763	0.17701088	0.14010258	0.69376334	-0.0017516136	0.39914879	0.43768171	-0.42672227	-1.1065725	0.81427463	14.488841	1.3754822	-0.6705163	-0.050489722	0.16182643	0.77582454	0.17469183	0.41099818	1.1279983	-0.64048853	-1.0647507	0.039937243	0.37491645	0.048746819	0.25885734	0.74289425	5.7868746	-0.070643239	35.733333	2.0191922	1622.6801
20	valid	3	14.99633	1.3257585	-0.31287462	0.56573648	0.53624563	-0.30576921	1.1047993	0.16079596	0.9069006	0.85458517	-2.1211036	-0.46483287	12.375321	1.305713	-0.96615944	-0.49090577	0.38462637	0.4836686	-0.20451586	0.52381165	1.9161934	1.3971131	-1.9955147	-1.7266231	0.52523761	0.0674865	0.29290434	9.4366003	7.272994	-0.21124565	50.705882	1.959485	1784.126
20	valid	7	13.822149	0.92812965	-0.7689355	-0.23807135	-1.0859345	0.28903974	0.0021421271	0.98997481	1.2645064	0.040263392	-0.94494817	-0.45310041	14.356222	1.0768537	-0.69139347	0.0049901123	-0.84363538	-0.0087512128	0.13402969	0.52860293	1.1157469	-0.064616629	-0.77374327	-0.37273624	0.14629835	0.097165959	0.23187917	0.36828884	6.4419887	0.01626956	52.431034	1.863416	1916.4645
20	valid	1	15.624378	1.3576516	-0.75432956	0.38223293	1.0634775	0.096406669	0.012100598	-0.54901449	0.75423157	0.49442983	-0.74036496	-0.71867311	13.024901	1.206944	-1.6525199	0.52133043	1.223164	1.2789703	1.3357383	-0.60671377	0.74448135	0.13822939	-0.12545433	-0.57003557	0.58625513	0.079349547	0.16842302	16.014806	15.782459	-0.74877513	50.823529	1.3703943	1726.4441
20	valid	8	15.592688	0.16608626	0.078139244	0.27444669	-1.3912582	-0.15684514	0.36167446	0.37123036	0.018049888	-0.26900028	-0.76615248	0.29040101	14.202014	0.34124403	-0.30746701	-0.33441294	-1.3217165	0.37753804	0.90168055	1.0694714	0.91594597	0.084094524	-0.91164026	-0.39419026	0.27020489	0.013811535	0.29191433	3.1419831	4.2078504	-0.024339063	87	2.368072	2916.5435
20	valid	3	18.664634	1.3566265	0.043201642	0.41377887	0.44378611	-0.80345994	-0.30435542	-0.42286046	-0.80683823	-0.50743428	-0.84862427	-0.37810363	15.461023	1.0876938	-1.4048973	-0.72331573	0.011510464	0.038738056	0.34510032	0.84001607	0.076054165	0.15314095	-0.67739625	0.92369991	0.74416269	0.08283935	0.30057323	2.8679495	7.663066	0.35904081	51.064516	1.8105996	1871.9405
21	test	3	19.495863	0.97426113	0.030487829	1.2930825	-0.89187694	-0.10970621	-0.030757203	-0.66667758	-0.25688249	-1.3447858	-0.87585946	0.56631228	17.649627	0.29594327	-0.50859223	0.71732	-1.7645079	-0.04379686	-0.1000103	0.2943231	0.12924228	-1.3466231	-0.65557865	1.2602203	0.22337989	0.090257243	0.37407807	8.2936002	10.08796	0.28847977	82.455696	1.7724733	2266.4891
21	test	3	16.851716	1.7736515	0.15060799	0.87597465	-1.4362627	-0.50243366	0.41589259	-0.88316739	0.16794216	-0.49064809	0.072039701	0.69306171	14.430691	1.1746474	-0.76847504	0.3508836	-1.7260614	0.04430254	0.84552566	1.0281737	1.3845231	0.1814885	-1.511922	0.45475156	0.36402188	0.19042533	0.21758574	21.639022	15.764779	0.85785943	48.16	1.2546315	1419.5086
21	test	8	17.513033	1.1867985	0.030968724	0.0028667339	-1.1744323	-0.090704391	-0.3721216	-2.136912	-0.47466937	-1.1388548	-1.6539326	0.13907115	18.558472	1.0624076	-0.16366021	0.5844617	-1.0486736	-0.49674349	-0.093112347	-2.459376	-1.4574079	-1.0511343	-2.0438654	-0.27022666	0.54468743	0.11157649	0.61915608	0.16166787	4.4896967	-0.070865347	64.6	2.5762364	2320.3662
21	test	4	18.221738	1.3323247	-0.35825628	0.71605614	-1.2875385	0.34429067	0.1831296	-1.5150142	0.57797408	-0.70760354	-0.061922061	0.58592473	14.881825	0.41478121	-0.16544739	-0.12583082	-1.2950899	-0.60502319	0.77591301	0.75202872	0.60651746	0.23879695	-0.45949793	-0.19063317	0.34634565	0.10024627	0.38806117	30.597524	15.615389	0.48602739	52.790698	1.2702884	1914.4154
21	test	2	17.561408	1.4795659	0.11902987	0.12579498	-0.58532232	-0.70706427	0.76062575	0.40246392	-0.62967704	0.096810584	-0.43114961	-0.38630029	16.174828	1.203768	-0.41148506	-0.0029747681	-1.6892436	-1.1315236	1.2353709	-0.15422109	-1.0481862	-0.64231395	-0.05793975	1.1734127	0.25227423	0.09735042	0.4438802	1.8430135	6.5291371	0.4234525	38.292683	2.0207356	1515.0712
21	test	5	18.268731	1.2211288	-0.22183037	0.60235206	-0.58062588	0.36532852	0.072743227	-0.080556291	0.079766168	-0.91532416	-0.55712824	0.52303978	16.532101	0.50578474	-0.65466683	0.1635997	-1.1789342	-0.25798811	-0.2248862	0.39562401	1.201632	-1.3321879	0.0097180169	1.0054098	0.53745172	0.083207129	0.37707064	3.8179869	14.759357	0.32770872	64.117647	1.551575	1801.1409
21	test	4	19.009967	1.2289532	0.78454213	0.70156362	-0.050524081	0.51210205	0.44801585	-0.50861481	-0.98192475	0.057728698	0.18377879	-0.27527036	16.946314	0.44573031	-0.55531501	-0.23130378	-1.3619653	0.026005453	0.36204362	0.71677322	-0.19892032	-0.52935508	0.5119982	-0.12711944	0.53394299	0.045327688	0.30318043	2.8402889	8.9514039	-0.17328216	77.071429	1.7953244	2337.827
21	test	3	17.602839	1.3336075	0.36665845	0.64190432	-0.50877488	0.34284435	0.55600313	-0.02372867	0.6188952	-0.71592245	0.47317433	-0.46757445	15.41225	0.95913676	-0.084251463	-0.28399668	-1.8425653	-0.78090005	-0.10140809	0.80781136	1.4392648	0.53727383	1.1353725	0.087837232	0.60205481	0.19232707	0.31089117	0.90973991	12.778673	-0.76458852	44.957447	1.6493168	1798.4682
21	test	1	17.640494	1.1191952	0.76150837	0.88179078	0.11534014	1.4265238	-0.05319612	-0.72038218	-0.49650627	0.069724046	-0.30558642	-0.79458114	16.692159	0.99755534	0.094806467	-0.15758852	-1.5541652	0.24980272	-0.04527165	-0.31548372	0.79777777	-0.27479542	-0.065560454	-0.53630664	0.25880978	0.11954754	0.46898975	1.0901262	8.6868267	-0.90058831	42.482759	1.8226737	1674.2824
21	test	2	16.871524	1.321931	0.17262871	0.34883818	-0.96065429	0.80488817	0.62199557	0.012658499	0.056875899	-0.23381734	-0.021443023	-0.19265635	14.223269	1.0367231	-0.20989234	0.28401182	-1.3528382	0.68164428	1.3410221	0.23731854	0.66087723	-0.54790846	-0.90937955	-0.71563249	0.59292423	0.040507903	0.48817146	41.552338	11.906834	-0.40000098	52.470588	1.3632196	1617.9714
21	test	2	18.794417	1.0626261	0.25054024	0.74307043	-0.97691922	0.8317215	0.42955306	-1.023396	0.14247509	-0.16475149	-0.14850931	-0.37568621	17.046804	0.83257332	-0.5828198	-0.056828596	-1.6375242	0.68233369	0.86887717	0.11158247	1.5313159	0.39401598	-1.1243385	0.018532813	0.59687928	0.11229896	0.38705131	2.1138369	7.9582683	-0.0011176967	78.583333	2.0470375	2148.9291
21	test	4	18.391903	1.1730106	0.41122026	0.56601773	-0.21339774	0.75208175	0.26718689	-0.61945803	0.030063167	-0.79844766	-0.35615052	0.15074549	17.852182	1.2026913	-0.29660585	-0.33155775	-1.3859578	0.51298133	0.20283163	-1.382938	0.77955887	-0.46411397	-0.99217914	1.3967284	0.50510951	0.10017347	0.30640503	2.0325546	6.6094409	0.088904451	48.506849	1.6283015	1810.0674
21	test	3	19.219082	1.2631078	0.39708378	0.80855447	-0.62552456	0.24635994	-0.086646569	-1.4186788	-0.31337097	-0.87009708	-0.7187888	-0.67572896	17.199819	0.74016905	-0.79302985	0.16313893	-1.5120257	0.70979667	0.28470789	0.044079517	0.96548465	-1.0812604	-0.90010363	0.23284869	0.7163414	0.10508155	0.34530403	3.2958478	8.9526141	0.071115467	63.706667	1.8345793	2040.1854
21	test	4	17.846992	1.4885043	-0.0065198768	0.56559546	-0.26196545	0.34989534	0.11228822	-0.43554273	0.44297272	-0.27861199	0.028138826	-0.064098963	17.217732	1.7433603	-0.83447807	-0.39851633	-1.3279697	0.55017923	-0.34078044	-1.2780978	1.0413501	-0.51771762	-0.23823103	0.53263206	0.52371383	0.12095694	0.47689153	1.218465	10.446273	-0.018909448	39.371429	1.8504148	1379.6622
21	test	2	18.263854	1.2846731	-0.19478979	0.34479981	-0.5111771	0.49861019	-0.30057113	0.070787543	-0.13877381	0.30680539	-0.13036311	-0.26205116	15.591801	0.08545526	-0.74563284	0.5621725	-0.4739501	0.90123683	0.65479617	-0.27071942	-0.02024197	1.241921	-0.52792149	-0.8154425	0.3818899	0.13345646	0.31377543	3.1498844	11.545573	-0.79101845	76.6	1.3905228	1898.7696
21	test	3	16.160236	1.3098768	-0.13673631	1.0609221	-0.59451829	0.20481449	-0.16836321	-0.27548813	-0.088511778	-0.59420926	0.4713341	0.28002771	13.671797	0.88480725	-0.9091049	0.63403154	-0.22002426	0.92755208	0.30497695	0.33041747	-0.1429831	0.30562728	0.15129027	-0.40214095	0.23049823	0.11710277	0.37057871	37.249901	14.117942	-0.22580515	55.875	1.47177	1639.0031
21	test	2	19.177566	1.4676087	-0.080746914	1.0814403	-0.71082377	-0.46881471	0.050294524	-0.31980483	-0.15808786	-0.34196925	0.29151928	-0.19728917	16.597969	0.58922328	-1.4521942	0.15236016	-0.60113471	0.006486487	-0.10624103	-0.18516515	-0.29589546	-0.094334834	0.56319032	0.29477632	0.6325212	0.13421006	0.28951225	10.157664	14.434254	-0.21375384	45.113636	1.6310271	1567.7661
21	test	9	14.611469	2.1401893	-0.013399419	1.2169761	-0.95246152	-0.89860916	0.41839185	-1.9038068	-2.2327301	-0.32406492	-0.54125833	-1.0692291	16.617362	1.2562334	-0.41408404	1.1284419	-1.5187349	-0.21403458	0.55660209	-0.42323953	-0.55229947	0.15545122	0.1068979	0.015856775	0.79889381	0.10386875	0.24708268	1.0052009	7.8987553	0.44382628	46.909091	2.1232447	1310.0122
21	test	1	11.473744	2.4431035	0.87871333	1.0250046	-0.61486665	-0.54652861	-0.21490306	-1.3173034	-1.7993085	-0.35043666	0.2168368	-0.55650529	13.079094	2.4360755	0.64018339	0.63992399	-1.210956	-0.79304206	0.18495683	-0.77724447	-1.3756657	0.15659697	0.36684687	-1.5154965	0.45241408	0.067742154	0.5361495	0.042166864	6.2779994	0.36378942	21.4	2.2858898	926.60824
21	test	5	18.428366	2.2022139	-0.03021687	0.4176282	-0.86015119	-0.12772198	0.10405364	-0.84103357	-0.73852055	-0.69561338	-1.0871065	-0.36711097	19.153307	1.9464466	-0.33611254	0.11041193	-0.83448549	-0.49545072	-0.67390703	-0.80427163	-1.6002692	-1.5030563	-1.5235494	-0.70319756	0.60244089	0.025888415	0.66341179	0.66947539	3.2085916	0.093558302	16.9	2.8539349	1021.3993
21	test	5	12.872035	2.6489214	0.22268981	0.53018772	-0.83731657	-0.40219518	0.83984347	-0.0738355	-1.0668209	0.018565914	0.36899129	-0.12132125	12.645195	2.2786928	-0.305626	0.69907517	-0.011158464	-0.14168241	0.40432428	-0.52252071	-1.3291743	0.19894306	-0.4601653	0.25752366	0.55734638	0.10837298	0.30105433	0.7427915	9.2670188	-0.023426417	33.432099	2.0454595	1327.4104
21	test	2	15.701215	0.83858478	0.56014941	0.67838598	-0.28574524	-0.0038139937	0.52902718	0.43265867	-0.075135872	0.15844704	-0.11128999	0.4047226	14.959804	1.6599902	0.63163181	0.60883766	-0.76097509	0.15258684	0.38030206	-0.56434508	-1.6768335	-1.5163716	-0.48185956	0.2732893	0.0062876844	0.027283612	0.21089074	2.9086635	9.5578713	-0.9867782	42.733333	1.9251926	1802.8035
21	test	3	19.057649	1.7435477	0.47715191	0.16261219	-1.2586772	-0.65804043	0.27566235	-0.97014658	-1.147712	0.097515938	-0.59931126	-0.12255742	17.068222	1.4138389	-0.012590934	0.53362457	-0.71081698	0.21274103	0.78527825	-0.49453363	-1.6485137	-0.10048925	0.11241103	0.62698399	0.71862782	0.083310322	0.17809727	1.6537673	8.3014115	-0.043836864	37.567568	2.0795454	1727.7435
21	test	7	18.611397	1.2859046	-0.70977011	0.80276786	-1.1576885	0.45270953	0.59194516	-1.2141465	-1.0847877	0.50401577	0.93487907	-0.035092106	16.019074	1.2192668	-0.32604607	0.21948269	-0.3169754	0.25291426	1.1595222	-0.49193204	-1.6111046	0.29073578	0.49799386	0.53857889	0.19160819	0.08818892	0.16835818	3.4422158	7.6369169	-0.026940534	43.071429	1.7444352	1782.1625
21	test	8	19.11652	1.5379044	-1.0250771	0.87887005	-0.6515913	-0.090526651	-0.0011034491	-0.90973129	-0.70897811	0.32505883	0.52820579	-0.60953747	17.194796	1.3016227	-1.1880184	0.27644881	-0.35464852	-0.49514749	0.55100912	-0.58532525	-1.7142585	0.09859108	-0.10616477	0.11952429	0.56486033	0.12349379	0.20312586	1.7450584	6.9984008	0.014958224	55.075758	2.1178396	1600.9671
21	test	3	19.184818	1.8503064	-0.13252108	0.90035035	-0.89729841	-0.15994852	-0.14232733	-1.0936446	-1.2312017	-0.13198682	0.54346588	-0.27061031	16.893237	0.92320045	-0.68480947	0.41553703	-0.33737662	-0.30868599	0.53521421	-0.017550744	-1.0575557	0.24975496	-0.22766206	0.43592456	0.63932581	0.096381569	0.27383524	3.8867253	10.30707	0.24376305	71.6	1.7772188	1741.5076
21	test	3	18.382637	1.6369934	-0.27182659	0.65067281	-0.49775242	0.19700493	0.28556813	-0.92264928	-0.67118962	0.14210952	0.1620003	-0.27819891	16.727093	0.98648312	-1.0179151	0.10138198	-0.61097187	0.050316091	0.35676794	-1.0681581	-1.1900918	0.52394527	0.47498796	1.2032751	0.66365702	0.070762336	0.41134968	3.495949	7.4869509	-0.11792487	47.109091	2.1810551	1374.6221
21	test	4	18.308575	1.2733016	-0.051585485	0.94236888	-0.60203331	0.042224477	0.82082218	-0.23261267	-1.288347	-0.57305167	0.32628844	-0.5195043	17.148867	0.75562083	-0.56795154	0.2819122	-0.68183473	-0.32261636	0.49021186	0.13208672	-1.3936933	0.06663609	0.12314351	0.58287973	0.60812088	0.093674649	0.3376549	8.5804057	7.2018873	-0.020819331	66.709677	2.151652	2038.6094
21	test	4	17.883423	1.3713748	-0.15678514	0.93274676	-1.4734741	0.079531735	0.46156118	-0.57155325	-1.0697097	-0.9144682	0.54496886	-0.14440818	17.394836	0.74873916	-0.6093755	0.69407568	-1.0596209	-0.092084329	0.53869554	-0.8218992	-0.57524502	0.39964846	1.0379032	0.96225875	0.55334492	0.099836156	0.16343992	3.27396	6.9516869	0.045750227	53.5	1.8708036	1690.8555
21	test	3	18.499634	1.2840206	-0.10225653	0.98504444	-0.75592504	0.18598963	-0.045684264	-0.070118825	-0.86367239	-0.58940901	-0.27975084	-0.25762532	16.792015	1.0282554	-1.1459254	0.39805802	-0.88961366	0.51822644	0.74338823	-0.59468395	0.058048613	0.0094181311	-0.43357005	0.88481706	0.68113512	0.099912759	0.19726246	4.6502366	7.6472741	0.13175486	63.631579	1.8082651	1853.6667
21	test	4	17.888074	1.7411444	-0.62537586	0.88920187	-1.0477806	-0.8731404	1.2628156	-0.90328881	-1.0348621	-0.23959206	-0.40468504	0.079242974	16.307308	0.93127754	-1.3179695	0.48750859	-1.1805545	0.33025579	0.79698112	-0.19195172	-0.78768238	-0.28432691	-0.25910098	0.93819908	0.54061884	0.087289113	0.29861388	7.1582903	9.6424981	0.22451793	62.090909	1.6541362	1749.2032
21	test	2	16.314745	1.6967281	-0.016387981	-0.4914392	-1.0483103	-0.51371118	-0.01316065	-1.6850852	-1.9090259	0.531524	0.71314236	0.010524327	19.463368	0.92319961	-0.66110105	0.48367635	-1.2582674	-0.12701321	0.093900052	-0.7477665	-0.84464839	-0.0062041711	-0.19330494	0.061883146	0.67638639	0.093301645	0.23281055	0.13724481	5.8240875	-0.0090790584	50.904762	2.2825331	1925.42
21	test	3	18.544186	0.99403194	-0.16436995	0.4562342	-1.0058983	0.14052184	0.2595546	-0.39748508	-0.96746843	-1.2328252	-0.52259852	0.54835465	17.268182	0.82621989	-1.2609079	-0.32313196	-1.1627884	-0.23577219	0.78535558	-0.59496353	-0.55847417	-0.54592524	-1.4881734	0.86730454	0.5308803	0.098130272	0.3029549	1.6056549	5.4856665	0.32505011	58.734375	1.8873315	1977.2379
21	test	3	18.156064	1.6793698	-0.88727927	0.51630521	-0.95658321	-0.086518828	0.51272767	-0.3700234	-1.3149825	-0.43248628	-0.43620701	0.058441301	16.786325	0.91263793	-1.2274873	0.32264197	-2.0568559	0.17897389	0.63298578	-0.44579105	-1.1144596	-0.95182133	-1.1071184	-0.20073497	0.59457945	0.30437093	0.28061193	5.5750586	6.8442941	0.16704309	62.708333	1.8514635	1727.5303
21	test	2	14.925818	1.7610298	0.22365955	-0.36956462	-1.4975698	-0.17201733	-0.45712934	-1.1997676	-2.3305823	0.51936991	1.0751928	0.2019998	17.622334	0.97486887	-0.51034277	0.36015889	-1.2699189	-0.37559769	-0.22127532	-0.89567904	-1.0664092	0.36941843	-0.36328206	-0.40151055	0.67603112	0.072779078	0.31030955	0.018253095	8.9738035	0.13934544	58.057143	1.9697079	2010.8956
21	test	3	18.08005	1.2563179	-0.42960842	0.76190795	-0.43864844	0.25712046	0.57764861	-0.36445006	-0.35838357	-0.34536584	-0.0015621396	-0.47192282	16.797955	0.90853332	-0.91571009	0.14922774	-0.95446424	-0.75931745	0.81313139	0.25939461	-0.56121193	-0.10473941	-0.48526107	0.3939737	0.6667947	0.14574285	0.31351094	3.8253596	12.268715	-0.53527806	55.123077	1.4338219	1693.1084
21	test	4	19.826712	1.1273557	-0.37515114	0.66907735	-1.1065594	0.19128766	-0.030447177	-0.74043935	-0.16519445	-1.1031144	-0.98073896	-0.091278509	17.254638	0.48550473	-1.4307095	0.013121508	-1.2068483	0.41748885	0.94570033	0.0037792071	0.24652071	-0.81478504	-1.0515212	-0.15218359	0.50008295	0.12115317	0.26001107	5.1908051	7.8632778	-0.11726958	65.935484	1.9781999	2029.5812
21	test	3	17.937306	1.0549549	-0.37694117	0.5972582	-0.30553201	0.45280581	0.59715568	0.18244308	-0.25573512	-0.33422007	-0.43539417	-0.002743333	16.771659	0.82803047	-0.92093085	-0.087041684	-0.23236618	-0.42054204	0.14226501	0.97570991	-0.54856114	-0.91775003	-0.1969112	1.3431288	0.540625	0.1457246	0.35453848	3.5698567	10.03008	-0.29967672	48.08	1.7935145	1522.939
21	test	4	20.177912	1.0994333	-0.024282654	-0.24397322	-1.151568	-0.04521418	-0.30348496	-0.51744452	0.070309289	-0.68187641	-0.68374975	0.15032616	18.1906	0.47009159	-0.71217281	-0.10634408	-1.109366	-0.044456046	0.011999214	-0.38075114	-0.11918272	-0.6808438	0.023090429	0.19940663	0.5489032	0.086181533	0.2376441	13.235419	6.3228291	-0.13959623	55.571429	2.250033	1985.6543
21	test	3	18.466814	1.0638178	0.067381831	0.7867955	-0.45870478	0.82328882	0.20316462	-0.14488406	-0.61360937	-1.0517249	0.15813923	0.16438531	16.588909	0.73129182	-0.49716274	0.25890098	-1.3105688	0.13234174	-0.26372312	0.29226661	0.013334371	-1.1215843	-0.0015110817	1.0857789	0.53303824	0.048184195	0.47164082	3.7845292	8.5927398	0.23982543	52.62963	2.0270563	1509.7214
21	test	4	20.134367	0.96783043	0.57003124	1.0163588	-0.75683532	0.051470593	-0.41215969	-0.94250773	-0.41492727	-0.76277252	-0.68548037	0.14677551	19.933952	0.38098944	0.62050205	0.6029392	-0.84948982	-0.54619586	-0.49638018	-0.54984161	-0.32452421	-1.5610119	-0.46876435	0.42544855	0.68067102	0.12067205	0.24332989	3.2383719	7.162584	0.064422132	73.651685	2.0815004	2638.4569
21	test	10	16.885236	0.64080784	-0.4419979	0.40171192	-0.329105	0.87782237	0.40748726	0.22104265	0.043811364	0.041799977	0.21423363	0.30005992	17.110248	-0.037795067	-0.82724485	0.070671001	-0.56187769	0.28754894	0.92062277	-0.3916237	-0.28160546	0.073020414	-0.66215694	0.78713458	0.1040867	0.076817628	0.41751091	0.68921881	6.195298	-0.029505068	90.653061	1.938988	2920.2023
21	test	1	17.881682	1.0734391	0.16614321	1.718431	-0.36736592	0.19776335	1.0345034	-0.98569829	-0.35869403	-1.0675698	0.10471916	0.12551583	15.835128	0.24063616	-0.74142685	0.60229872	-0.88794711	0.15963999	1.6557768	-0.13475796	-0.20030591	-0.27388339	-1.1142065	0.29185339	0.63022951	0.053675135	0.47116007	7.144115	10.465746	0.27645171	100	1.5294037	2254.2486
22	valid	3	15.898355	1.1669881	0.85868261	0.15623409	0.076889305	0.88529325	-0.32616292	0.27498552	-1.0364784	0.61703766	0.21316449	1.0923994	14.31622	0.645621	-0.37440929	0.35896575	0.46670627	1.2235163	-0.10009734	-0.25255061	0.094978988	0.21124064	0.24254563	0.21749925	0.059313647	0.016740768	0.43935472	1.3601621	7.773176	-0.20247197	66.377358	1.6560013	2170.8476
22	valid	3	18.787651	1.0266233	0.14384666	0.76403646	0.076743429	0.53485832	-0.39090692	-0.34610275	1.0008291	0.14214182	-1.6275332	-0.051309193	16.738619	0.66345631	-0.81987775	-0.074371657	-0.52296882	1.1380055	-0.40125548	0.35763376	0.44794003	-0.62000589	-1.34476	0.64156783	0.53695184	0.15826678	0.11073052	33.165427	12.701346	-0.11424776	41.922078	1.6010577	1913.5708
22	valid	1	14.92028	1.3191889	0.92513591	0.99645945	0.11696519	0.92218698	0.51475886	0.10381307	-0.53842991	-0.36293924	0.83048025	1.5638413	13.549875	1.2123953	0.92695616	-0.06447781	-0.068571038	1.5453377	0.66222154	0.080886403	-1.029165	-0.64570717	0.49870776	1.082022	0.43795135	0.027642239	0.31420464	62.599056	11.910977	-0.066304786	29.733333	1.7273051	1621.8618
22	valid	2	19.720583	0.87916231	0.5871749	0.73653451	0.64437413	0.94563322	-0.90403247	0.45474917	-0.36968491	1.0774506	-0.057375562	-0.39294302	16.675877	0.60995456	-0.89589431	-1.046449	-0.62732222	1.1076246	-0.22172073	0.38112092	0.059077273	0.31098821	-0.33681157	0.35225837	0.47898586	0.065445475	0.20799426	6.0493993	10.144972	0.070926297	69.771429	1.9107394	2222.303
22	valid	3	15.86726	1.306446	1.0181678	1.4022016	0.83218487	0.30049064	0.52868833	0.24625542	-0.27401941	0.43975937	0.24929259	0.74129882	14.391678	0.0020076214	-0.032409387	0.3893144	0.070280813	1.1395404	-0.58288492	0.94415525	0.29143929	-0.35604007	0.65144689	0.12108382	0.36832233	0.025013781	0.3042095	6.9707061	12.472161	0.22069798	113.3	1.6945746	2205.5863
22	valid	4	17.74229	1.1143803	0.26203601	0.40248198	-0.15774822	1.2744388	0.045312327	-1.0102403	-0.42353429	0.2084183	-0.14700373	-1.099562	15.776313	0.0066965471	-0.61858929	0.029907823	-0.25842437	2.2001002	-0.53014735	-0.25106943	0.64499623	0.50931653	-0.65292791	-0.79393436	0.069451699	0.045576605	0.12360726	18.183164	13.355594	-0.17367922	94.724138	1.496389	2225.2419
22	valid	4	20.852208	0.4946862	1.0160733	0.93272016	0.46727227	0.57074656	-0.86150354	0.38488729	0.31951329	0.52596175	-0.12353273	0.2046735	17.534172	0.72943716	0.54490449	0.97225409	0.44652319	0.41388427	-0.82800103	0.5567551	0.51127845	0.23670831	-0.5516864	0.27821497	0.37714842	0.023177151	0.25446738	1.2224184	6.5489605	0.094239858	68.648649	2.0894965	2892.746
22	valid	2	19.430559	1.3156113	0.64165448	0.078524889	-0.33032699	0.75186441	-0.10220043	-0.041157113	0.32899913	0.25695353	0.37364138	0.05289235	16.18223	0.75448652	0.097824384	0.46931314	0.0074472932	0.42332949	0.19776127	-0.3319565	-0.054213366	0.29855179	-0.45434155	0.19484878	0.43691457	0.031672736	0.17365999	2.1173159	12.665044	0.25707126	67.688889	1.5325131	2099.55
22	valid	2	20.600397	1.0702003	0.78235364	1.0563191	0.69357749	-0.51157371	0.48068504	0.2879324	0.31254352	0.49245194	-0.70347435	-0.85791828	19.188941	0.81801311	0.22297138	0.58843886	0.068300179	0.0327905	0.14669481	-0.023487013	-0.017276385	0.81061861	0.097601439	0.7969004	0.4333366	0.052782371	0.21599677	1.0295431	7.5244514	0.18788543	50.243902	1.9932576	2591.5841
22	valid	4	14.027459	1.1762813	0.53499694	0.53377655	-0.18056537	0.2340836	0.11881599	0.40164	0.31609084	-0.077433854	-0.20876156	0.19164346	15.941759	0.48106285	-0.28953827	-0.00044547979	0.016109986	1.1566964	0.11786249	-0.0053031906	0.26861672	0.24028078	0.0015151693	-0.029048456	0	0.031643758	0.37469947	0.0056921509	37.96142	0.07269394	75.942029	1.0335842	2443.5171
22	valid	2	17.987826	0.63107483	-0.073679608	0.76790701	0.1302242	1.4516163	0.13368327	1.0922305	0.38660556	0.75291	-0.35882354	-0.12289894	15.097195	0.37669166	-0.87550144	-0.23659076	-0.59953922	1.8370424	0.59244764	1.0187957	0.94952469	-0.20868818	-1.0985603	-0.45188407	0.37889129	0.099480265	0.25978247	29.836222	25.41446	0.19784384	76.611111	1.1594891	2574.026
22	valid	1	15.745505	0.58541533	-0.14502276	0.20908105	-0.065027674	1.3365589	0.73013531	-0.2021741	0.2776849	0.63835683	-0.59114578	0.61854922	13.528555	0.41286891	0.19504713	0.47084275	-0.56700971	1.8789762	0.20348808	-1.1262857	0.31386678	-0.039353596	-0.11981994	0.72772385	0.18148763	0.017082154	0.28965444	153.43792	17.016367	-0.251486	103.78947	1.5086332	2418.7327
22	valid	2	17.849529	1.0230863	0.045454381	0.78958454	-0.064654231	1.0482959	0.063257381	0.065325345	1.0725677	0.98831821	-0.4611086	0.075643212	16.001021	0.57423295	-1.1269595	-0.32977304	-0.53477195	1.3021085	0.58444721	1.3981022	1.1684574	0.19597927	-0.6797374	0.30342958	0.41332529	0.060055387	0.27878735	11.606213	11.093505	0.22795843	53.1	1.5864058	2010.6622
22	valid	2	18.144109	1.1820886	-0.31764723	-0.30374261	-0.52597434	0.36460956	0.36917407	0.9630479	0.57195205	0.29643532	-0.78527966	0.25946075	14.142981	0.54652519	-0.022713465	0.13228386	0.015354265	0.13613225	0.11022965	1.3042927	0.35509294	-0.7751355	-0.21404013	1.0723217	0.25236829	0.03466448	0.2643666	261.16179	21.619209	0.32423826	70.068966	1.4921723	2023.8199
22	valid	3	20.186183	0.3939044	0.34230043	0.70633552	-0.18772175	2.1320816	0.02105817	-0.063594333	0.16839569	0.19400756	-0.26398199	0.1467099	16.38153	0.21492051	0.085573796	-0.040434447	-0.47570354	1.8338536	-0.19292357	-0.1639992	0.2185543	0.78253828	-0.16189052	0.4707933	0.023767815	0.026489219	0.35124195	1.3241508	11.490147	-0.097403717	113.32143	1.3132855	3093.6166
22	valid	1	18.070571	0.71918734	0.18593667	0.83550497	0.18173148	0.68097095	-0.34432675	-0.72838371	1.5717576	0.22233181	-0.28628152	-0.33510204	15.866041	0.38989901	-0.54423055	-0.45897501	-0.24701005	2.0075228	0.049413121	-0.88136412	0.1497971	0.080754999	0.34274407	-0.19190005	0.064109911	0.055091214	0.16162435	8.9933749	19.04249	-0.0020340112	72.909091	1.4921088	2375.4207
22	valid	4	15.809644	1.1265707	1.3873442	1.3839366	0.37122471	0.059592786	0.17218147	0.50960535	-0.56179271	-0.38907459	-0.078082617	1.5017738	14.548053	1.7438855	1.5105092	1.340907	0.29921621	-0.55372778	-0.43729116	-0.30572235	-1.3149659	-0.80413727	-0.33327342	-0.10378076	0.18878295	0.03517009	0.20062389	0.7265075	4.9478373	0.17165325	22.764706	2.3585311	1611.5187
22	valid	3	17.402079	1.0161057	0.66851804	1.3939912	0.61158745	0.59997339	0.80157738	0.17445821	-0.62823643	0.42755716	0.11698098	0.3282721	15.264891	1.3230135	0.02885092	0.23674241	-1.100826	0.012245237	0.57892792	-0.62678332	-0.42676227	0.1916987	0.47126536	1.8187583	0.32149406	0.051450228	0.52076479	55.104278	11.617214	0.31973359	23.708333	1.7727964	1496.5942
22	valid	2	18.33059	1.2952035	0.76921798	0.87438804	-0.16022339	1.1597973	0.10757368	-0.82313946	0.71217429	-0.47114306	-0.97650254	0.89057198	15.159308	1.1379642	-0.85787265	-0.42254861	-0.53298867	1.3222585	0.76816294	-0.11149122	0.58045219	0.44842614	-0.11408979	-0.036271731	0.31834799	0.056030989	0.28532869	12.850215	17.204943	0.82621572	47.36	1.1733933	1744.3395
22	valid	2	18.265087	1.1828655	-0.35254293	-0.16520334	-0.03134576	1.251056	0.17924032	0.28190217	-0.16003716	0.3507894	-0.14163093	0.45571428	17.846454	1.1548877	0.069930031	-0.24682752	-0.81547047	1.41298	-0.51817739	-0.41328385	-0.30657149	-0.26289066	-1.1074959	-0.70859908	0.39604997	0.1094958	0.34039686	18.295718	9.7898862	-0.10508329	55.947368	1.9558048	1859.4433
22	valid	2	17.577147	1.080914	0.1780239	0.036233386	0.07506731	1.1780034	0.15167308	0.44391713	-0.038335069	-0.055775764	-0.6053479	-0.007365618	15.034741	1.3339455	0.6336288	0.030845453	-0.30393609	1.507077	-0.48188068	-0.096628047	-0.0078074927	-0.018361002	-1.1020183	0.17436499	0.43561599	0.032704264	0.27564053	24.353051	13.283016	-0.091714706	46.157895	1.598715	2038.5492
23	valid	3	21.413222	0.6553996	0.23472452	0.84099983	0.20895288	0.64892075	0.16494377	-0.88698479	-0.70731797	-0.22181677	-0.60444749	-0.78171046	19.657011	0.40332516	-0.54556418	-0.29455009	0.17820634	0.64810837	0.80623651	-0.92853005	-0.78311013	0.64286583	0.46680247	-0.72726866	0.58186595	0.036260935	0.37123665	1.9366305	3.5082871	-0.018937115	74.947368	2.7587288	2733.8168
23	valid	3	20.490854	0.70513634	0.6410939	1.1032143	0.29934887	0.5904054	0.53089021	-1.1273354	-0.17694867	-0.21523757	-0.78289434	-0.70661804	18.147745	0.51675279	-0.57606897	-0.19204861	0.15040022	0.10183808	0.55416471	-0.31391601	-1.4944259	-0.012005685	-0.31632385	-0.35732573	0.51280982	0.029286538	0.23943151	4.7182638	6.882143	0.024984837	79.47619	2.2173325	2565.5261
23	valid	10	16.105454	0.72154082	-0.29841986	0.6305513	0.60725739	0.25723579	0.6220238	-0.29274942	0.18542185	0.85206986	-0.65096869	0.040529676	19.043265	1.0453699	0.38582653	0.79217362	0.5190405	0.18281978	0.58744268	-0.51108815	-0.9581707	0.26889005	-1.2779367	-0.14501762	0.11455955	0.037434342	0.63490559	0.04318305	4.3346476	-0.094603776	59.061538	2.4413293	2718.9787
23	valid	3	20.806457	0.76222682	0.60030026	0.47588203	0.31084389	0.49648454	-0.069001344	-0.4415695	-0.72592771	0.22536928	-0.41490039	-1.1226784	19.074056	0.58337754	-0.037610295	-0.28928811	0.66378332	0.40140064	0.3317221	-0.43474351	-1.2425297	0.40291651	-0.35244207	-0.2716601	0.7142848	0.042689296	0.32467557	6.7603038	5.2265011	-0.0091892166	83.342857	2.4682625	2904.0286
23	valid	3	19.630309	0.76830957	0.49018625	0.63850916	0.057367936	0.91589485	0.26264258	-0.22982722	0.073110262	0.51928285	-0.11937488	-1.3283241	17.489657	0.67285722	-0.24785054	-0.41776212	-0.22728549	0.14638039	0.2002743	-0.81178864	-0.17883498	0.42707234	0.17986811	-0.79883883	0.31906962	0.021324888	0.34900473	10.606115	8.1613124	0.057821879	80.666667	2.0198449	2553.7704
23	valid	3	12.697653	1.7556985	0.028051191	-0.12876218	-1.0773999	0.11830938	0.53410359	-0.4933676	-1.0512506	-0.31673465	-0.024396312	-0.10989394	11.844662	1.5040496	-0.49048046	-0.47630579	-1.0999495	0.8177285	1.0316524	0.33901017	0.15651613	0.14413272	-0.094950712	0.23108685	0.51762136	0.034405898	0.24467783	0.80811166	3.2335836	-0.059979443	38.030303	2.5532697	1467.8375
23	valid	8	15.183228	0.99860713	0.64825221	2.3523154	0.059064384	-0.077233032	0.24156631	-0.1350965	0.42996476	0.36870248	-1.0834596	0.26732768	14.545053	0.40052174	0.13235897	1.3742184	0.028848004	0.39346679	-0.01989755	0.42216309	0.77539601	-0.70276398	-1.0207255	0.22452864	0	0.073622141	0.62152042	3.7577882	7.8954652	0.88233154	77.32	2.0385086	2245.1893
23	valid	4	19.150385	0.81787312	0.25423546	0.72479155	-0.54544056	-0.18724444	0.28919768	0.42772372	-0.095823914	-0.25760794	-0.41352836	-0.51596808	17.63089	0.68764642	-0.4974239	-0.70237276	-0.30493055	-0.012039502	0.023262912	0.31079476	-0.12290748	0.67617263	-0.27178774	-1.0204383	0.44342786	0.032726148	0.30796906	1.3798571	6.6010093	-0.13877224	52.666667	1.8545452	2438.9921
23	valid	3	20.400241	0.88563201	0.10132401	-0.52296521	-0.33720539	0.24560003	-0.23039582	-0.1389659	0.050392585	-0.35041705	-0.40441486	-0.72361642	19.446811	0.48383352	-1.0716692	-1.2347168	-0.28365395	-0.17516735	-0.94527646	0.53578743	-0.64943822	0.21806614	-0.15043114	-1.3128764	0.35207267	0.056024234	0.28211906	1.2967872	4.7051711	-0.038059691	61.894737	2.3817741	2502.2213
23	valid	9	18.689261	0.92435358	-0.44673302	-0.36738712	-0.30116302	0.04038204	-0.2933206	-0.31647589	-0.12364552	0.26233392	0.30371699	-0.015814778	17.246369	0.59502094	-1.2447428	-0.98942366	-0.41663113	0.15692048	-0.056504425	-0.20569949	-0.70482928	0.42779712	0.163374	0.18790258	0.28158492	0.039723638	0.38890139	1.2646681	4.1306803	-0.10981223	61.8	2.3173097	2185.4121
25	train	4	19.38568	1.2531474	-0.42386365	0.6540505	-0.1245193	-0.66573261	-0.15012665	-0.19132629	0.55082418	-0.17181564	-1.0269897	-0.50220058	17.938299	0.57438153	-1.3645743	-0.87678003	-0.3505597	-0.45362326	-0.059420709	0.22761763	0.69918991	1.0865607	-0.65021082	-1.5040582	0.33526667	0.047745203	0.47546663	2.5007346	7.1388577	-0.011140465	42.5	1.7318582	1925.1491
25	train	6	17.633273	1.3809285	-0.10665006	0.28187447	0.89220694	0.89683591	0.053504185	0.095014015	0.61147536	0.33563319	-0.50720795	0.023770323	16.713593	0.8997806	-0.39974363	-0.39760983	0.1865883	-0.39717584	0.044924268	-0.51080073	0.13804741	0.63383215	0.086224001	0.93697664	0.44288025	0.041648615	0.6832256	1.673591	4.9292621	0.16839698	47.818182	2.2174271	1946.0796
25	train	3	19.122284	1.1159801	-0.6065046	0.38882937	-0.14507318	-0.19059963	0.05551679	-0.3224973	0.87461958	0.23798883	-0.53863708	-0.79262731	17.95266	0.68360255	-1.4614579	-0.95369163	-0.17989154	-0.53114752	0.11158898	-0.72156445	1.014708	1.5992828	0.17168272	-0.80165547	0.29718784	0.046445447	0.30304926	2.0453217	5.168341	-0.019529722	36.125	1.8162723	1935.6127
25	train	2	16.980113	1.2922608	0.80485445	1.4292824	0.68304302	0.45322839	0.3457495	0.029026048	-0.39754405	0.12100904	-0.14500309	-0.65253327	15.938518	1.1386162	-0.10966762	0.64486149	0.6155358	-0.098248417	-0.028527373	0.47076545	-0.08415068	-0.93123127	0.61220554	0.621499	0.39155852	0.05455437	0.18825934	3.9061114	7.9080734	0.16314159	36.76	1.8914066	1287.9895
25	train	8	17.220297	1.7344594	0.38241289	-0.65667912	-0.20636553	-0.93719094	-0.43396068	-0.68709948	0.11058061	0.47121148	0.34561114	-0.34998672	19.463332	0.96065541	-0.8455684	-0.61318359	-0.59017844	-0.012353615	-0.0010316862	0.16581225	-0.34429949	-0.13767312	0.045920564	0.25437351	0.7081882	0.084025926	0.17803618	0.16840728	3.6740375	0.036990068	38.297872	2.8482688	1647.3221
25	train	10	15.407636	1.7467236	0.51864784	-0.80866239	0.39427123	-1.3366449	0.01313524	-0.1499234	-0.99139778	-0.3490785	-0.1797713	-0.031343534	17.103363	1.5981459	-1.2533878	-1.1893664	0.56593617	-1.5288356	-0.015710498	-0.81395365	-0.19474891	-0.036884978	0.82799293	-0.33035602	0.7028902	0.11562871	0.44675252	0.12652828	4.2541764	0.0011600463	42.861386	2.7030723	1699.8072
25	train	2	17.731334	1.4949609	0.22356527	1.0283404	-0.4163177	0.24637717	0.50007011	-0.1320647	-0.013795291	0.3618315	0.091337789	0.078680214	16.943154	0.65157262	-1.8361876	0.21561014	-0.55667392	1.2626122	1.6453843	0.97416909	-1.4170089	-0.60350233	0.45515166	1.1148274	0.15496598	0.3135064	0.4642713	1.4161565	4.4100832	-0.11957142	38.71875	2.3117167	1479.4934
25	train	3	17.635381	1.2376706	-0.46808096	0.3251555	-0.29861014	0.75228061	1.0224862	-0.063005422	-0.40301095	0.76279782	0.0022034921	0.70574216	15.788504	0.35238928	-2.0252788	0.14463198	0.039686347	1.7154059	0.51071646	-0.44739539	-1.0730962	1.2645449	0.6146412	0.25563106	0.52617157	0.097363477	0.67862065	2.5219205	3.8593774	-0.10586809	52.956522	2.4338094	1763.3139
25	train	8	14.306223	1.7503533	-0.0018992669	0.24852488	0.073273231	0.062982797	0.27395602	-0.39242077	-1.9744628	-1.7082941	1.1022687	-0.45520596	15.581886	1.411003	-1.2159867	0.20963118	0.76903968	-0.7998143	-0.13846756	-0.31180556	-1.0734165	-0.81246189	1.955164	-0.45453361	0.78281104	0.074385732	0.84779267	0.32019593	5.601862	-0.040379051	43.927835	2.3956429	1754.4196
25	train	1	18.684993	1.223003	0.12654033	0.91285239	-0.31133763	-0.17019045	-0.10793751	-0.065121651	0.54539022	0.43798351	-0.84300299	-0.043350725	16.695714	0.80432993	-1.2976252	-0.81446756	-1.0873293	1.0351355	1.322898	1.4497429	-0.37996851	-1.0284952	-0.84792894	0.31864799	0.19141996	0.046472369	0.26036707	0.90524845	3.8707101	-0.20551799	32.741935	2.4214949	1370.0191
25	train	2	17.123193	1.5826152	-0.27088122	1.4084941	0.072765387	-0.58759126	-0.079836089	0.13383172	0.48491038	0.40471046	0.02748101	0.34298455	15.202803	0.20589004	-1.7086375	1.3269206	0.32868338	0.81288046	-0.031111248	-0.13873935	0.313783	1.268499	-0.44111963	-0.50936471	0.34456982	0.12657316	0.29472496	36.654274	11.322491	0.12995576	54.028571	1.4551666	1331.3838
25	train	10	15.112197	2.1179121	0.5121371	-0.0096621398	-0.26868735	-0.76130081	0.47354212	0.92453101	-0.61893888	-0.43374247	0.20297801	0.28301798	15.274839	2.1478074	0.8633673	0.4614021	0.16388157	-0.92750513	0.23685376	1.0199524	-0.67736432	-0.6399123	0.69081914	0.61601138	0.31859373	0.089279184	0.66448219	0.81606071	6.3517088	0.051834916	29.933333	2.2779868	1489.2728
25	train	2	19.034739	1.452257	0.045754727	0.84039622	-0.28767389	-0.54881502	-0.67722056	-0.034983565	-0.6011646	-0.2509637	0.20151152	0.19802289	16.844077	1.1240461	-2.1139207	-0.9440804	-0.69932672	0.3202206	0.22125115	1.249378	0.86482096	0.53606613	-0.44133409	-0.92644076	0.19740614	0.069188262	0.3157156	2.3665304	6.2789736	-0.14020442	27.942857	2.0143941	1346.2841
25	train	8	20.07854	1.1932474	-0.39822138	0.12565337	-0.66130732	-0.60759325	0.13584586	0.22594922	0.53437236	0.37050006	-0.36277116	-1.4078533	19.403301	0.55225261	-1.2185528	-0.48040157	-0.83909096	0.25292148	1.3873993	1.8830976	1.2596635	0.43195258	-1.3892553	-1.7347735	0.36479493	0.07469461	0.323368	0.70445971	2.0305304	-0.037172842	38.975	3.2167185	1829.7314
25	train	9	19.558221	1.2625307	-0.78656459	-0.31885862	-1.2140025	-0.59333656	0.87159505	0.81338096	0.5877289	0.99254672	-0.34470748	-1.6840577	18.482335	0.94231092	-1.8085577	-1.2455161	-1.754089	-0.38160404	0.8247883	1.1924677	0.8848371	1.1569409	-0.4452826	-1.0301094	0.61087791	0.053598971	0.39238125	1.0303346	3.5224923	-0.084521205	26.5	2.8896436	1537.9541
25	train	2	18.29252	1.0859408	-0.042676061	0.33832062	0.42731304	0.41253741	0.50178788	0.44175452	0.86923515	0.099180208	0.19811654	0.17088834	17.825098	0.60502668	-0.73854508	-0.66453558	0.15387586	-0.34082567	-0.37652417	0.62177464	0.45285017	0.98618039	0.89305665	-0.252869	0.39401565	0.075680747	0.43271299	1.1217672	5.4941638	-0.23440222	59.148148	1.9101342	2153.1718
25	train	4	14.891734	1.5662548	-0.22840047	0.32803034	0.94193526	-1.5473393	-0.71802794	-1.2262836	-2.606366	-1.0969545	0.084950342	-1.1083249	18.112525	1.7740554	-0.29788684	0.13174067	0.29562627	-0.61441175	-0.09084262	-0.23384337	-0.59389046	-0.16125109	-0.1505199	-1.1883563	0.55554428	0.084977515	0.66484482	0.033707431	4.2411282	-0.038032511	31.142857	2.7049593	1475.5945
25	train	3	18.786637	1.9749063	-0.23380812	0.25920595	-1.0433792	-0.86577296	0.15367731	-0.34995303	0.67058095	0.67902822	-0.33790176	-0.30850591	16.244039	1.2542583	-1.2809305	-0.23407997	-0.90158721	-1.2727809	0.56885966	1.4086154	1.5357908	0.81602318	0.2803161	-1.0683112	0.29432238	0.039013573	0.24320778	3.3886436	8.2311808	-0.17048813	24.323529	1.9663589	1167.543
25	train	7	15.064941	2.0820687	0.065906547	-0.2935326	-0.20340293	-0.84424304	1.1082745	0.45903424	-0.91191178	-1.2402214	0.30888442	-0.26582766	16.020526	2.0060214	-0.41439494	-0.21885964	-0.30030853	-0.50318942	0.62060045	0.21818258	-1.178123	-1.0709909	0.40983376	-0.67980635	0.62969197	0.10770269	0.50038637	0.4505341	4.1680735	-0.12832782	40.410256	2.4529347	1888.3317
25	train	2	19.643082	1.3681628	-0.4106273	-0.041219647	-1.2165967	-0.7311015	0.27617184	-0.10861779	0.84703735	1.161578	0.12697544	-0.65708694	17.895098	0.73614696	-1.363559	-0.80644449	-1.5453193	-0.79989946	0.38625298	1.0732795	1.7067199	0.87932716	-0.45377982	-0.87751712	0.23775456	0.042447667	0.42775163	1.2174742	3.7044478	0.051281262	33.433333	2.5442641	1647.0876
25	train	9	19.256335	1.3961486	-0.65800818	0.13968516	-0.28087182	-0.23028428	-0.016777875	-0.082750511	-0.11132827	0.048962202	0.17010264	-0.72586898	18.481668	0.81098248	-1.5888606	-1.2544127	-1.125002	-1.1196047	-0.3268225	0.25219936	0.43654439	1.1136347	0.63932238	0.60622718	0.67561167	0.07355451	0.28304677	1.1216215	3.6317525	0.025459842	42.315789	2.3739087	1654.8869
25	train	3	19.937337	1.3508822	-0.50090253	-0.13548332	-0.946209	-0.57537829	0.61207952	-0.21095511	1.0113748	0.82130854	-0.41933935	-0.89635871	17.722858	0.52908365	-1.0286844	-0.44581947	-1.538223	-1.3548162	0.62747213	1.2947188	1.5436945	0.89727403	-0.63298242	-0.82605225	0.097520392	0.050545281	0.35199182	1.8936913	4.6096317	0.034379179	31.909091	2.3682586	1751.2984
25	train	4	18.625549	0.94013356	-0.6744272	-0.32101548	0.88963221	0.8390685	-0.20497941	0.91030786	0.93520309	0.13310079	-0.46189467	0.90163746	18.262325	0.72535157	-0.82117682	-1.484517	0.14382741	-0.56709758	-0.9729983	0.0041717964	0.44214315	1.6386267	0.88057601	0.71550583	0.43847831	0.050963147	0.40044188	1.1774713	4.0969491	0.13889664	57.518519	2.3320478	2223.4267
25	train	10	17.555537	0.76802877	-0.63579761	-0.17442644	0.059572374	0.13516353	0.32321087	-0.096417626	0.28972425	0.83578963	0.30129175	0.66816964	17.855819	0.75757347	-1.3531135	-0.95917049	-0.45403934	-1.2459992	-0.38364366	-0.92725075	-0.27604072	1.4608535	0.86425787	0.92293712	0.30422309	0.066748691	0.28116055	0.62880388	3.7057914	0.045139218	54.538462	2.5045294	2158.3916
25	train	3	20.128888	1.0688634	-0.27995841	0.16990404	-0.55844497	-0.41475739	-0.42912797	-0.4902952	0.099242419	0.67493569	0.085455267	-0.1761383	19.021245	0.46164523	-0.6365046	-0.85249318	-0.86800621	-0.71272851	-0.34817067	-0.2812569	-0.17018874	0.33830084	0.35534114	0.40967534	0.25488974	0.093521762	0.39149563	4.5436468	4.7555739	0.052653701	52.644444	2.3191312	2229.8273
25	train	3	20.113341	1.3183634	-0.48766799	0.32342565	-0.50914603	-0.63606997	0.46314752	-0.402764	-0.087285659	0.92815216	0.028802273	-0.53431614	18.08578	0.30571684	-1.1787883	-0.59819136	-1.1690315	-0.47486993	0.47623118	0.35620359	1.7883947	1.292405	-0.98051801	-1.2074373	0.30784624	0.1110815	0.3653668	1.5485389	3.9389296	0.048507279	49.030303	2.3204281	2026.5379
25	train	5	18.930318	0.84148944	-0.87666571	-0.24349587	0.54290504	0.49467073	0.13554394	-0.023892004	0.30487394	0.41547465	0.18749186	0.96416634	18.224308	0.99255963	-0.72059644	-1.3212994	-0.096020988	-1.0529517	-0.82968226	-0.96545118	-0.40936881	1.0515627	1.0094227	0.86593958	0.45685918	0.061597877	0.29303164	1.1604185	5.7638621	0.16731399	37.09589	1.8363995	1986.577
25	train	4	19.175636	0.97684109	-0.5469627	-0.22385973	0.70045593	0.83853717	0.15783036	0.53406811	0.60054932	0.83325996	-0.027460582	0.53018732	18.115062	0.85587983	-0.58659658	-1.0765684	-0.056156731	-0.66662633	-1.1070537	-0.12507118	-0.28968699	0.79876721	0.93960059	0.86112095	0.50686269	0.09566589	0.33121796	0.83819575	5.0396648	0.11584851	43.925926	2.0402617	2095.036
25	train	5	18.054544	1.1289404	-0.41996362	-0.38800305	0.11987968	0.4219878	-0.17878179	0.32215765	1.0240347	0.2669321	-0.74751707	0.70589978	17.966856	1.0536384	-0.37594264	-1.017967	0.10828009	-0.88754171	-0.5428079	-0.35597953	-0.1945348	-0.22939711	0.071586358	0.86628006	0.35268891	0.069039873	0.23157685	0.68632326	4.0592715	0.20107846	57.884615	2.2633995	2302.0904
25	train	9	17.265504	0.89067049	-0.3771147	-0.17889875	-0.14685834	-0.090987226	-0.065311458	-0.013810065	0.86955574	-0.1339488	-0.57750306	1.0091332	16.858122	1.0333142	-0.6120054	-0.81318784	-0.020196584	-0.91015563	-0.20003111	-0.10540888	-0.10686174	0.082383439	-0.53482059	0.91188657	0.27634906	0.03974347	0.22514536	1.0478905	3.5901833	-0.11018534	51.923077	2.4226128	2099.8887
25	train	5	19.098739	0.85505486	-0.42598606	-0.17793006	0.086276117	0.58864439	0.075232365	0.72674208	0.99125989	0.29713563	-0.44436813	0.36337922	18.761009	0.857226	-0.40534662	-1.2223982	-0.53383776	-0.90637829	-1.4564659	-0.36044217	-0.53187691	0.14802873	0.65006149	0.54918264	0.39759198	0.073603543	0.34762913	0.57673079	3.6457341	0.034908598	52.857143	2.3507978	2348.1007
25	train	3	18.243016	0.9489091	-0.14529738	-0.010787312	0.78553737	0.63495947	0.04146845	0.19990126	1.24778	0.55694474	0.059022948	-0.11016455	17.693633	0.86669796	-0.67159725	-1.0479558	0.27914314	-0.75161334	-0.20641371	-0.7814846	-0.41039206	1.1316794	0.099387642	0.29578529	0.52548344	0.06623929	0.33777464	0.83255757	3.7660906	0.085975417	62.076923	2.432138	2306.5856
25	train	3	20.392579	1.0791428	-0.60266202	0.76072526	-0.2395164	-0.37648703	0.63614233	0.24775464	0.12299327	0.79200602	0.029383005	-0.10995968	17.90803	0.44558635	-1.4170177	-0.29601646	-0.62246069	0.013495888	0.72907972	0.18032999	-0.016379738	1.5184351	-0.51884577	-0.75358246	0.077719274	0.069017382	0.50274805	1.0476008	6.0694751	0.046210823	66.377778	1.9874367	2108.1509
25	train	3	17.590123	1.4836918	-0.68767089	0.16988195	-0.067076234	0.13828417	0.84870149	-0.33418968	-0.50253319	0.43145875	-0.039919332	-1.1975879	15.718549	0.39643778	-1.5647609	-0.18820927	0.46344828	0.014174011	1.0599474	0.5654578	-0.20312753	0.061255229	-1.0863434	-0.45633307	0.46134076	0.057673635	0.33372568	15.835004	9.1141478	-0.5851255	65.611111	1.747133	1843.7937
25	train	7	15.821874	1.5069372	-1.5012609	0.76900333	0.47765565	-0.68651901	0.79034945	-1.1196876	-0.59481637	0.21971961	0.65310894	-1.6737599	18.589317	0.31457215	-0.65973709	-0.44059079	-0.56588743	0.27522988	-0.25720038	0.40714983	-0.24469199	0.14922249	-0.74005891	-0.19549988	0.29265333	0.13519043	0.29209505	0.021437699	7.4525071	-0.070540277	88.72	1.9459437	2752.19
25	train	3	19.828101	1.34713	-0.32097751	0.21404527	-1.0311342	-0.27729533	-0.06803292	0.45761086	0.0085229062	-0.1907148	0.61466661	-0.65909736	17.323697	0.61234244	-0.98337244	-0.91857313	-0.99984032	-0.49827355	0.68672837	-0.14924241	0.26785606	1.3997439	0.36885369	0.042103268	0.12276574	0.061222992	0.25368335	4.0817854	10.175093	0.15417883	52.962963	1.7035925	1924.9348
25	train	4	18.122199	0.74809087	-0.60794299	-0.4672844	0.20576926	0.65894039	-0.333626	0.0053312746	0.77878693	0.53467001	-0.13337893	-0.050885569	17.708475	0.9099701	-0.21470565	-1.0345224	0.22693883	-0.17647873	-0.7257663	-0.7070126	-0.30967569	0.8929458	-0.21510546	0.22449215	0.32044455	0.069521272	0.4020228	0.3318648	5.7716324	0.18952117	56.32	2.0387965	2437.5475
25	train	2	21.23917	0.77297979	0.14040163	1.0282974	0.29303026	0.10894941	-0.27213375	0.0728615	0.92054553	-0.36110904	0.020520299	-0.60048292	19.064452	0.18990872	-0.82674781	-0.084900424	0.19099738	0.36901322	-0.23072332	-0.33292321	0.57340283	-0.90280892	-0.41848838	0.66291469	0.55206461	0.085497784	0.22059489	6.2885182	5.2877527	-0.019355154	90.108108	2.3112572	2708.0107
25	train	3	19.831415	1.002597	0.14438698	0.92902858	0.69957722	-0.010447165	-0.34665542	-0.68326636	0.91998379	-0.056392908	-0.62915477	0.14045282	17.608055	-0.18687019	-0.62884407	0.24456402	0.83807572	0.78689784	-0.083511322	-0.70140025	0.28195335	0.21152829	-0.80177617	0.38173019	0.20091305	0.063897415	0.15572891	22.887837	5.1259749	-0.2946265	52.625	2.4548111	1867.8197
25	train	3	20.821073	0.71934283	0.13790425	0.87728327	0.44258287	0.089313726	-0.047531511	-0.20476522	0.59727175	0.018455572	-0.17658965	-0.12250593	19.082827	0.072842904	-0.50879899	-0.038595594	0.63597011	0.31400671	-0.12150625	-0.6462102	0.24404871	-0.12205896	-0.32983536	0.36215449	0.72787521	0.055995545	0.28737897	10.330684	4.6763372	-0.12170999	61.111111	2.466207	2544.6363
25	train	3	20.846723	0.78252887	0.3418247	0.71580533	0.35513036	0.012483516	-0.25469558	-0.15771569	0.086064954	-0.28552944	-0.81057278	0.0627025	19.554108	0.31535582	-0.56681427	-0.35231006	0.69829518	0.47335871	-0.25655653	-0.5367077	0.076781049	-0.64043522	-0.1884881	0.6014733	0.50324422	0.080635969	0.32030029	6.4525876	4.4442138	-0.05486199	82.869565	2.5575887	2632.5564
25	train	3	19.82811	1.0905257	0.39044966	0.91105202	0.70150227	-0.18577768	-0.28663598	-0.47344697	1.2509536	-0.19143602	-0.33517733	0.39060587	17.170983	0.10580082	-0.32684043	0.29623046	0.9482819	0.56100194	-0.037296523	-0.53088599	0.025439915	0.28938756	-0.94975423	0.6637254	0.40530524	0.059868434	0.31569228	5.1230706	3.4884226	-0.24650736	40.326087	2.7443972	1707.1565
25	train	2	20.489196	0.57866753	0.3476101	0.70625912	0.22537075	0.2566668	-0.00779502	0.47877902	0.28862491	-0.27245474	0.16895884	-0.09105402	18.892404	0.12357755	-0.45941783	-0.13806939	0.55466465	0.83692294	-0.52316539	0.17661313	-0.85246746	0.16555897	-0.38877922	-0.1293939	0.71042273	0.081630501	0.2765331	7.0461509	5.9762603	0.047941718	98.44186	2.2032494	2769.3317
25	train	2	18.97595	0.88818408	0.48092164	0.50297763	0.60433021	0.46006427	0.17738071	0.052294798	-0.2885369	0.56635456	-0.46778747	0.38556576	17.242583	-0.023501591	-0.62035158	-0.40238061	0.86667169	0.15997307	0.3004733	0.50458564	-0.38104216	-0.24800374	-0.66596863	0.089265041	0.41197382	0.072741188	0.17420607	7.827898	4.7511959	-0.49608291	48.795455	2.5381554	1811.176
25	train	3	20.758569	0.75082536	0.38802563	1.0348224	0.093811146	0.24336195	0.11708503	0.017583375	0.17860942	-0.66276598	0.077690618	-0.24852707	18.881001	0.15616323	-0.11079088	-0.015696925	0.25425124	0.74196939	-0.24231651	0.60725568	-0.52837501	-0.24612995	-0.2038651	0.045303652	0.60289316	0.071475063	0.37893772	6.5710082	5.7848963	-0.033227433	100.05405	2.3327893	2677.9328
25	train	3	20.020196	0.88978475	0.45198225	0.818322	0.67496299	0.20394402	-0.07642369	-0.1969168	0.4043205	0.29302639	-0.45340047	-0.41369246	16.882768	-0.14373047	-0.11447914	0.046920001	0.83887893	0.12262166	-0.18302124	-0.012524022	0.179735	0.075093971	-0.41845708	0.13608408	0.49989061	0.09701562	0.28979476	21.89567	4.3104396	-0.27581468	55.038462	2.5190505	2048.5627
25	train	2	21.197442	0.83698866	0.14757052	0.99132649	0.14275129	-0.10664939	-0.020636061	0.4093387	0.41095322	-0.41520399	-0.16000916	0.028391541	21.098282	0.96926159	-0.14240375	0.64198632	0.41236861	-0.43098979	-0.35657733	-0.93344241	-0.50012175	-0.26377007	-0.61013213	-0.021756094	0.48071162	0.041424949	0.43415406	0.66126514	3.2429354	-0.15545678	33.134831	2.8960978	1827.2831
25	train	3	19.846761	0.86668642	0.24611415	1.2484917	0.30264857	0.30023038	0.10301083	0.58631635	0.3703892	0.15150797	-0.31083031	-0.34203562	19.198735	0.38554156	-0.12330659	0.082576836	0.20584719	0.097150929	0.62916866	0.45099523	-0.45544902	0.22421228	-0.3294156	0.64122624	0.38564851	0.051406384	0.44218315	9.0954429	7.0395702	-0.090392465	77.553191	2.1602235	2406.4011
25	train	2	19.347148	1.1294969	0.43777251	0.84914713	0.89362395	-0.15217624	-0.15146044	-0.41920271	-0.092602812	0.89881532	-0.48222922	0.37843444	17.294719	-0.13943638	-0.84584753	0.29308837	1.1306007	0.64875156	0.50144868	0.65433724	-0.5431966	0.60487044	-0.64717096	0.52651615	0.35476416	0.096313622	0.29914483	25.555838	6.6667666	-0.23451816	66.580645	2.2767095	1876.2973
25	train	3	21.307598	0.85025218	0.5872665	0.89136753	0.07623694	-0.31173512	0.06403307	-0.017419304	-0.39294405	-0.77794195	-0.35848536	-0.41420555	19.75644	0.14404668	-0.56582303	-0.44917359	0.060534763	0.26705136	0.39239199	1.0575656	-0.51450987	-0.98134562	-1.4197084	0.29674937	0.6737015	0.087143052	0.18150315	2.3796372	3.2270652	-0.115637	62.658537	2.8248243	2622.9432
25	train	3	21.552411	1.0372122	0.12241362	0.55024412	0.32990004	-0.03825156	-0.086521105	0.36126883	0.57984364	-0.61171331	-0.22442059	-0.72473852	19.572128	0.13386521	-0.8511328	-0.64300365	-0.088715591	-0.49994436	1.1073478	1.4935978	0.476035	-1.3884743	-1.3671602	-0.27092376	0.26892491	0.035696085	0.25807549	0.90296694	2.9708841	0.03192309	61.976744	2.9899553	2385.5303
25	train	2	19.65989	0.84558537	0.43621135	0.36918956	0.79282566	-0.18229549	-0.26467593	0.043392656	-0.34244143	-0.22320228	-0.14447639	-1.0913377	17.980035	-0.33998419	-0.42715343	0.6848095	0.79754411	0.057129748	-0.56736338	0.44934775	0.11858294	0.41258376	-0.11436612	-0.903232	0.37455362	0.1175381	0.31794035	21.900455	8.7308432	-0.076548548	64.761905	1.9860729	2380.5558
25	train	4	21.023204	0.8974876	0.081271743	0.68019895	0.23686861	-0.30506695	-0.12815996	-0.12766044	0.336605	-0.24429625	-0.70951731	-0.27599879	17.982733	0.83545248	-0.56939307	0.4473129	0.83905809	-0.1101406	0.20006221	0.085014095	-0.052441828	-0.59367996	-0.53299772	0.56632862	0.67671458	0.11140582	0.19246081	6.5553952	6.3974753	-0.014819235	67.848485	2.2826936	2529.9662
25	train	3	19.543767	1.2735271	0.18861677	0.83300959	1.0419747	-0.024304134	0.22441396	-0.51645487	0.30238641	-0.050329922	-0.56330207	0.20173806	16.526393	0.32737934	-0.7072749	0.35914834	1.4147459	0.13877803	0.14037293	0.27823896	0.084183529	-0.68013175	-0.12442227	0.65926379	0.38503669	0.10004478	0.24062225	1.010933	4.1656865	-0.31648728	32.042857	2.7344033	1476.9431
25	train	3	20.259942	0.79443987	0.1543711	0.55670192	0.33021238	0.35127079	0.46075534	0.34112662	0.6646181	-0.60087439	-0.34825169	0.15689601	18.315254	0.19855362	-0.90738631	0.066856288	0.50738739	-0.0098694194	1.2031153	0.53099238	-0.55217658	-0.32311658	-1.1776532	0.61548412	0.38907983	0.11223193	0.36598643	8.8448364	5.6836443	-0.079638308	68.969697	2.3962445	2270.4736
25	train	2	19.007418	0.88387037	0.23908449	0.66030342	0.55029772	0.17934674	-0.47226022	-0.18153084	0.40466395	0.32185997	-0.20074728	-0.56254011	16.7922	0.066276815	-0.89850248	0.52047279	0.53733138	0.1680062	0.2653502	-0.2300541	0.021374358	0.11083302	0.076030796	-0.25110833	0.69618381	0.066216622	0.27684344	1.8179749	5.6472846	-0.14217801	35.576271	2.3481984	1604.7268
25	train	2	19.50692	0.8172224	-0.029839664	1.2407848	0.47486528	0.38426464	0.4790786	0.59145234	0.85266229	-0.051876953	0.075937127	-0.25819063	17.314391	0.34903015	-1.2205195	-0.070627818	0.13036115	-0.15357991	0.29321708	0.28141067	0.42907832	0.25216251	-0.72189087	0.42204442	0.36414351	0.068616156	0.30945535	7.1736001	6.3713615	-0.16068952	52.475	2.2933824	1929.1357
25	train	4	20.765135	0.75442998	0.2221037	1.2672559	0.61766937	-0.060858751	0.29422473	0.43463857	0.72295903	-0.50912464	-0.44559245	0.43219444	18.631965	-0.033592209	-0.72386052	-0.15804375	0.55581942	0.33496504	0.37816483	0.29233997	-0.68969867	-0.85447001	-0.31522816	1.0173434	0.22776675	0.082219378	0.21039642	7.6568235	4.8894092	-0.022965998	81.790698	2.5374003	2436.9494
25	train	3	19.543277	0.93193856	0.29104543	0.87177729	1.2950933	-0.1753253	0.52516144	-0.6684567	0.36410473	0.1711898	-0.76332808	0.12942076	17.673134	-0.16214531	-0.83942048	-0.21137591	1.479775	0.5469923	1.1496383	0.2321647	-0.16599631	-0.054968811	-0.12889952	1.0795215	0.21173688	0.0820383	0.41092782	1.9898552	3.7074794	-0.25824768	47.934783	2.7448498	1889.5266
25	train	3	20.482567	1.0190339	-0.059364287	1.1313896	0.27179835	-0.091278459	0.065680986	0.55163856	4.2476824e-05	0.027394676	-0.29971834	-0.21968629	18.455332	-0.092496002	-1.0369496	-0.050425889	0.39235512	0.015199661	0.96995546	0.91074966	-0.56523847	-0.88467976	-0.77033076	1.0641582	0.31060854	0.068144465	0.21962222	4.6026534	5.0329774	-0.016381661	71.222222	2.5040234	2344.4529
25	train	3	19.686631	0.99790313	0.32841261	0.89328694	0.70278353	0.028073557	0.1167377	-0.42754096	0.26707986	0.14489771	-0.27083111	-0.01642191	17.858156	0.066860134	-0.88931647	0.072481914	1.0607966	0.38064308	0.64578659	0.39992504	-0.22115543	0.05719771	0.39375732	0.60388033	0.33545986	0.085155052	0.3488548	17.674049	3.8843821	-0.17323719	39.958333	2.7434296	1799.2415
25	train	3	20.534643	0.81308285	-0.13893164	0.6341885	0.34724073	-0.32405114	-0.078111079	0.25113344	0.21354945	-0.45116523	-0.22908155	-0.55759093	19.516826	0.0094973414	-0.42542125	-0.16798653	-0.15477398	0.1032069	0.42946639	1.1027777	0.89018158	-0.24506487	-1.045662	-1.2601282	0.54486438	0.091608142	0.21302461	3.3504931	4.1357242	0.0028893835	80.027027	2.7094034	2483.5253
25	train	3	19.89797	1.0407624	0.14663156	0.40088712	0.74588015	-0.28612886	0.15415155	-0.37163432	-0.2188025	-0.22670853	-0.27907311	0.093192601	17.639632	-0.31381303	-0.66396789	-0.30159387	1.2638111	0.56380515	0.6312513	0.79983371	-0.66774986	-0.71941161	0.27139247	1.0883159	0.60871722	0.10254555	0.4530666	21.352597	5.8241933	-0.23068035	39.112676	2.3492694	1891.7474
25	train	4	19.654728	1.1463406	0.03376386	0.93545516	0.47933285	0.22890394	-0.23858091	0.18513678	0.88964562	-0.23707445	-0.043862193	-0.10324537	18.25396	0.34041649	-0.85637878	-0.21566425	0.3213847	0.083186512	1.0604563	1.5740361	0.34644344	-0.52075796	-1.4552756	0.25167691	0.13505764	0.057425114	0.28881638	1.6615335	4.6034236	0.052868392	52.057143	2.5033129	2079.7098
25	train	3	18.905182	0.96402342	0.21984311	0.60412261	1.2918221	0.22240908	0.96378276	-0.451878	-0.12975546	0.89077818	-0.11077944	-0.12859127	17.068965	-0.030564166	-1.3048322	0.23226606	0.90526879	0.65267269	0.96472905	-0.20311069	-0.54799154	0.27473581	-0.90594731	1.3954333	0.45082251	0.055994747	0.41132581	25.080616	6.1606854	-0.28219576	40.512195	2.2900381	1867.0479
25	train	3	20.661553	0.93948048	0.27881822	0.9000355	0.62875454	0.2958418	-0.11622314	0.20696544	0.60810104	-0.5192889	-0.013485716	-0.065522288	18.527165	0.10514141	-1.1593174	-0.2308164	0.15810776	-0.11155124	0.97884181	0.56455457	0.46312681	-0.40789357	-2.0625349	-0.25372559	0.2481441	0.1005	0.21609603	5.4321698	4.4706766	-0.10771605	65.657143	2.6096565	2223.2387
25	train	3	19.746362	1.0724716	0.091506799	0.54045563	0.52742612	-0.17132562	0.70080743	-0.050680718	0.29240254	-0.52911109	-0.28527208	0.4664643	17.642398	-0.25903367	-1.1977354	-0.25221513	0.88442936	0.48249718	0.5327989	0.65273414	0.0044483951	-0.31563676	-0.23686502	1.1679959	0.17099557	0.056073373	0.27930393	15.237505	5.2935251	-0.2686234	36.375	2.3275583	1973.1608
25	train	3	20.301325	0.9045681	-0.046865605	1.0091156	0.27272505	-0.0083832939	-0.36358564	-0.011734686	0.82747703	0.071008035	-0.27248187	-0.43657707	17.993478	0.18248244	-1.4921975	-0.10668144	0.17173968	-0.35537027	1.3409897	0.74915979	0.0086662128	-0.30453955	-2.0032603	0.089870148	0.5245172	0.058593651	0.26970369	4.5879723	3.9821791	-0.35189149	29.028169	2.6615477	1762.5364
25	train	3	21.118694	0.87013573	0.52560924	0.87259855	0.65413385	-0.045324306	-0.50700544	0.15051933	0.50985219	-0.79995078	-0.70000711	-0.52957026	19.349515	0.13444533	-0.82699898	-0.70868449	-0.037246539	-0.11896793	1.0451458	1.394021	0.18761458	-0.59320925	-1.7010192	-0.79505402	0.65780783	0.069714957	0.17834478	4.0952901	4.0365501	-0.017451365	62.388889	2.6896313	2462.4546
25	train	2	19.682494	1.0644211	0.23376518	0.70584177	0.63969549	-0.21284097	-0.37690198	-0.17297343	1.0229538	-0.29280416	-0.30260749	0.43007398	17.60346	-0.15547872	-0.95054206	-0.41800937	1.0477215	0.078718101	0.70356773	0.8925114	-0.37945628	-0.76366128	-0.69638993	1.4971789	0.41887651	0.066847845	0.33187579	1.9703275	3.4475992	-0.16716711	38.77551	2.8418371	1728.1209
25	train	3	19.923633	1.0217124	0.12789937	1.0072305	0.42801782	-0.050712558	0.014924675	0.21475462	0.16945772	-0.057225842	-0.079218236	-0.031845232	17.833027	0.42883342	-1.0099798	-0.27096924	-0.018783312	-0.64494817	0.4601944	0.40674618	-0.639895	0.16405155	-0.64999749	-0.028832722	0.55974026	0.068086575	0.27332521	3.1405964	5.7157133	-0.10923854	58.108108	2.3740048	2026.1173
25	train	3	18.979116	0.79388777	0.63937178	1.1272504	0.82742248	0.038578938	-0.85352489	0.26307127	0.7055314	0.18654338	0.22752471	-0.26125913	15.941322	0.12779803	-0.41757574	0.48724356	1.4263262	-0.015941933	-0.39696297	0.48769456	0.20312957	0.1164811	-0.0024896201	0.42835642	0.16250256	0.052570208	0.21292704	3.2997779	4.9536858	-0.54605925	42.25	2.4413172	1799.6666
25	train	3	20.36361	0.81855923	-0.010141198	0.44117484	0.5988475	-0.58370452	-0.16119391	0.96483639	0.78728288	-0.31691287	-0.29095041	0.1351939	18.53305	0.53360662	-0.79384179	-0.92188773	0.37346778	-1.0631736	-0.56719888	0.38616237	0.43480007	1.0074177	0.40196799	0.50115562	0.62655374	0.044350821	0.29229906	3.6277454	6.0254409	-0.18003809	28.108434	2.2675867	2076.3715
25	train	2	16.777358	1.7853011	-0.59658307	0.4852182	0.21257133	0.89732956	0.4001492	0.42021597	0.46131327	-0.77735815	0.47180334	-0.57542284	16.157943	0.83653935	-1.7739302	-0.29653515	-0.61211542	0.96035542	1.0763203	0.99423335	-0.26898094	-1.4271412	1.3652846	1.0245157	0.28701643	0.068396049	0.45456171	1.0026809	3.3526949	0.10267769	41.242424	2.6231209	1496.6339
25	train	3	21.140814	0.5732132	0.11414124	0.94328827	0.11744279	0.32249998	-0.040460501	0.54109162	1.2504231	-0.24750714	-0.25915358	-0.29760995	20.667837	0.010903481	-0.81371626	-0.39332303	-0.61234376	-0.57525623	0.018507224	0.96907541	2.4338493	0.19116883	-1.724297	-0.87689769	0.37480211	0.05570607	0.38059007	1.5047254	2.5901025	-0.078898509	49.796296	3.008318	2604.1151
25	train	2	21.50499	0.85695099	0.14848326	0.83731337	0.45046451	-0.079894872	0.0269575	0.098901516	0.61397005	-0.40687133	-0.66757054	0.011839984	20.214988	0.43833586	-0.96356895	-0.79237016	-0.43141816	-0.48927307	0.79873459	1.1985886	1.2288803	-0.011017466	-1.3481978	-0.30456623	0.30571922	0.034460037	0.30260176	1.4782328	2.5179116	-0.099426551	35.943396	3.0501751	2233.2432
25	train	2	21.206576	1.0163677	0.063771938	0.50972913	0.15655683	0.16066405	0.16308259	0.8456111	1.0434072	-0.67928508	-0.4605772	-0.0059450643	20.113938	0.23088546	-1.1281489	-0.90924153	-0.59903416	-0.19564238	0.48223452	1.2695812	0.92435824	-0.37279636	-0.96889434	0.11526773	0.26837739	0.0301658	0.27943418	2.4085317	2.5272512	-0.19618641	29.09589	3.1059464	1906.658
25	train	2	20.881098	0.93312722	0.13450507	0.54323003	0.11669613	0.045346174	0.38714252	0.58704642	0.64179963	-0.25335602	-0.50318815	-0.43600747	19.297176	0.4071978	-1.1817217	-0.57769816	-0.98205404	-0.42087287	0.58676927	1.2482619	0.87469146	-0.077151339	-1.8810492	-0.085245196	0.23291818	0.035238385	0.25912109	2.1584763	3.083816	0.038967313	30.648148	2.8428855	2059.7563
25	train	3	21.434256	0.9513267	0.36556773	1.0074939	0.15088656	-0.28137334	-0.58344719	0.48257108	-0.1591578	-0.84739065	-0.18497622	-1.0027174	20.188899	0.63852625	-0.77034042	-0.47415323	-0.51643107	-0.34973868	0.76922754	1.059927	1.2573739	0.31234956	-1.1943386	-0.71240414	0.32869856	0.036741186	0.20476195	1.9284598	2.8437651	-0.13504141	30.04	2.9737326	1894.138
25	train	3	21.686043	0.28035178	0.073328894	-0.69788452	-0.11432127	0.18354304	-0.14590437	0.80427215	-0.86960429	-0.52198976	-0.82448457	-0.080095159	19.637943	-0.13181447	-0.36509273	-0.16924777	-0.024406396	0.29934666	-1.3831136	0.30159185	0.15292567	-0.27792406	-0.41051175	-1.0815669	0.5413836	0.050944842	0.3645196	6.1824779	3.5097207	-0.032547305	119.22857	2.7439941	3362.8285
25	train	2	21.089489	0.38418474	-0.017046993	-0.28454279	-0.33083264	0.52987504	-0.041770355	1.0949923	-0.69690298	-1.042054	-0.82695877	-0.36038097	17.447021	-0.23345666	-0.84707366	0.010779001	0.58610182	0.66900855	-0.90628816	-0.32675195	0.78412408	0.31703313	-0.71048449	-0.95660479	0.52711855	0.054248768	0.3348073	11.52208	7.1817858	-0.045754438	68.413793	2.1083033	3105.3183
25	train	3	20.127653	0.80107689	0.57603007	-0.61255931	-0.64704571	0.81991341	-0.53027335	1.2474114	-0.30243467	-0.19601883	0.0077598171	-0.25622083	16.717587	0.4282965	0.47041242	-0.15666886	0.58711556	1.1418473	-0.45899875	0.50962836	0.040751827	0.16520533	0.15191074	0.3957147	0.56595207	0.0365055	0.66245409	46.654012	8.2740418	0.015395495	103.7	1.9673321	2856.9773
25	train	2	21.088908	1.1431514	-0.085026764	0.35579221	0.33310543	-0.16091343	0.37749538	0.80573076	0.64008895	-0.91430908	-0.27793721	-0.27204008	19.696372	0.58818289	-1.0272175	-0.84679577	-0.36473853	-0.85782895	0.32856248	1.15113	1.2895605	0.3790558	-0.84078776	-0.64885093	0.23919433	0.039158186	0.32804504	1.7024801	2.6938603	-0.014186703	29.847458	3.0694508	1865.7203
25	train	3	19.802216	0.75890553	0.31243053	0.22789781	-0.16607725	-0.088753745	-0.042410655	1.2681758	0.52254822	-0.7105571	-0.0090876408	0.15233668	16.210845	0.64389164	0.21913343	0.30898646	0.51813497	-0.14070617	-0.24600671	0.84769799	1.0432838	-0.32451728	-0.80543617	-0.35355216	0.3158781	0.042105517	0.24659941	61.743505	10.989474	0.079607017	86.7	1.6735487	2775.8535
25	train	3	19.995631	0.99098029	0.19355868	1.0323361	-0.11793356	0.31882385	0.74348352	0.65507764	0.85815553	0.37621352	-0.89364492	-0.044013771	18.020576	0.50981538	-0.72651048	-0.56834807	-0.45558298	0.046681261	0.29614927	0.81986849	0.8205588	0.92414085	-1.4958467	-0.25941097	0.1201847	0.085714399	0.43854002	6.2684809	5.0477475	-0.2338069	43.823529	2.453312	1908.9032
25	train	4	21.58284	0.84110721	0.13434315	0.62858958	0.52068276	-0.16555136	-0.40618244	0.4675267	0.32740499	-0.17557276	0.11598705	0.73324412	19.789042	0.62895343	-0.60249642	-0.77194295	-0.17111901	0.14232656	0.33918454	0.55268652	1.3419078	1.2518552	0.13123731	-0.052670499	0.17419178	0.043041564	0.47330957	2.3562805	2.6506349	-0.13690208	30.970149	3.0747996	1976.0333
25	train	3	21.210387	0.58914374	0.17979132	0.79693652	-0.087337688	0.087438731	-0.72551205	0.71520938	0.52044985	-1.1295048	0.31908448	0.18232685	19.543794	0.40783452	-0.31026583	-0.84196299	-0.48367867	0.027372424	-0.9126321	0.86248513	0.85903249	-0.18229234	0.48492745	-0.70661429	0.17878781	0.040711709	0.2311309	5.902532	5.0254192	-0.064872986	82.973684	2.3584061	2856.7258
25	train	3	19.944233	0.80234465	0.48937613	0.79324475	0.28250863	0.430021	-0.12708393	0.16960421	1.1472107	-0.5308964	0.062285843	0.28943092	18.366374	0.062300142	-0.60908741	-0.99294241	-0.035097763	0.26088271	-0.45299761	0.34883807	0.59750404	0.18580048	0.094072977	0.50921536	0.45329836	0.054889336	0.20173878	6.0016475	4.3224452	-0.28263994	51.545455	2.3730453	2225.189
25	train	3	20.838684	0.87924691	0.36719571	0.5190354	0.0068222368	0.034302053	-0.78950996	0.55931469	1.0004649	-0.57970007	-0.22917933	-0.015873924	19.53619	0.35461018	-0.34971635	-0.67497336	-0.16680525	-0.83829013	-0.6181655	0.70734851	1.2566666	0.50728932	0.63890582	-0.29702618	0.51175101	0.064052078	0.16592561	6.415267	3.7619253	0.016708236	69.21875	2.6689039	2478.4384
25	train	2	19.412469	0.89250568	0.66801043	0.32680226	0.51828944	-0.045756951	-0.41553526	0.35192368	1.0214359	-0.49670234	-1.0257885	-0.35705457	17.366461	0.74970657	0.1925964	-0.62215222	0.71167035	-0.039647093	-0.17739728	0.94227389	0.21516772	-0.024012188	-0.37513684	-0.40206631	0.59716277	0.051217593	0.3130064	1.3221482	4.8521132	-0.11960941	27.955882	2.5220358	1713.8752
26	valid	5	17.683047	1.1280539	-0.078909544	0.89132005	0.60103153	0.98611408	0.76155791	0.19287893	0.1863656	-0.20894649	-1.2790307	0.18464502	15.984847	0.6891685	-0.4123746	0.96503382	0.45002426	1.1738194	0.85524361	0.67774011	0.5696631	0.022505732	-0.85982976	0.16937201	0.37926954	0.041548878	0.24750968	2.0121463	5.6810778	0.17005061	49.75	1.9023197	2090.0276
26	valid	2	18.14386	0.98118597	0.038244848	1.6761266	0.59700917	1.0345595	0.51606884	-0.057946134	0.55618237	0.52921966	-1.2329126	-0.09595703	16.873509	0.71566464	-0.44679864	1.0357064	0.60577791	1.1497936	0.52338265	0.54548489	0.64029157	-0.20475046	-0.80469372	-0.080596266	0.32875678	0.027568234	0.43956771	1.4409265	4.4800922	0.23046325	50.27027	2.2360186	2098.4841
26	valid	4	17.986352	1.0296675	0.13524305	1.170946	0.30988628	1.5387755	0.026345012	0.72506958	-0.054103363	0.028616372	-0.28761517	-0.3592528	17.430562	0.75456766	-0.54346273	0.99374333	0.50709361	1.55584	0.60862361	1.0505869	0.43942533	-0.18065929	-0.72409601	-0.1497568	0.34151147	0.048014964	0.29046335	1.5252253	3.6810288	0.12908993	40.542857	2.4127963	2064.5594
26	valid	4	19.598435	0.94428513	0.21835585	1.3894618	0.49250636	0.89474888	-0.33389071	0.26368972	0.02151695	0.020419961	-0.80834547	-0.4894841	17.832281	0.69195348	-0.28198361	0.46733108	0.13955525	-0.26711754	-1.0078087	-0.27935612	-1.1224863	-0.39913214	-0.94037345	0.18436895	0.56128395	0.047649935	0.11308782	33.724031	9.3017201	-0.6854759	69.793651	1.9951376	1960.7214
26	valid	3	17.295742	1.0910959	-0.084857862	1.0659387	0.81485232	1.5235062	0.99432058	0.95045801	-0.078723461	0.10840504	-0.30874642	-0.071909858	14.916391	1.2482035	0.23247614	0.89269574	0.60802435	0.80468428	1.1324385	0.44540118	-0.1767882	0.5830071	-1.1610818	0.21161459	0.40172923	0.038418734	0.41069052	0.58004302	5.0289677	-0.78120832	31.295775	2.1494247	1520.9308
26	valid	3	18.852793	0.79638356	0.1333116	1.1531858	0.14823236	1.4208609	0.38970717	0.61637462	0.35958022	0.14741106	-0.39222228	-0.142083	15.932833	0.87251579	0.045438983	1.3195572	0.74298569	1.1244566	0.74573927	0.52677868	0.63353282	0.24615675	-0.98849767	0.70951945	0.40877203	0.029808174	0.42103994	0.8945405	3.8602125	-0.1109573	38.87037	2.5426768	2133.945
26	valid	4	19.937102	0.61645443	0.37212832	1.9320093	0.51403681	0.97073993	-0.22416024	-0.028598633	0.39492111	-0.12285112	-0.45396892	-0.57679363	16.178181	0.84505926	-0.17083647	1.3410994	0.47782669	1.1446041	0.58137663	0.064738501	1.2868689	-0.053174177	-0.65441653	-0.059296734	0.53115817	0.067429223	0.55310396	1.4247986	6.7408205	-0.0040155796	49.78125	2.1563805	2438.0462
26	valid	3	19.03484	0.70117727	-0.010825785	1.7619865	0.27464682	1.0833894	0.4575568	-0.52242436	0.15915537	-0.31904074	-0.76429393	-0.65413331	15.983144	0.50747377	-0.30355229	0.87483018	-0.054263535	0.64120203	0.14655309	-0.077538423	0.2170423	0.25234092	-0.48498488	-0.111111	0.42546062	0.039261065	0.34180526	2.2852819	10.003561	0.064029689	78.536585	1.280767	2425.3329
26	valid	4	18.982755	0.87937011	0.45665569	1.6557718	0.30567534	0.66259012	0.028012221	-0.15590424	0.2245909	0.31160211	-0.59327406	0.0037222259	18.020071	0.5815576	-0.39570543	0.90700697	-0.25883337	-0.16818245	-0.74756951	-1.4760067	0.078296433	0.46884112	-0.35536724	1.2601598	0.4796406	0.029006735	0.19379768	19.64902	6.4463932	-0.80294858	38.6875	2.2481281	1764.8828
26	valid	3	19.026869	0.77939355	0.38677739	1.5750891	0.61543629	1.1345545	-0.031078187	0.71935647	-0.085309519	-0.1638384	-0.58160441	-0.13819985	15.636069	0.2280749	0.15772624	0.4604634	0.11427615	0.79579698	-0.13422243	-0.31235867	-0.18042566	0.40962692	0.22127798	0.18594973	0.53279814	0.044232089	0.26487957	5.720965	13.599677	-0.31340172	102.20513	1.6076761	2494.192
28	test	2	16.371459	0.89661447	0.11846887	1.5831144	1.3255452	1.1932203	-0.05312908	0.610865	0.40711625	-0.23222683	-0.95664021	-0.11356599	14.044887	0.33019645	-1.0444244	0.68417126	0.86577546	1.0208883	0.2069112	-0.080507501	-1.0337013	-0.26849975	0.65558753	1.4771963	0.19891087	0.10924436	0.17944669	9.311121	16.173564	0.55148711	65.970588	1.3485373	1988.8376
31	valid	5	19.970574	0.813048	-0.0025505283	1.615811	-1.171176	-1.1850388	-0.091239369	0.6782094	-0.31102184	-0.65011106	-0.17796209	-0.06389656	15.720337	0.092924195	-0.6874942	1.5852991	-0.26912513	-0.51283561	-0.56957366	0.61756295	0.13896724	-0.10553983	-0.35935304	0.35415471	0.32520304	0.17602892	0.49550231	17.764621	11.848272	0.22835389	96.515625	1.7023274	2342.9542
31	valid	2	15.76883	0.68008787	0.19145099	1.3215237	-0.6692373	0.10337893	-0.18247238	0.81873244	0.057953133	-0.81038472	-0.35891621	-0.24190446	14.355949	0.43271278	-1.2917908	0.59928245	-0.033918073	0.18709636	0.15795084	0.24700766	0.73030087	0.8721253	-0.30719156	-0.24954079	0.47137919	0.098716497	0.18421191	6.6859283	11.552803	0.15774834	82.777778	1.3360652	2696.9128
31	valid	2	14.022332	0.70708799	-0.3900325	-0.0056110959	0.065607217	0.49090863	1.02545	-1.0010791	0.2033482	0.22508742	-1.1236669	0.77100148	12.323555	1.0319751	-0.40677583	0.15017515	0.86033547	0.043369975	1.1939113	-0.5540697	-0.31075512	0.90639148	-0.29378445	0.47602121	0.14417638	0.03678856	0.23125207	4.5660411	8.6197799	-0.070617495	68.611111	1.6768055	2360.1949
32	valid	1	18.139922	0.40513286	-0.30267549	1.1952412	0.41947861	1.4547399	0.93620608	-0.60573883	0.75806847	0.07002188	0.31920779	0.44281984	15.883435	1.2992932	-0.42049886	1.0483486	0.64240884	1.3463381	0.8167041	-1.1891832	1.7352087	1.0356799	-0.60401372	-0.22157169	0.39568548	0.04600854	0.66536214	1.3292457	5.0561227	0.13009616	54.037037	1.9021449	2614.0463
32	valid	10	19.356413	0.97617614	0.54718404	0.96826588	-0.36889842	0.40190628	-0.077605968	0.16425013	0.20014716	-0.12298726	0.16800723	-0.49540875	18.230774	0.43905079	0.31232778	0.53699142	-0.35285053	1.0599661	0.60234677	0.41544458	0.64613138	-0.020668033	-0.43644517	-0.030473237	0.78045344	0.059329438	0.58822095	1	3.9257707	-0.23905714	74.44	2.4817652	2386.5145
32	valid	2	16.184864	1.248346	-0.3796407	0.33772344	0.0010451703	-0.035517493	-0.8248994	-0.9365375	0.095242843	0.22593106	-0.74541031	-0.30978036	14.893442	0.84604701	-0.78186552	0.16761048	0.34954961	0.38025683	-1.153437	-0.62613823	0.27510477	-0.18241256	-0.75508783	0.2970237	0.5204208	0.03403888	0.21027105	8.1095819	8.5377567	0.32169756	64.153846	1.6737953	1989.9743
32	valid	9	15.102193	1.2182557	-0.70452142	0.29365743	0.55493057	0.19581013	-0.67345844	-1.5142492	-1.3525034	0.81044353	-0.076726436	0.10664431	14.42582	0.83940412	-0.50869186	0.5557152	0.40503588	0.057001242	-0.75227999	-0.69125055	-0.59742819	-0.11937013	-0.515612	-0.13952895	0.13715049	0.069457322	0.31076343	1.3457841	6.3269347	-0.012751545	75.84	1.9526977	2098.3666
32	valid	4	17.478238	1.2466996	-0.55587165	0.044360052	-0.11827132	-0.41866644	-1.3095786	-0.19393167	0.70143535	0.41925762	-0.79248738	-0.1591199	17.078996	0.39489633	-0.63283732	0.15354426	0.048317855	0.44830359	-0.93781147	-0.39560638	0.083224172	-0.69506094	-0.19020895	0.94173702	0.31060413	0.049796029	0.2654818	3.1345623	8.015744	0.09940522	80.5375	1.501128	2418.8929
32	valid	3	17.695664	0.92730886	-0.56626195	0.29400235	-1.004948	-0.6028212	-0.70883564	-1.0928771	0.65676519	0.10558238	-1.5813105	0.0040370377	17.282812	0.60610997	-0.30663479	0.49355477	-0.0098917016	-0.3182257	-1.017261	-0.5345668	-0.0015316472	-0.55837661	-1.0876682	0.44509492	0.49843523	0.03584442	0.36153416	1.9969384	5.2670552	0.024882147	77.688889	2.0559757	2560.5599
32	valid	8	13.17293	0.89442509	0.083497422	0.58260204	-0.0954077	-0.1098119	-0.50182247	-0.83706612	0.6955778	0.23129529	0.21023073	0.42614653	15.963197	-0.12937685	-0.214931	0.75000349	-1.1078107	0.41716524	-0.45874569	-0.64580785	0.81294083	-0.46705981	-0.50223216	0.76020036	0.40495032	0.043132728	0.51236135	1.1752531	5.0386258	-0.17771379	91.952381	1.9773496	2856.048
32	valid	7	16.793915	0.28902325	-0.15471882	0.83919743	-1.0538781	-0.37837654	-0.15767949	-0.61709235	0.46049914	-0.027965491	-0.60431275	0.12547611	15.46062	-0.2374176	-0.21921268	0.63035483	-1.1347863	0.55641443	-0.40939361	-0.70895593	0.30149482	-0.47997827	-0.48390258	0.62642538	0.47873119	0.022704257	0.39755863	1.0640958	5.0312096	0.037566048	115.60714	2.0767008	3080.3551
32	valid	5	13.717899	1.3272298	0.059056545	-0.10437094	-0.50307573	0.17664599	-0.44189403	-1.776157	-1.0672651	0.032858822	-0.21007434	-0.81683624	13.72856	0.9555397	-0.099915957	-0.23712512	-0.31603648	0.18921032	-0.20622723	-0.82949319	-0.60363514	0.13669046	-0.65947357	0.17912925	0.56494742	0.024124876	0.4632584	1.4767926	3.4042974	0.059810939	53.633333	2.5029636	2163.4214
32	valid	2	15.329561	0.919497	-0.1023756	0.30616205	-1.2162026	-0.90381852	-0.73123713	-0.39974802	0.18118604	0.21728456	-0.094897782	0.39408597	15.23738	0.72460693	-0.087314287	-0.16693186	-0.73466237	0.15750718	-0.28972567	-0.88678669	-0.66610091	0.035692931	0.31394703	0.83001711	0.3447408	0.021591479	0.37963827	1.7299657	4.5302011	-0.00096731986	60.909091	2.058607	2349.0585
32	valid	3	14.631785	0.86387962	0.26374686	0.38055161	-1.6332439	-1.3969027	-0.41613103	0.14626279	0.18255598	0.4394253	0.32552571	1.164894	13.327934	0.026414055	0.33865959	0.98682116	-1.1915476	-0.95496106	0.3682415	0.5136044	-0.0010133705	0.12374291	0.30446427	1.253641	0.47514347	0.029098407	0.31108695	10.662655	6.9225627	0.52738751	98.333333	1.9901074	2577.8688
33	test	3	18.914701	0.56073778	-0.2072497	0.39301863	-0.36078531	-0.18887179	-0.18096995	0.30669544	0.32593217	0.00924395	-0.71973785	-0.1559021	17.138284	-0.094851915	-0.81690288	0.45453059	-0.46759175	0.25898221	-0.2297438	-0.038792792	-0.11874686	0.27664207	-0.073648969	0.48714644	0.4414412	0.041870798	0.30001014	7.4042172	10.310794	0.047595259	105.96667	1.5306198	2708.887
33	test	2	19.118075	0.96625603	0.65105886	0.722976	0.37893065	1.319768	-0.19194474	-0.2948722	-0.12694148	-0.42743726	0.34474268	-0.54354088	16.944539	0.45364534	0.057883762	-0.23221168	-0.46480565	1.1759705	0.28147248	0.14056505	0.021690174	0.41977387	0.94309362	-0.16308248	0.69820923	0.025891781	0.16767581	11.966218	6.5484047	0.21144327	74.875	2.284409	1922.9141
33	test	3	19.002954	1.1206563	0.20683266	0.52423071	0.50705272	1.347589	-0.22418714	-0.45765865	0.036081477	-0.10943019	0.38261311	-0.36724785	16.091493	0.59105896	-0.95143409	-0.96318757	0.26858636	1.8192183	0.24944629	0.97356007	0.26539174	-0.15117494	0.99191726	-0.7507935	0.68555904	0.03606786	0.12980515	74.610905	8.5650192	0.12384045	56.55	1.985487	1872.8219
34	train	3	18.998212	1.0938089	0.56020952	0.69961271	-0.69725779	-0.13750317	-1.0859001	-0.64271317	-0.37681099	-1.1360671	-0.76513699	-0.63997743	17.166776	0.73151589	-0.50381174	-0.20581807	-0.69209431	0.037781388	0.026784089	0.1259842	0.69733651	0.16400207	-0.16370884	0.39422188	0.56571804	0.026896038	0.65080285	2.0487012	7.2822906	0.27764336	60.76087	1.8038066	2420.5804
34	train	3	17.993472	1.2562106	0.42615184	0.63674462	-0.66311364	0.2609793	-0.38909047	0.02147429	-0.38354018	-1.1047078	-0.46605006	0.37647798	16.261111	0.80309055	-0.98726071	-0.2476603	-0.70133391	-0.11913725	0.23066338	0.17263812	1.2802166	-0.89777118	-0.96810236	0.36795269	0.43704558	0.055093599	0.44960135	15.857527	9.1617047	-0.33962754	51.428571	1.8072957	1912.8483
34	train	4	18.501874	1.0066813	0.43281507	0.79185442	-0.91468451	1.0100579	-0.77933485	0.91269885	0.33453941	-0.88010504	-0.55916403	-0.21475294	17.688664	0.9209346	0.20993412	0.9869252	-0.73271838	1.1978565	-0.45575365	0.72342274	0.1400037	-0.56538863	-0.7809232	-0.24096205	0.27170604	0.043518623	0.2458889	2.4593333	14.359069	-0.16051884	98.872093	1.2044754	2476.6573
34	train	10	19.934293	1.4248339	0.47578104	0.69126949	-0.53298711	0.53207057	0.14246889	-0.46303263	-0.32239169	-0.50942561	-0.88149894	-0.51330078	19.529783	0.96498258	0.38556023	0.50206506	-1.0031054	0.19539384	-0.76653161	-1.6703666	-1.7024726	-2.3254577	-0.89398131	0.07678039	0.62829485	0.025703782	0.6274396	0.88136522	4.1081964	-0.016617897	43.893617	2.6682138	1991.0602
34	train	4	19.732333	1.2743261	0.57671547	0.73569402	-0.81552092	0.72866027	-0.26844471	0.098223614	-0.4097884	-0.95106248	-0.65306421	-0.38781471	17.389122	1.0186878	-0.82627708	-0.6973995	-1.5502707	0.98848593	0.17445714	-0.068751272	0.59181346	-0.18244939	0.26395128	-0.17715345	0.472814	0.044066724	0.26317391	18.608875	7.5508342	0.036740867	34	2.079976	1681.7945
34	train	6	19.638768	0.94055343	0.79891419	0.39762054	-0.76634312	0.85254388	-0.44594022	-0.40567002	0.34566026	-1.318442	-1.6018433	-0.21712613	19.025534	1.237446	0.74133518	0.032289236	-0.80209222	0.36932078	0.045249594	-0.37970838	0.25126216	-1.3929628	-1.2313278	-0.57701899	0.64503906	0.031403535	0.34255545	1.8521894	6.6546926	-0.12776842	34.347826	2.0582612	2214.7922
35	train	2	18.812634	1.0469937	0.078360204	0.13844061	-0.78930099	-0.029535637	-0.50572005	-0.36089401	0.42990597	0.18441522	-0.21484433	0.1333568	17.46331	0.63925813	-0.34856486	-0.49163648	-0.32930456	0.43702697	-0.22141148	-0.54790113	-0.30789762	-0.23945091	-0.12545966	0.38626162	0.27969391	0.056371153	0.31922356	10.850632	13.540133	0.12497744	74.534884	1.5593413	2325.4361
35	train	4	20.333718	1.2104936	-0.14506661	-0.11346146	-1.0989371	-0.40060633	-0.5799669	-0.3360004	0.30141221	0.22980508	-0.69217789	-0.26731149	18.832052	0.47864243	-0.94364258	-0.72929309	-1.1716408	-0.11670766	-0.22170848	-0.6087779	-0.1195827	0.37335665	-0.14310436	0.22936959	0.36566204	0.071805289	0.42957557	4.2850047	5.8593029	-0.011156142	60.978723	2.2637111	2264.6869
35	train	3	19.781281	1.3417248	-0.47444747	0.1157837	-0.64462254	-0.42922308	-0.76230027	-0.68098598	0.056269836	0.69017093	-0.23814193	-0.65244049	16.48822	0.76110238	-1.1175112	-0.0063248383	0.37354082	-0.24872318	-0.26814845	-0.42654383	-0.42479609	0.28222	0.24892794	0.41986465	0.46631371	0.11236992	0.32411643	37.336157	12.963435	-0.18930129	67.685714	1.7343826	1796.4064
35	train	3	19.322511	0.80084961	0.30894861	0.54892047	-0.88915891	-0.69206755	-0.83319387	0.33875402	0.78751375	-0.12906329	-0.27403439	0.01181889	17.359931	0.29417564	-0.031313783	0.15427403	-0.61730431	0.42330094	-0.78588889	-0.094700329	0.27435124	-0.82812404	-0.87374726	0.77616058	0.36674201	0.0435529	0.3640659	6.6710959	14.658502	-0.24582307	97.085106	1.4541537	2638.8238
35	train	3	18.952673	1.4351881	-0.31420012	0.12320013	-1.0287829	-0.16218431	-0.99485436	0.045599035	0.52261012	0.58937776	0.049341814	-0.77835153	15.954925	-0.32563636	-0.88778309	-0.42746065	-0.048360235	1.0811858	-0.14489737	-0.40752944	0.18601301	0.13393382	0.54651867	0.005583364	0.26314047	0.10015822	0.48429638	101.31414	13.633865	0.20705415	84.484848	1.7346465	1889.3289
35	train	2	18.277929	1.3861781	0.13551102	0.11943992	-0.92336703	-0.21902963	-0.21673423	-1.2172709	-0.5577766	0.88123066	0.27326919	-0.96251949	16.911411	1.4397685	-0.15415133	-0.14003478	-0.98620683	1.019528	-0.26671739	-1.3109069	-0.64376047	0.34840348	-0.096539517	0.058562366	0.27724878	0.051403184	0.349906	4.8573365	9.1072142	-0.02382225	46.717949	1.776979	1714.3557
35	train	3	19.821363	1.4453113	-0.36090137	0.3045142	-0.87194262	-0.74048523	-0.21789178	-0.76872878	-0.075854128	0.36197402	-0.42594861	-0.37947359	19.063619	0.92473861	-0.58749427	-0.23683523	-1.1688656	-0.33014262	-0.79085071	-0.38814061	0.0063278062	0.069170513	-0.059057499	0.14886154	0.32703607	0.062635593	0.28443711	1.1421455	4.8807088	0.088089384	76.166667	2.2684327	2354.1855
35	train	3	19.758998	0.96551242	-0.22385257	0.47142693	-1.4987848	0.34360492	-0.4034802	-1.7263668	-0.064922399	0.92945429	0.31293433	-0.30260136	17.700308	-0.36578431	-1.3794014	0.2967658	-1.194425	1.3736614	0.93570356	-1.338982	-0.29925858	-0.12413866	0.92226045	-0.87300584	0.55453929	0.070907989	0.33848877	7.3050584	7.9905106	0.068644601	90.694444	2.0261161	2566.35
35	train	3	20.663965	1.1148538	-0.16011325	-0.075845921	-0.63697545	-0.8713916	-0.12814701	-0.91622462	-0.36296824	0.62230844	-0.81284799	0.015325223	18.790459	0.79811719	-0.8763456	-0.5284928	-1.0271494	-0.10213147	0.073169578	-0.64879534	0.044970382	0.47954473	-0.19446149	0.31679501	0.48157031	0.063961636	0.27350785	1.0292727	4.8689863	0.046752979	65.313725	2.4042163	2136.4708
35	train	3	19.855232	1.0558133	-0.37032837	0.018038684	-1.0225237	0.017060511	-0.48482943	-0.23613493	0.29567012	1.0411968	0.24016131	-0.047604948	17.008604	0.34302446	-1.2935992	-0.033177756	-0.10934163	0.61284738	0.38438377	-0.97302595	-0.26313313	0.85526773	-0.095050646	-0.013200226	0.45358047	0.063540339	0.25988808	18.822363	11.90564	-0.045663739	73.081081	1.7979461	2069.3634
35	train	3	19.640527	1.0548074	-0.33725467	0.15155491	-0.76573743	-0.50767007	-0.66932266	-0.31207321	0.14575835	0.95028833	-0.54371153	-0.4278152	16.242805	-0.11846172	-1.6968399	0.4733471	0.22905825	0.45900967	-0.1271513	0.17319298	0.08214932	0.92141541	-0.18438952	-0.53269345	0.48584892	0.098513942	0.2378002	29.91744	11.133819	-0.16498508	78.76	1.8225648	2029.1998
35	train	3	20.877149	0.83065781	-0.3045346	0.091781391	-1.0510924	-1.1455878	-0.48021	-0.15992043	0.024428431	1.2458588	-0.27350024	-0.15020426	19.45604	1.0327603	-0.34707754	-0.27452244	-1.0025409	-0.51217738	-0.37479775	-0.17387867	0.19853798	0.55538378	-0.52574788	0.53210471	0.55941668	0.037766513	0.36390042	1.6107249	5.3897776	-0.040837573	72.692308	2.3918131	2417.3253
35	train	3	19.580484	0.99420096	-0.15065235	-0.39351344	-1.262426	-0.68270066	-0.31590733	0.076581705	-0.3543233	0.23438978	-0.02722438	0.61904363	17.1711	0.61688267	-1.1221885	-0.58940737	-1.43398	0.7782405	0.74504253	-0.0060013158	-0.22379416	1.0049648	-0.22565838	-0.43293211	0.23179468	0.062970836	0.4150358	19.469358	10.11404	-0.083536229	55.526316	1.8937307	2093.504
35	train	3	19.551716	0.93027221	-0.098336082	0.055549694	-1.083339	-0.72356454	-0.61298943	-0.75546921	-0.29913018	0.38325558	0.32632482	0.52086502	16.720783	-0.30330951	-1.0297208	-0.15518073	-0.46439024	0.15336112	0.087659116	-0.12073438	-0.20996797	0.7620056	0.072081612	0.0027257564	0.29385942	0.02732526	0.26407627	55.981315	10.49289	0.080343015	102.03704	1.8600881	2276.8129
35	train	3	19.356017	1.3237212	-0.36939163	-0.54996604	-1.2436948	-0.31517579	0.06251534	-0.10045508	-0.36198368	0.71897017	0.0092707356	-0.40868274	15.969132	-0.16963389	-0.60486436	-0.12330612	-0.62342263	1.0124168	-0.38592335	-0.33044795	1.2541134	0.28145719	-0.34072269	0.27473937	0.51951291	0.062739139	0.4243333	91.697096	11.637031	-0.18595473	102.69231	1.8281534	1795.0287
35	train	3	19.449199	1.1376564	0.60858992	0.34032521	-0.61879215	0.33178638	-0.52149084	-1.3927015	0.31564503	0.41417786	0.26023707	-0.24244019	16.018195	1.3382369	-0.28660782	0.54185089	-1.0434678	-0.67236909	-0.34330116	-0.48963076	0.94406839	0.39414745	0.23750027	-0.33213561	0.25497018	0.066397651	0.23009859	0.96289316	9.6262215	-0.17054989	45.545455	1.7091613	2102.0295
35	train	4	18.730893	1.613357	0.39432877	0.028007305	-0.46382454	-0.59427078	-0.033850202	-0.97257305	-0.97073252	0.8901129	0.18307207	-0.24100115	18.274289	1.3917024	0.47528023	-0.15527798	-0.3262727	0.35715722	-0.41992232	-1.0063056	0.15018025	0.7144985	0.049084324	0.014900978	0.2645504	0.072976376	0.25126593	1.4894863	7.5360703	-0.35997102	43.692308	1.8963532	1683.5117
35	train	4	21.43822	0.47949077	0.27874919	0.25416609	-0.38307437	-0.33418844	-0.65871169	0.42241308	1.3885505	0.81192519	0.074383274	0.66369728	19.292466	-0.95015475	-0.76086602	0.18561621	0.037675312	0.47852929	-0.84589063	0.49392613	1.291835	-0.26552332	-0.29511017	1.0786423	0.30356041	0.056570186	0.30577374	3.8950272	4.1043827	0.039508421	120.05769	2.5455934	3359.4143
35	train	4	20.518055	0.79695883	0.20903705	0.35200391	-0.42074655	0.29610968	-0.47201446	0.17038265	1.4986062	1.520571	-0.25109342	0.82449289	17.472104	-0.29964164	-0.57667723	-0.16061874	-0.33055812	1.2218123	-0.42160904	-0.99788206	1.4885697	0.52282191	0.50357823	0.50745316	0.30256099	0.07161143	0.2661014	10.203444	7.456055	0.033276714	106.775	2.0681992	2836.0115
35	train	6	19.95518	0.62244774	-0.20331185	0.23320172	-0.59288236	0.25335732	-1.0220122	-0.71238499	0.84452438	1.4359474	-0.41526431	-0.054771267	16.396245	-0.3547494	-0.98546299	0.27357151	0.89768639	0.87969757	-1.2007504	-0.40916556	1.4939057	0.9100965	-0.34324919	0.55844997	0.32613016	0.093715586	0.29556853	14.092098	9.4598062	0.15946005	82.941176	1.8164939	2477.3611
35	train	2	19.391483	1.3212253	0.31535741	0.38376989	-0.47433739	0.56240405	-1.129985	-0.026394223	0.59552965	0.52109713	-0.31263902	-0.0079580913	16.311666	-0.27610909	-0.32944592	-0.44486128	-0.081944883	0.64018319	-0.77481813	0.18486247	0.85199473	0.43521338	-0.81334181	0.22389717	0.40232671	0.057569046	0.28185049	27.260341	18.778448	0.20802284	118.29167	1.4931309	2347.2599
35	train	3	20.434973	1.196879	-0.098050052	-0.055610583	-0.87053147	0.13549474	-0.87365766	-0.61012235	0.86296556	0.95359242	-0.14776257	-0.053785445	15.550988	-0.38851073	-0.37124438	0.080996391	-0.37663569	1.0438746	-0.47907026	0.29728991	1.1882964	0.46508064	-0.44420206	0.1063182	0.23774446	0.049518171	0.30566945	89.664845	9.4803371	0.10046728	110.375	1.8542715	2331.9581
35	train	3	21.576413	0.69687524	0.3258047	0.52107812	0.046838093	0.044133216	-0.55399002	0.041577564	0.88090766	1.0031585	-0.41410432	0.6022131	19.986781	-0.079847131	-0.51431813	-0.43228121	-0.098841878	0.16271124	-0.76739096	-0.47212779	0.71644358	0.64690156	-0.27777034	0.25132917	0.2125733	0.046778414	0.51910465	1.2940449	2.9592429	0.0083522132	104.32143	2.7437767	3214.5194
35	train	3	21.331885	0.68534234	0.37785561	0.24395854	-0.11981955	0.33535641	-0.46854963	-0.11205694	0.84154839	1.0915745	-0.31686052	0.16909708	19.134928	-0.29753132	-0.31563286	-0.67749612	-0.11988422	0.77229848	-0.068834199	-0.69371418	0.19324447	0.96291685	0.069182957	0.50932814	0.46248404	0.058479157	0.41765784	1.9866873	3.9309829	-0.017832052	126.80952	2.4743182	3456.8453
35	train	3	20.609033	0.54605522	0.55638269	0.22543449	-0.10127548	0.27088801	-0.45314733	0.31214428	0.75794794	1.2813079	-0.15538275	-0.57431912	18.865109	-0.73015338	-0.45391163	-0.95416059	0.87993026	1.8537955	0.24961021	-0.24927677	-0.72240847	0.42697705	0.84308361	1.2127959	0.34752841	0.049390734	0.2654197	3.6232137	5.3319529	0.0025310934	114.825	2.263393	3366.8612
35	train	2	19.872163	0.67824371	0.6119199	0.064429477	-0.17469941	0.53704041	0.26134394	-0.080882559	0.99013186	1.6389433	0.04590617	-0.06992394	16.638224	-0.84357925	-0.35279048	-0.017877391	1.0871529	1.0813687	0.22782851	0.01036156	0.1956437	0.82978243	-0.0070084341	0.82394264	0.50994116	0.047915661	0.46758463	13.241474	8.5474135	0.16286046	142.87097	1.7971584	3220.7085
35	train	2	20.442912	0.47383452	0.43501958	0.7261259	0.52427546	0.19856588	-1.0006417	-0.13132343	1.0348168	0.36872716	-0.42195832	0.30713106	18.421709	-0.78869785	-0.39577365	0.52330436	0.34141456	0.035204621	-1.0352853	-0.15580061	0.41549673	-0.091414355	-0.14482209	0.87011726	0.37827096	0.060159156	0.25945328	9.8039006	6.6481821	-0.070242285	138.82759	2.0678095	3550.8897
35	train	3	20.30785	0.89655767	0.59884168	-0.09469472	-0.55811491	0.71863658	0.015562305	0.07251632	0.89015845	0.91019131	0.89761304	-0.14858511	17.527851	-0.78935773	0.29552737	0.53392604	0.17486215	0.71178662	-0.0093162033	-0.21004	0.73803995	0.67152492	0.092954325	0.56888298	0.52908111	0.071291166	0.40227828	12.534315	8.5774754	0.059925284	141.51351	1.9243424	2983.5184
35	train	4	20.283189	0.80784645	0.57298012	0.375814	0.15319089	0.49121336	-0.0014913568	-0.14313765	0.54581001	0.65295137	-0.054205256	0.74365026	18.212388	-0.21764773	-0.10748852	-0.52440074	-0.29359021	0.55591232	-0.094903957	-0.57414813	0.16439673	0.1130476	-0.15632662	0.92900944	0.31820824	0.053707651	0.44409168	6.6553396	6.6006547	-0.071693551	128.11111	2.1349522	3282.9312
35	train	3	19.590276	1.16955	0.36170915	0.12898366	-0.85490695	0.76694814	0.22929368	-0.12289354	0.63304175	1.262634	0.80203502	0.11352441	16.501638	-0.19817898	-0.6747377	-0.45024513	0.30332631	1.6576678	0.38145976	-0.92888458	0.31258362	0.47586874	0.26338667	1.2230915	0.43900963	0.079072252	0.28633652	45.458816	11.413737	0.15536544	75.305556	1.7609234	2269.2605
35	train	2	20.180436	0.66826044	0.5613773	0.60877171	-0.099063363	0.33202881	-0.36822567	-0.11512664	0.82314855	1.0927823	-0.31189259	0.66680369	18.201528	-0.63689473	-0.20144715	-0.032494679	-0.22133171	0.79899752	-0.38119394	-0.34499226	0.12366402	-1.0013416	-0.015608585	1.632045	0.35486692	0.038937398	0.24639262	8.38175	7.3668694	0.11754732	138.15094	2.0431927	3219.1204
35	train	4	20.23726	0.94002568	0.63773914	-0.11806082	-0.63801359	0.63455342	-0.23560233	0.26806193	0.72272006	1.2239872	0.39028587	0.032578823	17.336071	-0.65417205	0.64770567	0.27613903	0.012524717	1.1506996	-0.45050521	0.43987532	0.29151903	0.0085925047	0.55421175	0.57672734	0.3474646	0.081155428	0.37988056	19.489054	8.3973498	0.11701931	139.93939	1.9738763	2826.2664
35	train	3	19.238371	1.3206513	0.29903153	0.40433652	-0.75555995	0.57591755	0.034739463	-0.21410335	0.35989195	1.0117857	0.5319391	0.021189255	15.909842	-0.34495363	-0.32716864	0.3162401	0.06032237	1.4216003	-0.025006866	-0.41129779	0.34197344	0.26825527	0.2654447	0.76589144	0.40398564	0.061666714	0.41158403	57.948127	11.921187	-0.071692332	96.310345	1.773865	2040.6564
35	train	3	19.077458	0.65340337	0.75491331	0.55936332	0.28137245	1.1037893	0.13004313	0.10155615	0.28806446	0.40862152	0.086816665	0.20425775	18.011145	-0.41976318	-0.2771145	-0.26547071	-0.31798936	0.92438696	0.044542195	-0.48601975	-0.11138175	-0.84041309	0.17221892	1.0869878	0.3731326	0.044754143	0.46165063	4.4766741	6.7904213	-0.016142544	126.01887	2.0113182	3330.2244
35	train	3	19.77033	1.0811162	0.30938468	0.54145376	-0.62390276	1.0765822	0.16540001	-0.39642912	-0.34427302	0.55854316	1.3793319	-0.27179117	16.045471	-0.73373896	-0.35650584	0.28189776	-0.28121056	1.9590987	0.33616214	-0.20886366	-0.74601817	-0.021232593	0.29115812	0.76143012	0.45949771	0.056699207	0.45035551	17.723552	11.311859	-0.015742578	125.55556	1.7069955	2577.4967
35	train	2	21.607568	0.47103437	0.17446097	0.67652472	-0.29025125	0.11036301	-0.40141679	0.24332537	1.4137225	0.035567609	-0.21042653	0.64853572	20.820369	-0.28122285	-0.21015623	0.0065467692	-0.38844316	0.028537268	-0.70187115	-0.0068427134	0.92755174	-0.39030991	-0.40808923	0.32390201	0.32855642	0.031643235	0.22542855	1.4121464	2.552216	0.021745622	127.83333	3.0319874	3421.8535
35	train	5	21.182159	0.81514968	0.27891473	0.53711521	-0.26232898	0.21852306	-0.39916229	-0.48000419	1.035291	0.66311732	-0.27818859	0.16731253	19.928092	-0.67039306	-0.15620546	0.0018849769	0.27615186	1.2516543	-0.35571828	-0.98632224	0.43976807	0.3825686	-0.17190804	0.1557457	0.42964594	0.051841198	0.29951688	2.21948	3.6548933	0.017953538	138.61364	2.6558317	3484.3093
35	train	4	21.398071	0.70147721	0.3861519	0.22714236	-0.85922851	0.62885113	-0.45725403	-0.33543249	0.30192532	0.4949486	0.19789367	-0.047015473	19.055947	-0.80055375	0.059852339	0.51477747	0.48240655	1.219339	-1.243284	-0.19688477	0.59067899	0.095676592	0.18952388	0.14690983	0.47159851	0.055512952	0.41424034	4.9663787	5.9795611	0.1738137	123.15556	2.0959101	3167.0597
35	train	2	18.504429	0.95678876	0.21325173	0.33757139	-0.73119102	0.44478716	-0.91012363	-0.32759171	0.20000555	1.6253843	-0.061476328	-0.12872234	15.493197	-0.30222742	-0.67439051	-0.2829266	-0.6457183	1.1529154	-0.23257079	0.11835664	-0.0525024	1.1496334	0.2824152	0.58820541	0.17301	0.078350434	0.35082409	49.036213	22.535811	-0.246824	119.38095	1.2767486	2524.2856
35	train	3	18.745956	1.024892	0.52082397	0.094927538	-0.86941274	-0.53454606	-0.90182955	0.0011198189	0.64549399	1.4659762	-0.21274684	0.14847735	15.696042	-0.091207645	-0.26079478	0.29143311	-0.42105706	0.93853263	-0.35711505	0.26098152	0.16041542	1.7294895	-1.0758121	1.0427749	0.37595923	0.045833689	0.40564672	76.937713	20.984956	-0.0068012065	123.66667	1.4708928	2478.9624
35	train	3	19.315061	0.66373876	0.19094176	0.032598737	-1.0826769	-0.46856924	-0.9618145	0.13564005	0.53000831	0.71235807	-0.35791883	0.57478586	16.517878	-0.049459269	-0.42821254	-0.63119688	-1.236655	0.31604027	-0.8773681	0.30670158	-0.002864528	-0.20836813	0.40124248	0.97809948	0.34840129	0.031458242	0.27189662	46.465243	19.893694	-0.14730939	109.80952	1.4517541	2715.8112
35	train	3	18.601519	1.4709941	-0.28178725	0.37117786	-1.2069439	-0.70638599	-0.55563706	-1.0429657	-0.078841029	0.4763981	0.80133479	0.35254135	15.21083	0.092949987	-1.1020706	0.18573053	-0.27245146	-0.0022028096	-0.021457703	-0.6848627	0.31918172	0.70939383	1.4732219	0.013973469	0.6406558	0.050229065	0.63694783	159.37138	11.442757	0.042387685	81.580645	1.8330211	1797.5623
35	train	2	19.262699	0.68016144	0.12139331	0.027137846	-1.1095374	-0.62803349	-0.67540437	0.63123995	0.44366124	0.72698444	-0.17790815	0.90539417	16.675445	-0.1949239	-0.44377674	-0.54888525	-1.4322994	0.021937057	-1.0914983	1.0549408	0.43451575	-0.51985614	0.22848654	1.6399837	0.34315343	0.048694993	0.23645042	49.616383	19.551049	0.04843396	104.53191	1.4905853	2559.8187
35	train	2	20.042989	0.61487251	-0.18058608	-0.37331056	-1.0566079	-0.45029984	-0.53101627	0.13376904	0.58956178	0.64824836	-0.27926445	0.5937584	17.802444	0.20935434	-1.3116494	-1.088451	-1.4545548	0.31204959	0.074138899	-0.17534589	0.50797713	0.65799347	0.17700703	0.86388681	0.49019979	0.04931055	0.26069793	5.813586	8.4691775	0.063300771	65.614035	2.0014999	2496.0592
35	train	3	19.158127	1.1208062	0.039284949	-0.35012612	-1.2299598	0.011876498	-0.51269936	-0.26530317	0.55516622	1.4019541	0.22436149	0.20338442	15.519999	0.098332735	-1.2225665	-0.56156275	-0.36854474	0.70666474	0.28365802	-0.53481496	0.40166772	0.93720321	1.0184724	0.60415734	0.30495611	0.04338003	0.31157314	84.355463	14.46876	0.25777564	73.125	1.6786938	2044.6626
35	train	2	19.304814	0.91192743	0.048258945	0.083336348	-1.271386	-0.45859259	-0.20653499	0.6310406	0.38254675	1.155926	-0.42953528	0.62061623	16.344392	-0.30874204	-0.78619728	-0.65237821	-1.0432464	0.71693911	0.46938575	0.54484847	-0.51169974	0.85327523	0.02808608	1.2769026	0.22552361	0.057185798	0.33454217	51.622633	17.867288	0.092989575	98.288889	1.5347465	2457.4698
35	train	3	20.227069	0.84904204	-0.057337668	-0.021036784	-1.2276489	-0.75961608	-0.19738855	0.72184833	0.76252927	0.81485067	0.28551489	0.61828682	18.352757	0.42627717	-1.1612451	-0.87068498	-1.5428971	-0.31500918	-0.35137082	0.12002133	0.7451234	0.71348485	-0.048027477	0.47783868	0.24903339	0.089895307	0.53626164	3.0658139	5.6480494	-0.0038745958	60.745098	2.3798591	2473.7912
35	train	2	19.796151	1.0618078	-0.44709454	0.46195199	-1.1150323	-0.36627972	-0.48511441	-0.023565072	0.2592827	1.0847338	0.068573112	0.18019774	16.996368	-0.0027771214	-1.4939858	0.53310956	-0.17446557	0.22665703	-0.027550397	0.96456981	-0.073374905	-0.15131895	0.034805445	0.3915188	0.57730766	0.068564656	0.35853873	31.723043	11.96177	0.084530798	78.617647	1.7591154	2075.166
36	train	6	18.423901	1.5023107	-0.42624878	0.23419934	-0.62113169	-0.12196358	-0.15385538	-0.50337572	0.46917238	-0.2748206	0.029392838	0.61212404	16.983084	1.1546383	-0.69814724	-0.08421842	-0.069735638	0.2110738	0.13267703	0.16526661	-0.024929517	0.5186803	-0.44120912	0.69759123	0.39042223	0.085336438	0.32521086	1.8423313	6.4780613	0.1687934	50.946429	1.6686219	1796.3134
36	train	8	17.705677	1.0330498	-0.3173073	0.9252617	0.2413161	0.10067944	-0.10204724	-0.4384224	-0.099775835	0.35782533	-0.8294286	-0.45080841	17.753945	0.94913991	-0.74092846	0.23209166	-0.023183055	0.11748043	0.32428219	0.074543993	0.17173187	0.074041338	-1.4269522	0.22835991	0.71310439	0.067611566	0.55848147	1.9392736	9.2312075	0.33257169	65.82	1.4625565	2060.2706
36	train	4	18.309232	1.1375336	-0.26851942	0.60924217	-0.091108341	0.33906804	-0.19198669	0.12864898	-0.38738809	-0.98788049	-0.26066642	0.10543586	17.147363	1.1094399	-0.88826564	0.2492053	-0.58662593	-0.10391791	-0.10591443	0.2063475	-0.26260742	-0.71800048	-0.58672968	0.23138235	0.71324205	0.046216357	0.3528486	2.7126017	7.7389689	0.44986724	60	1.8677335	1858.4679
36	train	5	17.033957	0.99696847	-0.56477205	0.77450922	-0.57857016	0.52235139	-0.19969384	-0.046157455	0.083511737	-0.058749861	-0.090431468	-0.024807179	14.23868	1.5290768	0.090222096	0.61791987	-0.12237122	0.26784782	0.6447376	0.026172774	-0.020029169	-0.16927998	-0.2999001	0.26885869	0.3013695	0.1040025	0.20742977	3.8423926	5.7112399	-0.14467464	43.666667	1.8952236	2024.1512
36	train	7	13.105229	0.85271956	-0.2927959	0.52058283	0.17345361	0.54356475	0.092379531	0.21893095	0.48664246	0.25503672	-0.8528383	0.0062919559	13.199612	0.27318848	-1.0456372	0.72144798	1.0128717	1.0254093	0.39216406	1.2545046	0.3273136	0.30668938	0.020969289	0.53751839	0	0.023263025	0.69493076	0.30873243	4.0752569	-0.065139644	57.040816	2.207398	2386.6605
36	train	8	13.931113	0.97849971	-0.95405795	1.030245	-0.14022877	-0.35683277	-0.33726399	0.2503568	0.57307665	0.024461888	-0.53630127	-0.27548588	14.134733	0.48615178	-1.3356532	0.026819958	0.76041831	1.2854163	-0.21668245	0.17561756	0.87322742	1.043366	-0.0035653488	-0.40100127	0.20174679	0.062493032	0.4349354	0.20493583	4.1480369	-0.053458376	62.122449	2.356319	2247.5038
36	train	8	10.993479	0.86413339	0.2757835	0.92891432	0.27105916	0.26071477	0.92765512	1.134676	0.62832725	0.69756723	0.58472491	0.31491249	12.730067	0.80708379	-0.4107458	0.44473481	0.28517221	0.11586067	0.20170518	1.5385308	0.50914749	0.59585567	-0.059127115	0.068689003	0	0.070785519	0.65892053	0.29892769	3.7167457	0.13607351	47.45098	2.1595815	2284.0628
36	train	2	8.9609917	1.3440773	0.40151052	0.86857612	0.5969378	1.3040978	0.95397596	0.49506775	0.21772491	-0.059625215	-0.19188475	0.55938082	12.567705	0.70989894	0.14692694	0.62526338	0.0074103093	0.71088358	0.025992813	0.3736339	0.38745924	0.68996099	0.25391976	0.019449329	0	0.020543257	0.63898889	0.4856163	3.6896174	-0.12642117	49.054054	2.1491053	2524.151
37	train	5	18.422208	0.83854069	0.53584205	0.9185116	0.62366112	-1.179023	-1.0444648	0.13068789	-0.33879425	0.3267342	-0.1916455	-0.68119209	15.397447	-0.066486736	-0.41640113	0.60114706	1.1776513	-0.89519258	-0.84642352	0.011896948	-0.33283096	0.82290482	-0.29437469	-0.060745058	0.35480598	0.040778737	0.42084357	5.5670611	11.671028	0.0012335144	101.02439	1.4176755	2831.8156
37	train	2	16.900049	0.79595936	0.046186355	0.21038344	0.57746834	-1.0981288	-1.4510197	0.26154074	-0.51538631	1.1166715	-0.53736261	-1.0399229	13.807901	-0.38291809	-0.61453184	0.89619073	1.4297795	-0.57288106	-1.0600885	0.14285993	0.46062191	0.090956949	0.12543241	-0.47311057	0.49007814	0.063614283	0.27127854	59.288967	21.259356	0.30310769	103.72727	1.2955806	2620.7258
37	train	4	19.757923	1.0249498	-0.78552065	0.082431652	-0.81241222	-0.38555531	-0.60696397	-0.4623869	0.80176784	-0.09979619	-0.85469363	-0.88972608	16.9258	-0.11607261	-1.7159163	0.29712425	0.28502713	0.72538189	-0.82822091	-1.321	1.660473	0.79551662	-0.94139891	-0.52491685	0.29061746	0.042788522	0.23303836	1.1626882	4.5963107	-0.014755329	73.714286	2.1232212	2253.9001
38	train	4	21.210791	0.913315	0.14978265	0.72014602	0.41126656	0.073937457	-0.19449266	0.23604314	-0.49161529	-0.89715688	-0.76961733	-1.2691154	21.366779	0.78278355	0.41893775	0.42631707	-0.12672473	0.050027298	-0.38466316	-0.22141769	-1.0491696	-1.1657747	-1.2272013	-1.4583912	0.77136271	0.05388528	0.69927307	0.89383679	2.4593635	-0.039673729	41.557377	2.9359834	2502.4637
38	train	3	20.188604	1.0503379	-0.063334035	-0.30329087	-0.042667364	-0.15047554	-0.22235099	0.99063789	0.49072962	0.91504392	0.16202185	-0.86911092	16.393496	0.64073787	-0.99153837	-1.2212337	0.15884895	0.26336139	-0.11347012	1.7125809	-1.0986955	0.88674411	0.33821622	-0.65301795	0.56221616	0.09231492	0.13686474	12.789402	6.997907	-0.18029569	32.0125	2.1185836	1913.2206
39	train	3	20.299711	1.0470017	0.26597891	0.3175199	-0.2481603	-0.55620537	-0.61522801	-1.3420745	-0.95389774	-0.76300751	-0.88396889	-0.71198886	18.645813	0.79289125	-0.24753208	0.22860389	-0.64874014	0.31578973	-0.40223732	-0.3498682	-0.019137868	-0.35327511	-0.14430793	-0.23797133	0.56900218	0.048824674	0.56017746	2.1355904	8.3761755	0.0062931007	38.447368	2.0286764	2263.9485
39	train	3	20.028524	0.70613745	-0.28780833	0.17631332	-1.2099217	0.47058361	-0.013842004	-0.11664252	-0.30669164	0.44257923	-0.3875958	-0.64775005	16.927624	0.78194155	-0.29134712	-0.79089766	-0.11283564	0.53037889	0.2939485	-0.16416327	-0.71041381	0.27568313	-0.40722967	0.15625353	0.37508831	0.048796979	0.27935189	5.9874087	7.3917676	-0.17022374	71.777778	1.8391488	2463.6268
39	train	2	19.344128	0.70829809	0.20377947	-0.18615225	-1.2226622	0.21319829	0.5776899	0.1284189	-0.91501907	0.12322222	-0.5576634	0.18431754	17.009277	0.031739811	-0.97165318	-0.8642273	0.077239904	1.0415861	1.0400696	0.010152991	-1.8524535	0.42449508	0.74430559	0.46605474	0.21814243	0.021362269	0.33289669	2.8978492	6.3716467	-0.22382613	68.352941	1.9013473	2549.154
39	train	3	17.215569	0.64786737	-0.77663319	1.2814881	0.42605522	0.29141322	0.66734696	-0.52572761	-0.036603563	-0.24838331	-0.068775608	-0.27905157	14.484771	0.5372879	-1.263227	0.11727256	0.20589257	0.77587232	1.2780422	-0.16563806	-0.76018803	-0.17057636	-0.63984973	-0.31829313	0.43094734	0.033613578	0.37985885	18.520649	10.583134	0.49379142	79.9375	1.4525292	2387.8859
39	train	3	17.687932	0.67056391	-0.26046138	0.93427042	0.54640592	0.85314918	0.51328228	0.33577307	-0.2191963	-0.57233881	0.52820872	-0.2831924	14.133582	0.26320613	-0.29368546	0.49696888	0.049899781	1.1811915	0.33559383	0.22455832	-0.072637638	-0.32011303	0.43631723	0.3327459	0.24870124	0.042341459	0.25094873	69.96512	13.646279	-0.048165768	86.833333	1.1931829	2382.1544
39	train	3	18.75733	1.0027112	-0.088164898	0.97430788	0.59794954	0.25161097	0.44832114	0.16944068	-0.14416465	-0.6274176	0.10680957	-0.92487258	15.463419	0.40749042	-0.18571512	0.56541932	0.28309229	1.0362184	0.76374847	-0.27207073	-0.24788276	-0.35127549	0.70354362	0.0017788089	0.30600296	0.058382997	0.31421796	30.98384	20.283245	0.81184127	75.684211	1.1226131	2059.9268
39	train	2	17.107574	0.30407912	-0.12809131	1.0880563	0.049248418	0.69346281	0.4116078	0.37267221	0.34164752	-0.36477245	0.22277533	-0.43337955	14.466577	0.069280273	-0.50528368	0.38813608	-0.31816718	0.9582561	0.27177225	0.46241318	0.18577879	-0.52132981	0.43995284	0.18544481	0.1370449	0.025629461	0.26953611	61.502522	14.81309	-0.13407721	110.35	1.1142052	2507.2798
39	train	7	19.959579	0.94610272	-0.15765859	0.84782176	-0.2235353	-0.3836089	-0.35005611	-0.054405028	-0.99206896	-0.91792025	-0.9164295	-0.40219109	18.614227	0.72607073	-0.4733629	0.68502633	0.63516123	0.82722822	-0.063461204	0.20541778	-0.37003245	-0.20250863	0.12297393	0.33049424	0.48278674	0.051817856	0.40163549	1.958785	5.232835	-0.020139469	61.941176	2.376698	2700.6552
39	train	6	20.683176	0.76700055	0.23602878	0.83863076	-0.30463369	-0.24011971	-0.17744224	0.19959398	-1.14609	-0.65830682	-0.53989706	-0.30594717	19.253256	0.32597635	-0.77068268	0.643951	0.16925936	0.081082045	0.27407225	0.15834283	-1.1134553	-0.38513454	0.14362867	-0.44735142	0.60131059	0.037912516	0.34058252	3.0230365	4.2513819	-0.034489719	84.46875	2.521286	2970.0838
40	train	3	20.026459	0.85010299	-0.40395609	0.54570712	-0.66488804	0.015652747	-0.71137897	-0.36636958	-0.58716479	-0.74118144	-0.64581904	0.020808111	18.762712	0.41454798	-0.94811199	-0.65926462	-0.80147314	0.28814093	-0.19063901	-0.23618064	-0.4344312	-0.93113893	0.60842598	-0.25902507	0.14352826	0.081425379	0.26055387	1.9692987	5.3901222	0.12174157	58.588235	2.0530055	2409.9256
40	train	3	17.350911	1.3830305	-0.37661676	0.46600689	-0.10746119	-0.16947976	0.21624354	0.58526024	-0.95200074	-0.43307199	-0.56871835	-0.19617473	14.620097	1.0576768	-1.089927	0.35185875	0.5626212	0.041981221	0.01677649	0.40210797	-0.66098018	0.33601063	0.79702064	-0.2322196	0.59546847	0.046001389	0.28607959	19.99687	13.600556	-0.58938246	60.25	1.5106866	1813.7534
40	train	2	17.74161	0.91435084	0.12265615	0.79995579	-0.380801	-0.028686869	-0.16821071	0.052558041	0.45842078	-0.2448868	-0.67112846	-0.11511955	15.742981	1.1575724	-0.68433034	0.39656591	-0.51890495	-0.40480785	-0.17963599	0.026111338	0.50344243	0.64561963	-0.53028261	0.27970303	0.72064165	0.05595767	0.30592676	1.4154527	6.5636348	0.097419515	60.947368	2.0035577	2078.0352
40	train	4	20.306163	1.6164115	-0.66862047	-0.24610162	-0.20241407	-0.42090759	-0.7321128	-1.0661046	-1.1193614	-1.1471587	-0.32940206	-0.14179662	20.058634	0.6287873	-1.0930978	-1.0218115	0.10421415	-0.58835524	-0.85509791	-0.047827886	-0.34742601	-1.5143918	0.19952754	0.15098645	0.61818399	0.046462093	0.27426005	1.5492851	4.1973186	-0.0016114305	44.171429	2.6874959	2099.1248
40	train	2	17.529712	1.149518	0.18824696	0.72014856	-0.91063532	-0.33135004	-0.85079543	-0.75137675	0.4060127	-0.66645813	-1.9240329	-0.65006201	17.031068	0.80273833	-0.57601948	-0.085741531	-0.82932561	0.25675586	-0.26968237	-0.12417933	0.40235034	-0.48594775	-0.3255814	-0.10330988	0.45126704	0.054474716	0.25755257	1.7871072	7.0899952	0.34552924	68.796296	1.7308988	2268.6229
40	train	4	17.095632	1.3944755	-0.48385	-0.077348096	-0.68991381	-0.3208775	0.3337631	0.19883455	0.21804304	-0.58374451	-0.0028115178	-0.56645198	16.119377	1.3563671	-0.62922364	0.46757997	-0.29550837	0.075970105	-0.86106644	-0.21345398	-0.014145241	-0.98544995	1.1322243	0.49396279	0.4098984	0.094503344	0.45147415	2.908421	6.3353637	0.50222017	50.291667	1.9445572	1881.5303
40	train	10	14.804024	2.0550528	-0.61688816	0.14317918	-1.3612242	-0.69866126	-0.072526187	-1.0513904	-0.14006832	0.11154748	-1.3422155	-0.96306662	18.42233	1.0153309	-0.9353556	0.59268793	-0.88393835	0.024389011	0.10581528	-0.25923215	0.50115588	-0.23331667	-0.65978423	-0.21999124	0.2191285	0.16060973	0.29332438	0.39297986	12.706906	0.17638709	66.54717	1.5194041	2322.7871
40	train	3	18.437247	1.2392832	-0.44727834	1.5349572	-1.2762157	0.22679818	-0.71408833	0.34955256	0.24845814	-0.35651984	-0.62698073	-0.37844945	13.90687	1.916068	0.20623709	1.5039137	-0.63349801	-0.15994095	-0.20554051	0.2391341	0.18103379	0.13385179	-0.74134653	-0.28567766	0.24464148	0.23394786	0.30227577	1.893036	8.1451438	-0.12704848	26.157895	1.5941799	1702.8433
40	train	2	17.608579	1.1037754	0.1098461	0.70042818	-0.98377443	-0.39664165	-0.076755482	0.47620591	0.59538567	-0.94022285	-0.67042117	0.29813869	16.478074	0.55041108	-0.58131336	0.13289943	-0.61814542	-0.31349035	-0.94361663	-0.15618727	0.41657364	-1.1472084	0.087871389	0.21003313	0.66340328	0.049842358	0.21817243	11.018251	12.185466	0.50729897	81.378378	1.5140098	2147.3577
40	train	1	16.457947	0.9408514	-0.091528662	0.80262711	-1.1271344	-0.46227105	-0.59457278	0.36592119	0.78053534	-0.57688698	-0.094774811	0.91298817	15.126623	0.45942293	-0.87355413	0.63652217	-0.62092954	0.010499835	-0.30393721	-0.32991229	0.84735896	-1.403034	0.061040826	0.89891031	0.40454187	0.034935366	0.35910382	15.304846	31.333299	0.44979331	90.777778	1.139361	2183.4046
40	train	2	19.544538	0.68612473	0.55163315	0.47629034	-1.2471509	-0.44601531	-0.22665031	0.72650275	0.42036119	-0.55547951	0.17913771	0.62446492	18.068678	0.28170012	0.016069067	0.065962685	-0.96903088	-0.15175101	-0.59436629	0.4874093	0.67898429	-0.29998874	0.52640337	0.2893584	0.40995695	0.095647995	0.32512284	2.8792371	10.016543	0.4316784	96.375	1.6599167	2656.4328
40	train	2	17.204235	0.92852211	0.60399065	0.96265899	-0.83812422	-0.20118268	-0.59619691	0.66290513	0.26564688	-0.18896979	-0.10147676	0.14534438	15.280285	0.29433959	-0.5251919	0.22521184	-0.8469168	-0.40274241	0.10663833	1.1112966	-0.083892828	-0.90442564	0.67075321	0.6190505	0.15616275	0.031291612	0.35063616	11.753682	16.668857	1.0939397	87.529412	1.4604357	2381.4022
40	train	2	19.223656	1.089757	0.42628695	0.6425436	-0.87856681	-0.44704414	-0.57673046	0.081146827	1.1044016	-0.81204734	-1.0800874	0.27753433	15.919033	0.27401216	-0.55630492	0.03697314	0.26475407	-0.27466959	-0.042578285	0.085696959	0.49404162	-0.11730571	0.13667249	0.83761113	0.28051772	0.0296796	0.58886977	1.1725036	16.25532	0.43119806	94.5	1.337087	2490.2786
40	train	2	20.257208	0.88336103	0.2352226	0.2587458	-1.0883831	-0.57570703	0.27636446	0.52652433	0.59064367	-0.72543748	-0.30382999	-0.056947504	16.513285	0.34034329	-0.51342695	-0.077805423	-0.3487663	-0.029409857	-0.17290286	-0.0079105112	0.60323286	0.06587345	0.6403782	0.075655217	0.35999115	0.090692014	0.22614737	2.8555934	12.675226	0.23613783	82.404762	1.6706361	2369.011
40	train	2	16.988026	1.299893	-0.53326442	0.93329119	-1.2345762	-0.6493274	0.60668951	1.1090017	0.26776896	-0.78969501	-0.026875027	0.13955549	14.357677	1.9710349	-0.13490835	1.1336959	-1.0262744	-0.88217219	-0.18639864	0.11202935	0.29658015	-0.068931257	-0.17053352	-0.32673156	0.1626295	0.11698179	0.28435681	28.614145	20.4394	0.65030325	39.807692	1.132229	1578.2819
40	train	3	17.814257	0.78571237	-0.12923457	0.92561306	-0.6537946	-0.03808894	0.83868783	0.38361712	0.43482725	-0.9149049	-0.58169721	0.45761488	14.839756	0.39657592	-0.72503971	0.36820749	-0.48349145	0.34816764	0.091682101	0.13266914	0.33814206	-0.41728987	-0.026813922	0.72892092	0.36424889	0.023918626	0.59644766	57.02552	19.11248	0.41266907	90.521739	0.90542821	2354.6626
40	train	1	19.005743	0.82104409	0.18337642	0.53556786	-0.90127279	0.294803	0.10742807	0.28591218	1.1537566	-0.7478452	-1.0746037	-0.43109723	16.946621	0.32795993	-0.5719067	-0.043345522	-0.55493398	-0.42922582	-0.093335828	-0.70864657	0.21120523	-0.23207445	-0.11646711	0.35540981	0.23491694	0.028014193	0.26999464	7.5594924	13.706099	0.38309654	89.2	1.2002349	2531.6598
40	train	2	16.782654	1.021824	0.25611243	0.89700102	-0.75720901	0.16687801	0.0090525428	-0.10255461	1.0844045	-1.3677548	-0.81821726	0.45325229	15.224691	-0.023450012	-0.9966288	0.29959908	-0.41901183	0.39243485	-0.023611064	0.084575049	0.38736575	-0.4212208	0.45213995	0.97006038	0.62574	0.022287656	0.35210096	7.1136097	9.4176388	0.1810321	103.09524	1.6049416	2578.0421
40	train	2	20.298744	1.0515099	0.23182434	-0.098107527	-0.95749932	-0.23067969	-1.2786889	-0.33373821	0.39342467	-0.53939367	-1.5479914	-0.85749244	17.279705	0.36719747	-0.26273785	-0.0088682765	-0.20902001	0.10519618	0.0085507659	-0.080827839	-0.085361589	-0.195627	-0.48762803	-0.31909766	0.374153	0.034733773	0.35168498	2.2616453	20.380004	0.453157	96.04878	1.488369	2511.2418
40	train	2	15.888694	0.88749201	-0.074316432	1.02272	-0.67610628	-0.59689393	0.14196294	0.44200976	0.27020012	-0.9293274	0.65929912	0.24167598	14.284051	0.35850972	-1.40778	0.85205797	-0.17431233	-0.51929195	-0.11117281	-0.90922774	0.0055129672	0.20167559	0.42221158	-0.13016474	0.19089887	0.036245629	0.26405319	7.3830676	11.325177	0.055173787	91.192308	1.4021844	2321.1248
40	train	3	19.993041	0.9580594	0.60389926	0.13813875	-0.85447368	-0.85666235	-0.88549998	0.42280985	0.050487155	-0.38887573	-1.0355674	0.027804911	17.375963	0.11507913	-0.62845207	-0.27187783	-0.15215619	-0.37328672	-0.2398599	0.3062934	0.068059911	0.20277363	-0.72463873	0.19838267	0.5820909	0.038022918	0.43861711	1.1243488	12.765245	0.59624747	104.71875	1.5944082	2768.1013
40	train	2	17.776451	0.80742245	0.24401642	1.0457977	-0.53709513	-0.28711712	0.15965437	-0.46181176	1.0616901	-0.12680562	-0.81636794	0.2826064	15.000853	0.6915967	-1.0108847	0.13592384	-0.33748366	-0.75398572	0.42201057	0.09014108	-0.14626254	0.63407708	-0.37121473	0.54890195	0.25868859	0.11622035	0.41533873	14.308012	18.365453	-0.12301435	89.173913	1.200676	2753.7331
40	train	5	19.622636	0.44047254	0.070052737	1.3164923	-0.98313629	-0.41539594	0.67463888	0.093042892	0.10991201	0.18681422	-0.80549542	-0.42974664	17.178743	0.93035401	-0.36117672	1.2252373	-0.59712245	-0.89938321	0.35459332	-0.38976483	0.2387064	0.52651864	-0.40780905	-0.46996511	0.41232588	0.044535696	0.45374968	0.94636079	5.070019	0.14689679	88.038462	2.1187715	2434.9763
40	train	2	17.1336	1.5783411	-0.0165182	0.27858312	-1.0327243	-0.14238265	-0.37389695	0.34131368	-1.0897897	-1.3227434	-0.51428654	-0.074898372	16.446403	0.21103997	-0.82201251	-0.38089188	0.096892432	0.80895892	-0.3855399	0.39889637	0.45362617	-1.6939885	0.095232977	-0.43949687	0.48761309	0.072632053	0.33009806	1.2511924	4.6042414	0.022931526	76.410256	2.2549659	2603.4913
40	train	3	19.284416	1.4951366	-0.022754071	0.11270902	-0.68874136	-0.21172572	-0.06206027	-1.2614833	-1.8110474	-1.3007551	-0.82753972	-0.09070093	18.689571	0.50907537	-1.25413	-1.1877517	0.077243789	0.32867993	-0.083579439	-0.36185991	-0.53360199	-1.4025332	-0.46370377	-0.41643391	0.42530654	0.039639373	0.26130037	1.7866279	5.4724773	-0.062646683	54.645833	2.2265215	2179.2771
40	train	5	17.23094	1.6374528	0.01519433	0.5118331	-0.4715655	-0.19715175	0.093143054	-0.93846589	-1.3578562	-0.84523513	-0.11723264	-0.09699453	15.045622	0.64843437	-0.48588716	0.21519976	-0.13402861	1.0874151	0.92674832	0.30709005	-0.54035971	-0.72497341	-0.82820559	0.073271299	0.44278681	0.046057746	0.38243285	40.992701	16.617806	0.40971047	61.75	1.5628212	1655.8679
40	train	2	19.576013	1.4079584	-0.34148695	0.31713753	-0.96280598	-0.2951951	-0.26846188	-1.0647195	-1.0872244	-1.0919242	-1.1828347	-0.35281728	19.536928	0.48621907	-1.0162402	-0.62459382	-0.24632894	0.16960872	-0.22462107	-0.25630606	-0.7713239	-1.1664361	-0.44457463	-0.39516691	0.57762643	0.063759224	0.24526923	1.4522985	5.0083065	0.03468178	53.136364	2.3212952	2214.2094
40	train	3	17.918151	1.6310095	-0.52886336	0.36239136	-0.72359166	-0.4764926	0.15101294	0.00475522	-0.6669626	-0.5523595	-0.59035546	-0.47317364	16.219041	1.584001	-0.74249854	-0.096895023	-0.828039	-0.35212954	0.88193761	0.95276141	0.23104028	-0.4082021	-1.5536382	-0.71479943	0.59465739	0.067584722	0.38679878	3.4363121	7.9975767	0.16906234	41.0625	1.6401752	1633.8879
40	train	2	16.588743	1.7453611	-0.39330109	0.37616053	-0.76878179	0.23229139	0.033627658	-0.57046114	-1.0435218	-1.0499132	-0.57774148	0.36308076	14.490706	1.0888177	-0.32225486	0.7269542	0.057499143	0.47195835	0.7693792	0.51661568	0.021943666	-0.18513804	-0.25394784	-0.51755052	0.3578293	0.040554252	0.49202847	18.899045	16.382746	0.48466484	45.142857	1.3646401	1501.1518
40	train	3	19.005438	0.71170058	0.0018270766	0.083705846	-0.35709203	-0.43247165	-0.038388808	0.78946419	0.13540373	-0.53211817	-1.051944	-0.31181148	16.850139	0.34736436	-0.2471858	-0.29499018	-0.23571095	-0.69263437	-0.72179291	-0.034021228	0.12761426	0.29931519	-0.6255361	0.51112137	0.20964715	0.035533386	0.32644574	7.6876107	20.230589	0.60122828	89.129032	1.1204942	2556.1651
40	train	2	17.629165	1.1887146	0.183269	0.35634242	-0.54981275	-0.58635465	-0.14806719	0.84329303	0.7462422	-0.757548	-0.51287394	-0.0085526459	15.982367	0.33565366	-0.85277674	0.082497906	-0.094999663	-0.54354209	-0.74994551	0.014783853	0.67083519	-0.40613534	-0.55829553	0.40641022	0.3581222	0.025188362	0.32413723	10.491995	16.426495	0.4781202	80.285714	1.2817994	2165.7821
40	train	2	19.898535	0.57619302	0.46375051	-0.10953938	-1.1195138	-0.91650576	0.92022405	1.5409201	0.41552946	-0.46971981	0.064834095	0.21446167	18.807703	0.30083877	-0.027291528	-0.35630213	-0.65960751	-0.47131157	-0.22658121	1.2630596	0.46487903	-1.2532487	-0.26065995	0.29756564	0.1281182	0.023857444	0.32044742	9.6476505	8.9164016	0.087504374	89.171429	1.9495367	2922.3454
40	train	4	17.889238	0.87826962	0.008562747	0.78699086	-0.15610064	0.25676915	-0.31627461	0.13262281	0.92114293	-0.35707834	-0.39409387	0.49738591	16.694511	0.1703345	-0.57574904	-0.21516634	-0.36504377	-0.24620277	-1.2092463	-0.49840369	0.82615849	0.3379094	0.44118197	0.67255845	0.43373256	0.060646984	0.44150484	4.3478828	7.2111572	-0.1911646	89.5	1.7195481	2569.9204
40	train	2	17.280867	1.0632408	-0.18452987	0.83959921	-0.52738984	0.40237287	-0.24764672	-0.21118268	0.95143263	-0.79466857	0.13616162	0.87888784	16.571376	0.51809757	-1.1341525	0.22328197	-0.57828703	0.46687698	-0.4136513	-0.34638605	1.2395799	-0.88133396	-0.19120785	0.59024562	0.30504169	0.072671508	0.26989558	1.8990916	11.325247	-0.094060106	91.967742	1.5002016	2393.2353
40	train	2	15.736608	1.5306699	-0.33939587	1.0614919	0.26068291	0.0092635984	-0.84475843	-1.2550047	1.9820535	-0.93252383	-0.34385498	-0.46224812	15.45167	0.4206069	-1.0150375	0.41075976	-0.58091609	0.6169604	-0.92447195	-0.23212052	0.91866123	-0.14761148	0.077456793	0.81454868	0.40221413	0.10595699	0.30419806	1.2239607	4.4978524	-0.1257238	89.461538	2.1759667	2411.5327
40	train	1	14.896895	1.5318655	-0.67104732	0.54974493	-0.69237108	0.74522648	-0.6285949	-0.26132847	0.96735627	-0.11288151	-0.56801376	-0.039463263	15.12378	0.46440484	-1.0053505	0.54880471	-0.55107947	0.84828107	-0.798436	-0.23776879	0.87642586	-0.31385927	-0.16689819	0.76957057	0.44776059	0.12314094	0.24175494	6.9397667	14.171483	-0.59062048	88.75	1.4097236	2092.2931
40	train	6	21.214631	0.49822226	-0.09012411	-0.1294082	-0.54015199	-0.79048303	-0.2171532	1.0242436	0.18910793	-0.72022705	0.24403926	0.27582279	18.79397	-0.066790968	-1.1996069	-0.59076778	-0.0063270315	-0.19681797	-0.1890149	0.2645157	0.43254827	-0.15263361	0.4227675	0.32335373	0.11008375	0.10089417	0.20336154	1.9189762	6.8892981	-0.093175036	83.15625	2.0354438	2878.5894
40	train	2	20.965828	0.42362415	0.62883215	-0.066979799	-0.87490577	-0.74095642	0.08752049	0.62912964	0.44401311	-0.065879769	-0.11952552	-0.096975677	19.054604	0.021862353	-0.58504041	-0.51839088	-0.2048508	-0.20017292	0.023099502	0.13028726	0.65314032	-0.26498862	0.28654175	0.18152287	0.25452955	0.028994112	0.29346587	1.1661538	6.7762628	-0.010553075	114.95238	2.0922183	3246.9261
40	train	2	19.540976	0.81639256	-0.51326353	0.66129031	-1.2768257	-0.34821373	-0.46461094	0.80486673	0.46256682	-0.75323148	-0.34406384	0.28428912	15.570834	0.88965384	-0.85566494	0.11965413	-0.2637864	-0.08176126	-0.50552283	-0.36801636	0.5775905	-0.0032608403	-0.03354259	0.61478215	0.49287859	0.10325683	0.24167133	4.7134525	18.014504	0.029741648	72.029412	1.4406781	2462.57
40	train	3	20.615905	0.40188913	0.4532569	-0.24531309	-0.80480629	-0.38680826	0.49288204	0.52611959	-0.0048569165	-0.45717525	-0.15960562	0.065454324	19.369707	0.06153188	-0.58618763	-0.25151149	-0.23775032	-0.61291433	-0.23407285	-0.51503725	0.44889799	0.014700182	-0.026871939	0.28988818	0.18922922	0.090476647	0.46492016	2.9065165	5.6987782	0.032139678	106.13889	2.2170027	3375.9251
40	train	2	18.248326	0.30686774	-0.50673338	0.067215085	-1.3828128	-0.85922871	-0.44052552	0.68478912	-0.30214047	-0.59336012	0.073820999	0.48431774	15.527667	-0.029771508	-0.93483152	0.22067249	-0.91556458	-0.15850947	-0.40810917	0.28791232	0.58274541	0.0034844161	-0.10937209	0.91103605	0.46645143	0.10091716	0.20444315	21.67071	20.938002	0.68838061	80.032258	1.1583032	2581.8573
40	train	3	19.668357	0.77190954	-0.10333152	0.39209223	-0.48852659	-0.38372235	0.39227571	0.16094728	0.57370931	-0.60564727	-0.57230003	0.69437335	17.789767	-0.32467608	-1.1927943	-0.35892833	0.061544281	-0.37916464	-0.6543212	0.19848408	1.1775765	-0.40201636	-0.13819919	0.54066171	0.23048594	0.046998808	0.32314343	4.9330666	11.374496	-0.096847454	89.097561	1.603359	2826.7282
40	train	1	17.118651	1.0197473	-0.61699769	0.71924184	-0.70617702	0.23826691	-1.0129249	0.52170177	1.4702638	-0.94229084	0.45213701	0.64290028	14.766591	0.45636533	-1.4430756	0.12471571	0.19808502	0.54075668	-1.2918642	0.76813661	0.81042409	-0.76388773	0.84684492	0.40310463	0.37227612	0.055897556	0.20478539	8.6565375	16.666015	-0.10636552	81.565217	1.155737	2087.3186
40	train	2	15.679849	1.4288175	-0.47247806	0.4601603	-0.079200251	0.082321989	-0.15731223	-0.38176692	1.1902883	0.031475593	-0.089860063	0.27279973	14.306935	0.32300949	-1.0587513	0.6086723	0.32173636	0.68543986	-1.312403	0.045671976	0.64547271	-0.48924502	0.39144087	0.35693872	0.36895808	0.13685204	0.21031457	15.436911	22.054167	-0.95885757	84.388889	1.3661357	2052.8318
40	train	2	20.036518	1.0104206	0.34311982	-0.12298065	-0.51051056	-0.18633087	-0.26487988	0.72619678	0.50295723	-1.2019759	-0.49234689	0.70743171	16.982733	-0.060206331	-1.0718044	-0.45124602	0.30660363	-0.074866938	-0.70872553	0.25373671	1.0535939	-0.70894052	-0.068676014	0.080932151	0.34475516	0.036594378	0.48241194	6.6258106	13.083789	0.42631254	99.75	1.6075572	2759.1897
40	train	2	18.110104	1.3817657	-0.17114273	0.54513931	-0.55598782	0.10796073	-1.3090389	0.83074165	0.7816931	-0.96762514	0.028961078	0.32473689	15.173602	0.28515374	-1.2613913	0.40408191	0.65510153	-0.27083037	-0.87771618	0.49782389	0.45810276	-0.83512911	0.61311393	-0.23469406	0.21233357	0.051730452	0.27983636	6.1099638	11.126099	0.43060346	81.681818	1.4915091	2114.4474
40	train	2	17.731201	0.84147519	0.0048048727	0.35191564	-0.33943634	-0.14699869	-0.2815377	0.032876619	1.1128814	-0.12259403	-1.1621517	0.10975874	15.893469	0.48383493	-0.73996492	-0.56217116	-0.015800117	-0.37481735	-0.64818358	0.044201634	0.77699676	0.089361586	-0.19389112	0.84643582	0.32562238	0.07665447	0.26068826	22.022956	16.52099	0.16207133	74.676471	1.2132075	2390.3675
40	train	2	16.578778	1.2532925	-0.56195426	1.2624061	-0.16392965	0.12409574	-0.74185687	0.4651084	1.0710808	-1.1303164	-0.055251735	-0.036233082	14.208194	0.46988001	-1.2474352	0.25636466	0.24474326	-0.1157014	-0.38573345	1.5291001	0.41321372	-1.2016869	-0.099153023	-0.19565911	0.36732496	0.076159469	0.35670165	23.908319	24.583147	-0.94110001	75.272727	1.265176	1929.305
40	train	2	20.158908	0.58505416	0.12717035	0.31600574	-0.64297596	-0.6149245	0.37196551	0.36423371	0.08059378	-0.67236046	0.11694318	0.15291623	17.074968	-0.1676973	-0.96617366	-0.22592592	-0.82679361	-0.38681668	-0.32280759	0.86861372	0.52507491	-0.35361555	0.66642548	0.1503311	0.13069185	0.10640938	0.43183142	13.308157	14.237048	-0.1675858	101.17073	1.5756173	2935.7446
40	train	2	16.756578	0.65025904	-0.12371724	0.85603726	-0.71906678	-0.22864804	0.10198783	1.2992586	0.15558331	-0.67880089	-0.31871996	0.20303947	14.841983	0.22019642	-0.68658529	-0.17818897	-0.58816831	-0.27198176	0.15595274	1.2984154	-0.26679813	-0.88949332	0.16774501	0.93709509	0.51552629	0.059344076	0.40254846	11.676429	12.63487	0.28886318	88.916667	1.4933176	2476.6742
40	train	2	19.574673	0.85257897	-0.01853316	0.58584463	-0.35912696	-0.43857075	-0.092001109	-0.01370604	0.377478	-0.87986474	-0.43286117	-0.24818994	15.79946	0.29149522	-1.4044917	-0.41176378	0.01447812	-0.31316271	-0.47784857	0.52432731	0.88670123	0.0069305452	0.2245004	0.021400503	0.38191711	0.058937945	0.39700556	15.273514	17.73658	0.53313614	80.46	1.3701409	2519.6239
40	train	2	19.819323	0.76023468	-0.17860757	0.74890789	-0.86558877	-0.54553503	0.0024574439	0.26181181	-0.090318873	-0.85297689	-0.25909478	-0.51998759	17.163122	0.20660068	-1.2167542	0.2479169	-0.89416916	-0.66763316	0.21620577	0.66191453	0.53011735	-0.33269731	0.13969431	0.018378246	0.32386236	0.14899877	0.25014577	12.420908	12.396183	0.26850834	87.159091	1.6133238	2493.5035
40	train	2	17.379689	0.65512912	-0.42177196	1.2536058	-1.0987769	-0.67877919	0.16302577	1.329927	-0.091469803	-0.13221997	0.20018798	-0.087332977	13.843457	0.84078355	-1.2800895	0.61307058	-0.42144628	-0.91854842	0.54488	0.96034285	0.96342257	-0.49131297	0.16163881	0.20310087	0.18228771	0.22232236	0.26676024	81.880916	19.18988	0.44501581	85.238095	1.3887599	2338.4064
40	train	3	19.056139	0.9698901	0.23763408	0.77784632	-0.84980581	-0.043207882	-0.51955985	0.02351692	1.4615163	-0.40450303	-0.87029997	-0.071445925	17.725131	0.37857795	-0.87967198	-0.59514732	-0.73169318	0.42117247	-1.2191537	0.075894152	1.1505731	-0.19987002	-0.51416237	0.76128752	0.20475103	0.035792128	0.22158716	1.6665799	6.5180533	0.16077516	87.212121	1.8062101	2473.7267
40	train	2	16.626458	1.0600227	0.22328356	0.65087277	-0.40450259	0.89890825	-1.5730076	1.2627872	0.48493898	-0.52586974	0.31624812	-0.56257684	14.335132	0.57335393	-0.98502239	0.016704048	-0.69372542	0.7739396	-1.4067793	1.54788	0.62917662	-0.71161097	1.1809257	-0.45032453	0.6016287	0.05470053	0.22082919	5.7797137	13.917211	-0.28900839	99.2	1.1943534	2498.772
40	train	4	20.886779	0.43896816	0.4941493	-0.10393555	-1.1344636	-0.39856116	0.2418433	0.67581458	0.57582239	-0.41691697	0.088512968	0.18425848	18.119276	-0.086515386	-0.59563036	-0.51409405	-0.45057259	-0.20673937	-0.65490967	-0.063236518	0.66511896	-0.014432504	0.15436304	0.42011714	0.20243629	0.036460322	0.40982292	3.5753392	7.4084082	0.062600183	118.76087	1.9229322	3357.8605
40	train	3	18.473428	0.6374099	0.47013576	0.38465409	-1.0943412	-0.98310549	-0.36724181	1.491811	0.18898014	-0.35239978	0.50324336	0.0028225395	16.085908	0.22461252	-0.32717404	-0.33696936	-1.2357134	-0.57664344	-0.97393379	1.4795827	0.042898323	-0.10794242	0.6352991	0.0081451084	0.20048501	0.077189134	0.41014079	16.612033	19.013548	0.04744479	84.107143	1.017167	2782.1786
40	train	3	19.435449	0.98658905	-0.019262528	1.048823	-0.54838088	-0.48894904	-0.53559675	-0.10891141	0.73009677	-0.71900248	-0.76462491	0.23424773	16.731109	0.30275278	-0.87752506	-0.53261545	-0.5944281	-0.4541657	-0.38941385	-0.10738155	0.72785032	-0.43363193	0.099468634	0.061732369	0.61336795	0.21959314	0.33620607	6.1281185	13.034921	-0.053444901	79.322581	1.4031799	2430.9831
40	train	1	14.610974	1.1649503	-0.35152732	1.6184296	0.033564429	-0.41037783	-0.33521287	0.44213122	0.46075849	-0.55673859	-0.5188321	0.41494189	13.007172	0.77319445	-1.2645262	0.98023475	-0.033526044	-0.42614839	0.02339568	0.58924282	-0.20459412	-0.58258096	-0.040094781	0.5742215	0.28347008	0.045496838	0.36576254	11.905111	15.45917	-0.92865698	79.4	1.3485715	1909.2227
40	train	3	20.478433	0.7789952	0.23873434	0.36236589	-0.87770786	-0.90369148	0.084434663	0.6382566	0.35396326	-0.85336084	-0.39695763	-0.14721954	17.356574	-0.098506135	-0.77363624	-0.24565619	-0.29898938	-0.28905209	-0.49797378	0.19804406	0.48761293	-0.15476584	0.25735932	0.1130772	0.46319955	0.1166935	0.29239182	5.9358356	16.519321	0.20279697	94.690476	1.5101501	2836.8531
40	train	2	18.981993	0.39172827	-0.0039389151	0.58607436	-1.4259375	-0.72049708	0.6791314	0.10221948	0.32935749	0.24723884	-0.27501685	0.078902578	15.592876	0.39454133	-0.58871072	-0.067186395	-1.0959003	-0.49222345	-0.46714648	0.032581107	0.76557951	-0.12721982	-0.25277185	0.30632029	0.30767795	0.045647962	0.18462715	22.802042	17.160737	-0.024379123	96.870968	1.4477234	3061.1949
40	train	2	17.903761	0.70724757	0.13091442	0.89006341	-1.6947718	-0.65513049	0.37895554	0.36174594	0.27520943	0.20301612	-0.47655198	-0.2759068	14.843395	-0.034095511	-1.1339665	0.55308003	-0.68769751	0.16298264	0.15564481	0.21531266	0.43302934	-0.1026095	0.75184523	0.4870073	0.27345029	0.026803036	0.32530821	42.6127	19.666188	0.36761488	100.90909	1.1669184	2364.4717
40	train	3	20.102777	0.35142795	0.13604451	0.51462793	-0.79901356	-0.92062468	0.74368183	0.53158854	0.098663232	0.010693057	0.026880925	0.18798755	17.305542	-0.18255721	-0.68996014	-0.22925779	-0.87974554	-0.7458397	0.28608009	0.28076053	0.59416906	-0.16134989	0.52940873	0.11365786	0.1909066	0.069120476	0.28122235	13.503493	12.38338	-0.060081255	106	1.6473892	3286.6091
40	train	2	18.019524	0.32361134	0.21355392	0.44950467	-1.8678864	-0.97366346	0.76621475	0.96165521	0.23486226	-0.11672994	0.23522621	-0.44569822	14.103916	0.50607094	-1.0015151	0.6547829	-1.3838666	-0.83137186	1.1853161	1.092453	0.61495999	-0.10261773	0.20038772	-0.28566277	0.3410249	0.047756989	0.31476361	75.419056	28.404212	-0.10050399	88.222222	1.3204999	2738.5193
40	train	2	17.613994	0.40721449	0.45105261	0.55543054	-1.3377981	-0.71843326	0.28824672	1.1429191	-0.051197679	-0.14542892	-0.24763388	0.0073551883	13.455156	0.49637605	-0.84571288	0.78620917	-1.4716034	-1.0656784	0.78962268	1.0468909	0.30302432	0.047423913	0.58398646	0.13940582	0.41743474	0.055864439	0.34934786	34.486242	15.238449	-0.17611615	95.176471	1.4139004	2780.2472
40	train	2	19.077539	0.56906952	0.43748849	0.22886333	-1.4450333	-0.74803108	0.30883087	0.28018652	0.11769329	0.051509893	-0.20211906	0.093114308	16.323518	-0.19864583	0.055808601	0.27192786	-1.5073485	-1.1591434	-0.31183424	-0.0098911603	0.39902787	-0.042369138	0.77721738	0.11074847	0.25239396	0.030297774	0.307125	5.2520591	18.881683	0.02463288	118.36364	1.5053747	2843.2981
40	train	2	17.677035	0.86468235	0.44690519	0.54850634	-1.3704936	-1.0543267	0.55213589	0.29299352	0.071477709	0.28917276	0.18298832	0.17382514	13.99227	0.17073121	-0.41707032	0.55701221	-1.3800374	-1.0435585	0.92297451	0.88787036	0.46367189	-0.13048574	0.98691338	-0.18540104	0.34940764	0.024099636	0.22141155	144.15539	25.662121	0.17259971	96.576923	1.056418	2332.4246
40	train	2	16.054926	0.50568735	0.2578307	0.68052549	-1.6928178	-0.89938361	1.1748956	0.75983857	0.026537394	0.1664467	0.11878081	-0.13454496	12.733647	0.21736676	-0.72161898	1.3812372	-1.16318	-1.2632991	1.3708803	1.0614319	0.58857913	0.50597934	0.29787834	0.15259363	0.15726288	0.072672263	0.35916825	60.033182	19.481694	-0.10548126	99.454545	0.92899188	2804.8633
40	train	2	19.572738	0.46714889	0.28046794	0.0070005954	-0.6569636	-0.95298815	0.21441204	0.66897688	-0.20715819	-0.46424249	0.028061854	0.04387953	18.076483	0.042454544	-0.62546625	-0.53403706	-1.3974299	-1.0123316	0.15427427	0.47024482	0.61056424	0.11959424	1.03067	0.2602523	0.2973233	0.054645786	0.47404844	4.2353611	8.9902677	0.048384174	104.13889	1.6254455	3281.3046
40	train	2	18.264727	0.62994739	0.27086905	0.10810735	-0.79467701	-1.0057944	0.60063077	0.87368097	-0.22919644	0.15374549	0.65425939	-0.10648201	15.734078	-0.16307041	-0.75934408	0.20768083	-1.1335467	-1.2691054	0.84662689	1.1679104	-0.088504853	0.051418459	0.79595082	-0.07699816	0.23351257	0.034448331	0.47821598	22.498256	16.798133	0.16080468	99.772727	1.3948186	2581.4073
40	train	3	18.469425	0.88090792	-0.27437279	1.3896722	-0.57574105	0.019488638	0.70693786	-0.63828061	1.0050024	-0.29505216	-1.1658178	-0.29971673	16.186558	0.87319901	-0.57269762	0.41137357	-0.2813767	-0.47468564	-0.33833795	-0.75059182	0.53651909	0.30923342	-0.76239284	-0.31937488	0.66176564	0.05905569	0.35365839	22.836989	12.370838	0.17303136	80.344828	1.5818413	2375.9741
40	train	3	16.668213	1.0997439	-0.10139828	0.95369176	-0.61935401	-0.36916124	-0.35604849	-0.55878348	1.0077897	0.20130434	-1.1407271	0.073287627	15.049206	0.89169334	-0.91926297	0.29633564	-0.25588926	-0.33644382	0.078532813	-0.58206143	0.97640055	-0.54452512	0.31073171	0.12117398	0.68299211	0.084053859	0.33246766	13.008761	17.291314	0.55153594	61.185185	1.188855	2065.4781
40	train	3	19.990386	0.63600148	0.46381677	0.24119819	-0.91147242	-0.43839085	-0.061627249	0.20147192	0.400291	-0.72670524	-0.62958917	-0.18027593	17.589318	0.44344837	-0.38472858	-0.42409654	-0.43690333	-0.39137953	0.23655186	0.23297251	0.85948848	0.031134555	-0.44223262	-0.61304114	0.20485018	0.02775634	0.47763203	15.106536	14.613458	0.40406434	88.105263	1.4925055	2961.6662
40	train	3	16.492628	0.7402616	-0.10260393	0.68391036	-0.56487075	0.0099733059	0.13978319	0.094302706	0.90665336	-0.90236487	-0.58929894	0.45717771	14.5081	0.57202152	-1.232342	0.011317998	0.0041850446	-0.13416083	0.23254211	0.097720569	0.96279778	-0.55082532	0.194799	0.79244395	0.43356936	0.047782074	0.36288542	8.069881	17.214028	-0.29391651	66.172414	1.2295568	2314.3718
40	train	4	19.445232	0.94651041	-0.2744656	0.70056633	-0.90237301	-0.68213945	0.21399385	-0.29991441	0.2978451	-0.56457	-0.93952235	0.1364249	17.171481	0.42997143	-0.74758594	0.0075492847	-0.084594422	-0.2068465	-0.58806684	-0.35142116	0.74852129	-0.15162441	-0.56808639	-0.30756285	0.51177858	0.037807467	0.5108695	12.057037	11.892515	0.54440446	84.189189	1.4290171	2395.0578
40	train	3	17.995765	0.90477825	-0.48657869	0.32239412	-1.2528495	-0.50705786	-0.18352678	0.40827087	0.27606244	-1.1237975	-0.36729764	0.7727043	15.732864	-0.063874361	-1.3439139	0.17768353	-0.38701637	0.23886075	-0.58331798	0.19245166	0.88654882	-0.28688416	0.77126938	0.59110502	0.26901973	0.040105856	0.26324701	16.30014	19.624389	0.31564197	90.5625	0.97089482	2212.9085
40	train	4	17.388776	0.91480863	-0.27694247	1.6769917	-0.41309673	-0.097801424	0.4009589	-0.10888005	0.8150175	-0.24787844	-0.56323792	-0.015033698	16.012182	0.55593918	-0.68297628	0.14838066	-0.3115884	-0.28938767	-0.033114513	-0.21778381	0.06135841	0.37062897	-0.17592394	0.56805667	0.48799935	0.064051656	0.43764506	14.932176	15.238346	0.72370021	78.969697	1.0584682	2442.622
40	train	2	15.284056	1.3094099	-0.10325824	0.84202696	-0.61988871	0.05195298	0.13717023	0.11203827	-0.27537917	0.57787938	-1.2193775	0.79932615	13.983507	0.89019253	-1.0039535	0.24039872	-0.024725262	-0.82413112	0.30372051	0.20087076	0.090506703	1.2208187	-1.17292	1.1473901	0.23332738	0.065538454	0.26909702	9.0145889	9.2586458	0.11789703	68.875	1.6355543	1932.4809
40	train	3	17.566218	1.121706	-0.20412256	0.94764592	-0.61848403	-0.28435392	0.078615693	0.18707509	0.37246108	-0.27867669	-0.05864879	-0.31465539	16.329086	0.30370678	-1.3521351	-0.12525535	-0.74057232	-0.40645632	0.2642219	0.926743	-0.29375326	0.35853667	-0.58921462	0.85871363	0.23698167	0.062729136	0.14879591	4.1900199	7.7783213	0.2712703	82.486486	1.6779267	2233.6859
40	train	2	20.496463	0.78706282	0.091039559	-0.26439062	-1.1176897	-1.5834766	0.065905069	1.0014359	0.15495636	-0.25988935	-0.40433468	0.30932571	17.900915	0.29421453	-0.47320431	-0.44274494	-0.72896469	-0.68998279	-0.023529242	0.52719915	0.32066416	-0.48650723	-0.30596702	0.76108107	0.17904751	0.020941945	0.27670395	1.119149	13.939925	-0.013698917	86.710526	1.6062745	2834.4854
40	train	2	16.91804	0.87181996	-0.23158662	0.27534434	-0.81463441	-1.3631388	0.26273489	0.84609759	0.67861086	-0.31010609	0.36039812	0.98099316	15.318506	0.22398509	-1.0542642	-0.051626914	-0.73139028	-0.42510574	-0.070682444	0.83977919	0.42925252	-1.053327	-0.0076862611	1.3653198	0.32186883	0.050241179	0.32161772	16.404083	16.923834	-0.15735368	78.04	1.3404504	2172.3254
40	train	4	20.363363	0.53466561	0.14017918	0.5668888	-0.80887748	-0.92474221	0.031247385	0.079384739	0.53113673	-0.58645768	-0.81282881	0.19045445	17.476929	0.091060017	-0.84702446	-0.32499525	-0.079139806	-1.0190154	-0.42744118	0.0041477753	0.35787494	0.24765646	0.39109814	0.1493017	0.16697903	0.030837683	0.4740728	5.1354448	9.1971445	0.010597173	107.72	1.8797299	3171.9391
40	train	2	18.713953	1.0838148	-0.28438884	0.99954853	-1.3768759	-0.9913374	-0.096213414	0.0046708326	0.9190703	-0.13833681	-0.41095105	-0.072399182	15.124015	0.56540722	-0.87156187	0.6976166	-0.23590161	-0.15812863	-0.58093271	0.30731351	0.13291978	0.034519617	0.54714809	0.38749001	0.16267138	0.090347039	0.24033809	6.2699991	13.70604	0.17104882	78.3	1.299638	2306.6763
40	train	2	18.947773	1.0073502	0.064616004	0.55164217	-0.68810099	0.14644635	-0.59612498	-0.23316664	1.0183635	-0.44643078	-0.229749	-0.1142566	15.850211	0.376157	-0.89575421	-0.37707813	-0.13797323	0.018751856	-0.71620422	-0.064246825	0.97139118	-0.21920601	0.54999019	0.05970955	0.33657808	0.039025007	0.33253246	8.0326133	19.252221	0.52217827	89.769231	1.0426441	2638.9911
40	train	2	15.927537	1.2055125	-0.64941243	0.72448965	-0.36012525	0.5626424	-0.42235287	0.0077213707	1.1440277	-0.56604823	-0.15988272	-0.71848923	14.115321	0.61812512	-0.89526784	0.58943338	-0.25680442	0.58309706	-0.5904113	0.1765605	0.50595662	-0.14707475	1.1066671	-0.38519845	0.64123932	0.046013692	0.27613312	96.782688	21.660613	-0.23572049	80.736842	0.86510626	2000.8954
40	train	2	19.301588	0.52341738	0.36977666	0.2853012	-0.21120518	-0.30584958	-0.27282262	0.54937297	0.82044506	-0.73189285	-0.027457589	0.21053515	16.78853	-0.0072182762	-0.50848483	-0.95885003	-0.2795893	0.13806417	-0.7990927	0.46347981	1.0830615	0.10743693	0.66693706	-0.11241169	0.37632268	0.050046116	0.30819942	8.7104551	11.651107	0.27079828	111.51515	1.3581243	3254.5673
40	train	3	17.176297	0.68999745	-0.4395012	0.86955759	-1.0610678	0.19909113	-0.27129411	0.69917964	0.37050304	-0.71089469	-0.65269596	0.10327204	14.9444	0.318076	-1.0876315	0.47502348	-0.57270044	0.41441159	-0.086260308	0.65744222	-0.55196014	-0.28344672	-0.08189189	0.82275713	0.35998057	0.084979241	0.23165317	13.793467	13.448754	0.56186012	96.466667	1.3784115	2319.4072
40	train	2	20.577667	0.6924598	-0.10783593	0.16858537	-0.22110512	-0.60051404	-0.48982588	0.1799837	0.75292905	-0.33396854	-0.81950413	0.21792811	18.436711	0.50307651	-0.31544352	-0.2934158	0.199774	-0.52777847	-0.36591585	-0.4312316	0.30274126	-0.25602884	-0.21432531	0.36525905	0.41779038	0.056619074	0.32348994	3.7126117	12.289434	0.28973522	88.313725	1.712111	2749.3663
40	train	2	16.978233	0.82063465	-0.011894301	1.2884385	-1.2557036	-0.67184668	-0.48450702	0.78022792	-0.12293601	-0.077211919	-0.040172828	0.42884236	14.293207	0.26428953	-0.92935935	0.72829574	-1.6807811	-0.50665999	0.026304313	0.63977518	0.66599302	-0.40480295	0.66422857	1.199637	0.5287061	0.14957336	0.16277824	64.058879	27.95019	-0.65176584	83.903226	1.2225312	2267.1397
40	train	3	16.418355	1.3910854	0.0036282681	0.98877184	0.55355491	0.65172353	-0.46308868	0.014757531	0.58750056	0.32811714	-0.89047301	-0.38675202	14.806179	1.8113814	-0.14164596	0.73698175	0.20124086	-0.022261592	-0.38497692	-0.044755709	0.34703241	0.9138481	-0.94558144	-0.056791963	0.6195278	0.039968906	0.43061233	3.4797097	5.1636204	0.14335126	27.173913	2.1338037	1475.5232
41	train	3	21.012027	0.4501842	-0.42125017	-0.073963185	-0.92349547	0.8188942	0.96205501	1.1093466	0.060650837	-1.2275962	-0.90232565	-0.53560707	19.07411	0.85932775	-0.68886398	-0.19010783	-1.0674162	-0.29214187	0.18428514	-0.13193799	1.1909942	-0.34632609	-1.5078165	-0.33435977	0.5445754	0.042328032	0.1123187	1.4513791	3.7989916	0.037700725	66.263158	2.7639226	2494.6185
41	train	7	20.810316	0.75656687	-0.25276141	0.27548426	-1.2256427	-0.015632829	0.52217619	0.1559903	0.44831421	-0.35089485	-0.9893152	-0.22054961	18.999295	1.6814071	0.19145589	0.29140626	0.38517371	-0.39895275	0.0083054316	0.044967365	-0.99439806	-0.82925258	-1.2855554	-0.70119202	0.39002031	0.063069464	0.38598956	1.2480303	2.827867	0.0076200973	32.03125	3.0305984	2126.4825
41	train	8	19.319165	0.8783132	-0.11162465	0.9124182	-0.12721526	-0.095171622	1.182291	0.90254448	0.058758346	-0.84876979	-0.75720521	0.10779888	18.784356	0.62528162	-0.12489777	0.8152387	0.063260517	-0.00025078538	0.81151829	0.90218967	0.067644379	-0.11986809	-0.93973808	0.043257077	0.38896401	0.13033121	0.26173285	1.6936786	4.2978982	-0.21704601	58.76	2.2364599	2306.5363
41	train	2	19.061022	1.4750603	-0.28632586	0.17463616	-0.69509435	0.15485783	0.44614349	0.87708028	-0.68637582	-0.054046474	-1.0346554	-0.72602288	16.558466	1.4895446	0.92024086	0.70202579	0.29990809	0.08098275	0.43853625	0.90561683	-0.7990276	-0.061318125	-1.0079988	-0.49962269	0.67285154	0.094867265	0.69060464	0.88139566	3.2352991	0.15722097	26.666667	2.4152595	1755.3019
41	train	3	21.433672	0.43729505	0.13352823	0.2199317	-1.0148703	-0.085142691	-0.22401081	0.63236709	1.1808125	0.042202024	-0.066954008	0.13781141	18.551301	-0.23551491	-0.51360671	-0.13223783	-0.97910427	0.45932783	-0.27763501	-0.35502646	0.77500716	0.78970262	0.7166294	0.40024779	0.29990639	0.04894826	0.33545399	5.0793834	5.458208	-0.015568057	115.875	2.3057375	3118.8784
41	train	2	19.931727	0.56246347	0.6254194	0.4007267	-1.142274	0.34470921	-0.28931771	0.76781287	0.46295967	-0.051393331	0.2515012	0.080459085	17.323877	-0.28124246	-0.011517469	0.74783521	-0.59014339	0.9673467	-0.097162381	0.16129441	-0.091226143	-0.18158192	0.42859172	0.2463543	0.40625503	0.046539484	0.17567382	14.673346	9.7010887	-0.059445634	137.33333	1.8800365	2894.827
42	test	5	19.813228	0.27812574	-0.74564726	0.25094058	-1.0211871	0.42561251	0.4082784	0.3403754	0.072176735	0.19298024	-0.82421457	0.31600224	17.52577	0.32661995	-1.0332642	-0.6124705	-1.3642055	0.40861202	0.40508545	0.13044412	0.7046176	0.42860968	0.11885283	0.017006557	0.19918083	0.110468	0.33778886	4.3273569	6.2373275	-0.072484117	71.555556	1.9376803	2631.1372
42	test	5	19.501929	0.063915405	-0.12226828	0.3440612	-1.5945835	0.27980131	-0.21043919	0.092554631	0.64127029	-0.66149855	-0.76563872	0.21328527	16.544322	0.49666146	-0.90769519	-0.26732587	-1.830198	0.7174164	0.73590901	-0.33277344	0.39533856	0.014772157	0.0044990305	-0.31815611	0.12876598	0.048009179	0.3487468	12.485813	8.6415875	0.02462403	93	1.82927	3195.423
42	test	4	18.788532	0.26857539	-0.38463967	0.38375741	-0.82044515	0.46464443	-0.62677903	0.60822285	0.35570892	-0.42338522	-0.34790155	0.13112477	16.161175	0.70830469	-0.64660044	-0.4733614	-1.5574641	0.15164615	-0.34678245	0.27363237	0.62399096	-0.079082411	0.27482784	-0.30526392	0.21049265	0.025724366	0.1891153	3.7345821	6.1188041	0.32204424	80	1.8590803	2828.2383
42	test	5	19.308296	0.73826277	0.24614182	0.0025900339	-0.11614712	0.78655471	0.20678533	0.76900405	0.77031718	-0.6495796	0.11817352	-0.28904453	16.349505	0.67792731	-0.49428986	-1.2669673	-0.1338838	0.39679075	0.86666782	-0.070379726	-0.52798929	-0.075383732	0.2727916	0.43541768	0.58472532	0.028895187	0.43011653	12.973803	9.267779	0.19225494	65	1.6057296	2782.4081
42	test	2	17.247015	0.67875401	0.12194226	0.37912371	0.79789657	0.31860271	-0.25262483	-0.14640891	1.0852824	-0.46581795	-0.37093225	0.16171368	15.609859	0.53197016	-0.80908725	-0.51453462	0.90656988	-0.17977447	0.97707097	-0.61562334	-0.56699991	-0.28601973	0.050532263	-0.091037286	0.67113986	0.038314896	0.29722922	8.3304399	8.8357335	-0.041438586	82.2	1.8607669	2616.4388
45	valid	3	19.151099	0.4352973	-0.2253944	0.74718537	-1.2808984	-1.009352	-1.2007529	-0.50433655	0.11996013	-0.084344161	0.17767191	0.6821378	16.9916	0.010236878	-0.90020318	0.69966386	-1.0694323	-0.33230443	-0.29299218	-0.69349985	0.68157274	-0.1363617	0.67094428	0.55965703	0.39920387	0.052187604	0.67564087	6.2995588	9.6424486	-0.14117686	97.035714	1.6558166	2759.8219
47	test	4	19.90825	1.1294023	-0.65872137	1.2486017	-0.61931135	-0.02196395	-0.14372098	-0.43989663	0.42570289	-0.029674842	-0.8528698	-0.5435902	18.723931	0.49860874	-1.4652515	-0.12864846	-0.026957778	1.2262604	0.18935642	-0.17205392	-0.4773464	0.034331904	-0.51840127	-0.56355614	0.44296265	0.058726101	0.52407169	0.89876399	5.002136	0.16000547	67.977778	2.1723735	2186.6383
47	test	8	18.721646	1.003524	-1.0337073	0.68098924	0.26802801	0.92154198	-0.38227188	-0.67861348	0.049075373	-0.73255399	-0.049566333	-0.499056	17.430822	0.61507629	-1.1756094	0.52996189	0.5775935	1.0886004	-0.98003578	-0.54566564	-0.18824663	-0.78538644	-0.66193971	-1.0792542	0.55310996	0.048266897	0.51298283	1.6333304	5.4539155	0.061821754	66.481481	2.0682404	2086.2196
47	test	2	18.152473	1.4678552	-0.55068883	0.67071662	0.097017635	0.9002327	-0.22207058	-0.76343452	0.089075477	-0.052159456	-0.49047792	-0.31123539	16.928852	0.63858685	-1.5225207	0.15608252	0.38784576	0.72314587	-0.52632234	0.26306178	-0.063705187	-0.29863748	-0.14377266	-0.766244	0.51559311	0.045863449	0.42615541	1.1326495	4.5386605	0.13929438	63.238095	2.2760319	1889.0496
47	test	3	21.565544	0.50675294	-0.034478158	0.79225574	0.037966782	-0.052291441	-1.0510015	-0.32645451	-0.34812244	-0.42627371	-0.5166775	0.47576862	20.240491	0.0065732877	-1.4155668	0.020603362	0.57185999	0.38469161	-0.99731403	-0.88061688	-0.73085008	0.1224908	-0.96116898	0.45723896	0.54874286	0.054361463	0.23015431	1.2140717	3.3289962	0.052203487	69.625	2.8573263	2504.2117
47	test	2	19.027787	1.0432011	0.013364809	0.66796293	0.46144659	0.89103266	-0.60089753	-0.26313105	-0.068498354	0.16453311	-0.72291425	0.32368474	18.857848	0.4924795	-1.462624	-0.3848425	-0.12669966	-0.2316616	-0.79617549	-0.68904596	-0.76793996	0.21683324	-1.7183053	0.63524754	0.60392977	0.1594593	0.39151912	1.4022484	4.3997218	0.12455593	46.794872	2.0814532	2090.5932
47	test	2	15.71559	1.1483114	-0.32091721	0.56085319	-0.022877933	-1.1836358	1.3561462	1.088302	-0.78060813	-0.95125514	0.04820314	-0.22745256	13.601946	1.0428308	-0.64151063	0.19620342	0.34627068	-1.3016482	0.69868002	0.59069438	-0.97935775	-0.50132313	-0.18398391	-0.48042709	0.21642962	0.036169851	0.1709343	36.485684	30.385655	-0.03960743	71.125	0.74166363	1760.8049
47	test	1	15.399866	1.3279216	0.049817044	0.66034484	-0.29027701	-0.73885159	1.058055	0.52332192	-0.71046227	-0.93567861	-0.13455323	0.20713609	13.898142	0.66167095	-1.0647069	0.5339557	0.4446283	-0.77641637	0.7804327	0.33249803	-0.22521619	-1.0236849	-0.24586915	0.41593363	0.073714707	0.069265133	0.2950492	7.9575049	20.246986	-0.14545947	78.833333	1.2440321	2109.2847
47	test	2	15.614858	1.1870817	0.064846168	0.73453185	-0.20964861	-0.76160614	0.88023268	0.47950672	-0.73425803	-0.76163925	-0.51430327	0.10732234	13.483062	0.52579912	-0.87056117	0.4258229	0.53654059	-0.4024638	0.47481441	0.67404129	0.15032294	-1.0857223	0.5566438	0.092679847	0.35536799	0.06336882	0.28108318	23.287356	26.967379	-0.83977502	76.708333	0.76645088	2006.3693
47	test	4	16.321589	1.5161963	0.67678981	0.016442031	-0.40064444	-0.54724842	0.24455626	0.3785654	0.081518651	-0.91920783	-0.67887108	0.028121943	12.519758	0.53699335	-0.16898266	0.43437436	0.52660467	-0.18254436	0.87894603	0.77580095	-0.42461346	-0.48183817	-0.12157642	-0.082122716	0.52999686	0.033570125	0.36488069	323.07728	23.114202	-0.031001862	74.625	1.3327481	1798.3444
48	train	2	19.040724	0.6021587	0.73700271	0.74190921	-0.73787271	0.61057892	0.19452666	0.44648588	0.29334504	-0.37818805	-0.40066632	0.091204282	15.099897	0.2650011	-0.23821156	-0.30450301	-1.0773799	0.84169754	0.54158553	0.33934024	0.9299447	0.27189371	0.2115053	-0.31538078	0.49834584	0.051118414	0.33352386	10.987349	16.460092	-0.6775891	91.102041	1.0560111	2824.6017
48	train	3	19.70464	0.53747547	1.0035821	0.40349349	-0.9141107	0.24357199	0.91538545	0.066838247	0.48896102	0.68306374	-1.0651861	0.11928952	15.159457	0.38697422	-0.23529955	-0.3282018	-1.5800201	0.4996214	1.0065726	0.46332858	1.0849364	0.65871516	0.02403592	-0.35739865	0.41803564	0.064337126	0.36444498	2.9243891	11.169485	0.048158397	77.5	1.6694403	2712.5918
48	train	3	18.591762	0.58621439	0.8672736	0.79021561	-0.72044521	0.77155401	0.70412676	0.10777885	0.50904267	0.50587673	-0.71038914	0.27572024	14.901733	0.22163166	-0.1191651	-0.19330988	-1.3209125	0.26172599	0.71518802	0.66779089	1.1416456	0.37647802	0.81583818	-0.021447452	0	0.070516735	0.40217075	6.0908546	12.196063	0.47066602	82.2	1.2232841	2395.8399
48	train	4	18.49278	0.76658857	0.75650068	0.98324927	-0.40167118	0.58110727	0.50484694	-0.11243777	0.57635121	0.5515343	-0.56137048	0.076203636	14.506349	0.31618485	0.0015060576	0.3228977	-0.7557362	0.63922621	0.3090859	0.19263816	1.1769014	-0.06269493	0.88029365	0.71648055	0.15548452	0.055064244	0.31784248	105.04533	17.133143	-0.27939798	83.659574	1.1342309	2163.6494
48	train	3	20.467443	1.0679957	0.44378895	0.17982357	-0.87628258	-0.17160701	0.82436171	0.30282344	0.22266967	0.24543066	-0.20237256	-0.57388263	14.960416	0.17133319	0.19586658	0.24481541	-0.90200432	0.49344395	0.36205787	0.30551731	1.4202841	0.15710309	0.69602282	0.6056053	0.12431943	0.063083207	0.24577084	1.1780336	18.705027	-0.23622326	102.84314	1.4856653	2312.2993
48	train	3	19.106457	1.1425467	0.51362278	0.73464616	-0.13277063	0.36218265	0.72308902	0.38579315	0.3216721	-0.24800243	-0.33354991	-0.35136327	15.91212	0.1784627	-0.19446412	-0.13890245	-1.0178628	0.20119106	0.42716084	0.39783222	1.2358627	0.20490664	-0.15802121	-0.04868619	0.21553275	0.051313293	0.3434638	1.1861372	11.395129	0.61722778	91.327273	1.400657	2408.7773
49	valid	6	20.278416	0.67348602	0.086876289	0.91784887	-0.22408335	0.20273057	0.11452882	0.081742978	-0.28295113	-0.86001447	-0.65832776	-0.47630056	16.728208	0.78725964	-0.90845315	0.028412189	-0.85959526	0.30718308	0.3579304	0.62915866	0.12835352	-0.51438085	-0.23902101	-0.17151723	0.53191939	0.056436945	0.57265415	3.3894226	8.6676238	-0.065152768	66.5	1.8001767	2691.9221
49	valid	4	19.629769	0.86987779	0.2292187	0.73241877	-0.43631096	0.25490454	-0.039621526	0.048519978	-0.37738972	-1.2077442	-0.36921288	-0.42665312	18.106422	0.95048427	-0.45026152	0.62480712	0.073590703	0.33184463	0.63493122	0.4679831	0.1733912	-1.0852631	-0.32295697	-0.23505313	0.33191736	0.048010318	0.24272604	2.7153759	8.115143	-0.23024855	64.7	1.5209805	2369.1381
49	valid	5	20.218508	0.93245061	-0.21069127	0.52871047	-0.33138922	-0.25779346	-0.45353988	0.4597979	0.22056674	-0.89382568	-0.19186581	-0.6703004	15.758164	0.81162011	-0.8470487	0.29958617	-0.19911694	0.2459547	0.26311384	0.81589844	0.59563082	-0.072101652	-0.2762772	-0.38754406	0.42326567	0.044060594	0.25635539	3.9297904	9.490954	-0.23688685	69.512821	1.659855	2412.0862
49	valid	8	19.629558	1.0040019	-0.50894364	1.1810521	0.26503393	-0.4739197	0.097816487	-0.81229316	0.31898627	-0.18057754	0.17400001	-0.36453866	16.49823	1.0744372	-1.1226079	0.51411421	-0.11844541	0.30100994	0.57074782	0.30571339	0.15874885	-0.19955225	0.16205025	-0.26107228	0.61751901	0.066972575	0.52839502	1.2295438	6.7361466	-0.25763321	68.064516	1.9490934	2233.6613
49	valid	5	20.107242	0.86248632	0.033233564	0.2125352	0.038257907	-0.14521035	-0.18735307	0.13040327	-0.36629483	-1.3071888	0.42544441	-0.12169413	18.840568	1.3063881	-0.18998736	0.075463274	-0.099671226	-0.34699157	0.011268632	0.75235471	-0.45255867	-1.6056675	0.66030219	0.31384361	0.3377047	0.056711665	0.38643323	1.5004111	6.961044	-0.093187586	60.888889	2.0358471	2547.2324
49	valid	9	17.82087	1.2297458	0.053894215	0.30630633	0.22747012	0.56032928	0.47552629	0.12828385	0.23900017	-1.4377575	0.5328436	0.5860129	14.719534	1.1751955	-0.44322685	-0.16916741	-0.57247231	0.58117355	0.51479204	0.48364423	0.0023929378	-0.68862914	-0.21067552	0.27530383	0.59214367	0.033761646	0.65197666	1.1050738	6.2700276	-0.47402128	46.36	1.8986512	2058.7219
49	valid	8	20.818127	0.69586032	0.21245522	0.33619119	-0.13094504	-0.2402448	-0.20780846	-0.17498525	-0.22011762	-1.2324248	-0.12334976	-0.10734324	17.063928	1.2421111	-0.357952	0.099241372	-0.30676637	-0.0064164395	0.2490606	0.2936181	0.15166816	-1.1173672	0.6461028	-0.13731053	0.71607773	0.054007559	0.55500098	1.1265557	5.5762862	-0.049935465	60.447368	2.2696145	2612.0492
50	train	3	17.744205	0.64143157	0.2918878	0.94062066	1.1378726	0.65937303	0.15629807	0.48667169	0.79468861	0.81006638	-0.02760223	-0.65117271	15.123101	-0.27582929	-0.41268527	0.12353608	1.1484485	0.93667641	0.0051189406	-0.80281822	-0.082467021	0.89240085	0.47480073	0.26519481	0.12731656	0.034710706	0.57841439	34.539194	16.715108	0.10991331	99.21875	1.335709	2579.8609
50	train	10	19.832155	1.3144631	0.48623325	0.85198266	0.45248254	0.48712197	0.25606352	-0.18650397	-0.27797532	0.74021	-0.43862575	-0.40465869	20.410325	1.3043214	0.18633629	0.5769019	0.38643489	0.80408743	-0.11577608	-0.98875239	-0.2834814	0.047340466	-0.99980455	-0.18107391	0.77573852	0.035059729	0.66791567	0.96964735	2.9774206	-0.05571893	19.4375	3.025979	1736.2194
50	train	3	18.66527	1.0993302	0.33791773	0.63846818	0.44519132	0.51234172	-0.063671306	0.37928536	0.9053245	0.13202667	-0.58283362	-0.24286579	16.773325	0.24659977	-0.97209841	0.0037072598	0.3585286	0.5933305	0.55168368	0.38520023	-0.32183654	-0.24066888	-0.19203757	0.30956297	0.48235832	0.071413792	0.19361768	8.1442776	12.653847	0.14086353	66.384615	1.2222261	2191.4657
50	train	4	20.514054	0.99643318	0.37723965	-0.33013013	-0.78184128	0.34424462	0.26010516	0.28879752	-0.37489101	0.24354003	-0.17089212	-0.19616691	17.555177	-0.094697514	-1.100605	-0.23370497	-0.30106746	0.30427252	0.21358112	-0.27588101	-0.52310581	0.77095798	-0.021744196	0.062916426	0.58962781	0.066872825	0.24940365	5.3462184	9.0605197	-0.10774134	80.058824	1.8985841	2404.637
50	train	2	16.564483	0.87211923	0.41881916	0.62671595	0.38954854	0.53887782	-0.02549748	0.45202131	-0.51212107	0.080007674	-0.0056294863	-0.049446141	14.503437	-0.24711674	-1.0250093	1.2017603	1.1768757	0.5339241	-0.61839781	0.7171692	0.40527888	-0.35724157	-0.65441975	0.34372261	0.30317886	0.03463659	0.26033122	13.765637	6.9276872	-0.84726993	43.517241	2.2122798	1494.2854
51	valid	4	18.232501	1.3765673	-0.1222799	1.0883339	-0.42475697	0.20764554	0.76411948	1.3283843	0.26994918	0.064602755	-0.054641058	-0.44411967	15.131911	1.108765	-0.47563254	-0.46748778	-0.67728723	0.015544999	0.85172854	0.74879573	0.91889891	1.182311	0.80182447	0.02401405	0.078837145	0.11727723	0.23829017	17.24743	16.379869	0.38373816	38.791667	1.5433209	1547.4197
51	valid	3	16.541398	1.4875244	0.031141101	0.46188743	-0.70079712	0.52398581	0.89106544	0.9597738	-0.062838472	-0.89710308	1.0740026	-0.042482563	14.202681	1.0237345	-1.2065479	-1.0083064	-0.61120182	1.5369097	1.5817365	0.72282181	0.92595475	0.63122972	0.15638302	-0.67092994	0.22003771	0.070968466	0.19928748	9.1219985	8.7109544	0.13253179	40.473684	1.743001	1564.8132
51	valid	4	18.901052	1.5388713	0.0030080569	1.0272867	-0.58545708	0.15779842	0.61156317	0.80904398	-0.39926129	-0.68226725	-0.11669451	-0.30625107	15.849319	1.2161717	-1.002712	-1.0234761	-0.97421971	0.26870674	0.87134477	1.3335741	0.50851772	0.28901933	-0.8027036	-0.48750591	0.67616718	0.063412293	0.29469677	6.2820505	7.9977278	0.11896395	32.238095	1.8753793	1422.9904
51	valid	2	17.619344	1.4156018	-0.016719236	0.63631453	-0.59139439	-0.22213832	0.86169854	0.82579784	-0.042429103	-0.49664126	0.66041459	-0.4399145	14.573056	0.70098949	-1.3933245	-1.0083914	-0.35381949	1.2185856	1.2343871	0.55561078	-0.22023861	0.55489923	0.38422121	-0.35420254	0.186167	0.029370554	0.21870822	4.1103081	9.4879289	-0.36493993	42.15625	1.5929523	1652.9672
51	valid	2	16.465485	1.3236247	0.27786624	0.53257689	-0.58237708	0.12954917	-0.010609165	1.152443	0.014982126	0.1101891	-0.099124828	-0.54843077	14.224979	-0.13429689	-1.0307729	0.44642479	0.3027996	1.048553	0.31264669	0.50855631	0.63791836	0.65478672	-0.36559879	-0.14618543	0.086468138	0.042219404	0.3211304	17.149595	16.634683	0.11843007	78.842105	1.2700031	2004.3879
51	valid	4	19.638084	1.1177297	0.019659402	0.95127017	-0.92015685	-0.16749805	0.24202364	0.9430857	-0.36725424	-0.43422749	-0.035347911	0.19139706	16.598933	0.7663559	-1.3571053	-0.25167333	-0.91829524	0.022904134	1.0392656	0.85415496	0.087866602	-0.46837216	-0.46811636	0.27894183	0.23205262	0.10778572	0.32393953	9.0248614	8.8107865	0.10273145	46.279412	1.760672	1793.0137
51	valid	2	15.346652	1.1119668	-0.60598953	1.2088383	-0.56120652	0.29126699	0.8062473	0.46837082	0.11076854	0.31992861	0.71324998	-0.2872659	13.367107	0.33051326	-1.6343381	1.5232382	0.50564771	0.89487413	0.37665133	-0.16529948	-0.13350209	0.23388512	0.88096323	-0.83964683	0.36823124	0.10849806	0.21411537	15.494889	18.888748	0.46489719	73.947368	1.4371926	1577.454
51	valid	4	18.273446	1.5494367	0.065611221	0.83357437	-0.58085004	-0.032245235	0.49554029	0.13084127	-0.34606517	-0.78358858	0.1583754	-0.77208824	16.189964	1.1701525	-0.8794922	-0.96838609	-0.52665012	0.0076318948	1.8751011	1.4011594	1.0890814	0.29803998	-0.74201603	-1.6917073	0.62682914	0.087464424	0.30968967	3.7496869	6.6180073	-0.059202315	43.25	1.6874963	1422.1353
51	valid	4	19.586155	1.0837648	-0.20716279	0.39608895	-1.0706675	0.45346096	0.082455933	0.96731768	0.21478919	-0.75656204	-0.33422748	-0.018428257	16.790092	1.1932081	-0.89441101	-0.71021219	-0.99607557	-0.13534134	0.27029611	0.97418276	1.409323	0.69816995	-0.12308709	-0.63976514	0.24739898	0.06408836	0.18271602	2.9697028	9.4675641	0.15935416	41.813333	1.826154	1722.3593
51	valid	2	16.916731	1.9167687	-0.70449069	1.0583964	-0.88389169	0.36059862	-0.02227446	1.0388967	0.7098883	-1.0927075	-0.011529712	0.61481204	14.794772	0.86720479	-1.9679349	0.081607732	-0.2039553	0.9350725	1.7943295	-0.41054498	-0.70882315	0.80105922	1.9461746	-0.10598819	0.25848743	0.099414414	0.19846338	1.0322856	3.8505397	-0.093101675	44.272727	2.2754313	1513.0781
51	valid	4	18.799195	0.77985563	-0.24383814	0.84758173	0.06721431	0.31702088	0.94194173	0.64286776	0.45246759	0.30608208	0.26294951	-0.37872426	16.045677	0.75109933	-0.54547558	-0.15683068	-0.48116839	-0.31708754	0.16815385	0.26698274	0.93179095	1.5503894	1.0423707	0.61391023	0.093013777	0.039804524	0.4490711	9.7920882	7.655588	0.065791037	50.074074	1.676425	2115.4797
51	valid	8	19.96025	0.92148516	-0.115066	0.8459515	-0.17406512	0.068228928	1.265645	0.29198204	-0.52421151	-0.044277433	-0.74128874	-0.81138517	15.687758	0.6747889	-0.806683	0.048835959	-0.17159881	0.082171468	0.50964021	-0.088011875	0.35442073	0.86289664	-0.16322465	-0.90107897	0.79540727	0.064129082	0.68795403	3.2096847	7.9870149	-0.22109547	61.387097	2.0055528	2184.7045
51	valid	8	19.326681	1.4647219	0.50122508	0.6448158	-1.1099117	-0.35143087	0.77935529	1.1911848	-0.0870116	0.02136234	-0.039307439	-1.9440094	16.592333	1.0154542	-0.41192069	0.025355385	-1.0429279	0.1995881	0.71555331	1.3405453	0.1932514	0.2266603	0.56001137	-1.1216883	0.61806929	0.081235332	0.54819656	2.1363003	6.3833717	-0.12266069	36.928571	2.316077	1659.5797
51	valid	4	17.980473	1.1564842	0.17620779	0.76436963	-0.74604692	-0.18386551	1.3129387	1.7079303	0.094053741	-0.39519972	0.73611743	-1.4401989	13.444695	1.0421351	0.031562745	0.081874927	-0.26312305	0.23338725	1.5047052	1.8501401	-0.70208577	0.82005295	0.25871327	-1.0204992	0.1302493	0.033910931	0.32732947	67.885718	8.2817737	-0.52087443	48.866667	1.7923987	1982.9568
51	valid	3	20.241467	1.1338416	0.18919326	0.704398	-0.84755525	-0.021856955	0.70522927	1.1984369	0.97024209	-0.2659829	-0.43511666	-0.77704986	16.345987	0.44836573	-0.13570446	0.37875859	0.39351318	0.50314632	0.7911151	0.052572454	0.71512555	0.34476507	-0.051204159	-0.3074291	0.21252608	0.045673315	0.44623308	1.0678855	9.968781	0.11836879	70.878788	1.8602984	2183.6103
51	valid	3	19.771186	0.82915648	0.2402605	0.73013153	0.068350733	0.19192328	0.32523862	0.35256337	0.3811315	0.023691721	-0.71246932	-0.82633953	15.848923	0.38657202	-0.34539242	-0.42368342	0.039432819	0.52285997	0.49898081	0.21065914	0.4168016	0.70828398	0.68722048	0.10941513	0.71513493	0.036329508	0.27347258	63.734749	9.1042751	-0.020791029	69.388889	2.0191387	2104.6979
51	valid	3	18.596624	1.062991	0.5817768	0.56867507	-0.22111224	0.42914431	0.45400165	0.51757235	0.67427207	-0.19867852	-0.489084	-0.93837086	15.825988	0.56867662	-0.66890486	-0.95169062	-0.61378072	-0.020079025	0.33820694	0.84424945	1.91087	2.0873611	0.44519511	-0.53909845	0.23203047	0.02609087	0.22773589	5.8850934	9.4823146	-0.19145337	46.578947	1.7152617	2190.6469
51	valid	2	16.543818	0.33844588	0.40495367	0.66238481	-0.21451067	0.48980125	1.1274741	1.1364837	0.0070482062	-0.64848514	-0.65577319	-0.40611569	14.223055	0.21014814	-0.52728203	0.34413175	1.1028607	1.1524093	1.0509786	0.22330516	0.092272614	0.19465662	0.032731565	-0.318272	0.52042986	0.016789612	0.37055859	77.292986	17.210026	-0.33147892	99.625	1.0676044	2947.9661
51	valid	4	20.222473	0.76617493	0.76458087	1.2572426	-0.78266576	-0.024052604	0.27961503	1.4018651	0.31934678	-0.63365851	-0.13049298	-1.0627789	17.613149	0.90298647	-0.53704913	-0.84113516	-1.7527403	-0.83754042	-0.23354148	1.6024987	1.597654	0.89151897	0.75241799	-0.85960148	0.30099213	0.027593934	0.2014953	0.6382804	3.878413	0.0066992611	37	2.7136853	1918.746
51	valid	2	17.907731	1.1689554	0.61451652	0.89405076	-1.2200888	-0.30510673	0.71502128	1.2702696	0.24951355	-1.0979373	-0.47404747	-1.2323915	15.829999	0.79476526	-0.57352637	-0.81487319	-1.808657	-0.75189072	0.14316879	1.0732004	1.3617072	0.52158552	1.4010953	-0.51139033	0.39919655	0.039891657	0.15540892	2.6825223	8.0255465	-0.14461296	47.55	1.8343993	1784.6216
51	valid	4	20.42344	1.1628815	0.54852084	0.2963776	-0.82061056	-0.61891457	0.34706277	0.9961351	0.036153645	-0.21749972	-0.57126732	-0.91518144	18.269813	0.71549431	-0.47895956	-1.1923253	-1.7085588	-0.43527236	0.76478216	1.8602532	1.1632743	0.43598499	0.41292924	-0.58671681	0.42406334	0.056049532	0.27663291	0.84636974	4.119028	0.021067054	35.102941	2.7510084	1764.4455
51	valid	5	19.522802	1.0561881	0.48035919	0.64463859	-1.1601035	-0.24150158	0.43993123	1.7472072	0.67022071	-0.010353817	-0.010124586	-1.3255484	15.487167	0.43789094	0.16356543	-0.11303886	-0.78082242	-0.37930111	0.64034792	1.290458	0.33997952	0.27859329	0.62627777	-0.43417371	0.52612367	0.054553249	0.46684203	34.274006	9.0788846	0.18313444	76.095238	1.8190097	2156.4476
51	valid	3	19.518121	1.1079803	0.57657706	0.70346639	-0.55793812	-0.22957945	0.91578855	1.0900951	-0.15636087	0.053213901	0.10350847	-1.0169609	16.693982	0.74910773	0.049850601	-0.88613046	-1.0222315	-0.65535251	0.41445327	1.0619559	0.3182632	0.96317941	0.54423014	-0.19307114	0.63117694	0.044854854	0.22952572	14.115254	8.1715442	-0.28950088	48.545455	1.99685	1925.7322
51	valid	3	17.435257	1.1239497	0.32712451	0.30349114	-0.76817323	-0.86444138	1.3886904	1.1356228	0.10071046	0.22499582	-0.009039034	-0.68334086	15.529557	0.53464868	-0.84557451	-1.2772457	-0.72134084	0.083269974	1.7037854	1.7926551	0.20003582	0.7401669	-0.44670811	0.14459835	0.25503913	0.048930379	0.1973026	14.58699	12.582118	-0.5938831	55.105263	1.3487552	1809.1498
51	valid	3	19.521778	1.2595621	0.77910234	0.47857856	-0.56227937	-0.55036022	0.32701681	0.55434935	0.27483229	-0.064178632	-1.0678597	-1.0235057	17.76824	0.62009752	-0.88288864	-1.2896631	-1.1557435	-0.49910203	0.49224083	0.87798248	0.65005402	1.0757252	0.10072652	-0.4878046	0.77614353	0.031943113	0.4023722	4.3978347	6.9441448	-0.1493433	39.923077	2.228744	1802.2843
51	valid	2	18.426427	1.2725234	0.48948544	0.25357086	-1.3263529	0.07801465	0.68848877	0.9354779	0.22375948	0.52332235	-0.20558965	-0.68574895	15.804027	0.4903561	-1.0781744	-1.341824	-0.78065348	0.24238395	1.3667525	0.64905624	0.73424369	1.1201096	-0.20232115	0.12303535	0.58687744	0.032710237	0.13459778	9.5279622	14.043686	0.24366206	55.454545	1.5442815	1864.4369
51	valid	5	20.526093	0.55501639	-0.32043775	1.0614696	0.14819234	0.34418607	0.20215423	0.84599196	-0.41130993	-0.68602331	0.20771518	-1.0062872	16.938935	0.60676551	-0.74467665	-0.32077776	-0.21459794	-0.38199921	0.08299285	0.56770529	0.56407527	1.1402926	0.92224753	-0.40134935	0.57963066	0.057126277	0.20417389	6.7711139	7.7982532	-0.030905333	65.027778	2.0624086	2344.995
51	valid	3	19.67596	0.89280602	-0.40293433	0.84802805	-0.13812423	-0.42666727	-0.14251432	0.63850468	-0.29250412	-1.3503337	-0.35360957	0.070617762	15.902319	0.31319843	-1.8897589	-0.71565967	0.027194008	1.1386881	0.85982808	1.2045815	0.14877463	-0.76951756	0.14054446	-0.17859096	0.52286204	0.038132207	0.35102469	2.773403	8.4470382	-0.22111833	62.083333	1.7143908	2240.7632
51	valid	4	21.053858	0.19190378	-0.03727468	0.63885871	-0.57272392	-0.029155628	0.099321458	0.35636673	-0.77126202	-0.98883308	0.26122272	-0.27306807	19.310301	0.52820073	-0.8526725	-0.58344505	-0.81469676	-0.49416852	-0.17696493	0.49896875	0.3324628	0.42179465	0.14895072	-1.0179391	0.23651193	0.044661181	0.27673074	5.3165155	6.234767	-0.027314327	71.473684	2.2122022	2888.6945
51	valid	3	20.411339	0.58047886	0.024134537	1.1620543	-0.72464168	-0.11993844	0.21683289	1.2103525	0.13324728	-0.8195645	0.068229261	0.44640475	16.961434	0.2546743	-1.5470647	-0.61457538	-0.14437625	0.44208394	0.54216604	1.1393339	0.58088349	0.19951727	-0.26770069	-0.53285592	0.2496533	0.041477804	0.22747591	5.3715485	8.9042324	0.081585881	75.090909	1.8893831	2579.183
51	valid	5	21.328754	0.42436626	-0.13333828	0.49668678	-0.29787671	0.007392596	0.24469119	0.58955717	-0.63808497	-0.81659405	0.51280285	-0.57949743	18.973749	0.38721419	-0.88817344	-1.1162568	-0.56412555	-0.57970327	0.47143179	1.5943091	0.55562955	0.85008626	-0.019278502	-1.1335486	0.39587601	0.058988116	0.34752078	7.2303096	6.0075969	0.024641382	69.405405	2.2932224	2795.4499
51	valid	2	20.226091	0.80259289	0.072309198	0.74920147	-0.65393996	0.052284727	0.27090582	0.86848939	-0.30956442	-0.70275711	-0.049530341	-0.94370638	16.899336	0.23039118	-1.4348695	-0.92311292	-0.24897228	-0.0563884	0.35653759	0.56278013	0.057919948	0.71810046	-0.27830296	-0.099557021	0.64890553	0.038423722	0.29208469	8.4006283	9.6175549	-0.078305589	74.590909	1.9135172	2500.8939
51	valid	5	20.833775	0.41189119	0.13772474	0.74212458	-0.398221	0.53509899	1.0250924	0.66018174	-0.22617754	-0.73573612	-0.18265181	-0.86691551	17.929793	0.098038218	-0.26413032	-0.5018013	-0.70861334	0.00012510622	1.1826302	1.1966005	1.1037231	1.1615638	0.24982068	-0.8059	0.41797908	0.046364561	0.24206506	13.02859	7.2806451	0.0098213872	68.694444	2.0895663	2723.7165
51	valid	3	18.541868	0.72858855	-0.093509023	0.32718969	-0.29750694	0.37932352	0.81715793	0.47244117	-0.68160066	-0.56576488	-0.1182901	-0.35462412	16.023078	0.16732456	-1.5493341	-0.95372358	-0.65498011	0.73199566	0.41270144	0.36861815	0.42825064	1.1695139	0.95060089	-0.87156267	0.57395288	0.037004314	0.53745754	15.037676	13.306847	-0.20557345	66.636364	1.56888	2231.5188
51	valid	4	20.662796	0.41994709	0.19377648	0.98502011	-0.29275379	0.50848612	0.47057266	0.27223275	-0.52146143	-1.0162445	-0.4272697	-0.30841713	18.118	0.047225412	-0.53703223	-0.65298868	-0.52455885	0.079017117	0.90843948	0.77757001	0.72718996	0.68812386	-0.4856811	-0.91891785	0.71474227	0.097487618	0.25641858	8.7573343	7.0162241	-0.0085566532	69.153846	2.0921164	2703.3891
51	valid	3	18.611077	0.58511639	-0.010525987	0.33267605	-0.49613886	0.56864468	0.5090862	0.17809761	-0.59302008	-0.60695313	-0.15932109	-0.13607242	15.923854	-0.13741838	-1.3674397	-0.71289414	0.0015117282	0.53264683	0.93492838	1.2750526	1.0411823	0.14920508	-0.59199697	-0.98928132	0.7302761	0.022722676	0.3667516	28.110579	15.292957	-0.24316197	74.571429	1.4997322	2497.2461
51	valid	4	20.291265	0.45473404	-0.27765068	1.0515714	-0.2750355	0.41559486	1.1497034	0.68573633	-0.32791831	-0.41190504	-0.67431722	-0.62560474	17.996676	-0.11123459	-1.102654	-0.86981426	-0.53023147	0.18283188	1.1907591	1.6394662	1.110939	0.51736578	-0.75190459	-0.86046362	0.44216247	0.048292264	0.30522253	2.1590474	7.611476	0.087942593	75.96875	2.0089915	2654.6634
51	valid	3	19.299529	0.76810193	-0.21059462	1.1291966	0.10035236	0.020431672	0.39173581	0.42940489	-0.42117228	-0.24592929	-0.88410512	-0.9717712	16.340441	-0.050929679	-1.7347873	-1.127139	0.21378261	1.5065374	1.4067531	0.53250554	-0.72294907	0.454136	0.50349598	-0.5105738	0.61366656	0.039653599	0.17938818	3.0213267	6.3814466	-0.22069966	61.285714	1.8763456	2240.469
51	valid	7	19.078224	0.41490233	-0.35131829	1.2844334	-0.16319624	-0.40584293	0.57017413	0.98242351	-0.025211204	-0.16455939	-0.38324617	-0.41466939	16.113886	0.37718522	-0.99451795	-0.71640796	-0.50564174	-0.46079251	0.93209975	1.5077257	0.4405077	0.98471751	-0.10986193	0.12342061	0.49801088	0.13085711	0.41689049	2.2118856	7.024083	0.21334236	63	2.002855	2316.6113
51	valid	2	19.346381	0.68817689	-0.66411903	1.3331591	-0.36448659	0.32294185	0.85117579	1.5352306	0.21106981	-0.99755522	-0.55129871	-0.28994583	16.142609	0.51862602	-1.2990136	-0.94717919	0.68435955	0.57873018	0.47539927	1.0780606	0.017271272	0.37080049	0.2699467	-0.63213903	0.31412891	0.16101851	0.27466931	8.2831721	12.895969	0.13814012	70.1	1.5599322	2292.0407
51	valid	5	19.930904	0.38274603	-0.16448936	1.2530442	-0.39738731	0.51188133	0.4683893	0.88929491	-0.24661091	-0.23194679	0.37005369	-0.56154693	18.214811	0.21875236	-1.4113888	-0.58347966	-0.85172477	-0.28345104	0.34541731	1.1680219	1.5969046	1.6465073	0.83375066	-0.44295081	0.3653952	0.10003999	0.23754017	2.9688219	7.1182247	-0.092707713	61.6	2.018232	2475.1086
51	valid	3	19.307945	0.64169818	-0.08660113	1.2866911	-0.21547651	0.14178476	0.34262775	0.033124464	-0.17118296	-1.0273296	-0.75575454	-0.95497876	16.045625	0.34101777	-1.6044804	-0.79531644	-0.17462599	0.058548414	1.0132071	0.15301647	0.46018625	0.56939306	-0.22475769	0.048350802	0.69597751	0.025170622	0.26732883	9.3492545	13.469185	-0.3978904	68.347826	1.2548619	2429.667
51	valid	6	18.77952	1.0536672	-0.68895795	0.80455342	-0.33555723	-0.10742403	0.88246548	1.0322177	0.73045774	-0.76486024	-0.31775364	0.11960028	15.352233	1.1508104	-0.44203582	0.39978059	0.2613296	-0.26331537	0.43290837	1.1376344	0.48515365	-0.17885303	-0.10588394	-0.13462298	0.18809972	0.1069927	0.21818887	3.4558993	13.512471	0.62384647	62.565217	1.45207	2203.4486
51	valid	3	17.155532	1.0262718	-0.55396626	0.71468796	-0.23935801	-0.036256467	0.68380379	1.4635138	0.74188737	-0.77769539	-0.9576703	0.67013897	13.763709	1.0021356	-0.21212186	0.31726928	-0.26820871	-0.29502798	0.84372907	1.2172111	1.8743816	0.28031819	-0.68761919	0.56420247	0.28030602	0.046199262	0.25993396	24.920007	10.746371	0.24385216	45.933333	1.4362739	2023.4446
51	valid	6	17.90621	1.1374149	-0.23772956	0.51877876	0.19641501	0.14087726	0.92235636	0.011610455	0.7721575	0.031637375	-0.61987873	-0.71791701	15.233075	1.2827044	-0.13971965	0.61676045	0.31109712	0.034335097	0.90376199	-0.6216017	1.3612167	0.46308306	-0.42552757	-0.10342393	0.21140804	0.047866908	0.4322519	6.807354	8.055885	0.39470283	48.058824	1.7595081	2062.0304
51	valid	5	20.776401	0.59235251	-0.28267003	0.5835018	-0.28970084	-0.042026191	0.7670217	0.81198775	-0.24392022	-0.51013649	-0.29925904	-1.0380893	19.929813	0.57141303	-1.2566249	-1.1122165	-0.89126345	-0.54190107	0.19956922	0.89894022	1.0506517	1.2048581	0.64360065	-1.2620942	0.45495901	0.041110331	0.4511615	1.049803	3.1603931	0.0099263679	45.641026	2.9191823	2221.6642
51	valid	3	20.444469	0.91232255	-0.0029182599	0.19489082	-0.88031949	-0.12029305	0.31267064	0.19482087	0.18782355	-1.2493673	-0.42943938	-0.1898389	17.026887	0.46406436	-1.1623858	-0.78496447	-0.62841643	-0.16437319	1.0417315	0.3123215	0.19967125	1.0365954	0.81553552	-0.071013008	0.53104907	0.030041297	0.24577221	2.4544096	7.212909	-0.089602984	67.318182	1.9473278	2346.9836
51	valid	5	21.169606	0.49100558	-0.022854771	0.64464244	-0.6048276	-0.16331669	0.35885216	0.68234229	-0.072891131	-0.72446489	0.25850155	-0.86492253	20.026042	0.41526646	-1.0085392	-0.88595814	-1.0779598	-0.21273512	0.77830676	1.3115918	1.2184183	0.56322725	-0.27128006	-1.4449458	0.19236041	0.05294355	0.27893513	0.63334493	3.508083	-0.0095588776	54.452381	2.8302065	2499.2866
51	valid	2	20.457536	0.83085325	-0.17609055	0.22072639	-0.94457417	-0.45853998	0.36660564	0.99090499	-0.16682873	-1.1613298	0.40840297	-0.10649807	17.612541	0.23310964	-1.6104427	-1.2071708	-0.52089592	0.41147009	1.0966397	0.99778008	-0.12702376	0.10369669	0.28759255	-0.40064916	0.25301099	0.053954727	0.23333096	1.8225111	7.4295715	-0.084057575	49.95	2.0477785	2440.277
51	valid	9	20.325875	0.89154605	0.10441014	0.77157225	-0.7764686	0.09889059	0.34888233	-0.10369205	-0.401504	-0.89672737	-0.11474702	-1.3243263	20.593833	1.0625457	0.098871745	0.5279132	-0.43610792	0.051357302	0.14695056	-0.54971406	-0.81378678	-1.1209208	-0.75137641	-1.8819543	0.72775297	0.070204572	0.87583516	0.87236688	3.5926849	-0.079541633	40.942857	2.8493958	2290.1948
51	valid	6	18.910856	0.84076909	-0.2024572	0.89382484	-0.21481221	0.073656461	0.18745687	0.49854496	0.23624647	-0.30035529	-0.5815887	-0.89297361	16.274327	1.419313	-1.0932528	-1.3752325	0.16045287	-0.88765486	0.2127712	-0.453979	0.08184879	1.4449739	0.0096424649	-0.38114673	0.71225301	0.082520941	0.23535194	2.1239776	5.5544604	-0.24101083	54.481481	1.9591522	2165.0375
51	valid	3	19.857888	0.68230887	0.043627689	0.56304556	-0.73213586	-0.027472235	0.54283177	0.25799133	-0.13483377	0.78815412	-1.2793722	-1.0793439	15.458965	1.086062	-1.8951031	-1.6139851	0.29367677	0.02275035	1.2575222	-0.38047892	0.41787283	1.4643855	-0.066911624	-0.40723586	0.53499369	0.10921066	0.32532542	2.7218588	7.7292281	-0.099430641	54.75	1.7069769	2404.0109
51	valid	9	20.73654	0.71010738	0.012370165	0.77887213	-0.59658694	-0.3727075	0.14788657	0.16133709	-0.17260316	-0.026404395	-0.53510617	-1.5111029	18.380485	1.0346298	-1.0713909	-1.0302184	-0.5055021	-0.55934565	0.25138465	-0.10995408	0.25590544	0.67543272	-0.5941524	-0.88519104	0.67773882	0.054734378	0.72297632	1.1621723	5.5914353	-0.15544713	49.538462	2.3993262	2353.3606
51	valid	3	19.267407	0.7568393	-0.63246243	0.25671268	-0.73458928	0.329796	0.86260941	0.81791675	0.91849831	0.51693907	-0.33615611	-0.01468602	15.549112	1.2884344	-1.1857676	-0.90582985	0.051318452	0.040643395	0.63342848	-0.3187057	0.48528201	1.3544442	0.041473135	-0.86482896	0.32175243	0.091101964	0.30591267	2.1588262	9.0093206	-0.067536542	47.945946	1.7108954	2280.0842
52	train	3	19.962003	0.78536051	0.75398012	1.1283788	-0.18942447	0.40853737	0.48004723	-0.28729839	-0.48045392	0.34551475	-0.36978635	-0.22608858	18.300661	0.34177926	0.0020611819	-0.026263856	-0.60385821	0.48814628	0.41222319	-0.74139696	-0.52274651	0.23603099	-0.52515111	-0.062155348	0.32328823	0.041613427	0.42125727	24.709725	8.7191007	-0.0030970958	74.075	1.9829835	2353.0002
52	train	2	18.92224	0.93515698	0.065955394	0.48864145	-0.09054142	0.4959978	0.65607408	0.1365925	0.58602876	0.44679208	-0.93542419	-1.111706	16.837652	0.74803565	-0.55953964	-0.11689403	-0.66756449	0.43557279	0.20001226	-0.066204579	-0.20961561	0.018654513	-0.052504603	-0.39116799	0.22061024	0.023405425	0.27149342	25.892181	10.750326	0.0074695753	52	1.816559	1943.7612
52	train	2	17.652487	0.95288437	0.4738339	0.7630008	0.18567005	1.0752797	0.50376799	-0.37734829	-0.19506674	0.77557923	0.086550756	-0.11471187	14.942627	0.67603194	-0.11709306	0.2528496	-0.42938973	0.5259039	0.70342804	0.069039559	0.022406395	0.022764542	0.06122364	0.15374636	0.08729319	0.025298991	0.37089214	40.28967	19.647353	0.75437857	58.347826	1.1152345	1837.1219
54	train	9	19.720218	0.96630711	0.08964949	1.016211	0.7015962	1.1949845	0.4024186	-0.14967466	0.68450476	0.55844905	-0.44583597	0.51539978	20.424137	0.80340302	-0.17827829	0.26661206	0.33604276	1.1435164	0.16315216	0.16117979	1.0395184	0.2454652	-0.49969939	0.75285122	0.50517771	0.020833862	0.68114346	1.2018304	3.084687	-0.024701676	50.037037	2.8899379	2411.4402
54	train	3	18.073587	1.0312668	0.54276902	0.64517717	0.077657183	-0.27619055	0.42319042	1.0582924	0.54593599	0.025148605	-0.29246126	0.013192936	16.425055	1.20834	-0.21141207	0.02472422	0.026871722	-1.1549374	0.42084844	2.1404612	-0.21632509	0.036482397	0.20115712	-0.95165411	0.347025	0.035181704	0.22307074	10.171105	8.1054498	-0.13125661	48.888889	1.7417453	1896.1812
54	train	3	18.234854	1.3519603	0.097622034	1.0569798	-0.23376296	0.78819744	-0.080297166	0.10525082	0.39458532	0.021547558	-0.0037221707	0.47177072	16.309051	1.3105134	0.14318123	0.58932087	-0.37641915	0.84206088	0.18796755	0.2527532	0.63409733	0.044012032	-0.22614847	0.36673294	0.36262101	0.03225447	0.44459443	4.1741414	5.9929847	-0.50700582	34.428571	2.0644295	1690.734
54	train	3	18.308709	0.84444981	-0.24691678	0.95338462	0.33682194	0.41038223	0.16821726	0.45258515	1.7014538	0.38048353	-0.2693012	-0.19352533	18.115346	0.93947187	0.59621662	0.21123091	0.32064854	0.65761397	0.052373044	0.16786189	0.6459399	0.85958014	-0.39882366	0.076646924	0.26624876	0.067640856	0.33673182	0.26067744	6.4570997	0.038610591	57	1.9680761	2333.1553
54	train	7	19.212628	0.44600086	-0.53626021	1.4368841	0.73629005	0.57239978	-0.38300618	-0.75702234	1.1624914	1.1403277	-0.44505921	-1.0191276	17.223003	0.42018551	-0.28790096	0.73190064	0.40778394	0.48170798	-0.62451559	-0.65325484	0.83653561	1.1779299	-0.46132222	-0.65670079	0.38222054	0.077172132	0.16868241	2.2419447	5.9093943	0.25296409	79.571429	1.9673773	2676.6469
55	train	5	16.392286	0.7606861	-0.53530842	1.3467831	-0.16663613	0.21578051	-0.52476746	0.6913003	0.4651409	-0.32410325	-0.43397099	-0.53592991	13.764117	0.63035936	-0.94150304	1.2753798	0.18070161	0.22689949	-0.44659538	0.66507918	0.62043734	0.37999311	0.39648204	-0.29413321	0.61512549	0.053312993	0.44332797	6.2201412	5.0913278	-0.037812288	80.333333	2.0684427	2343.3748
55	train	3	17.175373	1.0775221	-0.20333791	1.0627941	-0.30887761	-0.10591486	-0.36374479	0.38576102	0.55631651	-0.64261732	-1.5234189	-0.78241909	15.520461	0.36039318	-0.40220039	1.3856407	0.041602911	-0.15011284	-0.17293385	-0.01675469	0.87053414	-0.63417388	0.029110712	-0.20410726	0.67060736	0.12246965	0.3772674	1.0361403	6.5756664	-0.26416394	92	1.9362297	2535.8033
55	train	4	19.619301	0.34783891	0.48755016	1.5922251	-0.076613716	0.29235968	-0.31093102	0.10778389	0.038051416	-1.1043398	-0.67579636	-0.092180157	16.058389	-0.26985156	-0.90624686	0.84336457	-0.16963684	0.66668852	-0.75212378	-0.25082631	0.92551584	-0.96803818	0.70196884	-0.23468602	0.67710148	0.049148383	0.35720822	42.265668	7.8853162	-0.23132814	110.36842	1.9891133	2973.1945
55	train	3	19.680987	0.48724472	0.45067576	1.3151374	0.32192328	-0.079318755	0.096894392	0.29407466	-0.15021413	-1.5551326	-0.87408044	-0.28605777	17.94311	0.00092843438	-0.15368295	1.597917	0.25928185	0.16471515	0.65116304	0.32393712	-0.090623395	-1.1068725	-0.76415663	-0.12842658	0.73508255	0.033465693	0.58206487	6.5833738	3.9785725	-0.1021997	58.925926	2.4450573	2773.2924
55	train	4	20.289963	0.29751435	0.45923244	0.36205059	-0.11750985	-0.012678461	-1.3477831	0.30901702	0.92988719	-0.64913894	-1.0462064	0.49735955	17.216552	0.3130864	-0.39179417	0.25660243	0.56737525	0.067315197	-0.70495398	-0.64604401	1.8680756	0.26267183	-0.91881368	-0.33395261	0.4926644	0.16147657	0.44223946	3.6175712	7.6902194	0.056925881	85.741935	1.7548523	3149.6249
55	train	3	17.867392	1.2167393	0.24666598	1.0919487	0.80973885	0.51233346	-0.78183913	-0.71367014	1.6347698	0.36172459	-1.1159922	0.035614166	15.447214	-0.057986124	-0.93002803	0.29059103	0.96920348	0.39593716	-0.21826204	-0.7121847	1.5559793	-0.12554815	0.238975	-0.0066303728	0.43813741	0.053830403	0.43992494	46.792325	15.526902	-0.12244205	85.272727	1.3019087	2151.0429
55	train	2	15.018053	1.4299554	0.21443546	0.80849688	0.3359849	0.6777497	-0.42972617	-0.60988162	1.5312966	0.45105313	-1.2635357	-0.085546907	12.508715	0.45306789	-0.55945657	0.62135753	0.64142262	0.42144105	0.4216115	-1.2926018	2.2477332	0.61587407	-0.18459367	-0.3985702	0.24034289	0.07369192	0.27575428	95.312708	12.571237	-0.088999326	75	1.2653394	1789.1186
55	train	3	16.750601	1.0361818	0.61117768	1.0437876	0.60815055	0.5880643	-0.35327184	-1.1659377	-0.5400697	-0.23492655	-0.39175295	-0.19156605	13.671298	0.31753283	-0.296145	0.53833731	0.78018133	0.74031926	0.078024647	-0.78300735	0.27978015	0.38964349	0.13456111	-0.25327964	0.7105778	0.086311892	0.35844208	11.90509	10.260753	-0.37913115	63.294118	1.3322273	1822.3223
55	train	3	16.264323	1.6234738	0.29099367	0.89107292	0.4193182	0.080430525	-0.5271642	-0.34210641	0.47806402	0.40675832	-0.41300481	-0.81892822	12.977926	0.87619164	-0.9927781	0.14421501	1.3319877	1.0192268	0.018956732	-1.8760513	0.75277618	1.9537222	-0.196886	-1.7821227	0.68957865	0.088626649	0.23312109	38.809305	16.871774	0.048489986	44.96	1.2264962	1367.262
55	train	3	18.520088	0.9400654	1.2291791	-0.50198045	-0.56892013	0.14041237	-0.34488465	0.46214297	0.41319775	-0.48624798	-0.70366408	-0.17925897	13.890768	0.89670785	-0.38916974	-0.59169613	0.10214251	0.51439632	0.76275658	0.76665004	0.38448932	-0.76359691	-0.3806026	0.028973724	0.45077593	0.044107582	0.18430856	7.4595263	15.026087	-0.66323128	47.763158	1.0927396	2633.9205
55	train	4	18.240563	0.53635003	1.0817163	0.31866369	0.15544534	-0.57837542	-0.39237093	0.40148822	-0.29492917	-0.76037481	-0.7151663	-0.44743879	14.550805	-0.31903661	0.17423408	0.34986248	-0.25665956	1.2636149	-0.31784112	0.27152386	0.40702593	0.045816014	0.16003302	-0.27420887	0.56967696	0.056869587	0.1260837	1.9902215	12.531624	-0.12444938	140.35	1.2996963	3523.0704
55	train	4	17.491406	0.87054061	0.45154454	-0.41186254	-0.34005922	-0.89608764	-0.68259889	0.23934768	0.18685257	-0.84125808	-0.10424573	0.027160183	13.07051	0.49137145	-0.7503361	0.41316804	0.2172211	1.214803	0.19554834	-0.63566044	-0.59072414	0.354673	0.60836896	0.077896307	0.32468879	0.091343749	0.33145884	12.744055	26.271964	0.78733776	71.135135	0.92914842	2764.0616
55	train	3	15.626012	1.0650041	-0.28604951	0.99121061	1.0138804	0.5117187	-0.027694902	0.29450473	-0.31291194	-0.36186878	-0.22426358	0.83942645	14.785033	1.2771062	-0.53951259	0.76169439	0.39384004	1.1494307	-0.046192222	-0.38401953	-0.24467314	-0.80344631	-1.3009787	0.65760077	0.56668054	0.12254876	0.14797547	2.8784072	7.947698	0.17214343	53	1.8758482	1749.9915
55	train	5	18.838444	0.57082445	0.37317512	2.0250973	0.20014754	-0.32441214	-0.86500316	0.46942616	1.2834234	-0.42019306	-0.90394103	-0.43200996	15.924929	0.41467108	-0.45210249	1.0680228	-0.25582342	-1.0282012	-1.6925403	0.11774671	1.5976323	0.32708284	0.12395454	0.10198492	0.63699509	0.077792929	0.70712491	6.9960691	7.6372989	0.10535395	65.2	1.7921632	2525.9467
55	train	4	17.573875	0.64760029	-0.064293741	1.1053157	0.25255363	0.62749745	-1.0407343	1.0096575	1.1144819	-0.080684666	-0.81228941	-0.47160674	13.269787	0.63471382	-0.60360629	0.81087734	0.86730191	-0.03563066	-1.1567381	0.1477381	0.74114573	0.12965923	0.021287381	-0.43559122	0.63478486	0.11116199	0.3747431	27.566235	11.528672	-0.32998269	59.964286	1.2481414	2563.924
55	train	5	19.763214	0.497568	1.0772488	1.4631768	-0.22675217	0.60336785	-1.0640507	-0.253447	0.25112279	-0.78127364	-1.0793197	-0.53564887	17.47306	-0.075572472	0.13385387	0.81126116	-0.49091923	0.50516379	-0.16606397	0.36661604	0.77219049	0.035763618	-0.53540035	0.065698178	0.77275075	0.054889101	0.39462056	7.3566167	7.6784146	-0.01398214	90.55	1.9731105	2786.9983
55	train	5	18.562849	0.7445149	0.88096156	1.1032631	-0.21764933	0.15969669	-1.1470092	0.7094097	0.1972959	-0.68214275	-0.66050815	-0.071344718	14.708854	0.11425425	-0.061208855	1.1545359	-0.45956527	-0.40635466	-0.20628365	0.26954571	-0.11656446	0.17362684	0.12547666	0.30610594	0.62268927	0.084058611	0.18066443	50.103889	21.057784	-0.23757928	109.06667	1.4212657	2668.0628
57	valid	3	17.726294	1.3211281	-0.18526948	0.049475154	0.21082533	0.41632942	-0.013555775	0.57111167	0.041858075	0.60341481	-0.93108214	0.1751806	15.286606	1.2545638	-1.1495614	-0.1842609	-0.34410264	0.32466698	-0.24433015	0.27799861	0.84948695	0.91735666	-1.5604362	-0.56329124	0.32059971	0.31574808	0.36468066	6.1968228	6.980537	-0.15819795	48.642857	1.8299711	1715.6291
57	valid	1	15.722441	1.2478088	-0.5512289	0.7237449	0.32364386	0.81918774	0.94278444	0.011835991	-0.16090776	0.27393959	-0.75506286	1.3162506	13.683251	0.71074346	-1.1834581	0.45651407	0.29738751	1.2243426	1.4011375	-0.088394015	-0.06995206	0.097053311	-0.97114536	1.426097	0.1993888	0.13647579	0.60615227	19.818731	6.0529536	-0.43312831	54.866667	2.024297	1555.0006
58	test	4	18.823951	0.71163845	-0.45314146	0.51549817	-0.89009283	-0.2902123	-0.084527784	0.64428824	0.40402566	0.24130374	0.13601179	-0.58484356	16.952333	0.96676043	-0.58235545	-0.425028	-0.26195603	-0.68786436	-0.57691914	-0.47025306	0.00081115865	0.70607759	-0.28052093	0.21427527	0.24047335	0.044726836	0.26430824	2.0615379	6.4153732	0.00078627523	60.523077	1.8380842	2442.2538
58	test	2	17.089165	1.3321228	-0.25607724	0.098905092	-0.49763235	-1.3473967	-0.613119	-0.45326682	0.16956812	0.44684784	-0.18810803	-1.5090123	17.604979	0.60670114	-0.61773984	-0.20084318	-0.21026958	-0.93524992	-1.0002778	-0.3472392	0.057404232	0.36402366	0.29950509	0.06752965	0.39109836	0.066798543	0.30612431	1.248125	3.4215748	0.13422469	64.272727	2.4856557	2412.194
58	test	3	20.003796	0.72620761	0.11270939	0.010398591	-1.2043382	-0.7469887	-0.18440197	0.65630676	0.41187889	0.69636389	-0.2781374	0.20568564	17.951531	0.34042014	-0.25341858	-0.23692574	-0.5333726	-0.84521371	-0.3568308	-0.23174442	-0.087524228	0.8255797	0.085279647	-0.0015490727	0.13366888	0.046144992	0.25421694	5.8672172	8.2218525	-0.076977427	81.964286	1.996533	2663.5887
58	test	3	19.943978	0.86410877	-0.031204208	0.2105595	-0.79003797	-0.33307036	0.2914608	0.54398207	0.057073967	0.5584789	-0.20561933	0.2081839	17.887823	0.34662319	-0.39913309	-0.052669986	-0.23832271	-0.3976276	-0.63749771	-0.15499313	0.41426285	1.1294441	0.49881331	0.57805853	0.26994961	0.071480734	0.21927034	10.631447	8.1655938	0.071347742	71.03125	1.8896708	2393.2513
58	test	2	20.157308	0.56827736	-0.22655203	-0.28573953	-0.54303487	-0.90174309	-0.047770166	0.81203924	0.23871435	0.56808999	-0.5687265	-0.39588814	17.721244	0.62960675	-0.5418366	-0.62071812	0.3563756	-1.0189036	-0.50319152	0.53637153	-0.30462695	1.1833593	-0.83497021	0.68162122	0.341362	0.046464817	0.15385201	15.001995	14.424548	-0.0024546254	81.57377	1.6280941	2697.1252
58	test	3	21.069135	0.64771753	-0.26641981	-0.40571619	-0.42646978	-0.64388008	-0.052710807	0.55983214	0.45841788	0.19250031	-0.4610411	0.5973262	18.819031	0.58111064	-0.75596783	-0.51911881	0.22766936	-1.1572798	-0.76881984	0.011993532	0.13823703	0.62005468	-1.0542971	0.87329561	0.20293301	0.069970636	0.16999697	2.4234818	5.1359849	-0.0090187739	88.15625	2.4715367	2618.7168
58	test	3	20.177887	0.61622786	-0.26922456	0.094074648	-0.30235391	-0.89899229	0.36142693	0.3864582	-0.043301861	0.91859989	-0.12259056	0.423785	17.757191	0.48620993	-0.31047442	-0.0053216437	-0.12560589	-1.0474646	-0.63894911	-0.12741172	-0.14597075	1.1777814	0.068017836	1.0566076	0.57702028	0.072160202	0.35440665	13.623552	8.154475	0.062508516	82.321429	1.825388	2529.8046
58	test	2	20.65868	0.57290745	0.13118421	0.0026697404	-0.55595813	-0.53482514	-0.048497383	0.6716722	0.3286983	0.54312795	-0.31405362	0.33787453	19.355293	0.5612703	-0.45789134	-0.1404433	0.033000172	-0.69285072	-0.24336301	0.028187709	0.27711474	1.120442	-0.059244534	1.1803913	0.28495921	0.071520659	0.26158046	4.5671524	6.6226928	0.00023344633	70.866667	2.2130493	2575.7508
58	test	2	18.485213	0.94176943	-0.14145224	-0.16574904	-0.26072655	-0.7240125	-0.13799076	0.17864722	0.60500266	0.27699406	-0.17890271	0.30849909	17.216381	1.0475637	-0.61161793	-0.38661882	0.6389514	-0.34965891	-0.96320686	0.42212892	-0.47795957	0.96318646	-0.04235591	0.16298513	0.51756412	0.058479654	0.19371642	5.2790978	8.8559741	-0.2042175	63.958333	1.5806997	2261.7219
58	test	3	21.309222	0.6628975	-0.15773176	-0.18644893	-1.0143156	-1.0387903	-0.51038122	0.48111962	0.73808125	0.85009445	-0.41912217	0.10446716	20.416538	0.61816162	-0.053412582	0.31282661	0.52091341	-0.6995221	-0.69127663	0.21544437	0.27679173	1.1766606	-0.25736584	0.51493161	0.42799307	0.090840287	0.53387492	2.8160738	3.9482444	0.044331866	60.876923	2.6837813	2429.697
58	test	3	19.778065	0.85735927	0.31575836	0.047532934	-0.26475698	-0.0061311963	-0.49478176	0.46861284	0.3375177	0.51826131	-0.31945487	-0.23031363	17.105593	0.92793956	-0.65971994	-0.042405836	0.38033338	-0.23983067	-1.3062176	0.51320938	-0.39334565	0.53357067	0.34715144	0.14992831	0.26403994	0.095065185	0.24842524	9.868969	15.007438	-0.64148907	70.583333	1.4665031	2411.1278
58	test	3	21.593949	0.77527877	0.0020302438	-0.65107442	-0.99968792	-0.35514685	0.078556307	0.66294442	0.13798157	0.068146295	0.11601877	0.010228567	21.253224	0.44900735	-0.4818613	0.26000631	0.1591726	-0.66464823	-0.19084012	0.23835084	-0.042592753	0.95789488	-0.021387564	-0.13027975	0.20266167	0.061748383	0.36570306	1.5371455	4.3763735	-0.010811575	63.246377	2.5089992	2603.5055
58	test	3	21.348585	0.64611023	-0.19077394	-0.55419273	-0.77856128	-0.51185826	-0.10710534	0.75681239	0.21065005	-0.50913086	-0.283897	0.3103191	19.10896	0.21584729	-0.56697968	-0.5784261	0.090967391	-0.44269605	-0.48408741	0.17487234	0.79375883	0.15818318	0.18594416	0.57144001	0.19177947	0.033755815	0.28774746	10.970396	4.6738888	-0.024999234	90.205882	2.4609014	2720.4038
58	test	1	18.655602	1.0948631	-0.20368964	0.44809367	-0.086949343	-1.0655796	-0.60105936	1.6396873	-0.38686083	1.1601525	0.15312163	-0.11364053	16.435034	0.64730179	-0.25635263	-0.32217015	1.4514528	-0.41653676	-1.2873861	0.93313605	-0.23844494	-0.29206228	0.33157926	0.29304207	0.31874245	0.035440886	0.24840389	4.7896204	13.641712	-0.14890578	86.821429	1.2103454	2567.0967
58	test	4	21.35975	0.55133062	0.0015010428	-0.58083958	-1.1535539	-0.61472368	-0.20885732	0.87715567	0.49530301	-0.49245253	0.15292692	0.19831382	20.436766	0.46791976	-0.19610297	-0.12661904	0.20176248	-0.4449747	-0.81615232	0.40018952	0.48716317	-0.20548366	0.79957825	0.10992586	0.43577524	0.077364584	0.17485394	1.811913	5.4013588	-0.018219353	66.636364	2.3580978	2674.6136
58	test	7	19.581384	0.89759205	-0.59884569	-0.60512721	0.050524215	-0.15880427	-1.0017501	0.68369147	0.65351705	-1.1921816	0.42111959	0.34155963	17.24305	1.0386962	-0.63045874	-0.24507719	0.86486504	0.47247122	-1.2569139	0.37262633	0.4979823	-0.74457237	0.80071251	0.051258187	0.23257232	0.057744751	0.23338884	1.0534139	6.3197356	0.13096924	71.515152	1.9191473	2326.5178
58	test	7	18.658803	1.0977224	-0.79390382	-0.2008223	0.43866183	0.51397228	-1.3837749	1.0927377	1.0139883	-1.7470342	0.3552371	0.0041485559	16.934528	0.9065288	-0.83197088	-0.0022662158	0.56680554	0.43681091	-1.4802639	0.52602399	0.74581646	-0.88790619	1.0751521	0.19036402	0.32562681	0.090184122	0.29458625	2.3356344	5.2146716	0.01981674	73.269231	2.0273182	2294.1485
58	test	3	21.270964	0.69561153	-0.17575124	-0.6652824	-0.84973131	-0.54884264	0.069691191	0.9095859	0.35864604	-0.1153007	-0.036730656	0.12409256	20.172449	0.33466983	-0.45183978	-0.59079053	-0.15471002	-0.5889404	-0.7371486	0.2250561	0.2709196	0.043573054	-0.084224222	-0.17694311	0.18561812	0.048257433	0.17242834	1.6049109	3.3619817	-0.023921099	92.685714	2.8439572	2772.1766
58	test	3	20.287372	0.71293062	-0.22431822	-0.31178133	-0.43478992	-0.048927258	-0.38329196	1.8224183	-0.1108843	-0.54749905	0.19143219	0.44359004	18.010978	0.71047797	-0.51560285	0.18887306	-0.0069251316	0.043902875	-1.3033785	1.2056023	0.13133222	-0.78541298	0.94185213	-0.039717174	0.53626211	0.035310739	0.18650255	4.3611514	7.0585764	0.1251334	86.333333	2.0548209	2607.6466
58	test	2	19.663899	0.99149399	-0.4027697	-0.1352317	-0.44340916	-0.23646444	-0.6080563	1.1173086	0.379965	-0.4330425	-0.50542479	-0.0060279183	17.553833	1.0454707	-0.71555366	0.15018206	0.51634478	0.022114202	-1.4842307	0.52150296	0.40029972	-0.54772559	0.59801279	-0.19056615	0.17251691	0.054299784	0.30654465	2.6764238	6.4942704	-0.10195442	63.909091	1.9033781	2239.7754
58	test	4	21.438258	0.37054595	-0.37086259	-0.56252473	-0.91992606	-0.53251326	-0.14650835	0.91502476	0.35246438	-0.13177001	-0.19241653	0.14372042	19.120643	0.23495021	-0.48742298	-0.62960809	0.28279465	-0.67538706	-0.71643788	0.29235405	0.047984769	0.69004926	-0.21038218	0.30925341	0.29189074	0.033844833	0.35465441	2.8141724	5.0194529	-0.10392855	106.24324	2.3062047	3019.9595
58	test	3	20.117205	0.58955663	-0.082530979	0.40942476	-0.74592911	-0.65943156	0.1633176	0.72351547	0.071415454	0.25252422	-0.072513685	-0.070940584	18.139033	0.39667587	-0.79669257	0.019665702	-0.36383947	-0.94792915	-0.41079715	0.16761118	0.44866777	1.0916012	0.2809248	0.060759824	0.5110436	0.052055402	0.17905873	10.695289	9.0177657	0.020866054	79	1.8981328	2594.6466
58	test	3	19.235389	0.77572345	-0.17649675	0.45289855	-0.58337884	-0.58506395	0.60987363	0.63756558	-0.44955098	0.3501918	-0.15737875	-1.0455785	19.011761	0.51693994	-0.39332409	0.33638357	-0.26225837	-0.18387843	-0.31621438	0.26824875	-0.19225261	0.96022729	0.36350021	-0.24093272	0.59934708	0.020511232	0.21203367	1.3532056	4.7358975	-0.087336875	85.25	2.0531825	2625.5723
58	test	2	21.117569	0.8478647	0.13936958	0.064758605	-0.85051467	-0.61176762	0.093212597	0.65519639	-0.07147351	0.34338795	-0.36151689	-0.32530059	18.791492	0.34998846	-0.28114198	0.15800751	0.052303314	-0.4863047	-0.36720483	0.35173709	0.23341306	1.1860567	0.30472027	0.11531285	0.22267313	0.044945795	0.22281114	4.6141605	9.5943821	0.037255391	81.676056	1.8601446	2638.1166
58	test	2	19.096685	1.1432346	0.32291698	-0.1480032	-0.16226014	-1.05929	-0.81223466	1.3365258	0.086056874	-0.094502093	0.10460908	0.091305319	18.636924	0.83063947	-0.21063881	-0.10005341	0.68751389	-0.41381077	-1.103694	0.60664745	-0.28165251	-0.20748918	0.93301525	0.053830422	0.41755118	0.045083104	0.30141881	3.0254391	6.6729947	-0.026470219	67.307692	1.801125	2439.0671
58	test	2	19.514868	1.0507497	-0.082841598	-0.26539537	-0.12831312	-0.088998059	-1.053777	1.3673778	0.47634658	0.10571238	0.43080964	0.073215901	17.900566	0.92756661	-0.44209496	-0.2056646	0.34271603	-0.2531335	-1.267395	0.44900561	-0.17578045	-0.35019145	1.0018037	0.33300855	0.28197106	0.048455152	0.18647526	3.0177222	8.0022692	0.13591912	64.62963	1.9082399	2207.2971
58	test	1	19.198419	0.98525898	-0.1272367	0.15470974	-0.60605781	-0.093318122	-0.015172502	1.5547165	-0.24994012	0.090678715	-0.34757535	-0.25771857	17.740446	0.70764183	-0.50809283	-0.18680545	0.32779866	-0.27612945	-1.0041892	0.40416361	-0.62602243	-0.25573051	0.71372435	0.14892901	0.25101528	0.038380722	0.24895195	3.8631917	7.9015507	-0.21657029	70.608696	1.7443512	2281.1033
58	test	3	21.293228	0.53562269	0.0094157951	-0.382897	-0.92108371	-0.52992004	0.15685744	0.88930528	0.071019128	0.10249456	0.034840345	0.52835823	20.720816	0.59192379	-0.28549034	-0.16332051	0.16870675	-0.45740324	-0.66928519	0.67025075	0.3503248	0.33000382	0.083167864	0.14985299	0.27002095	0.092783535	0.19859205	1.0279944	4.4601214	-0.0098019858	73.828125	2.5534333	2660.9208
58	test	2	20.198716	1.1510271	-0.40400418	-0.4308315	-0.68147793	0.57027998	-0.55679589	0.66153597	1.1667967	-0.54438833	-0.2571352	0.27954472	18.273673	0.7480648	-0.8807887	-0.58613147	-0.13195481	0.14029923	-1.1022676	0.22263148	0.25370677	-0.4546213	0.50943837	0.19325204	0.1249608	0.062031904	0.2321883	2.1199535	6.0269096	-0.027701196	67.833333	2.2066892	2337.4737
58	test	3	21.629665	0.59350478	-0.07343017	-0.64021043	-0.98255908	-0.61846443	-0.098762797	0.80162433	0.37680845	0.097051746	-0.3012662	0.37075661	20.4725	0.38606848	-0.15320742	-0.17259406	0.22596558	0.1232756	-0.91035289	0.47093677	0.52792042	0.36173623	0.32670229	0.060324964	0.2460422	0.047708455	0.13630039	1.1314283	3.2307161	-0.0027516575	86.27027	2.8693296	2851.744
58	test	2	20.125315	0.78225093	-0.17264795	0.054490151	-0.42002894	-0.34734104	0.12704144	0.42237308	0.17563167	1.0655645	-0.27531086	-0.12093701	17.969691	0.43802483	-0.29865799	-0.15525097	0.018918645	-0.50586326	-0.12607976	-0.12019133	-0.15332497	1.0095309	0.29741811	0.10812872	0.32495638	0.047517796	0.34667936	12.512154	9.4314804	0.058378823	77.25	1.9445459	2426.8233
58	test	2	19.768963	1.0261933	0.53736912	0.29268222	-0.55355701	-0.55004741	-0.36373451	0.89704374	0.20313812	-0.14829071	0.063916505	0.17793755	18.042057	0.77256157	-0.39702715	0.25959279	-0.0007346754	-0.35437951	0.13105886	0.21361624	-0.021769853	0.23033512	0.44629673	0.048231234	0.17527943	0.052509341	0.28769106	12.003102	14.101895	-0.065484396	54.969697	1.5340447	2287.8438
58	test	3	20.940516	0.76391564	0.0048097766	-0.13667537	-0.89669588	-0.44139291	0.020275672	0.82728023	0.11894482	0.40330276	-0.14611944	-0.34357736	19.026753	0.63410828	-0.11249492	-0.10220044	-0.18907972	-0.58636735	-0.3885781	-0.25268737	0.29555422	0.68514324	-0.21603045	0.0017691817	0.25883978	0.043631751	0.50113933	2.1917061	5.0137027	-0.068673147	82.482759	2.5097475	2445.5721
58	test	3	20.129303	0.74119035	0.070195943	1.0676981	-0.67590967	-0.31583066	0.24013663	0.43828452	-0.1021153	-1.1689892	-0.80369435	-0.22574606	18.815427	0.35223687	-0.34430465	0.089795455	-0.026081506	-0.58942264	-0.024377076	0.28673729	-0.0032852125	0.37497235	0.028804056	0.23872127	0.75079271	0.056731643	0.31759165	3.347522	6.7744792	0.037648242	86.129032	1.7707305	2771.6372
58	test	2	19.103408	1.1250834	-0.027910854	-0.12067037	-0.63366497	-0.43312965	-0.42859427	0.61036042	0.3819143	-0.12943134	-0.34288337	0.84830594	17.86544	0.51458242	-0.081671547	-0.0054744457	0.71838075	0.0012753964	-1.1690165	0.41857436	-0.12257327	-0.1540969	0.99472573	0.36057967	0.37529038	0.055789728	0.14829355	2.7214961	8.4298137	-0.11602041	88.821429	1.6408524	2784.4174
58	test	2	20.704754	0.67004264	0.24267354	-0.21565271	-0.88314788	-0.50131419	0.16029284	0.78036042	0.40725941	0.58609879	0.1185591	-0.08584259	18.945703	0.41183776	0.094217588	0.13059229	0.015996818	-0.92207898	-0.69462233	0.28815626	0.19210221	0.56435684	0.53661222	0.19132681	0.38930734	0.053288655	0.35834395	10.654936	5.1742835	-0.0062689801	77.454545	2.4831263	2654.979
58	test	2	18.95454	0.89323118	0.39855043	-0.044149254	-0.53640371	-0.90540575	0.15104833	0.69128164	-0.35478748	0.84574279	-0.031947985	0.498087	17.556242	0.50721344	-0.14531302	-0.22590373	0.56915485	-0.64358291	-0.41020673	0.74028668	-0.85518904	1.2267384	0.22791208	0.20402168	0.28766032	0.041907383	0.25724871	10.081065	11.811173	0.19907723	90.193548	1.5728171	2600.3129
58	test	2	19.418266	0.91512105	-0.08246034	-0.041714071	-0.53315956	-0.58475264	0.32964988	1.1325583	-0.023718251	0.35147338	-0.17995671	0.52972296	18.312803	0.4568289	-0.37974992	-0.074005516	0.57902077	-0.80385883	-1.3467504	0.7848559	-0.86956384	0.24695839	0.42846354	-0.35074559	0.18567503	0.040801724	0.31109217	6.3934493	9.8857836	0.21927461	81.038462	1.7607915	2497.8339
58	test	3	21.030269	0.8120674	-0.033123153	-0.37907389	-0.77117206	-0.65711189	-0.17881818	0.90793356	-0.080452502	0.10418861	0.054849714	-0.20873711	19.236547	0.40172304	0.016620528	-0.15346867	0.082036818	-0.72209827	-0.90385446	0.53825258	-0.12143752	0.7322702	0.34412446	-0.24819851	0.28633668	0.067390267	0.19992775	2.4103951	4.4245081	-0.0009666155	85.393939	2.6197806	2611.2722
58	test	2	19.107479	0.76718052	0.11458961	0.11955471	-0.62617191	-0.84827873	0.10010666	0.54564594	-0.65853116	0.99230883	0.24026654	0.39140891	18.136706	0.58687676	-0.27291757	0.2235502	0.63806029	-0.93490063	-1.4590202	0.90995229	-0.85202284	0.83159856	0.48966012	-0.19588847	0.30467184	0.039738518	0.22812492	10.691638	9.3288957	-0.060766697	79.566667	1.8137698	2431.5505
58	test	7	19.768882	0.7724313	-0.017004499	0.055622764	0.60380516	-0.76609874	-0.58442528	1.4168662	-1.4034135	0.13955351	0.39579748	0.29827443	17.631103	0.92351702	-0.2671304	-0.088653088	0.66335781	-0.81692969	-1.0502996	1.0328009	-0.98885878	0.1244556	0.098398003	0.43094265	0.2957199	0.033040973	0.16800339	1.9757103	6.2646612	0.0047483531	77.769231	1.8586538	2695.3456
58	test	2	20.018741	1.0800171	0.021397917	-0.11592714	-0.45305875	-0.032418354	-0.20037314	1.3472441	0.6089534	-0.61818051	-0.54342967	0.65654132	18.251861	0.79399195	-0.648206	-0.53169182	0.53238258	0.067654167	-1.2287267	0.35017604	-0.29294612	0.15680526	0.17280656	0.45076703	0.15548683	0.022048612	0.30230456	1.0056	5.3037877	0.13182419	70.857143	2.1232141	2474.8537
58	test	3	21.7711	0.58076603	-0.40872417	-0.78545462	-0.74431343	-0.58822356	-0.070257157	0.64926363	0.37479222	-0.5460402	-0.47435177	0.54506715	19.88776	0.67154446	-0.54969837	-0.50957409	0.38115756	-0.38166307	-0.91814075	0.62941525	0.438928	0.25043032	0.10502472	0.34676318	0.42673748	0.046765593	0.21582524	1.1063776	2.9405532	0.01453439	77.339286	2.823581	2728.5027
58	test	3	21.720929	0.52560474	-0.49168968	-0.544897	-0.43662682	-0.4696644	-0.56467965	0.79705811	0.35983367	-0.32225766	0.06785851	0.39457633	19.511901	0.67485167	-0.62768598	-0.70889095	0.44800253	-0.34256174	-1.1225524	0.69065994	0.12894626	0.078473163	0.22933661	0.28700356	0.23251558	0.042456771	0.24064214	2.1471	3.5828926	-0.022629455	76.102564	2.8313194	2710.0034
58	test	2	20.961606	0.9024232	0.20865679	-0.25601931	-0.85955625	-0.32761183	-0.18985787	0.57426004	0.13016475	-0.079192082	-0.40080588	0.086635931	17.952637	0.27030363	-0.10162269	-0.34148293	0.44066355	-0.5649627	-0.51748772	0.28211125	-0.10102114	1.0934496	0.43020721	0.29847971	0.38428391	0.084841352	0.3134247	6.3521186	7.7443592	0.022196561	99.861111	2.0755788	2596.7368
58	test	3	19.206048	0.86860302	0.387319	-0.12580092	-0.21748459	-0.76618323	0.1273459	0.98910181	-0.094125352	0.91020243	0.11289823	0.054356377	17.352651	0.47574459	0.11229751	-0.44825064	0.44253814	-0.69237179	-0.39249394	0.96313787	-0.53660938	0.86896256	0.43180386	-0.027638724	0.15941191	0.029883877	0.2177348	5.9434388	14.331739	-0.020690321	96.8	1.5947569	2849.6328
58	test	2	20.695328	0.73288327	0.55616315	-0.25795075	-0.7941781	-0.38529027	-0.085932554	0.55740507	-0.16142984	0.30203257	-0.28057879	-0.003028189	18.736219	0.58031942	0.17892021	-0.53646572	-0.049586774	-0.71324324	-0.42348492	0.17621123	-0.075902529	0.63096394	0.1212365	-0.37589668	0.29224536	0.080055664	0.37241247	2.0250968	4.9019516	0.040810319	99.391304	2.3927716	2801.9816
58	test	2	20.328255	0.53765013	0.12256056	0.033225968	-0.6788421	-0.49487481	0.25380179	1.2436065	-0.37289954	0.74008251	0.25910691	0.2160742	17.982869	0.31243262	-0.35040714	-0.16391444	0.23976046	-0.36263951	-0.031620616	0.60872299	-0.097625757	0.46592544	0.30019045	-0.01249037	0.13418646	0.04380512	0.28670558	16.623075	13.028582	-0.007577512	89.507937	1.6931579	2713.5322
58	test	2	19.099952	0.98212357	0.14487198	-0.084536223	-0.8161101	-0.714137	-0.093711314	0.76009996	-0.30083119	0.12664967	-0.072336422	0.34362091	17.871475	0.73519305	-0.27386945	-0.23098293	0.14902212	-0.18141494	-0.59365928	0.46257336	0.049272783	-0.38553379	1.1243512	-0.048459842	0.3140566	0.030793954	0.19813518	6.3832858	10.873188	-0.11980997	74.6	1.6426967	2545.261
58	test	3	21.194246	0.74529362	-0.093542081	-0.3899738	-0.81280168	-0.49623091	0.038471799	0.76347709	-0.10519139	-0.13608108	-0.28605504	-0.34872365	19.417574	0.70006432	-0.19121131	-0.57683296	-0.15252689	-0.7856829	-0.5681097	0.076994087	0.10419681	0.97191479	-0.20220516	-0.20653753	0.1163539	0.044638351	0.36480002	1.7102581	4.0387349	-0.040685619	75.37931	2.6162885	2566.5749
58	test	2	20.252616	0.64601488	0.16176851	0.13828685	-0.67976546	-0.54690097	0.29512277	0.68730962	-0.13575318	0.8819041	-0.26849565	-0.0493038	17.234317	0.47318128	-0.19097391	-0.38440577	0.22269533	-0.75526447	-0.17915013	0.39510471	-0.13406488	1.188794	0.051049081	0.26310406	0.35538982	0.026450362	0.20429111	8.72032	11.294369	0.055861883	98.972973	1.8121924	2644.0375
58	test	3	20.17022	0.82832519	-0.053937032	-0.012458069	-0.94770974	-0.007561526	-0.0043705573	1.0428011	-0.31650779	0.29336476	0.25430365	-0.7096484	18.612337	0.1628577	-0.37262217	0.19664823	-0.45700717	0.1043121	-0.42789507	0.12112177	0.63164455	0.22199813	0.80642351	-0.046575606	0.68806975	0.054224773	0.26065837	9.4397554	10.911171	0.12980025	93.505376	1.6340249	2757.1208
58	test	6	18.517602	0.84298725	-0.84528755	-0.39056763	0.19238266	0.16826664	-0.56045044	1.2436603	0.69994846	-0.48426401	0.60166386	0.13602835	17.518272	0.60293375	-0.89351124	0.059614053	0.32022947	0.14102013	-0.64408832	0.20036636	0.39271429	-0.38835328	1.2633721	-0.49089565	0.24320014	0.021801952	0.21667945	1.3312729	4.5395515	0.2083056	78.409091	1.938055	2419.9525
58	test	3	21.068047	0.6812714	-0.067170291	-0.46327542	-0.7037449	-0.397069	-0.086487234	0.78923029	0.559622	0.082151728	0.11220973	0.507186	19.522303	0.23254655	-0.44780412	-0.27032204	0.090020093	-0.21559696	-0.55317949	0.37721744	0.34930094	0.037390742	0.61120414	0.17885122	0.36671978	0.042646298	0.19366679	5.5866846	5.4512517	-0.037431696	89.162162	2.2841462	2778.6225
58	test	2	20.113882	0.85685758	-0.19703948	-0.24018446	-0.22709627	0.008250977	-0.02116163	1.3084454	0.041683474	-0.70892039	0.41679355	0.21730638	18.231255	0.51686507	-0.91880841	-0.28011762	0.42823757	0.1802133	-0.65829164	0.56290068	-0.13545075	-0.49366654	0.92195425	0.25984404	0.196422	0.11875653	0.25152433	2.2305066	5.781085	-0.044505211	80.555556	1.9691671	2691.5437
58	test	3	21.576271	0.6625193	-0.071364625	-0.30524475	-0.67602201	-0.46219944	-0.037466643	0.45072477	0.23715305	-0.18887643	-0.20573014	0.13110103	19.175963	0.3288717	-0.44912954	-0.47467591	-0.15634969	-0.094712874	-0.29578348	0.32660013	0.35936921	0.12074368	0.25014455	0.64959893	0.051487325	0.034118747	0.20579243	6.0528114	4.9990371	-0.021939909	87.5	2.4629159	2816.3211
58	test	3	20.297844	0.5594547	-0.285125	-0.13748235	-0.7597928	-0.10351907	0.51053135	0.68322627	0.093782703	0.12050741	-0.38925908	0.55258706	18.069784	0.50359288	-0.76304786	-0.2563648	0.020820785	-0.23346142	-0.40851156	0.21933032	-0.25411545	0.11766661	0.61738881	0.23487316	0.54307984	0.037146711	0.32682311	7.9973725	9.6233464	-0.097398165	79.825	1.8256874	2711.5897
58	test	7	19.299592	1.0836464	-0.83662118	-0.24522389	-0.17009879	-0.23655794	0.15695591	0.47046646	-0.014904949	-0.059186507	0.66474987	0.51316435	18.780082	0.671066	-0.95181928	-0.090571257	0.35944251	-0.21356094	-0.77411789	-0.27908806	-0.43217451	-0.5046767	0.60290078	0.50816061	0.19851199	0.055125021	0.23992279	1.5831032	5.2723485	0.048656343	63.96	1.9895797	2141.4218
58	test	2	20.905485	0.50043199	0.017428965	-0.035340153	-0.77085965	-0.42837184	0.14549007	0.5561438	0.31427123	0.27184519	-0.055234875	0.40496931	19.145828	0.18992402	-0.57168334	0.022312494	0.21155327	-0.070841703	-0.62776693	0.078143221	0.35898538	0.13457737	0.14009463	0.62008672	0.26734576	0.034146494	0.21567731	3.2497265	5.7817645	0.013516414	94.617647	2.1829855	2886.1349
58	test	2	19.76756	1.021519	-0.12797731	0.48212341	-0.37329006	-0.18314317	0.048404983	1.0182668	0.19477444	-0.028294169	-0.42206899	0.26805132	17.580359	0.80333482	-0.91015007	-0.11691608	0.62323612	-0.19333353	-0.094141456	0.26255268	-0.26095413	0.26645087	-0.30423518	0.74990371	0.15846988	0.073006407	0.21220901	4.4048985	9.2644565	-0.012379833	73.576923	1.663897	2211.1277
58	test	3	20.417696	0.66736777	-0.23474014	-0.064887797	-0.57946301	-0.38444677	-0.41932374	1.0462679	0.10036383	-0.56522963	0.46878112	0.46938721	19.356726	0.39621011	-0.66557108	-0.41391616	0.23130023	-0.17602922	-0.7262924	0.65315598	-0.045895754	-0.55692215	0.90544069	0.11119169	0.44461676	0.035797857	0.13043733	6.1782366	8.0460112	0.16354916	94.445652	1.8263761	2808.1002
58	test	2	18.077251	1.0119967	0.2561069	-0.15928716	0.61914935	-0.53104094	-0.38276867	0.38251975	0.16659631	-0.86295089	-0.58086034	1.1272975	17.022093	0.5033817	-0.70159098	-0.38354697	0.52271539	0.035960263	-0.20501952	0.090478185	0.14989991	-0.38454837	0.34622019	0.42116102	0.5614085	0.034859319	0.19673732	2.1824182	5.7642561	-0.068156421	83.583333	1.9049659	2793.4808
58	test	3	21.415627	0.63753048	-0.28390308	-0.068845076	-0.76190657	-0.26877346	0.41708836	0.81883866	0.80679795	0.025246137	-0.085049504	0.32734222	20.725589	0.36003903	-0.40023539	0.031179902	0.36488248	0.092769283	-0.15274932	-0.050216399	0.73257292	-0.12952134	0.0044929473	0.48163377	0.31560672	0.031429098	0.38354527	1.7274168	3.9759246	-0.007428088	81.780488	2.7134311	2757.9879
58	test	2	20.527012	0.90434929	-0.41220035	0.093966613	-0.46210056	0.41796128	-0.024604911	0.7591429	0.068009248	-1.2394373	-0.66361679	-0.10911825	18.069078	0.92031736	-0.63589148	-0.13388726	0.36525638	0.28585011	-0.77958737	0.16511134	0.73160953	-0.13738947	0.40284191	0.46180367	0.36525067	0.034751081	0.18472777	1.6384351	7.7579308	0.2251849	66.892857	1.8471226	2309.5543
58	test	3	21.688614	0.91181433	-0.2825968	-0.18644919	-0.66097631	-0.34417267	-0.074369303	0.56384933	0.23028068	-0.53437691	-0.29121638	0.12896829	20.561738	0.35723383	-0.21789249	0.043354861	0.19377252	0.45777678	-0.16172915	-0.00044188727	0.62216408	0.63848033	0.55401968	0.47730219	0.6308486	0.036030803	0.58271688	2.0593612	3.5252522	-0.00098968264	85.864865	2.7621659	2814.6788
58	test	3	20.579657	0.73373923	-0.031708198	0.28818701	-0.70047321	0.090207348	-0.32693671	0.43679981	0.075983549	0.38586069	-0.010287934	0.054018222	18.858964	0.64395507	-0.092498848	-0.35078163	-0.65390555	-0.45961833	-0.58977204	-0.39466686	0.41756322	0.87190787	-0.21164512	0.083231515	0.64640396	0.051510651	0.30329756	1.2526089	5.4366732	-0.013348581	81.75	2.3684691	2539.0507
58	test	3	21.445421	0.66761309	-0.050176059	-0.47147283	-1.0715799	-0.24902452	-0.03960129	0.53902012	0.10799199	0.29446352	-0.30386103	-0.45204576	18.891841	0.53686295	0.096652442	-0.65581836	0.59762964	-0.065086395	-0.12765807	0.45244232	0.14624047	0.64528665	0.26568204	0.36673927	0.41263281	0.060665771	0.47620674	2.8824326	5.5217795	-0.019192336	90.853659	2.3239705	2834.6615
58	test	2	19.129168	0.89634393	0.39482775	0.2246956	-0.13652011	-0.068640074	-0.34046373	0.7948611	-0.28527833	-0.17095915	-0.92474564	-0.45773989	17.420066	0.83593633	-0.2864734	-0.80497503	0.45054617	-0.44673547	-0.39020003	0.8525768	-0.62383105	0.69992168	0.080925954	0.23041847	0.49818386	0.024113468	0.1847235	7.9664503	8.981501	-0.2157529	81.041667	1.6327022	2505.9777
58	test	3	21.484045	0.81805708	-0.032131354	-0.66435077	-0.72024902	-0.4323313	-0.081963125	0.8221566	0.060938075	-0.13973723	-0.61433341	-0.16632039	19.492662	0.61470114	-0.09642523	-0.73241545	0.35510561	-0.11376312	-0.70236823	0.27784777	0.13631864	0.77679596	-0.50792811	-0.1417166	0.37079889	0.042387259	0.40249235	2.1608573	4.0537471	-0.010635423	92.685714	2.6785402	2760.8847
58	test	3	20.843295	0.6905049	-0.061749753	-0.63868256	-0.16605328	0.060891713	-0.11337685	1.0144049	0.52996634	-0.27985561	0.16506187	0.23277321	19.384998	0.34249209	-0.2524726	-0.6065522	0.36077501	0.038891562	-0.62661302	0.38752739	0.52630293	0.42408409	0.4809594	0.062007962	0.27285256	0.039552126	0.23694398	8.5485236	5.7156323	-0.047756042	101.63636	2.3757106	2930.8209
58	test	2	20.500349	0.94834679	-0.30490978	-0.38018575	-0.12579004	-0.22798537	0.30867148	0.97623399	-0.26535599	0.42439674	-0.13542589	0.18409538	18.406719	0.5089861	-0.61835016	-0.55921592	0.4801864	-0.79856028	-0.44967135	0.37145668	-0.0030263046	0.55687215	0.31242597	0.48055604	0.15309724	0.11448242	0.17803064	7.5610473	7.0828608	-0.016210095	72.041667	2.1096237	2396.4858
58	test	2	21.486238	0.83343449	-0.11953325	-0.3182808	-0.77574038	-0.37919073	-0.0039941995	0.783415	0.12014748	-0.68089714	-0.32604257	0.039897387	20.833423	0.73343575	-0.10743755	-0.25817561	0.48294706	-0.13380216	-0.40653656	-0.0080068937	0.53444724	0.21211052	-0.15925724	0.48344089	0.30237178	0.058112431	0.42077288	2.9564324	4.3052698	0.026233863	78.272727	2.6127763	2641.4357
58	test	3	21.091975	1.1396628	-0.22637146	-0.088111337	-0.19150667	-0.26331496	0.2100184	0.960036	-0.16105025	-0.40596087	-0.72147921	-0.55115035	17.942577	0.57777251	-0.32713729	-0.48002068	0.3495683	-0.35673317	-0.74440516	0.41410356	-0.09315756	0.58477752	0.58554505	-0.21480297	0.61746	0.037649003	0.25702781	3.5762178	9.2487353	-0.084037279	87.648649	1.8925257	2359.5627
58	test	3	20.454141	0.80393218	-0.19717403	-0.44120792	0.032359628	-0.0080502758	-0.34032008	0.77491673	0.065839744	-0.022883426	-0.022477094	0.2890873	18.186126	0.45463324	-0.26420491	-0.79991399	0.46163002	-0.70752518	-0.90112285	0.32071823	-0.059416114	0.675984	0.1748538	0.3889126	0.41249834	0.043158106	0.26565491	11.728615	6.8479407	0.090904674	83.517241	2.0685527	2609.6167
58	test	4	20.779915	0.87673706	-0.44653974	-0.13591394	-0.50069913	-0.21148684	0.44311484	0.74315182	-0.11961731	0.37196283	-0.28032786	-0.42711864	19.22185	0.71764778	-0.75040515	-0.58496407	-0.053397916	-0.42775482	-0.20850037	0.24905339	0.2046421	0.78814989	0.92199987	-0.013339879	0.58354883	0.069959541	0.20313548	3.4322217	7.2047468	0.030279813	64.206897	2.0946154	2452.6341
58	test	2	20.025624	1.2218271	-0.030959572	-0.40095965	-0.88201743	0.63186941	0.13493889	0.11759143	0.01676144	-0.20199462	-0.62810579	-0.43136788	18.312184	1.1461769	-0.49166244	-0.30692234	0.60858043	-0.13373316	-0.31541848	0.040018257	-0.64377948	0.46242583	-0.092224505	0.50912285	0.43624932	0.03014882	0.30063	1.458041	6.2490989	-0.038009518	61.16	1.9542702	2107.6595
58	test	3	21.364578	0.72853384	-0.16278919	-0.26794321	-0.50978134	-0.035618317	-0.085678211	1.1389036	0.21269641	0.10180488	0.1513296	0.17008015	19.234641	0.45076093	-0.37355531	-0.38127258	0.46134011	0.10157657	-0.97240183	0.58977016	0.09281517	0.28287872	0.75563882	-0.071442068	0.34773656	0.041300139	0.39071299	5.9628682	6.3188397	-0.061601352	77.432836	2.212386	2628.6266
58	test	6	19.355785	0.91016744	-0.11144146	-0.36317327	0.18727274	0.034702703	-0.55469492	0.96636917	0.093049897	-0.93129977	0.21795381	0.057062704	18.853138	0.63516796	-0.53270216	-0.6180802	0.52829576	0.47371906	-1.1887989	0.14340241	-0.035003239	-0.85987042	1.69705	0.32572571	0.40644005	0.050391646	0.23478844	1.6414032	5.3248508	0.1150064	71.344828	1.9142492	2526.1396
58	test	2	20.454536	1.2162735	-0.36036576	-0.13243951	-0.28625821	0.24735588	-0.35987716	1.262927	0.67286575	-0.42218226	-0.059694959	-0.26042922	17.382218	0.92692257	-0.87481433	-0.52946478	0.73667624	0.47061358	-0.91972028	0.79742819	-0.15334879	-0.22734852	0.65214679	0.039951643	0.11032317	0.026008139	0.21502867	3.8590466	10.424937	0.061017496	66.227273	1.807488	2029.9813
58	test	3	21.288505	0.65623944	0.024659072	-0.43837592	-0.67185455	-0.13109942	0.040681688	1.1694852	0.0073448569	-0.0039122198	0.18906399	0.23752097	19.305412	0.43702464	-0.2714424	-0.4181987	0.28476549	-0.1622262	-0.86269752	0.6804939	0.19258473	0.52811856	0.33371268	-0.50958868	0.30947137	0.058456871	0.20858547	4.9679446	4.7362135	-0.0073385389	88.861111	2.4908173	2844.4225
58	test	2	19.860845	0.7799894	-0.024328736	-0.58080325	-0.28053687	-0.56609321	-0.39389275	0.75308084	-0.30681699	-0.023103171	-0.045493416	0.22605001	17.815251	0.54104337	-0.68533729	-0.62391274	0.46785677	0.040999383	-1.2503888	1.1687829	-0.49306552	-0.067797487	0.85942613	0.15274718	0.36548403	0.11899111	0.11858162	20.254017	11.166847	0.033384132	88.733333	1.7941238	2576.2144
58	test	3	21.192012	0.63475309	-0.024873886	-0.76447463	-0.46387424	-0.29342545	-0.18174351	0.93477223	0.097244106	-0.42995715	0.13981771	-0.1064825	20.235457	0.21094965	-0.47272919	-0.40328664	0.10672357	0.23642088	-1.1600258	0.14091742	0.055292497	0.11671687	0.22330581	-0.15215986	0.34303017	0.051286904	0.24858211	3.6387101	3.9302231	0.071379453	90.967742	2.562751	2907.4046
58	test	3	21.320419	0.68226568	-0.12927382	-0.71241505	-0.66120174	0.0039320582	-0.031138875	0.60210716	-0.064547145	-0.53381322	-0.19884372	0.33484002	19.968065	0.33919498	-0.4678666	-0.61462307	0.08200599	-0.10320499	-1.0917515	-0.061411418	0.40416802	0.33335408	0.37423388	0.23003514	0.31077111	0.050677404	0.25988645	4.2642868	3.5818665	0.0076041067	83	2.7730302	2739.4631
58	test	3	21.238593	0.66318997	0.18504538	-0.37068828	-0.79552234	-0.27455586	0.094964893	0.76852335	-0.10783999	0.32525027	-0.11150161	-0.56728292	18.93295	0.15047845	0.24521548	-0.31618079	-0.26726264	-0.088228264	-0.41851982	0.31186971	0.36816208	1.1320926	0.91023137	0.060422484	0.36614192	0.05279117	0.36746186	7.544677	7.0473978	0.035145168	110.02703	2.1638523	3001.9565
58	test	3	20.631939	1.1975212	0.14592186	0.10254668	-1.0317611	-0.37115681	0.14425848	0.8026844	-0.082416311	0.69913415	-0.39222739	-0.0032442938	18.570692	0.56345101	-0.53272065	-0.46755172	-0.036746193	-0.039302378	-0.31430017	0.26913457	-0.19129952	0.75348599	1.1099181	0.044260945	0.33556045	0.039139619	0.18178556	5.9550155	11.652458	-0.036297249	61.177419	1.7742665	2269.0705
58	test	3	18.015509	1.1815358	-0.24311082	-0.10711983	-0.11995576	0.22845469	0.48247304	0.79750457	-0.376448	0.38270238	0.4870247	-0.16871026	17.939287	0.8344565	-0.40825646	-0.2896813	0.53987878	0.17222734	-0.01626559	0.56094792	-0.57937943	0.32928872	0.66622511	-0.48076391	0	0.029518996	0.20593101	0.80646338	4.708145	-0.043227974	66.458333	2.1050705	2509.5374
58	test	2	21.09874	0.91984826	0.20132149	-0.2281768	-0.98412156	-0.18934781	0.42059878	0.37698154	-0.11119807	0.25629913	0.1581768	0.098054574	20.428091	0.82771472	0.10004859	-0.20947644	-0.11292951	0.43104587	-0.17772877	-0.26362586	0.38149072	0.67851581	0.65118765	0.12634877	0.14297573	0.044940499	0.21058104	2.6892448	3.5082882	0.052118429	58.212121	2.8612024	2314.1187
58	test	3	20.137676	0.71990393	-0.043692176	0.20004382	-0.53830908	-0.34897087	-0.13135331	0.84420113	-0.1083396	0.60137519	0.22711338	-0.80309044	18.092031	0.63887443	-0.22267519	-0.70798987	0.55504019	-0.16578563	-0.9901018	0.33455721	0.14763258	0.35016842	1.0368389	-0.23515353	0.48255085	0.052702668	0.16068341	1.5787712	9.2768604	-0.03683745	88.910256	1.6847575	2895.7312
58	test	2	18.643273	0.93330454	-0.23289197	-0.19373531	0.037191586	-0.29286324	-0.12722531	0.79210644	0.1923313	0.22549843	-0.26563976	0.26151653	17.396008	0.60592044	-0.35539899	-0.47697633	0.89396143	-3.1320216e-05	-0.90435611	0.38795122	-0.12470115	0.54511116	0.79604713	0.38128573	0.3077875	0.019234388	0.26262071	2.6307673	6.6273491	0.0531822	80.423077	1.6456442	2651.7917
58	test	3	21.487079	0.72296833	0.22380913	-0.39464644	-0.54159574	0.1482799	-0.18092296	0.77946819	-0.24336821	-0.008653952	-0.11221992	0.1860298	19.622782	0.46464115	0.23251556	-0.16268429	0.009937649	0.13715202	-1.1614166	0.24148185	0.5595502	0.5549779	0.98086985	0.29066981	0.57297138	0.046934131	0.4979371	1.3806449	4.0700034	0.014320965	86.263158	2.557457	2873.6072
58	test	3	20.591307	0.648454	-0.45421047	-0.4974443	-1.2218089	-0.87960504	-0.44491483	0.89510392	-0.024069673	0.58153497	-0.22509532	-0.15859483	18.006442	0.25857997	-0.35905676	-0.43590734	-0.23199318	-0.58395005	-0.36354073	-0.5951519	-0.15878302	1.4407843	-0.24416197	0.068476903	0.35161006	0.030891657	0.25502826	4.5216325	8.8114631	-0.029876367	93.846154	1.7706148	2691.425
58	test	2	19.04487	0.78647725	-0.012986883	-0.33038035	-1.2907891	-0.041625515	-0.65323536	0.449982	-0.18510013	0.43727255	-0.51668632	-0.39618862	16.723295	1.112278	-0.33067497	-0.33893743	0.10441747	-0.33049338	-0.5080485	0.31755312	-0.5198123	1.1480431	-0.54455714	0.60328706	0.35892989	0.041920755	0.31871592	2.5162974	8.2040694	0.26192019	59.925926	1.5459274	2404.5709
58	test	3	20.380124	0.72352849	-0.19883008	-0.53587839	-1.3077312	-0.77438094	-0.36625656	0.49977521	0.00571936	1.2226031	-0.15104061	0.24652976	18.115452	0.3444517	-0.1083325	-0.16600019	-0.29723614	-0.41239675	-0.48347309	-0.19733439	-0.011101515	1.5247033	-0.086205173	0.30690584	0.3997226	0.030201393	0.33046808	14.865635	7.2174516	-0.031023462	81	2.1998028	2508.1391
58	test	2	19.105684	0.94465815	-0.24454327	-0.43330015	-0.91253453	-1.0250035	-0.26145344	0.091450519	-0.043312497	0.44230358	-0.42473214	-0.061642771	16.519826	1.0237837	-0.72237256	-0.48606296	0.21137975	-0.91373193	-0.42909807	0.58793307	-1.0216966	1.3898586	-0.40185881	0.26398993	0.15955613	0.082329918	0.32967592	27.391403	11.886404	0.43320315	60.125	1.7268951	2226.6313
58	test	3	19.861996	0.79112966	-0.1459022	-0.448504	-1.543928	-0.96372708	-0.74730674	0.34924087	0.54116036	0.33335852	-0.0088663025	0.30531291	17.563582	0.64255375	-0.38429719	-0.38668731	-0.59472069	-0.36259185	-1.1401576	-0.34896839	0.17623089	0.66983239	0.58056864	0.61592001	0.4622939	0.064143506	0.21347144	20.713428	17.893407	-0.064880384	61.651163	1.5134542	2335.6694
58	test	2	18.818032	1.0645267	-0.1147628	-0.46777203	-1.4166457	-1.049603	-0.37368126	0.56536422	-0.029443717	-0.14930724	-0.79012011	-0.18212528	17.023988	1.1731065	-0.66498672	-0.55899554	0.16642978	-0.44158467	-0.54445301	-0.34710537	-0.15412219	0.45701032	-0.18224592	0.34220023	0.33678791	0.053602119	0.29960933	6.8511318	11.058721	0.55150299	55.384615	1.5238914	2012.3187
58	test	2	17.37543	1.0148038	-0.36474545	-0.80433082	0.24655305	-0.62286505	-0.41582312	0.18139196	0.20321329	0.4818169	0.0086914345	0.54520794	15.505417	1.1304161	-0.53183099	-0.60400535	0.74126937	-0.72674044	-0.17331078	0.10276566	-0.56594938	0.10086165	-0.022045404	0.37476394	0.20495998	0.031098079	0.24554256	11.718701	10.806691	-0.52008702	62.5	1.6549962	2270.3657
58	test	3	20.710303	0.39667788	-0.066053224	-0.69078377	-1.2107241	-1.154846	-0.14515241	0.67297356	-0.087478603	0.45353886	-0.52815456	0.085782778	19.015507	0.2390387	-0.11503814	-0.64500222	-0.2303277	-0.96410548	-0.5506136	-0.18894404	-0.65782161	1.071471	-0.26749554	-0.042115187	0.37138655	0.050262755	0.29908512	6.0914904	5.6947181	-0.0098027607	95.314286	2.3041183	3089.3708
58	test	1	15.902715	0.70925342	-0.80338798	0.42444793	0.43037527	-0.80019911	-0.57376333	0.36723602	0.65309759	0.16037218	0.4319759	0.040087883	15.042498	0.7145225	-0.41258313	-0.51093828	0.74017607	-0.23154398	-1.3074859	0.83386018	0.0019117622	0.27584824	-0.79720754	0.60796522	0.26830461	0.081931274	0.26138555	15.876036	12.167935	0.27382287	82.178571	1.4486693	2354.1709
58	test	2	20.644815	0.54470909	-0.30612857	-0.43741585	-1.0701427	-0.80146183	-0.46418069	0.62068194	0.31901126	0.75820995	-0.55208513	0.43803504	19.348106	0.19265132	-0.68159675	-0.18281602	-0.37201782	-0.85396004	-0.89046959	-0.5351452	-0.67306057	1.3441598	-0.27016167	0.80324874	0.23056436	0.066414733	0.2906278	6.9527616	5.3960937	0.019784459	78.206522	2.2486497	2736.7556
58	test	2	18.150722	1.0373389	-0.20674689	-0.20618249	-0.42116824	-0.27386462	-0.75070306	-0.24523587	0.21658388	-0.21091523	-0.36352124	-0.50910974	15.858939	1.1986275	-0.55961571	-0.077716568	0.10222397	-0.13478485	-1.4328003	0.33017887	-0.056167309	-0.29439003	1.3717725	-0.15823805	0.43769161	0.058539605	0.26894058	2.4631847	7.6145185	0.32429046	56.115385	1.7424975	2148.0092
58	test	4	21.548803	0.71101891	-0.19949446	-0.47470234	-1.2617588	-0.93416742	-0.14967377	0.58729697	0.15045627	0.25039879	-0.4839292	0.22064342	19.947848	0.14677832	-0.51095425	-0.3309079	-0.46380903	-0.72193465	-0.50160272	-0.11630156	-0.55374709	1.500739	0.38011669	0.30289925	0.17665526	0.039792967	0.23706102	1.2125832	4.0373491	0.04451545	81.615385	2.59412	2825.6623
58	test	2	19.236026	0.76413666	-0.43055469	-0.65058448	-0.79682396	-1.0576341	-0.079306107	0.10269229	-0.58634806	0.97025938	-0.40006977	0.10038544	17.704067	0.67640591	-0.53614747	-0.28957862	0.30810392	-0.8909895	-1.2168239	0.11988679	-0.96540091	0.53538532	0.026300916	0.43993596	0.40075357	0.023558258	0.47264771	20.799963	10.364153	0.021886647	72.481481	1.8032546	2573.0251
58	test	3	21.473471	0.54387194	-0.15616738	-0.65777146	-0.83280454	-1.1388457	-0.5763902	0.23738205	-0.016159703	0.85666557	-0.48912909	-0.48889152	19.435426	0.52177133	-0.46509779	-0.56030997	-0.66015728	-0.95403426	-1.1483029	-0.78560504	0.053843567	1.2402702	-0.18604599	-0.1643335	0.42717071	0.060218236	0.31129766	1.1305285	3.6003861	0.020254539	78.976744	2.7622325	2792.7413
58	test	3	21.340962	0.84474969	-0.30647308	-0.28864395	-1.3359397	-1.2972403	-0.88089064	-0.54358563	0.16748584	0.017360094	-0.82126013	0.01575687	20.277608	0.36512853	-0.41530952	-0.019370318	-0.35151694	-0.78707015	-0.85376582	-0.061575537	-0.29696542	1.3738132	0.43786721	0.21795898	0.50822127	0.055088028	0.45807003	1.6010293	6.1019565	-0.011514248	66.428571	2.07409	2585.1526
58	test	2	18.997473	0.99419436	-0.7214458	-0.60960181	-1.0309582	-1.0487824	-0.79386313	-0.17352859	0.57665511	0.34492665	-0.18978727	0.50819909	17.505682	1.0029503	-0.84567803	0.0045924991	0.35480693	-0.84457944	-1.5975709	0.22729411	-0.41984449	0.60176972	0.34867806	0.42683176	0.2192967	0.074678621	0.30899382	7.535611	10.99421	0.052360391	53.962963	1.8094693	2005.5881
58	test	4	21.063106	0.62479837	-0.12288883	-0.60949826	-1.0763892	-1.3740438	-0.28689061	0.28416206	0.022200267	0.26204779	-0.79030137	0.18240993	19.750516	0.40385939	-0.37013055	-0.088152632	0.033201253	-0.85185193	-0.34336113	-0.61766898	-0.50107339	1.6455554	-0.26068744	0.61261886	0.39014993	0.072521442	0.36817606	3.9562513	5.452895	0.064725542	76.632353	2.2563593	2642.6697
58	test	4	21.365105	0.62584799	-0.45491639	-0.49552994	-1.1069968	-1.0702553	-0.2351511	0.38143443	0.051311081	0.49958121	-0.25744572	-0.48633256	19.495302	0.55076697	-0.51007741	-0.097686298	-0.76512378	-0.91584155	-1.047294	-0.15801574	-0.45061718	0.53531777	-0.033924149	-0.083188846	0.52554731	0.05635213	0.40183563	1.7433635	3.8073262	-0.01671962	70.272727	2.6816884	2562.2777
58	test	3	19.550483	0.65022642	-0.26455563	-0.19866663	-1.2487477	-1.2028213	-0.40270647	1.2103048	0.075224165	0.1295538	-0.19502882	0.15800592	16.301703	0.47560533	-0.75752836	-0.11564618	0.0024391984	-0.16425946	-0.39206901	-0.013585701	-0.024302358	0.60833729	-0.021904571	0.45390593	0.16035197	0.033682964	0.20489643	62.953433	11.483458	0.06795661	75.409091	1.6406275	2458.2762
58	test	4	20.678279	0.61912709	-0.293953	-0.6006694	-0.95779956	-1.3340756	-0.47289121	0.62201032	0.27334587	0.2757572	-0.52231688	-0.45105447	18.151315	0.33595561	-0.48744799	-0.25294762	-0.55620392	-0.81716169	-0.7640501	-0.045198591	-0.22320788	0.77339852	0.15411613	0.0025650116	0.50521911	0.047320061	0.46454954	4.9177884	5.8383511	0.014148678	86	2.3079123	2552.4526
58	test	4	18.873802	1.3349635	-0.39291456	0.47511103	-1.0505345	-1.156405	-0.41830477	0.53344927	0.49643163	0.22153322	-0.78336047	0.76612332	18.354112	1.3713384	0.097220492	0.65951	-1.086632	-0.97484402	-0.19180368	0.026768612	0.6503778	-0.23665849	-0.82557684	0.50433935	0.23574278	0.061158097	0.30429654	2.6721529	7.2106892	0.16555218	32.641026	1.8478314	1776.1249
58	test	1	16.408781	1.2830806	0.12697839	0.68882722	0.065724674	-0.29981795	-0.74371328	0.48096494	0.29140256	0.092624676	0.16621834	-0.71653282	15.506347	0.97872592	-0.77875407	0.20489178	0.055557327	0.086792282	-1.0682663	-0.30764884	-0.29072599	0.92147391	-0.1455955	0.14712223	0.21845935	0.080666385	0.21101183	1.9765243	6.4983615	-0.39215631	59.961538	1.9711348	1846.9495
58	test	2	20.101415	0.4194207	-0.20443525	-0.27274158	-0.75727262	-1.2675937	-0.47774157	0.77802732	0.47511586	1.0992589	-0.12148786	0.50033724	16.832268	0.29791423	-0.66133445	-0.20564488	-0.28673135	-0.28593958	-0.32713218	-0.12395054	0.22683087	1.1924121	-0.0099903803	0.9850598	0.55291671	0.049245527	0.33700257	39.494532	18.581014	-0.032973087	89.042254	1.5351411	2691.7775
58	test	2	18.149193	0.82919124	-0.42372298	-0.37596258	-0.30198634	-0.90926758	-0.81611527	-0.2412065	0.50598944	0.60162657	0.026960282	0.3770673	16.171878	0.55869398	-0.67160288	0.097671227	0.20599365	-0.67417195	-1.4121522	0.62573072	0.063796532	-0.63059548	0.93983734	0.23432509	0.21766787	0.051701699	0.29374999	15.300073	12.361145	0.091027672	72.52	1.250452	2349.6912
58	test	4	20.879702	0.5704458	-0.36273352	-0.72540479	-1.3290318	-1.2862085	-0.40863962	0.477669	0.10682909	0.70120188	-0.45553406	-0.11427085	18.510687	-0.046201786	-0.30942191	-0.25072281	-0.71045628	-0.769053	-0.76068269	-0.25112982	-0.12662382	1.9280059	-0.053794656	0.16961761	0.56154688	0.0613064	0.22602969	3.6193162	8.0906153	0.040198989	87.246154	2.0472363	2614.1004
58	test	3	19.682011	0.96423055	-0.061911235	-0.29569235	-0.5206496	-1.0404574	-1.0984999	0.40286898	-0.16918519	-0.28293177	-0.0079743817	0.14427304	18.629354	0.74932258	-0.79998737	-0.27454743	0.26956951	-0.79303975	-1.3174612	0.17940022	-0.97354077	0.548673	0.40790608	0.10759719	0.59487343	0.072037473	0.24285496	2.9922209	6.7920655	0.29841831	65.774194	1.8150263	2346.7481
58	test	2	18.556414	1.0257998	-0.23024163	0.16656796	-0.33012522	-0.19000446	-0.67383256	0.27763598	0.28773866	0.16985156	0.1112814	0.016535272	16.781831	0.95354863	-1.0624021	-0.25238387	-0.063838247	0.19911876	-1.1524912	-0.17639775	0.51118679	-0.48736452	1.2568978	-0.025947797	0.16918294	0.046486683	0.25857757	3.5687144	7.1243617	-0.065079555	63.04	1.672928	2135.799
58	test	4	21.067153	0.53451695	-0.30033223	-0.72083123	-1.0570108	-1.0322647	-0.39412115	0.64713762	0.05654964	0.44148722	-0.44389916	-0.0062246445	18.587655	0.25948958	-0.24831872	-0.37537387	-0.59994699	-0.64079546	-0.7655121	-0.60964568	-0.13367989	1.3702182	-0.060273041	-0.16956714	0.18579137	0.072062064	0.19842574	1.5862271	5.0321769	-0.020138315	90.452381	2.401078	2675.452
58	test	3	20.592129	0.3632738	0.068286998	-0.22850136	-1.2207565	-0.94723556	-0.046997521	0.77539747	0.1082389	0.14030531	-0.26944657	0.60255871	17.4854	0.02545645	-0.27806475	-0.21548109	-0.18574954	-0.60625501	-0.48544156	-0.011090699	-0.30212299	0.79897009	-0.46883784	0.72792915	0.20973006	0.090808119	0.35920222	8.6751228	14.189279	-0.036732097	107.90909	1.5529787	3086.9047
58	test	2	18.744113	0.83221045	0.0023004797	0.19667029	-0.37288001	-0.57466729	-1.3954515	0.23068096	0.34664533	-0.79442276	0.24188246	0.64904782	17.111714	0.52080266	-0.73520147	-0.10742661	0.053829923	0.6322063	-1.9208474	0.4950933	-0.30918378	-0.60936144	1.4914682	0.054207664	0.35279021	0.11508528	0.24244106	5.1339741	9.7900762	0.13830672	82.275862	1.632177	2641.3665
58	test	3	19.014673	0.92598667	-0.70738291	-0.39614464	-0.35640026	-0.2104445	-1.1367458	0.66030726	0.56686141	-0.034008626	0.84728257	0.041285154	16.851464	0.59539483	-1.1237983	-0.19893912	-0.034302639	0.80281703	-1.1235085	0.69352824	0.35820434	-0.73490905	1.6776649	-0.70862953	0.11608118	0.060457002	0.22765443	15.316241	12.429658	-0.11748784	71.115385	1.4111616	2236.5028
58	test	3	21.60083	0.72686011	-0.14392866	-0.56542421	-1.3082725	-0.75901993	-0.73371052	-0.386665	-0.089199978	0.40421564	-0.28670016	0.11610206	20.936948	0.1400179	-0.53450944	-0.045621727	-0.82729864	-0.67673411	-0.78552872	-0.29568375	-0.17990648	1.3340454	0.36703339	0.22261038	0.4981985	0.067698493	0.18511068	1.5515496	5.0110044	0.027051355	68.208955	2.4288662	2678.1732
58	test	2	19.281182	0.88025924	-0.28547468	-0.22805878	-0.38806905	-0.73886889	-0.6782457	0.79241206	-0.077071695	0.02490995	0.36032183	-0.30571442	16.423837	0.95531086	-0.81814223	-0.12564969	-0.20238248	-0.28787626	-0.77240199	0.64776062	-0.75677336	0.81840403	0.73682077	-0.049390317	0.15858447	0.04277926	0.41548629	8.7683608	13.516561	0.10513296	64.772727	1.615853	2360.7374
58	test	3	21.198237	0.6353917	-0.3080213	-0.61274303	-1.1018948	-1.0325005	-0.56346488	-0.060471185	-0.2568454	0.78473996	-0.49148171	-0.2380346	19.156868	0.13805429	-0.37738164	0.027329556	-0.69480086	-0.81962111	-0.69801981	-0.20969053	-0.59739256	1.3743891	-0.30313129	0.046879831	0.57126608	0.05082022	0.34694568	5.7249646	5.5838912	0.00064605952	73.72549	2.3893733	2541.3276
58	test	3	21.09362	0.90597981	-0.48863869	-0.70105772	-0.015384355	0.3248393	0.19286207	0.38404208	0.13299052	-0.17894957	-0.091568995	-0.088304698	18.848138	0.10358647	-0.58000368	-0.71618836	0.34588351	0.4511638	-0.60227375	-0.033775733	0.76879087	-0.40626706	0.78276922	-0.058842583	0.31575691	0.037858912	0.24237173	7.3153388	5.750124	-0.060694341	87.578947	2.3377408	2667.9334
58	test	3	20.106534	0.75360755	-0.021352162	-0.38886912	-0.49075169	-0.068652591	-0.11046975	1.100206	-0.51215895	0.11541157	0.20864534	0.17850441	16.901968	0.47900072	0.024360726	-0.56836783	0.16471445	0.16636888	0.12081528	0.56578164	0.047231886	0.014939402	0.52913491	0.11069933	0.21909123	0.034635636	0.36085304	14.965309	14.709032	0.03175145	99.906977	1.6452921	2677.2354
58	test	3	20.584356	0.87637644	0.092194576	-0.28174703	-0.5115385	0.11120414	0.44741777	0.99630432	-0.013137839	-0.024937869	-0.19913997	0.060821379	18.386685	0.33813252	0.18312093	-0.27798616	0.31856477	0.1123338	0.028200282	0.5896449	0.51475632	0.48688775	0.87932556	0.5713886	0.22540864	0.058253668	0.30364276	18.412996	6.8620063	0.042332007	87.4375	2.2474847	2495.0469
58	test	3	19.154196	1.0994213	-0.17485111	0.099803898	-0.053390927	-0.77664224	-0.18970841	1.7625565	0.87924837	-0.58451623	-0.04215931	-0.036554908	18.053816	1.001333	-0.36153483	-0.25573658	0.38788588	-0.42717563	-0.62532462	-0.0033641801	-0.2998178	0.56137803	-0.97102443	0.76130508	0.18904588	0.053610878	0.20075906	1.8727811	5.8914546	0.11158256	64.333333	1.8294797	2304.7619
58	test	10	17.604466	1.2333386	-0.039569738	-0.56860305	0.05970971	-0.60225786	0.040431398	0.76351454	0.23622899	-0.041061035	-0.84846072	-0.17964914	17.42726	0.85595507	-0.1710056	-0.65905096	0.20229008	0.5970582	-0.82904148	0.95883604	0.4249474	-0.21154254	-0.44032143	0.48234711	0.25870756	0.063854954	0.1701219	1	5.8801082	0.10583637	57.888889	1.8095733	2407.0592
58	test	3	20.365105	0.72460906	-0.077690576	-0.67291024	-1.0226961	-0.26115009	0.92145014	1.0933123	-0.32246071	-0.21893059	0.024017653	-0.74130894	18.707797	0.19972761	-0.23929095	-0.53252708	-0.50583032	-0.10596889	0.77087731	0.3726894	-0.58475556	1.0001798	0.41316757	-0.23415957	0.58533093	0.022971815	0.31056081	15.736992	6.7871665	-0.011750129	94.225806	2.2418712	2753.2017
58	test	3	18.740203	0.32085864	-0.098893128	1.1688001	-0.45121317	0.26506431	0.37205777	1.5493061	0.044284238	-0.81430706	0.22005795	-0.14607694	17.201361	1.014931	0.16776102	-0.16971539	0.1369315	0.20080699	-0.53212042	1.0056066	-0.25196723	-0.125679	0.28275737	0.32409036	0.097662409	0.030928752	0.2043571	2.0705853	11.338553	0.1059953	55.561644	1.3588949	2545.0801
58	test	2	17.011215	1.2947203	0.068105426	0.91457042	-0.40657594	-0.39158866	-0.45339874	0.87389642	-0.99638594	0.36791549	0.38064726	-1.106982	15.973574	1.2935523	-0.14905393	-0.18990772	-0.0070360596	0.93181481	-0.75228521	0.66560014	-0.53500281	0.0059191082	-0.033451381	0.44691741	0.15455764	0.04010629	0.22993552	0.98348787	4.5526382	-0.034586351	56.225806	2.1932413	1937.5114
58	test	3	20.333055	0.65494482	0.0028528284	-0.10301023	-1.1811097	-0.15582623	0.50117653	0.76219761	0.050361693	0.10006455	0.27754258	0.014045764	19.314748	0.41191513	-0.14971607	-0.14217526	-0.6363514	0.32048904	0.098336603	-0.14608861	0.49846383	-0.012033516	0.70083923	0.28814381	0.29477002	0.070513613	0.21206422	5.1587648	10.870203	0.013699666	89.818182	1.6337719	2839.3216
58	test	3	18.510356	1.1500652	-0.11685103	0.59028123	-0.26589781	0.17922714	-0.0065377415	0.96121273	-0.046513334	0.1982277	0.76570764	-0.3806061	15.676244	1.1738881	-0.29150295	0.053138675	-0.56571841	0.43291917	0.11019229	-0.0057709372	-0.23472419	0.35172017	0.62389057	0.62645096	0.16657421	0.051958494	0.23596459	3.5040355	12.310991	0.24700181	53.15625	1.3012867	2043.4311
58	test	2	20.675427	0.95083183	0.046210891	-0.33158718	-1.0396219	0.057030381	0.13496895	0.017457878	-0.13222383	0.05643905	0.37734681	0.22975406	18.54451	0.6314441	0.085777945	-0.011808359	-0.31875178	0.20075579	0.049362932	-0.58269095	0.19893198	0.22355763	0.71726213	0.46245605	0.35486993	0.03240396	0.35306134	14.043776	7.6741959	0.00043249932	66.076923	2.1459114	2326.8627
58	test	3	20.305252	0.91389468	-0.18413568	0.10881271	-0.88679666	-0.60757008	1.0621313	0.87507269	0.69299256	0.2689617	-0.20543041	-0.10529826	18.355635	0.64255539	-0.058459266	0.15956568	-0.054755117	-1.3427484	-0.15972054	0.18768066	-0.60779467	1.4725618	0.4577094	0.035463211	0.34498718	0.079460557	0.27199528	14.46908	22.650133	0.00062299091	73.386139	1.3949015	2390.6323
58	test	2	16.112856	1.1087631	-0.12931474	-0.027023988	-0.29981874	0.23276647	-0.42482759	0.66831707	0.70708248	0.70434842	-1.0795264	0.71212511	14.051225	1.3942894	0.32418536	-0.57972501	-0.022260882	0.40544889	-0.12701595	1.432867	0.23936394	1.0741735	-1.1146111	0.32685029	0.040657626	0.096170592	0.27561629	4.1959013	6.2237402	-0.089683569	48.210526	1.9541498	2167.4584
58	test	3	20.515213	0.72769365	0.64051687	0.48440259	-1.0438852	0.16200112	-0.29243433	1.226593	0.31712762	-0.14671328	-0.20961511	0.12935636	16.461557	0.73473461	0.10487967	-0.16384412	0.034885659	0.00047485918	-0.33573452	0.25097034	-0.074395557	0.2645363	0.88149828	0.44437855	0.66931036	0.04156977	0.3393034	9.3509445	24.737458	-0.026475366	83.567568	1.376858	2670.8406
58	test	2	17.761724	1.1006632	0.23379691	-0.097502475	-0.40143689	-0.050213223	0.039356305	1.3217034	0.077482961	0.23043859	0.53792057	-0.47459229	15.857888	0.86162133	0.093983336	-0.75134914	0.61685858	0.33699722	-0.48156471	0.79390088	-0.13934723	0.010463671	1.1957164	0.46591682	0.080355761	0.036494071	0.28732445	11.980027	15.838667	-0.069373491	72.1	1.2797071	2379.1756
58	test	3	20.90683	0.81678925	0.14756602	-0.2056032	-0.7883845	0.43045496	0.42139217	0.77715871	0.034659706	0.083595118	0.044323193	-0.21763596	18.637424	0.2973153	0.026658432	-0.10824061	0.036218191	0.44276749	0.045580806	-0.11728733	0.38678063	0.85266464	0.46348399	0.3913645	0.31528204	0.038225817	0.36123412	7.3653167	8.8043495	0.077395894	95.642857	1.9861862	2785.9036
58	test	3	20.849276	0.85280724	0.39757143	-0.46010069	-0.45166867	0.53186299	0.41572526	0.6383645	-0.60528522	0.3519029	-0.45088248	-0.50542609	16.799412	0.49342617	0.42605692	-0.3997972	0.35274297	0.22446787	-0.032412585	-0.38267865	0.22832736	1.3015695	0.24271853	0.59729826	0.49232338	0.040062106	0.30263977	4.9649107	9.9875216	-0.023369288	116.97872	1.8049221	2911.2891
58	test	3	20.943968	0.77424312	0.40911782	-0.10819159	-0.54381153	-0.18031776	0.14861177	-0.078782878	-0.099606215	0.8483849	-0.31001276	0.28870152	19.303444	0.21397499	0.47292363	0.50484988	-0.023483214	0.33456265	0.38851833	-0.58583808	0.53441864	2.0443402	0.85393655	0.49176899	0.3494112	0.033865706	0.44398606	5.0413387	5.1990099	-0.0049225537	85.405405	2.4528811	2828.9614
58	test	3	20.360436	0.8107771	0.23505786	-0.33537554	-0.65402403	0.77693327	0.43116099	0.25009669	0.24495652	-0.097523425	-0.13837044	-0.23491036	18.266813	0.12296483	-0.038704334	-0.31409929	-0.68731841	0.38774976	0.3857775	-0.28635184	0.29458588	1.1865905	0.88425876	0.13943427	0.71748754	0.025592159	0.25661927	8.643175	13.948064	-0.04478623	111.9375	1.6362386	2784.6768
58	test	3	20.776307	0.7966275	0.36699554	-0.20261997	-0.65864388	0.29536617	0.50698314	0.7452156	-0.046654887	-0.091368477	-0.14821637	0.23914378	19.192116	0.55384613	0.32495212	0.22197021	-0.37114206	0.80067304	0.45981995	0.16703631	0.4468935	1.2065053	1.1354198	0.28269901	0.7281966	0.028669231	0.53268332	6.0325893	4.9236784	-0.052926643	69.694444	2.488157	2572.8286
58	test	3	16.777212	0.7257519	0.37902429	-0.10024665	0.21551279	-0.031584086	0.52573603	0.95443549	0.50210255	-0.33449457	0.42294669	-0.42932112	14.321206	1.2299135	0.18347292	-0.81870625	-0.29553104	0.49459323	0.23560931	0.53226621	0.18184742	0.50994569	0.43289411	0.27677284	0.05849515	0.022283664	0.24112576	3.0939245	5.6987434	-0.0037692943	54.2	2.000176	2471.5246
58	test	3	20.612587	0.46377354	0.70769794	-0.11864865	-0.75492163	0.017889087	0.43518664	0.85251208	-0.90851591	-0.37779371	-0.42530202	0.13337776	19.248298	-0.0057711609	0.12694484	0.10121577	-0.45147405	0.4015546	-0.098701367	0.5359078	-0.20611645	1.0275369	0.42404815	0.79916455	0.62586827	0.024467835	0.25075118	5.4354395	16.522286	0.020482156	116.05505	1.1626046	3250.3709
58	test	2	21.346384	0.52698171	0.21139156	-0.24193395	-1.0875309	0.0096992265	0.026921577	0.53688656	-0.32772214	0.14445847	-0.044830697	0.22167746	19.563692	0.043867993	0.24742648	0.3958226	-0.28367584	0.38176654	-0.26169591	-0.20096633	-0.98931079	0.13699648	-0.069133468	0.065425498	0.12172503	0.04536163	0.31590062	6.6881382	4.1898701	-0.031327575	101.23529	2.5581421	2942.1083
58	test	3	19.818491	0.60099761	0.75877248	1.0731542	-1.5801234	0.39190418	0.061820083	0.16055903	-0.41678065	-0.50160031	0.059116126	-0.21940195	17.330294	-0.29183344	-0.73881376	0.66649565	-0.52326452	0.5330819	0.58160155	-0.27862975	-0.44812762	0.7454811	0.80509617	0.053021582	0.33742811	0.034754095	0.27637411	10.148263	18.300296	-0.12696089	112.05	1.3165841	2965.9335
58	test	3	20.586174	0.73544915	0.31354737	0.18897797	-0.69515961	0.61661191	0.27539995	0.61616107	-0.43437272	-0.067974262	-0.11467091	-0.18432273	17.69627	0.38787615	0.098073098	0.094068865	-0.5722809	0.72759482	0.96603725	0.03292682	-0.17379366	0.75648854	1.4018092	-0.047740702	0.52482266	0.038323286	0.39661506	8.6213903	17.994258	0.073687641	98.110092	1.4983994	2854.0811
58	test	2	16.938277	0.99305747	0.45523744	-0.54747699	-0.78559213	0.34223073	0.050446009	0.53861929	-0.26387887	-0.5231962	0.1495598	0.93741993	14.492309	0.56826319	-0.00507378	-0.57484383	0.16381387	0.79095548	-0.08354881	0.39299302	-0.043437554	-0.11797912	1.488978	0.84672444	0.32806592	0.030865222	0.16354968	97.065948	44.041585	-0.23746822	86.15625	0.53508145	2562.7534
58	test	3	21.048288	0.61210733	0.2093667	-0.15546015	-0.50134716	0.33773622	0.25639387	0.7258214	-0.21544941	0.25715653	-0.2894117	0.092604911	19.483051	0.26824364	0.29427514	0.15233814	0.19632429	-0.36368352	-0.35664241	-0.46939717	-0.88713652	0.95869002	0.20830492	-0.32011246	0.4172645	0.054973281	0.34129927	7.1636643	4.9968894	-0.02133525	90.486486	2.4243844	2874.5442
58	test	3	20.166264	0.81526114	0.3413509	0.20247948	-0.25600192	-0.21976926	0.22306172	0.14780153	-0.055268236	0.4381301	-0.017285751	-0.1690481	17.367398	0.029088089	0.23076007	0.02480311	-0.08328568	-0.34956643	0.46229696	-0.067109858	-0.046736644	1.5618092	0.52963122	0.38912171	0.34839473	0.02674559	0.33013885	12.337883	12.492097	0.12528151	116.84091	1.751495	2869.712
59	valid	4	19.416972	0.40869216	1.0101103	0.83209187	-0.37748398	0.63740685	-0.66500702	0.1895047	0.0940559	-0.16366977	-0.66480516	-0.20348194	19.514173	0.34974307	-0.012739591	0.39489626	-0.96443952	0.70184624	-0.56715304	0.032043557	0.48435377	0.50190881	-0.59142758	-0.10602581	0.20317408	0.098825993	0.36813649	0.71981167	6.4670972	-0.00046029952	107.43243	1.8615652	3088.6417
59	valid	4	21.188858	0.21251519	0.60332786	0.024205494	-1.3411443	-0.79424019	-0.78826837	0.37793314	0.2221602	0.38936349	0.5371746	-0.16943683	17.940284	0.31830179	-0.41349834	-0.077497679	-0.86726145	0.24913993	-0.34233468	-0.10640912	-0.145104	-0.071130462	-0.52613191	-0.082258887	0.42169579	0.13406532	0.24947038	2.0669468	6.2692958	0.06765242	102.9375	2.1524539	3232.6618
59	valid	1	17.417135	0.83765114	-0.26345048	0.52876371	-1.0939756	-1.2356035	-1.6010907	-0.16864901	-0.92509469	-0.22161661	0.66940611	-0.070019422	18.525889	0.59136893	0.3870923	0.36352172	-0.95835366	-0.57739283	-0.49990125	0.070997302	-0.45988043	-0.33015201	-0.24107391	-0.3273024	0.68125298	0.15342426	0.17972472	0.85454382	4.581695	0.00065610058	74.965517	2.2289616	2617.8189
59	valid	5	21.296258	0.40626049	0.088997759	0.52950361	-0.95446479	-0.30808732	-1.4351166	0.27398049	0.27839358	-0.54497229	0.023385892	0.005305026	18.267956	0.56287612	-0.53092457	0.43783868	-0.47316762	0.95536359	-0.76237587	0.43699876	-0.54061585	-0.92185792	0.26929528	0.63680055	0.30303222	0.12320295	0.55072431	3.6268471	5.9566428	0.054901785	92.984615	2.214692	2892.7662
59	valid	4	21.134292	0.10339556	0.34417203	0.6856098	-1.1005272	-0.18225725	-0.6998645	0.47950375	0.36032782	0.30976802	0.23546508	-0.071528719	18.884329	0.27669919	-0.068222759	0.38095087	-0.68292304	-0.0057761566	-1.2172744	-0.035041275	0.087683742	-0.68991903	-0.231083	-0.21643267	0.28791723	0.041127052	0.35419093	1.7921481	5.3900046	-0.019539404	118.31373	2.3123634	3314.9595
59	valid	4	19.723426	0.74631588	-0.037221903	0.24659464	-1.0126171	-0.27696517	-0.99883096	0.02928013	0.49626781	0.56741271	0.44502508	-0.91395002	16.877191	0.038277859	-0.22548179	0.25716662	-0.52203998	0.93718438	-0.91069302	0.089879109	-0.36367825	0.26390888	-0.31988877	-0.47693027	0.23407821	0.040353026	0.34316141	35.765769	12.031173	0.063565833	125.09524	1.755068	2794.4721
59	valid	4	21.257344	0.28546142	0.58340612	0.59529123	-0.93091687	-0.29563153	-0.8721557	-0.39480828	0.20994997	0.36428221	0.1381448	-0.2627026	18.145934	0.059726836	-0.039203321	0.29872174	-0.74566	0.72368086	-0.99327574	-0.090891818	0.062853088	0.060185609	-0.59881213	-0.26060925	0.27011399	0.084823249	0.30403696	3.2514765	8.4982847	0.023068077	107.45333	1.92156	3079.0982
59	valid	3	21.002412	0.64655408	0.41399051	0.34914055	-0.98437337	-0.4085741	-0.85870567	0.27410874	-0.33575853	-0.56217168	0.20820081	0.095110532	19.607713	0.78707087	0.16061602	0.58043964	-0.97186506	0.68664356	-0.7523349	1.0488904	-0.16529534	0.03680777	0.5914169	0.47185687	0.36206228	0.06733557	0.33535444	2.7066103	6.2923816	0.08820763	103.84127	2.20913	2555.3081
59	valid	4	20.775973	0.14123085	0.58188484	0.67971694	-1.2090549	-0.14489243	-0.33107495	0.17863456	0.37294583	0.42701343	0.063857921	-0.048701537	18.772469	0.098764509	-0.42067399	-0.092638796	-1.2012411	0.063004655	-0.77041625	0.53603128	0.27661697	0.22937898	-1.1197857	-0.28271416	0.083509694	0.11212761	0.24747225	5.705181	8.4932967	0.026658104	122.78431	1.8831582	3291.6553
59	valid	3	18.66825	0.42854562	0.61504533	0.66783324	-1.5851725	-0.934448	0.11226154	0.68851805	-0.56950868	-0.54340949	-0.22404932	-0.31838532	17.038521	0.075833523	-0.77031395	0.79203548	-1.5299586	-0.88104943	-1.9706803	0.26112442	-1.1587537	-0.49524928	0.12468357	0.89884481	0.35262455	0.16219939	0.34023232	5.0643965	7.6483891	0.179758	108.86364	1.8885376	3024.9831
59	valid	3	20.995321	0.41349582	0.66106248	0.84574149	-1.013802	-0.44344429	-0.56952892	0.14048699	0.38965246	-0.21990083	0.33949443	-0.011667172	17.483956	0.00067388414	-0.4028738	0.50038674	-0.86631257	0.064672988	-0.63557338	0.1533912	-0.15955692	-0.47808686	-0.74628127	-0.025679507	0.39099556	0.070417035	0.41858266	6.73221	9.0072596	-0.074530536	122.57407	1.8792748	3150.6368
59	valid	3	19.416676	0.38894244	0.63574796	0.59396794	-1.2138432	-1.0231315	-0.33250159	1.1298003	0.21445949	-0.23115812	-0.70175767	0.22199752	17.24637	0.23562904	-0.71379463	0.28185822	-1.314811	-0.33458053	-0.42201468	1.4053941	-0.44029997	-0.68331365	-1.11583	-0.11822126	0.28553092	0.21505173	0.3722944	11.526386	8.9791933	0.10838373	102.47826	1.7757076	3162.3998
59	valid	3	20.838834	0.31679439	0.51264899	0.49070468	-1.4939549	-0.56515474	-0.48065189	0.63328094	0.54825527	0.10287977	0.65637884	0.38480884	18.668957	0.010073456	0.029724324	0.32505226	-1.2245541	-1.0424932	-0.90537959	-0.00032420145	-0.35392286	0.34801574	-0.41964404	0.63226511	0.14616465	0.065869353	0.30176231	9.184157	6.7621899	0.088083321	113.88571	2.142699	3180.4212
59	valid	1	18.539693	0.35359119	0.72225989	0.88456911	-1.5053234	-1.1730838	-0.053243083	0.54210001	-0.079004185	0.44624021	0.30304677	-0.26072254	17.05068	0.29393609	-0.39597061	0.46375356	-1.2248493	-1.1049335	-0.84498077	0.013004951	-0.66365551	-0.27765312	0.059529417	0.40123583	0.48652502	0.021989625	0.40508256	11.652633	12.038249	0.69010645	94.8	1.5477722	2892.7186
59	valid	2	20.85442	0.65080666	0.72234562	0.81685277	-0.57322282	-1.0190787	-0.65732645	-0.0015663293	-0.80650285	-0.33221973	0.87203067	-0.32361295	18.654804	0.21152964	-0.052074176	0.67994586	-0.58869939	0.29139706	-0.7403317	0.25596226	0.21387127	0.3785266	-0.79400545	-0.26073258	0.53981905	0.084391406	0.40771217	1.2382346	8.9633367	0.15555303	108.85714	1.891966	3042.7248
59	valid	3	19.418711	0.5590712	0.55744406	0.59150277	-1.2609769	-1.2723083	-0.38336144	0.75079983	0.047937083	-0.16251838	-0.59672395	1.0235571	17.00956	0.34419836	-0.32066535	1.2624931	-0.89564659	-0.21097336	-1.1528536	0.39470723	-0.96421796	-0.58854461	-0.95348698	-0.24437321	0.30536338	0.08907004	0.31733549	21.296121	8.4278709	0.12187578	95.111111	2.002071	2731.4414
59	valid	4	20.6516	0.31812949	0.060342033	0.31368172	-0.50410311	-0.30362181	0.096739104	0.59086996	0.62208165	0.25885786	-0.34032173	0.001155138	19.871806	0.40997194	-0.44943249	-0.39233138	-1.0828872	-0.35188621	-0.8771582	0.51554061	0.74956679	0.60093933	-0.75271938	-0.68138368	0	0.082859781	0.21453378	2.0455345	4.0543496	0.057474628	95.627907	2.299803	2991.0275
59	valid	3	20.693727	0.46654061	0.71868896	0.071125416	-1.6279245	-0.62950985	-1.125516	-0.16678687	0.23321695	0.32233568	0.25996795	0.010130218	19.904379	0.6023146	0.010542607	-0.67922062	-2.0530788	-0.61155717	-0.52716324	0.23241379	0.16696215	-0.39105406	-0.35648915	0.41152408	0.43250007	0.073236654	0.2797692	1.2656522	4.409694	-0.079062045	58.8	2.4869693	2557.9954
59	valid	3	20.739832	0.67620149	-0.33651211	0.51824283	-0.74301748	-0.47756082	-0.66942048	-0.12300644	0.92830839	-0.41567974	-0.14395391	-0.099314341	17.887545	0.71758455	-0.61003625	-0.0029836482	-0.015180897	-0.18640158	-0.98890791	-0.37183939	0.10505189	-0.47746383	-0.54788283	0.86332757	0.31323776	0.13554576	0.30550579	6.6427555	7.6432239	-0.0089361805	73.377551	2.0707382	2395.2741
59	valid	5	20.822626	0.50288694	0.31507625	0.5811978	-1.4681498	-0.55830582	-0.70947617	0.33589593	0.16577376	0.21667145	-0.15492679	0.18050636	19.636792	0.53268661	-0.37998333	0.60057752	-0.79588698	-0.3243003	-0.60389427	0.11837626	-0.017391713	0.28973388	-0.96162405	0.099134622	0.45567385	0.093894586	0.25659437	2.6241152	6.9137392	0.014245372	86.453125	2.100909	2666.7019
59	valid	2	19.933053	0.89768546	0.48119953	0.49935268	-1.2883582	-1.0328333	-0.29735675	0.34339146	0.10417041	0.4821169	0.12351543	0.031325037	18.405858	0.92617991	-0.1481228	0.28901115	-1.4170197	-0.80413458	-0.56754891	0.3512892	-0.7393339	-0.87491268	0.19072216	0.1628317	0.2562372	0.044144605	0.33017485	3.4998216	5.1736234	0.12834963	54.25	2.2230449	2287.8013
59	valid	4	21.011747	0.45384389	0.44789886	0.50193144	-0.95083067	-0.98550591	0.062253721	0.41521704	0.6855178	-0.11498787	0.78154702	-0.033543066	18.118061	-0.13048426	-0.20556731	0.37057211	-1.1899048	-0.59941649	-0.50012817	-0.037779088	0.48542101	-0.20466854	-0.021919921	-0.13330707	0.11717172	0.078828691	0.27235448	1.0562309	6.6021365	0.035903854	135.17308	2.1526498	3322.4954
59	valid	5	20.587248	0.14440938	0.55818354	0.86870352	-1.5608902	-0.74216703	-0.36638796	0.60685207	0.10221077	-0.057262792	0.37921542	-0.20762181	18.360199	-0.019856395	-0.43217465	0.31396339	-1.3611915	0.0029670283	-1.0776485	0.12149989	0.20436466	0.05424445	-0.15142113	-0.13078038	0.12712182	0.048012007	0.20631641	2.5486492	6.5583016	0.040992032	130.52083	2.013629	3276.4726
59	valid	1	19.016349	0.46969058	0.70365038	0.55777954	-1.588887	-0.89058623	-0.59688516	0.3301127	-0.27754083	-0.40807483	0.50037488	-0.40693148	17.345423	0.35225311	-0.10851043	-0.035540469	-2.1396661	-0.89331881	-1.0838039	0.44467473	-1.0139502	-0.25852101	0.44861822	0.63193901	0.46768047	0.030964695	0.66875714	3.7021782	5.271002	0.10057851	77.777778	2.0649699	2967.511
59	valid	4	21.080362	0.36996498	0.48033758	0.58936964	-1.2579463	-0.77414728	-0.49656934	0.97167102	0.1734575	0.69503333	0.33591873	-0.47574847	18.433399	0.13224009	-0.10964563	0.34510244	-1.1391594	-0.70009213	-0.83218323	0.17583909	-0.052285492	0.26280594	-0.1129505	-0.08277033	0.23495102	0.036498378	0.21885471	9.561565	5.4099508	-0.024588825	112.82051	2.2906292	3129.7288
59	valid	2	19.373589	0.15282209	0.63982304	0.48554062	-1.6505543	-0.31039555	-0.48637713	1.0485397	-0.59787363	0.37927375	0.47989766	-0.16218015	16.574063	-0.1939627	-0.26875752	0.061691434	-0.82493175	0.53284373	-0.52357215	1.0825539	-0.63006267	-0.20966303	-0.081167431	-0.068336254	0.28080453	0.022010349	0.41266955	35.220572	8.2432608	-0.067852509	141.83333	1.8513086	3258.1468
59	valid	2	18.715208	0.71898864	1.3816019	0.73543762	-0.91398459	-0.87939956	-0.29438327	1.1660108	-0.28170745	0.28767231	0.32612772	-1.0672654	17.187443	0.70071664	-0.36686355	0.25857685	-1.4549402	-0.92776085	-1.60132	0.77798341	-0.62634963	0.0022756685	1.3273566	-0.023872227	0.16164562	0.058477109	0.45673974	3.1748993	6.3378001	0.058088176	64.666667	1.9690721	2610.3064
59	valid	3	19.926277	0.13664047	0.77822297	0.9137208	-0.66608537	-0.04840864	-0.30301538	0.22185895	0.30720884	-0.56405562	-0.81413079	-0.14539507	19.376229	0.30705082	0.093931839	-0.11204096	-1.360144	-0.41282024	-0.89716412	-0.050952912	0.43064737	-0.23212044	-1.0426685	-0.49707797	0.21062609	0.017069216	0.48489572	1.3776099	4.1415773	0.01612778	105.65625	2.1100681	3286.6575
59	valid	2	20.712259	0.29039354	0.16218537	0.032856012	-0.42672956	-0.4950333	0.29465795	0.62219385	0.063694681	-0.089392542	-0.65533187	-0.30038014	18.528068	0.12775334	0.057895007	-0.20639661	-0.67811497	-0.74075968	-0.24330511	0.31173789	0.41980773	0.14850944	-0.92010588	0.24724337	0.12682127	0.008144969	0.29149545	1.7424244	5.4917106	-0.022230481	128.91667	2.1271162	3501.2209
59	valid	7	18.952911	0.39724549	-0.38331502	0.49635433	-0.30144061	0.39199204	0.37153861	0.98990206	0.047622818	0.58247176	0.29484666	0.51685283	18.20449	0.91732815	0.20688879	0.29828078	-0.37366054	0.10596224	-0.2419136	0.63121312	-0.14308428	0.029749923	0.26623393	0.67104557	0.28349338	0.035806261	0.27039563	1.6104766	3.9181202	0.21921898	67.916667	2.4591382	2363.1391
59	valid	2	18.094452	0.90407403	0.82077415	0.4685341	-0.56585527	0.14221427	-0.030628505	1.4364481	0.014908348	-0.1454462	0.22332618	0.53708888	17.148419	0.96904367	0.5136717	0.045721936	-0.47740942	-0.094801888	-0.8047653	0.72057483	-0.0049609353	-0.071321852	-0.038965721	0.6552572	0.23204878	0.033333021	0.31330415	3.7056829	4.6464627	-0.0476161	59.625	2.2012913	2439.6529
59	valid	4	21.526738	0.33232633	0.41451486	0.64442265	-0.95895519	0.044005404	-0.58542994	0.63042229	1.2352262	-0.31856214	0.46448356	0.37902581	20.87811	0.196641	-0.23093419	0.3309732	-0.95387209	0.097253714	-0.68422626	0.47729263	0.82777052	-0.82034574	-0.029879171	0.4027898	0.14897622	0.050274274	0.20414587	1.6411269	4.7847139	-0.0080311365	110.86842	2.4395937	3170.7783
59	valid	3	21.177974	0.57936715	0.46192068	0.55299295	-1.0627885	-0.38855417	-0.63902279	0.62031208	0.60876411	-0.19938707	0.69709506	-0.12331549	20.20526	0.301002	-0.22400261	0.20953761	-0.89872975	-0.37624888	-0.70156277	0.29221313	0.73324157	-0.71340158	0.35155005	0.48753806	0.47587193	0.041091214	0.24434076	3.1846894	5.7599453	0.025542836	111	2.1810981	3073.5037
59	valid	2	19.37644	0.72187455	0.55885609	0.29989146	-0.77657787	-0.86438311	-0.97564623	1.359677	0.035720549	-0.24435808	0.51537702	-0.30009958	16.414663	-0.11848196	-0.49360333	0.20367925	-0.63840777	0.1662436	-0.85739879	1.6757625	0.42978508	-0.92607292	0.88407553	0.54854277	0.64971133	0.030819791	0.29635297	81.366418	8.1963785	0.06557448	105.45	1.928391	2661.9797
59	valid	4	21.339978	0.3690483	0.56297156	0.46035629	-1.2443612	-0.051400583	-0.51085132	0.38135591	0.97448684	-0.27242513	0.88802175	0.42337692	18.222506	-0.39277885	-0.075893954	0.053398181	-1.0420619	0.3065006	-0.98641941	0.76429052	0.74449939	-0.84348296	-0.19500043	0.56976445	0.22485694	0.03217483	0.41696993	7.171926	6.4150107	0.00030716786	141.14286	2.2072069	3399.5941
59	valid	3	19.44197	0.38854069	0.60160815	0.43712271	-1.1225575	0.24662589	-0.52895892	1.7519304	0.57280084	-0.8162929	0.039701078	0.010365574	16.834211	0.049951414	-0.21199621	0.35436128	-1.1807692	0.076777368	-1.8130303	1.198921	0.44391408	-0.90940279	0.85865942	1.0618156	0.1213041	0.030791609	0.40881949	22.908733	9.82239	-0.0143743	128.54545	1.8457976	3183.9706
59	valid	1	18.398877	0.68648663	0.69905716	0.50194962	-0.57423776	0.072772747	-0.67386721	1.8642291	0.1144727	-1.1655609	-0.3356953	0.10280017	17.284888	0.30877304	-0.69643347	0.033347138	-0.28166836	0.94346861	-1.0942734	2.2451928	-0.066707703	-1.942661	-0.15379568	1.3518915	0.30868233	0.093024506	0.5798638	5.8380226	8.3417695	-0.1736782	87.133333	1.8293706	2901.8336
59	valid	3	20.403468	0.62822174	1.0266606	0.67444679	-0.77385064	0.15313535	-0.6841109	0.88505505	0.7819286	-0.53951462	0.30960184	0.50732171	17.502063	0.083409967	-0.036298452	-0.14954341	-0.56797568	0.80366693	-1.0544921	0.82284657	0.043932146	-1.2123404	0.21886758	1.0076111	0.12640799	0.022017579	0.47584937	7.9586501	8.5811316	0.027300608	128.88889	1.9762479	3042.4495
59	valid	4	21.548975	0.58025532	0.58341533	0.2649073	-1.1502871	-0.19898294	-0.59388081	0.55804261	1.0935679	-0.071094653	0.74581131	0.29188745	21.585217	0.77984411	0.34083354	0.39071417	-0.77246435	0.31451981	-0.33405014	0.51972918	0.90389612	-0.21439945	0.5328441	0.56143044	0.22481253	0.09922469	0.71720854	1.2135619	2.3036266	0.039701623	68.184211	3.1820945	2746.9251
59	valid	2	18.226232	0.31553856	0.859222	0.35702005	-0.85811388	-0.17141145	-0.80243292	0.54550738	0.47424586	-0.4440026	0.012745154	0.13744115	15.654294	-0.44221511	0.62073202	0.1112534	-0.37036905	1.0542501	-1.0524446	0.67459663	0.78922148	-0.76574285	-0.19444919	0.47995371	0.35674394	0.03301819	0.27775687	39.76157	13.829953	-0.30039205	152.22222	1.5929569	3324.1294
59	valid	3	21.688364	0.65580514	0.64893628	0.31211421	-0.61816726	-0.072326561	-0.3552073	0.73236944	1.0076674	-0.042558449	0.37394747	0.53430052	21.100798	1.0245682	0.44541344	0.52955644	-0.4571542	0.39065165	-0.63777661	0.77835108	0.77898418	-0.29751784	0.65207668	0.72826976	0.28631409	0.057652917	0.2459509	1.2851444	2.2016965	0.13387133	53.628205	3.1567811	2471.1025
59	valid	2	18.907151	0.52879072	0.62027567	0.25993871	0.083627096	0.068057968	-0.53241111	0.79443564	1.476613	-0.2095757	-0.39931929	-0.085393696	17.562032	0.11447291	0.092235622	-0.05109097	-0.41867857	0.98543914	-2.027277	-0.14046602	0.082452422	-1.4704886	-1.5646829	-0.4681954	0.40961323	0.045349297	0.6975404	3.4157971	6.4265399	-0.21021354	126.61905	1.9164624	3403.9925
59	valid	3	21.526104	0.55777496	0.70890904	0.53542039	-1.1798101	0.065450857	-0.52371185	0.013016903	0.86131674	-0.026015279	0.69965937	0.40027986	20.902483	0.88246604	0.61592618	0.93357602	-0.6498503	0.61703302	-0.45523952	0.27714775	0.61841378	-0.20400315	0.38474495	0.67268778	0.37528153	0.046488277	0.51089239	1.6098288	3.6203764	-0.0032758482	108.14815	2.6377087	2998.0391
59	valid	1	17.739947	0.2811468	0.79868799	0.28608124	-0.62161373	0.36860939	-1.1241019	0.91436042	0.81868626	-0.7101855	-0.29514334	0.79680656	16.006458	-0.31731787	0.17410428	-0.083405401	-0.88784098	1.1489031	-0.98539499	0.83270409	1.5534164	-0.36403027	-0.16970405	0.82139172	0.31193875	0.013645946	0.19979953	21.760494	11.341471	-0.24069366	145.8125	1.5843292	3145.9204
59	valid	3	21.695855	0.40624471	0.70585563	0.476347	-1.06552	0.025999283	-0.45489557	0.31903167	0.78727673	-0.0026429422	0.59004305	0.33213929	21.131992	0.67730674	0.40200465	0.74929611	-0.83746178	0.74512191	-0.053365149	0.94670702	1.0161484	-0.43508348	0.51409636	0.59797879	0.18392849	0.064093351	0.5925108	1.6393727	2.5748408	0.085078449	87.66129	2.9831134	2901.9448
59	valid	5	21.858956	0.43072687	0.4194562	0.5501855	-0.81269751	-0.19568496	-0.55463645	0.41370636	0.64751235	-0.05945857	0.5933264	0.53383662	21.360135	0.63146695	0.45979518	0.84189201	-0.67966772	0.29801567	-0.47365955	0.46602985	0.65192095	0.13122285	0.56635464	0.84631531	0.09486526	0.06272736	0.26685658	1.1506985	2.5402541	0.03957074	82.974026	2.9735333	2827.9313
59	valid	2	17.512659	0.16985589	0.54539233	1.1674429	-0.29102051	0.31471832	-0.52988286	0.90114369	1.0886304	-0.65754182	-0.39406927	0.45632945	15.600629	-0.75851853	0.016883962	1.0632197	-0.19149333	1.4250545	-1.0874734	0.55277153	0.95122873	-0.42024563	-0.52445583	0.52091238	0.15784967	0.03924179	0.37122702	8.854277	8.4415666	0.040738618	149.27778	1.7940307	3135.4994
59	valid	4	21.541182	0.47432596	0.37338959	0.28622175	-1.2489426	-0.32509273	-0.64549102	0.54534794	0.84057764	0.1638822	0.75530541	0.49441107	21.305676	0.67822972	0.45458617	0.8027178	-0.58201532	0.31867958	-0.38384159	0.62295025	0.68988962	0.21154937	0.28986437	1.0467216	0.13247797	0.061832487	0.3618832	1.4890551	2.4376547	0.064302613	72.197531	3.0338874	2665.5665
59	valid	2	19.281862	1.0144633	0.39596957	0.56339677	-1.002883	-0.24406874	-0.57961323	0.76378883	0.67414888	-0.67573792	-0.018598037	0.49495824	19.558506	1.0085206	-0.71008915	0.7503842	-0.21774605	-0.034604841	-1.8847632	0.23891628	-0.036276343	-2.457107	-1.8020641	-1.090035	0.47560448	0.17023257	0.93575846	0.88646152	4.1005514	0.17836616	56.592593	2.6480831	2220.8643
59	valid	4	20.799853	0.26897093	0.88075147	0.43413984	-0.18467854	0.2593689	-0.59716157	0.61439852	0.47257683	-0.73944798	0.19716278	1.0067208	18.770875	-0.24743926	0.033121844	0.18392864	-0.66996629	0.20523499	-0.77135328	0.35245566	0.40823533	-0.18164874	0.040780303	1.0512087	0.3221815	0.052367378	0.46208907	10.32562	4.8645856	0.043250902	128.26667	2.4051235	3325.4052
59	valid	2	20.278967	0.62058975	0.71783639	0.89139806	-0.94213396	-0.20187445	-0.72457189	1.0075271	-0.15390953	-0.533997	0.46612221	0.34569197	17.864108	0.69536735	0.59555259	0.38806561	-0.70787274	0.11899235	-1.0264552	1.1046718	0.082527869	-1.6776277	-0.61337156	0.3766898	0.6059912	0.026200108	0.7351056	4.1933068	6.2896918	-0.051294507	90.3	2.1462042	2793.97
59	valid	4	18.804977	0.30190931	0.33249819	1.0799848	0.25006788	0.10980312	0.15636862	1.0399066	0.18647562	0.30724107	-0.23553239	-0.26894397	19.06047	0.44646818	0.10115463	0.50280986	-0.54182023	-0.072121346	-0.38783198	0.64858503	0.096279099	-0.13408136	-0.63578462	0.3094341	0.055343887	0.020242178	0.41135106	0.75555668	4.0511955	0.0084301832	100.31818	2.2913344	2918.7259
59	valid	3	17.337013	0.63335246	-0.11776863	0.6054348	0.2186962	0.96355271	0.18557647	1.1742561	0.98737528	-0.10271854	-0.066233635	0.47596324	17.126175	0.77044803	0.38760627	0.2603705	-0.69799551	0.59269746	-0.39097792	0.19122908	0.065329685	-0.27899707	-0.16567864	0.59902491	0.18772945	0.033651141	0.30672646	1.4351043	2.9223143	-0.024478232	73.5625	2.6535508	2539.9999
59	valid	3	21.203874	0.53079792	1.0864656	0.30694873	-0.56705115	-0.31426994	-0.15193861	0.40661345	0.74016225	-0.36475296	-0.017541661	0.28901993	20.28182	0.44803436	0.29693976	0.31667519	-0.79272277	-0.15451986	-0.40948028	-0.028028513	0.29954759	-0.52436225	-0.068983403	0.1987062	0.060837938	0.025008652	0.18404714	1.2412092	4.7549963	-0.00049874305	120.02439	2.2835723	3326.2942
59	valid	2	20.065091	0.47650398	1.1050614	1.3417342	-1.1903356	-0.96872598	-0.15746681	0.80017135	0.72701962	-0.68430774	0.8756276	0.69954075	18.591775	0.16466427	-0.34072624	-0.0035466795	-1.5080001	-0.55194992	-0.42931841	1.0315415	0.96005662	-0.63703434	0.52186877	0.013724126	0.21602429	0.01931316	0.23964968	3.5393011	5.7601991	-0.011217672	104.35294	2.1645648	3130.2815
59	valid	2	21.163476	0.61562654	0.69539629	0.24107233	-0.81554373	-0.19490816	0.4814995	0.62687141	0.96232797	-0.12025531	0.51761095	-0.025225274	20.289223	0.75962305	0.69754536	0.060171127	-1.2540793	-1.0404268	-0.71262954	-0.23765269	0.54456847	-1.2838666	-0.52396382	-0.4131513	0.36970183	0.026723182	0.29931807	1.635969	4.0739694	-0.047403296	109.03846	2.6091402	3094.7223
59	valid	4	19.318926	0.50529264	0.51930769	0.17127142	-0.95249092	0.076762112	0.068530071	1.2526444	-0.11112097	-0.13031828	0.34855886	0.1276988	18.163266	0.77081237	-0.021926598	-0.35753141	-1.2478585	-0.48065152	-0.74285782	-0.17649427	-0.24586346	0.19185192	0.55049963	0.62787305	0.085356203	0.042500026	0.32127403	1.98392	4.1412336	0.11404773	72.304348	2.3649796	2968.6396
59	valid	4	21.299221	0.66042917	1.128515	0.19209132	-0.73987289	-0.17802629	-0.0090049129	0.12495342	0.86834479	-0.50698076	0.29940633	-0.32512777	20.701396	0.69190274	0.36393391	0.481204	-0.51093646	0.25393193	0.15500142	0.42628812	0.62525289	-0.37905669	0.63663635	0.52893973	0.13839574	0.036512415	0.46965055	1.3561589	2.5977765	0.10212339	86.678571	3.0072862	2995.9903
59	valid	1	20.286991	0.55730429	1.2605475	0.77372015	-0.95664457	-1.0704195	-0.0072562022	0.14874162	0.033212087	-0.39717607	0.22830071	0.25034159	18.813255	0.13978368	0.034504741	-0.70486955	-1.6168022	-1.1355432	-0.21180671	0.49213885	0.92098946	-0.26486236	0.56855264	0.24877622	0.27681163	0.15216407	0.23001991	2.8788842	4.7253926	-0.0026186523	73.259259	2.2785582	3243.3692
59	valid	5	17.96651	0.36216795	-0.22766318	1.3119497	0.076094399	0.95369179	-0.44951066	0.93742656	0.60089362	0.19569374	-0.31591347	-0.016211215	18.268617	0.62341954	0.209299	0.64785583	-0.3808236	0.49004976	-0.7160442	0.83561915	0.47328428	0.16474602	-0.25137003	0.59374358	0.54796422	0.039821555	0.31652786	1.1832934	4.160358	0.10732413	89.83871	2.213609	2731.9335
59	valid	1	18.602235	0.62032336	0.61000087	0.57670393	-0.89391695	0.96324056	-0.40620131	0.87577295	0.47754518	-0.29188829	-0.054366438	0.58268733	17.40964	0.95813578	0.03307801	0.20484686	-0.98055265	0.33453721	-1.173277	0.70304929	0.34103591	-0.31918022	0.27300533	0.66328752	0.32534193	0.047953601	0.21996843	4.5604634	6.4817957	0.27526878	80.956522	2.0216161	2496.4242
59	valid	2	17.876628	0.93292259	0.83960549	0.26056853	0.38939577	0.18404242	-0.64838841	1.36906	0.03384384	-0.78452414	-0.05323458	0.44260696	17.272584	0.55627664	0.0093911205	-0.48735465	-0.35811264	-0.30231196	-1.4620141	1.5396895	-0.061117701	-0.36487873	0.50240628	1.1532261	0.22985238	0.040441802	0.19253802	5.4065411	7.8122008	0.45365894	95.3125	1.9152993	2704.1718
59	valid	2	17.184042	0.89827693	1.1688294	0.43719772	-0.21213427	0.32505814	-1.538238	0.55256002	0.14410125	-0.63426975	0.71967835	0.71212461	16.362463	0.53307849	-0.12124118	-0.13921225	0.81956516	-0.052923956	-1.83699	1.0113047	-0.60893123	-0.99051335	-0.055672675	0.8611939	0.27164671	0.060176257	0.30031014	5.5703484	10.184171	-0.40092263	93.146341	1.5333401	2774.2737
59	valid	2	18.5174	0.97149973	1.3579473	0.48453304	0.23573014	0.41844784	-0.82179696	0.85908712	0.05537039	-1.0375181	-0.43010862	-0.32402462	18.069421	0.73502635	-0.3543589	-0.39143291	-0.14626873	0.37130697	-1.6937928	0.53290414	-0.010753937	-1.1455171	-0.18208142	-0.71539578	0.2866129	0.059781298	0.58550614	2.45299	4.4327303	-0.1216879	61.833333	2.167975	2353.5031
59	valid	3	21.513437	0.56995474	0.66379096	0.10307651	-0.60520951	0.0053075191	0.091549374	0.65434274	0.39812835	-0.05231776	0.62329848	0.16022226	20.774952	0.50009947	-0.12119033	0.12157657	-0.71720805	0.31365871	-0.62367203	0.33901008	-0.056770759	0.056398385	0.093075598	0.048444857	0.11398369	0.060435915	0.27113023	1.0667633	3.0336451	-0.032829456	83.465517	2.823912	2943.6492
59	valid	1	20.077883	0.73576978	1.4523081	0.13148059	-0.69615415	-0.32475933	-0.66261858	0.5878581	0.0081373391	-0.48577969	0.15268172	0.2369143	18.408221	0.72376653	-0.15965462	-0.7223313	-0.59727385	0.36131747	-1.5739844	0.96430384	-1.326621	-0.79662314	-0.96793694	0.39658538	0.38184686	0.1690414	0.46834598	2.8204247	4.5573317	0.071200243	62.296296	2.3629578	2635.1256
59	valid	4	20.408257	0.37695163	0.76653742	0.66370323	-0.4480534	1.4825911	-0.53248528	0.3926967	0.023594148	-0.43280745	-0.40653595	-0.28572838	20.210905	0.37852196	0.26716903	-0.12747399	-0.98822415	0.68582486	-1.2485925	0.82449917	-0.21610907	0.091050309	0.68422386	-0.016747783	0.72510648	0.040811601	0.21806476	1.2194774	4.1784081	-0.0048587963	121.98077	2.4736051	3180.3982
59	valid	3	20.251139	0.5050839	0.62762957	0.51884804	-0.75681225	0.72938952	-0.53590385	1.1042723	-0.14537354	-0.071989943	-0.0938567	-0.17800148	18.378757	0.56141589	0.52818105	0.48136824	-0.88467344	0.28241611	-1.7662903	1.5900462	-0.24058878	-1.5922639	0.31692964	0.53214336	0.1240957	0.068471921	0.25200526	2.6425888	6.7468211	0.15397647	118.26316	2.0724632	3095.9502
59	valid	3	21.420124	0.37063398	0.93840605	0.50031802	-0.32737818	-0.81204978	0.28217718	0.63265379	-0.2975449	-0.47191251	0.18222411	-0.23389581	20.26223	0.36215261	0.28090589	-0.37747088	-1.5266513	-0.12329716	-0.41036646	0.3979837	-0.42312459	0.30382513	0.18372333	0.22403802	0.22720252	0.065687979	0.33989195	1.5257068	3.199653	-0.011281997	85.525	2.6113128	3137.7652
59	valid	2	18.365751	0.53233014	0.79238295	0.18302743	-0.84072139	-0.24745531	-0.38739071	1.2670102	0.018885075	-0.52759138	0.34681675	-0.32585729	16.099652	-0.060187592	-0.32400398	-0.56090114	-0.96070229	0.87683536	0.025787801	1.9209473	0.49895828	-1.6542465	-0.017671095	-0.20708853	0.44287388	0.02490749	0.31081293	21.539767	14.24955	-0.082525312	110.36842	1.5424432	3209.1289
59	valid	2	20.909222	0.30920346	1.041215	0.65750915	-1.0030969	0.19545868	0.021959606	0.92884517	-0.49491948	-0.39624877	0.47827989	-0.15867349	19.843125	0.48714371	0.45905442	0.093518675	-1.4076909	-0.56429663	-0.33960402	0.99093505	-0.43876034	-0.50662254	0.11982495	0.52327422	0.12213583	0.06978572	0.20325371	1.7031632	3.3153023	0.044116846	83.979592	2.747623	3134.8774
59	valid	3	21.555244	0.55180541	0.59929311	0.094699282	-0.75244798	0.075533497	0.15560057	0.89394731	0.52292535	-0.11625245	0.15833922	0.26982543	21.259452	0.36821881	0.071723543	0.37148796	-0.90613979	-0.8864372	-0.58809893	0.38366482	-0.18942901	-0.63327886	-0.054832862	0.24984779	0.20233916	0.034859044	0.35752163	1.1674498	3.6300751	0.052352203	94.767442	2.6927492	2979.1205
59	valid	5	19.076464	0.037386685	-0.018836294	1.3125911	-0.3041116	0.8781747	0.18097743	1.3178364	0.46204399	-0.13430515	-0.17581792	-0.10335915	18.376704	0.20960181	0.11255246	-0.27885286	-0.84231713	0.50600779	-1.047808	0.55875015	-0.32139737	0.18074452	-0.1046538	0.216502	0.18846594	0.069450783	0.17149708	1.673574	4.007082	0.043869464	129.02703	2.3181881	3231.6527
59	valid	3	21.666842	0.27329618	0.54406157	0.55620136	-0.85289152	-0.28982341	-0.35876146	0.55197383	-0.18299669	0.92890288	0.31961896	0.037405794	20.925256	0.16912291	0.32605731	0.76844864	-1.4210331	-0.3484756	-0.83161341	-0.10389747	-0.13170104	0.016335353	-0.026442936	0.39050601	0.4745606	0.052841489	0.28661434	0.95573174	3.692511	0.062293183	80.310811	2.7090023	3043.8068
59	valid	3	21.780688	0.4665676	0.62008289	0.73675282	-0.83987467	-0.14933429	-0.17986043	0.88297317	-0.43942321	0.28562816	0.41303472	-0.49237066	20.578302	0.24535709	-0.033636829	0.056654787	-0.92115404	0.44555743	-1.1153284	0.22993713	-0.76277893	0.96001441	-0.51308661	-0.60125524	0.20366771	0.16260358	0.22061726	2.1916964	3.4068001	0.024064804	112.02326	2.7507225	3049.9685
59	valid	3	19.468757	0.66501889	0.84293677	0.51105309	-1.206504	0.28790793	-0.44798049	1.1191615	0.034834802	-0.10302649	0.39914748	-0.31817859	18.006803	0.4519223	-0.073466273	0.10345106	-1.8048264	0.092130368	-1.4280531	0.77618152	-0.24646618	-0.53253516	0.82230558	1.0437016	0.21455509	0.07925664	0.21433013	6.5265389	8.5423585	-0.15802186	109.86957	1.966915	2740.9105
59	valid	4	20.205898	0.50706938	0.78579528	0.60617414	-0.35888969	0.48669931	-0.16123765	0.82364261	-0.12681867	-0.74493393	-0.21874308	-0.13351253	18.884918	0.59046855	-0.044011204	-0.42081935	-1.4079522	-0.74548856	-1.4590488	0.31309033	-0.65027596	-0.0016336872	1.2729661	0.83021171	0.54660676	0.032360176	0.30569117	2.7580311	5.3690731	-0.063602612	72.892857	2.1757953	2901.1271
59	valid	7	20.678093	0.12894693	0.57995774	0.44767012	0.07521521	1.2084019	-0.27571653	-0.099718164	0.46697737	-0.23836113	0.72254338	-0.86577002	19.302586	0.54753976	0.24289725	-0.2482461	-0.080157222	1.2239947	-0.69593118	-0.74680592	0.51677013	-0.36095102	0.93044795	-1.0643779	0.21281359	0.065823327	0.26015637	5.8668717	6.4064517	-0.011222639	114.02	1.9956329	3409.4669
59	valid	3	18.301721	0.30570364	1.228799	0.45568266	0.55854917	0.97889881	-0.61432208	-0.47521562	0.44912501	-0.52346311	0.337064	-0.92081881	18.571245	0.38003797	-0.58159236	-0.2094725	-0.45678771	1.251755	-1.7221985	-1.0634514	-0.33857812	-1.2549331	0.12196386	-0.55169827	0.11597961	0.11046108	0.68969117	1.4016364	4.9364709	-0.13893798	119.2	2.0202715	3357.9104
59	valid	3	21.236527	0.27500749	0.89634451	0.090914288	-0.28809456	0.10081204	0.021366077	0.56584369	-0.19343234	0.22576981	0.96831617	-0.61255408	20.262359	0.33735227	0.19402465	-0.06365049	-0.47408401	0.39403869	0.03985522	-1.1848053	-0.075399376	-1.1956793	-0.15541009	-0.37709727	0.29354161	0.044320848	0.34951603	1.3314639	3.0791282	0.01646749	120.76471	2.7497542	3468.7493
59	valid	2	20.673469	0.75618018	0.98449046	0.063203578	-0.45928138	-0.36512611	-0.51641694	0.70278662	0.54515214	0.75491409	0.87487455	-0.59708822	17.903159	0.15224257	0.2911454	-0.39451272	-0.73826761	-0.34946629	-1.1177757	-0.11346192	0.1821659	0.21325637	1.7352173	0.30249261	0.1438434	0.023348951	0.47029236	5.6159682	5.6216134	0.017542712	105.12	2.3150473	3096.9681
59	valid	3	18.935894	0.10501517	-0.017423442	0.40089088	0.14661947	0.7785208	-0.042324853	0.7369526	0.11479643	-0.15134316	0.09127038	0.23832864	17.043535	0.4145045	0.022945192	0.50998686	-0.41196779	0.29869844	-0.74418048	0.38739354	0.23475833	0.37501498	-0.042520216	0.18954002	0	0.019149926	0.2405024	1.4710763	5.4738986	-0.14094717	106.59091	2.0920074	3173.9886
59	valid	5	21.007249	0.015541198	0.48692563	0.47935395	-0.33372035	0.93269402	0.0028275239	-0.2284866	0.11692267	-0.04594626	0.20009128	-0.17809297	20.370781	0.18518413	-0.081614842	0.35822877	-0.28224578	0.40379967	0.066519177	0.036168685	-0.079928529	0.11329424	0.50599297	-0.49397375	0.16085087	0.062028535	0.47657782	1.6308698	4.7854994	0.025564106	129.60345	2.3515448	3399.5619
59	valid	3	19.758587	0.18225128	0.87247811	0.9555491	-0.10898734	0.32952085	-0.55434799	1.2712251	-0.074829498	-0.16367356	0.25256216	0.33686506	17.212559	0.12526009	0.70599503	1.2114611	-0.34080349	0.40537479	-0.35420124	1.3545746	0.36581674	-0.72553904	0.56811471	0.84385633	0.25941371	0.028537054	0.24281011	2.1906709	6.2410051	0.16911847	117.33333	1.8477975	3471.1104
59	valid	6	19.076161	0.24946049	0.099748309	1.2337925	0.32925691	0.61655064	-0.45024595	0.71696904	1.222984	0.27755254	-1.2023054	0.031788011	17.012595	0.032383611	-0.16591276	0.18475637	-0.6493172	0.97305273	-2.0090926	0.46503827	1.4384396	0.79406512	-0.72545626	0.93428205	0.43080379	0.067657486	0.49590164	3.8141362	7.6061212	0.25781094	120.85185	1.7818414	3143.6262
59	valid	4	19.755213	0.26611854	0.22178981	1.2524062	0.15196169	0.64456851	-0.061382701	0.95538879	0.86333533	-0.8495411	-1.511765	-1.1086283	17.378355	0.36502314	0.30369036	0.41146757	0.0038248486	0.65066459	-0.4954145	-0.2607621	1.0361494	-0.74136368	-1.6329065	0.91537832	0.62228644	0.060773599	0.39721695	2.4655055	7.1607601	-0.031988463	105.96875	1.8948629	3083.3467
59	valid	2	16.132229	0.47993028	1.2923191	1.7435409	0.14474839	0.9288931	0.24706074	0.54157004	0.34861409	-0.56429325	-0.40313123	-0.14941836	15.384644	-0.14292251	-0.19468373	0.92835182	-0.67167347	1.0462865	-0.50768723	2.168213	1.1033411	-0.86426214	-0.45593476	-1.2750083	0.29508668	0.069840515	0.2990892	18.601567	13.170015	1.0084026	112.8	1.6488262	2527.7991
59	valid	3	21.405603	0.66558449	0.79419539	0.30787605	-0.6883427	0.15919735	-0.70600984	0.38014285	0.60272267	-0.23373531	-0.39581363	-0.30230262	21.246013	0.69696606	0.43572385	0.45153068	-0.72522499	0.44351404	-1.0993416	-0.49992298	0.24473003	-0.35987728	-0.042036716	-0.54419958	0.41382337	0.032249732	0.64270249	1.224846	2.0644911	0.10466844	63.916667	2.9939237	2747.9677
59	valid	1	20.181685	0.61330938	1.2443809	0.77631866	-0.48796059	0.3799399	0.18804639	0.96848673	-0.52272079	-0.66140877	-0.62283194	-0.34914909	17.837408	-0.37646487	-0.35966767	-0.24991639	-0.99604961	0.44497162	-0.27595879	0.8282292	1.0657251	0.76342408	-0.45918302	-1.00225	0.6086385	0.071002691	0.24791859	1.9261397	7.0843196	-0.11908795	128.32258	2.0257326	3133.561
59	valid	6	18.528261	0.16793321	-0.3731941	0.8055852	0.36796068	0.67309607	-0.21245378	-0.24373052	1.1993167	0.44977495	-0.90901631	-0.617227	16.597705	0.73878262	-0.63649232	0.22943552	-0.11231346	0.94138946	-0.50929489	-0.48171019	1.4671379	0.88558342	-1.2756561	0.030485464	0.18485034	0.073824117	0.23449506	1.4835122	5.3100014	-0.0094310252	74.675676	2.022381	2721.9232
59	valid	10	20.778326	0.47755741	0.45926666	-0.40642876	-0.30784662	0.71759041	0.015935411	-0.16751807	0.41621767	-0.69037025	-0.17877689	-0.44009365	21.248953	0.69446892	-0.38239776	-0.58034705	-0.3260514	0.67164129	-0.72731107	-0.75890397	0.24224158	-0.7279148	-0.29259336	0.49228731	0.49530356	0.043938638	0.33727352	1	4.0455466	-0.042693431	80.591837	2.4821995	3024.9282
59	valid	1	15.977621	0.85040725	0.42463164	-0.24938317	0.87066859	1.0348301	-0.24821866	0.22169925	0.5800774	-0.32213877	0.64329302	0.03717729	15.227531	1.1355171	-0.0045363012	-0.47934252	0.96021219	0.86040935	-0.71196553	-0.33351307	0.86523103	-0.36332637	-1.2985368	0.72626165	0.16907513	0.057778952	0.20475231	7.5507002	9.6577211	-0.1469402	67.842105	1.5528157	3114.3536
59	valid	3	21.032204	-0.19018196	0.73491858	0.19402492	-0.23027035	0.68708195	0.1093294	0.90751778	-0.16553714	-0.46482199	0.39329166	-0.14751698	20.631436	-0.049013556	-0.30091747	-0.24357077	-0.24697818	0.42139298	-0.66544166	-0.10441022	0.31567967	-0.14124743	-0.5276129	0.0060716806	0.17193478	0.046453013	0.26103983	1.5841898	4.8327252	0.0039427129	151.43396	2.3805234	3750.4827
59	valid	2	20.33198	0.12300392	1.0888991	0.67799898	0.019279832	0.14174157	-0.54133686	0.81088971	0.17086945	-0.48004768	-0.16146756	-0.6283509	15.600774	-0.19125319	0.48870826	0.62144833	-0.044330364	0.95095368	-0.30791528	1.2715726	0.487146	-0.18383957	0.35327394	0.19134833	0.288793	0.026931598	0.30541554	3.0062607	11.086462	0.032079575	151.10345	1.7285613	3691.3831
59	valid	4	20.591908	0.2103378	0.51958884	-0.090604923	0.50691629	1.27538	-0.52550516	0.95731785	0.45726488	-0.81428363	0.19418066	-0.29233149	20.424871	0.5059024	-0.03088925	-0.58902617	-0.087007238	0.72511061	-1.5666368	0.15364999	0.063951252	-0.80422353	-0.03230699	-0.083501055	0.050144651	0.037852932	0.26693735	1.2750029	5.1798921	0.041927036	109.7541	2.2259724	3376.2258
59	valid	2	21.584054	0.26969845	0.47531231	0.38628521	-0.49523666	0.30332485	-0.74106707	0.36690318	0.79427706	-0.26769021	0.06615465	0.52558729	20.282846	0.15705216	-0.067692691	-0.040155479	-0.78496814	0.50770259	-1.0345379	0.34976889	0.94849415	-0.80595304	-0.26055237	0.53161262	0.20791414	0.037312073	0.29134203	2.5065614	3.5022501	-0.005885998	120.33333	2.6873663	3316.5643
59	valid	5	18.618222	1.0236076	1.0014047	0.38248509	0.88647221	-0.10617257	-1.0886926	0.6094982	-0.23029615	-0.81276761	0.57948428	-0.054135677	17.157157	0.68441126	0.24772297	-0.94098821	0.48520445	0.55928229	-1.7889735	0.23428366	0.38599853	-1.0925655	-0.16467889	0.16874904	0.22162729	0.042627036	0.44052754	2.242382	10.062045	-0.53131512	97.9375	1.8181973	2825.3822
59	valid	2	18.109411	0.25665023	0.95454337	0.8856329	-0.055217755	0.38795535	-1.2203504	1.354867	0.30324672	-1.1686425	0.45108503	0.56540647	14.585301	-0.2082332	0.15100867	0.99708073	-0.012901553	0.56418395	-0.399183	1.2083473	1.0144522	-1.4572127	-0.3066262	0.62777427	0.24554429	0.021555625	0.37112802	143.01876	10.989905	-0.047898599	127.5625	1.6513061	3084.7326
59	valid	2	17.449616	0.69870478	0.12530499	1.0532321	-0.37936154	0.82094288	-0.12032455	0.88087478	1.4579851	0.017770808	0.44460579	0.66576579	15.455726	1.1299253	-0.52294978	0.35986978	-0.093952151	0.97010401	-0.51325488	-0.077612542	1.5332518	0.5848285	-0.27960865	-0.18779521	0.2632347	0.060039427	0.32309458	38.481063	19.304211	0.38362494	70.375	1.0589436	2669.7463
59	valid	3	20.619605	0.16319451	0.46147954	0.35692278	0.29484299	1.1894661	-0.85017428	0.39574045	0.98553814	-0.36399073	0.21989314	-0.20664617	18.855138	0.069870365	-0.36155817	-0.55705084	-0.58359478	0.76226951	-0.7597575	0.29515894	0.6564326	-0.7028246	0.023513098	-0.3736673	0.15305487	0.025476676	0.19612714	3.1556752	5.6000697	0.012886458	132.5	2.2880535	3562.0537
59	valid	2	19.341902	0.56829268	1.4577026	-0.14134958	-0.027186623	-0.075439561	-0.71897567	0.52965811	0.20883458	-0.36218119	0.47076941	-0.35310735	16.496619	-0.12813857	-0.46327058	0.05684736	-0.38316739	1.2220754	-1.5418744	-0.44801086	0.17360932	-0.60273585	0.63622896	0.80013183	0.34197477	0.14355703	0.5659088	10.233036	13.705151	-0.072796375	129.55172	1.3820075	3680.2861
59	valid	9	20.099976	-0.031414188	-0.35056232	1.3153005	0.47103002	0.022561448	-0.14439977	0.20507734	0.56282835	0.23177306	-0.51988717	-0.22075151	18.736648	0.50513623	-0.01846377	0.67514544	0.52430466	-0.15313502	-1.4094115	0.15963828	0.75083589	0.095415989	-0.11780947	-0.091989234	0.24589887	0.03807514	0.43571734	1.1228228	6.6585721	-0.17142808	90.434783	2.1195281	2816.0352
59	valid	2	17.957714	0.67805916	0.52631684	1.1771515	-0.088639634	0.50219524	-0.73535765	1.1534504	1.6447096	-0.10571256	-0.11647727	0.78411624	15.821348	0.74664428	-0.1224942	0.39507862	0.022844668	0.87653475	-0.74792623	-0.35795475	1.1202503	-0.062218169	-0.37191267	0.53865238	0.30130442	0.058620324	0.4550842	2.1363609	7.6868262	-0.35355256	55.392857	1.795982	2230.04
59	valid	2	18.306054	0.24034494	0.075514564	0.1881623	0.095277525	0.94646081	-1.3758321	0.75334792	1.5024023	0.28107643	-0.10746156	0.47626219	15.620638	0.44233077	0.30757596	-0.25357576	0.018710755	1.2113772	-1.8921563	0.39446457	1.9013692	0.89106475	0.027836797	0.29650078	0.053571646	0.051450006	0.260759	10.558323	12.420554	-0.49355798	110.95455	1.2878772	3302.1816
59	valid	3	19.296445	-0.24566731	0.11702376	1.1652849	0.019151826	0.81906326	-0.3180686	0.36409499	0.4731455	-0.11639612	-0.014876001	0.68417155	18.078703	0.40285374	-0.0053834404	0.25556755	-0.2941949	0.81125237	-0.3744279	0.042515032	0.73263809	-0.043272485	0.01684547	0.26898778	0.077123971	0.01482971	0.33820263	2.5937835	8.6413089	0.29145985	116.36	1.5502305	3289.9882
59	valid	4	21.013152	0.21399146	0.72231317	0.68870481	0.011638177	1.0815676	-0.074400233	0.0063310744	0.34357417	-0.25844388	0.51485513	-0.28041488	20.463524	0.054046819	0.20052607	0.70916626	-1.2777122	0.34322809	-1.4595119	-0.74472002	-0.70812949	-0.92918257	-0.96525864	-0.56586185	0	0.061953961	0.40724203	0.83902763	5.0707178	-0.02140361	135.25641	2.4071544	3472.2896
59	valid	2	18.080516	0.56102535	1.1770425	1.4989968	0.40402007	0.59428637	-0.34738398	0.73317755	-0.41149309	-0.61547836	0.4948596	-0.39447972	16.021189	0.052053583	-0.11726071	0.50176007	0.0059412167	0.53431571	-0.69153692	1.2094713	0.10005898	-0.29960946	0.42911377	-0.40542713	0.19673478	0.017624196	0.20571484	27.532825	15.12051	-0.017727765	123.42857	1.2946989	2891.0628
59	valid	2	15.81003	0.88925985	1.1135774	0.92801433	0.53546221	0.83426975	-0.97028601	1.1245182	0.20774882	-0.1272045	0.48094824	-0.062164807	15.36416	0.32722588	-0.59936215	0.28580216	0.49501069	1.0758804	-1.2571653	2.4410519	0.25044533	-0.43989564	-0.61074832	-0.74625107	0.1977331	0.16007201	0.18812156	40.734519	14.637242	0.038882864	77.133333	1.2932358	2307.9143
59	valid	9	21.408375	0.44275361	0.62682658	0.7297152	-0.063617359	-0.22378784	-0.67811169	0.50526437	-0.18425381	0.067428553	0.54272581	0.17025957	19.046107	0.22627562	-0.10470958	0.20734954	-0.13524432	0.91252899	-1.1774347	0.26642058	-0.18276199	-0.49991882	-0.1701237	0.003347217	0.26461576	0.042135669	0.24883326	1.2524819	9.7313121	-0.040914687	136.34286	1.7305761	3147.8913
59	valid	2	17.546249	0.27043728	0.46573878	0.68309775	0.1884348	0.22540801	-0.28264419	0.93130522	-0.18437021	-0.20545785	0.29306075	0.11900188	14.649992	-0.29844186	-0.040629237	0.7556137	0.60796414	0.47449485	0.094411366	0.63316395	0.34660968	-0.3986636	-0.15419238	0.050380639	0.27990254	0.083688819	0.31773449	114.97217	30.893983	0.36732784	110.98039	0.80312711	3142.9029
59	valid	3	20.351681	0.44225845	0.91012789	0.42184635	-0.71871621	0.62543612	-0.86038839	1.7568979	0.36280787	-0.058081314	-0.46966661	-0.80635527	19.140589	0.16127283	-0.39315236	-0.43423937	-1.2209424	0.71128336	-1.589949	1.1239386	0.53956855	0.6337268	-0.84151947	-0.14682812	0.25534975	0.19381161	0.12193609	2.3580908	7.6201836	-0.087872347	100.71795	1.9170916	3159.3348
59	valid	2	18.417421	0.86002278	0.7700395	0.36814173	-0.68354785	1.0599217	-1.3946243	0.53965495	1.4744124	0.16309023	-0.85540169	-0.15343928	16.348187	1.1093169	0.21013245	-0.34732907	-0.19876722	0.81348005	-1.4394776	0.7767782	1.372823	0.013687218	-0.8806631	-0.041423238	0.13167766	0.031513385	0.61323634	1.7121088	8.0254296	0.45395782	64.666667	1.8474871	2255.404
59	valid	2	18.796596	0.79307197	-0.022299582	0.650034	-0.3711676	0.8264143	-0.012363751	0.54816113	0.26139133	0.43489715	-1.2032472	-0.23261831	16.618097	0.91766664	0.09190397	-0.50786483	-0.4580805	1.0121478	-0.35521827	0.69143966	1.1223295	-0.26071921	-1.3791928	0.69539907	0.39828817	0.048053	0.34858432	0.51991108	8.3889975	-0.023059104	64.3	1.600496	2231.886
59	valid	2	18.300203	0.50124473	-0.63598467	0.076912834	-1.0132246	0.066898126	0.13427189	0.072759138	0.78078184	0.63377693	-0.49306126	0.24397889	17.051579	0.98050734	-0.26352866	-0.38329367	-0.52839242	0.44687287	-1.022571	-0.28927323	1.1718578	-0.10170147	-0.28256156	-0.48340082	0.28027432	0.024250841	0.40961083	1.4261996	4.1710675	0.021877118	71.086957	2.2592136	2571.9418
59	valid	4	20.247946	-0.072219776	0.83261559	0.1869936	-0.8397393	0.2330772	0.061023718	0.64584554	0.77278619	-0.5824102	0.37078536	-0.16521563	20.841988	0.36067485	0.10502293	-0.077787047	-1.3183672	0.52849375	-0.71595221	0.53688718	0.36209206	-0.41061506	0.15858365	-0.71644643	0.22948632	0.070255568	0.21836801	1.1098692	3.1730067	0.039343186	129.05556	2.8235635	3545.8105
59	valid	2	19.428593	0.38811932	1.297765	0.78614356	-1.3054868	0.36864961	-0.19751983	0.67504589	0.091499599	0.32881335	0.072545143	0.16002109	19.264252	0.09872814	-0.37349858	-0.2907679	-1.9023189	0.67357028	-0.77243639	1.6332777	0.28060652	-0.83885035	-1.017632	-0.27979303	0.27750076	0.10023139	0.24336113	1.4216292	5.2184256	0.095676387	129.63333	2.1620445	3204.5795
59	valid	2	18.575616	0.7048758	1.4608945	0.50012551	-1.2495455	-0.089000383	-1.2640114	0.64109047	-0.11623987	-0.053855473	0.52889932	0.17209744	17.736792	0.35154954	-0.25875991	0.35248961	-1.3290021	0.98591965	-1.0460959	0.9246943	-0.56929039	-1.0733317	-0.28352499	0.14093694	0.24532263	0.056374812	0.31274846	2.2588478	7.6233225	0.010277679	122.5	1.6759535	3010.0769
59	valid	3	21.109184	0.61946961	0.57858487	0.61016618	-1.1309028	0.098371817	-0.68348036	0.93805565	0.64587876	-0.11724171	0.46908885	0.10308056	20.850222	0.69684497	0.50721979	0.72180621	-0.97003825	0.56749939	-0.91588809	0.97578323	0.7958322	-0.37182177	0.47388482	0.46948908	0.20793586	0.11704896	0.57468157	0.99849837	2.8125929	0.052357127	90.06	2.8917618	2927.3901
59	valid	2	20.366361	0.36309662	0.57461719	0.91791115	-0.64582656	0.21071046	-0.17965869	1.2826189	-0.39817464	-0.49564373	-0.37054827	-0.21829469	16.081528	-0.32504072	0.071296745	0.34079176	-1.0445893	0.46941248	-0.41651861	1.6635967	0.58962136	-0.60803459	-0.26084063	0.26482847	0.38000028	0.037244285	0.35648041	12.8953	15.823327	-0.15753114	151.1875	1.5293581	3200.6724
59	valid	4	20.175431	0.48090514	0.78869564	0.61446332	-0.69173901	0.85503191	-0.55848256	0.12018115	-0.092112389	-0.38231427	-0.47040273	-0.29125927	19.319362	-0.067799652	-0.63414175	-0.5323151	-1.9460665	0.61532097	-0.12238823	0.75101178	0.63489389	-0.24701393	-0.69240532	-0.42175434	0.53494424	0.042992367	0.41913739	1.9475629	4.719214	0.081845424	107.10811	2.2838833	3059.0227
59	valid	2	19.081853	0.37983013	0.608233	0.8990988	-1.3720382	0.50294525	-0.19072558	0.75529821	0.18341481	0.050174294	0.36561719	-0.52923893	16.524391	0.061448626	-0.2731446	0.43704838	-1.6765879	0.15626032	-0.99104184	0.69568011	0.93521534	0.19528378	0.09274541	0.31812985	0.64315096	0.031207438	0.33599565	24.196673	13.861483	0.17842959	128.85	1.5800444	3051.2344
59	valid	4	21.028489	0.40092329	0.71903207	0.059523996	-0.44120625	0.39944641	0.14767647	0.043351788	-0.31235882	-0.85264133	-0.56262611	-0.5588978	20.71505	0.18690995	-0.27405967	-0.54883989	-0.74733402	0.02650702	-0.66173467	-0.43294014	0.16235587	-0.12439839	-0.57512453	1.0074888	0.74471673	0.048957081	0.57415948	2.1276551	5.2201939	0.021918052	103.14545	2.1855686	3338.4552
59	valid	3	17.448601	0.77672344	0.45969574	0.62501852	0.064475832	0.50953371	-0.69702928	1.0572655	0.34678791	-1.4486875	0.022645748	0.39843605	16.015629	0.24477493	-0.19543154	-0.40537407	-0.16648959	0.88464105	-0.77085166	1.2051497	-0.49900723	-1.369431	-0.10277578	0.007993154	0.43331846	0.02825235	0.13604199	4.8217482	9.2243749	-0.12682394	111.17391	1.4777999	2870.0776
59	valid	4	21.315273	0.32699942	0.50765034	0.51385351	-0.54579102	0.18112976	-0.053144559	1.1484637	-0.016032033	-0.46455268	0.038864532	0.47765625	19.891313	0.56533754	0.10191236	0.38206083	-0.096193185	0.24041654	-0.082959076	0.43845888	-0.50206229	-1.0519345	0.012389833	0.35949796	0.14957069	0.082792835	0.31709419	1.697897	3.4087275	0.0084296359	77.854545	2.6167162	2966.4097
59	valid	3	20.130612	0.6158121	0.70946408	1.0234012	-0.45018186	0.8612334	-0.77335221	0.87514963	0.55380093	-0.88893171	-0.40212645	-0.24304664	18.75952	0.67422014	-0.24574903	1.1818941	-1.0805592	-0.54518929	-1.6391148	0.041699396	-0.61924013	-1.3313989	-0.2336962	-0.35202273	0.20302395	0.107859	0.86764635	5.4779096	6.772093	0.049261757	93.807018	2.0758338	3082.611
59	valid	2	18.333747	0.72819672	1.1311441	1.1143717	-0.85047822	-0.52584874	0.25963482	1.1965763	-0.44532649	0.054098885	0.99665826	0.10297083	14.985369	0.0044841254	0.32760504	0.68382557	-0.43599795	0.70932525	0.24951844	1.7921837	-0.37874061	-0.3621893	1.0620428	0.48055076	0.25042047	0.03149604	0.408411	79.764107	13.886267	0.050110435	102.15789	1.6300141	2711.1403
59	valid	3	21.437468	0.36998122	0.5520432	0.83655951	-0.24657623	0.35751333	-0.0093865398	0.89743029	-0.31425166	-0.21939845	0.23374826	0.003409526	18.626414	-0.1264706	-0.53519377	0.86704699	-0.50865801	0.13892645	-0.61604444	0.0070458075	0.32005562	-0.88431009	0.082694779	0.30674653	0.14855251	0.050546053	0.23804087	4.3226967	5.0664467	0.018511713	123.11111	2.45732	3161.4455
59	valid	3	20.802991	0.56014318	0.52151151	1.0299792	-0.72588593	0.01133468	-0.31793814	1.0651324	-0.17968017	-0.5872455	0.50643581	-0.048866803	16.952986	-0.33637292	-0.041320546	0.7566645	-0.1602056	-0.069169107	0.22956473	1.3184913	-0.54760907	-0.39150963	0.7440463	0.048903238	0.25392868	0.051317196	0.28514081	5.1768409	10.431503	0.081548491	122.86	1.8415939	2990.7951
59	valid	4	20.027798	0.30123442	0.55520558	1.1356718	-0.073050113	1.0687258	-0.32537164	0.77482876	-0.38125548	-0.50805287	-1.1103412	-1.6774041	19.033284	0.72469413	0.15169206	0.24021404	-0.79405846	1.061998	-0.98612578	0.48928432	-0.1659938	-0.31430404	-1.0173695	-0.22723948	0.68009864	0.11096017	0.18836494	2.2251885	7.2122902	-0.041674942	80.837838	1.8473823	2673.0168
59	valid	7	18.966282	0.78557877	1.3906965	0.64695217	-0.35421316	-0.4331231	-0.76913231	0.19670454	0.88064547	-0.61025956	-0.85378503	0.12185311	20.655149	0.33630636	0.55309514	0.87568228	-0.71577218	-0.17736983	-1.0665537	0.27443417	-0.27023014	-1.40592	-0.18257261	-0.65489048	0.13234561	0.048162584	0.33179894	0.7755771	4.2891608	-0.016380885	100.23636	2.5308521	3298.6283
59	valid	4	21.035498	0.40287483	1.2037366	0.67529341	-0.63906775	0.1324692	-0.66463896	0.87101313	0.86209223	-0.74657589	-0.26942443	-0.082273936	20.269506	0.3335711	0.51439096	0.50845447	-1.1096267	0.24303431	-0.84339605	0.55839752	-0.1971443	-1.4877218	-0.025049509	0.1554943	0.2301778	0.06884631	0.3281606	2.1014353	4.6429931	-0.044035189	97.311927	2.2946322	3045.1174
59	valid	2	16.86414	0.91294885	0.86512538	0.5817949	-0.1522834	0.37816283	0.35891033	0.37728257	1.1771523	-0.45211562	-0.84991449	0.48648145	16.717253	0.97734059	-0.27782012	-0.21462243	-0.13189783	0.64875822	0.32527271	-0.71077055	-0.67250678	-0.3804869	-1.0802853	0.74571497	0.17525489	0.061066769	0.19681185	6.5541052	18.484727	0.99117314	51	1.3336787	2085.0124
59	valid	2	17.42452	0.69614854	0.80373095	0.61637877	0.18163589	0.44804151	-0.77754652	0.44886029	0.5247587	-1.4713927	-0.84008941	0.42306356	17.003192	0.48226588	-0.28630406	0.88272598	-0.085790568	0.80729913	-1.223815	-0.60094012	-0.44320663	-1.0106265	-0.80450283	-0.69480033	0.18910337	0.11094416	0.21701778	6.4165677	13.08714	-0.34968475	91.666667	1.3137387	2837.9812
59	valid	4	21.130105	0.56115431	1.253338	0.68745968	-0.42798554	0.4309607	-0.76953758	0.76831144	0.445791	-0.95571342	0.028724926	-0.24955821	20.643236	0.38244523	0.59530268	0.27251859	-0.7782931	0.38544306	-1.0228922	0.64368041	0.57946998	-0.93707083	0.50063806	0.094397379	0.2160913	0.044477859	0.21057717	1.1970234	4.1276803	-0.015992469	94.825688	2.5092132	3054.7016
59	valid	4	20.842778	0.34760742	1.0542528	0.54017329	-0.47090858	0.3934296	-0.42192908	0.72363995	0.96176357	-0.16565828	0.00053657826	-0.40571988	20.866483	0.35552647	0.10011646	0.41729781	-0.69139998	0.12929901	-0.93104149	0.36324192	0.42812573	-0.56142512	0.16617094	-0.32105949	0.50008961	0.054062984	0.22040669	1.2200982	5.3209208	0.039383953	107.33028	2.3105715	3272.5355
59	valid	2	17.25309	1.179682	0.79137268	1.2415875	-0.23856769	-0.22376065	-1.2846337	1.0352116	0.76860814	-1.0418438	1.2716252	0.10436394	15.857893	1.0875734	-0.22993869	1.0414532	-0.55588462	-0.070296385	-1.8893092	0.72252095	-0.08021971	-1.5799835	0.16297887	0.70454191	0.26478184	0.088869217	0.28612521	23.988455	20.404324	0.66941128	48.76	1.0039667	2078.1669
59	valid	7	20.549749	0.82039867	0.94177526	0.81633829	-0.51111134	0.51200326	-0.36732283	0.51492048	-1.2078822	-1.2621882	-0.44677836	-0.47192844	19.930987	1.2186672	0.064438721	0.25115662	-0.99651309	-0.050990641	-1.3474068	-1.2162401	-1.7162946	-1.1848421	-0.38653877	-0.17744275	0.56777555	0.062406183	0.48360817	0.98751029	3.1367412	-0.013820528	70.506667	2.9299557	2510.6246
59	valid	5	19.091222	1.0906573	0.61837087	0.88751711	-0.3053026	0.021382435	-1.4284156	0.66996276	-0.54231871	-1.3298574	-0.71911327	-0.38451512	16.042965	1.0086974	0.224743	0.46796103	-0.96614509	0.10010023	-1.4922464	0.79706562	-0.92877288	-1.2573955	-0.22080053	0.59937525	0.52973645	0.039205542	0.27525327	50.18593	7.7003624	-0.32656603	50.421053	1.9596691	2157.442
59	valid	1	15.70744	0.84655609	0.44760832	0.64268341	0.84562067	0.91580923	-0.28461646	0.26879074	0.91318998	-1.0229208	-1.3057507	0.027629048	15.852095	0.74130517	-0.4880089	0.0011606095	0.48611215	0.42424875	-0.30745895	0.31882284	0.0519273	-0.75525333	-1.539029	0.36771025	0.39410098	0.025679753	0.1758483	9.9253139	15.361605	0.41341965	76.117647	1.2939749	2290.9803
59	valid	9	16.193977	0.50235421	0.039105363	-0.22396054	0.05709608	1.2793912	-0.7338244	0.14891748	1.1720671	-2.0703721	-1.3962309	-0.28329857	16.160365	0.65309705	0.56740575	0.17056419	0.22189597	1.5149717	-1.1734036	0.047149064	0.13786001	-2.0220466	-0.63842256	-0.25262522	0.29057863	0.053065424	0.22995087	1.053937	4.3170827	-0.056711979	101.88	2.2186641	2883.8529
59	valid	3	20.730461	0.23512413	0.7059985	1.7269428	0.3217503	0.6623412	-0.98205775	1.1173364	-0.069178038	-0.31067095	0.22325664	-0.70248365	19.928985	0.36542306	-0.35400283	1.2677383	-0.33171999	0.40143967	-0.75946326	0.9122625	-0.41298322	-0.62107144	-0.47966712	-0.81195383	0.20939316	0.039056627	0.27600227	2.2104976	3.3250036	0.046560594	103.10417	2.7751429	2820.7598
59	valid	3	16.847418	0.64501419	0.86073977	1.4104606	-0.60949289	-0.75457963	-1.1339297	1.0877169	0.10874225	-0.9540736	0.72482364	0.17042213	17.180179	0.44187491	1.3977312	1.7523149	-0.55441017	0.43791301	-0.67362506	0.99721902	0.070591276	-0.68303318	-0.59003946	0.60970132	0.1511694	0.11743145	0.24915163	0.30481814	8.3792115	-0.08049842	52.146341	1.5383789	3021.6889
60	test	4	16.918969	0.72561751	-0.17774252	-0.038238549	0.24039049	0.9328609	1.1991968	1.0092134	1.0530252	-0.031320183	-0.74053053	-0.10202368	13.682609	0.32315263	-0.12210773	-0.2027216	-0.018072589	0.39527442	0.39164587	0.8040817	0.85336506	0.21291102	-0.03748632	-0.077209588	0.39697551	0.038918424	0.14652806	63.908205	17.858992	0.64801558	92	0.94620435	2543.0818
60	test	4	20.34183	0.77515134	0.77317766	0.46099909	0.21345249	0.764226	0.55853533	0.21797904	0.13803839	-0.27769873	-1.0874821	-0.7798515	17.770146	0.17176005	-0.29608509	-0.45759125	-0.30929982	0.38137888	0.080235429	0.63567762	0.55075621	0.51652075	0.38971598	-0.36519531	0.72189814	0.045501568	0.55789433	46.81746	8.0187181	-0.035762189	82.860465	1.9989726	2687.1699
60	test	3	18.482195	0.72228996	0.95990773	1.1551203	-0.13440497	0.057403387	0.38781047	0.51437614	0.40420507	-0.041121869	0.14930431	-0.49073518	15.395921	-0.13058394	0.022221829	-0.19323739	-0.12080274	0.87911134	0.57493663	-0.34417357	0.20842163	0.14796736	0.86878677	-0.12934291	0.31127195	0.034897493	0.47288947	91.550097	14.772212	0.016119715	123.73913	1.6472575	2621.054
61	train	2	15.077466	1.5601701	0.2649795	1.3691101	0.1111773	0.88966493	1.1406932	-0.012014899	-0.31126211	0.023855092	-0.13367727	0.23786074	14.342906	1.8623444	0.22000679	0.9445195	0.26058415	0.82888358	0.80297079	-0.11829464	-0.30244846	0.17699596	-0.063875493	-0.43703451	0.35619335	0.040499109	0.26095078	1.300558	3.1398688	0.093981063	17.612903	2.6141014	1109.9127
61	train	2	14.546147	1.9751008	1.2906773	1.2495344	-0.14357315	1.3606185	0.32544398	0.37251668	-0.56484152	-0.17054539	-0.2643679	-0.78446491	13.90704	1.7255294	0.74183486	1.4391297	0.22171464	1.199858	0.80101856	0.12350167	0.049541736	0.1160534	-0.60410925	-0.28771168	0.51783726	0.015730166	0.48174872	1.0767246	3.0797827	0.19816559	8.6	2.6358491	903.89698
61	train	6	16.95835	1.4890745	0.84754479	1.446143	-0.20717442	1.0633073	-0.1903978	-0.14268859	-0.040200069	-0.0059037464	0.13933324	0.13591103	14.502721	1.3059584	0.75262894	1.02083	0.201185	1.3175532	-0.12853009	0.21999609	0.25611029	0.34020726	0.17196595	-0.036308849	0.12196904	0.032114242	0.37019537	0.71802429	8.1127622	0.076206234	16.534483	1.5660356	1346.6442
61	train	2	16.886374	1.3432022	0.55036277	1.1148819	0.11161231	1.8631945	0.64082523	0.29585023	-0.10311889	0.18777186	-0.04508658	0.17784538	15.084233	1.2196679	0.3981222	1.1216695	0.38433789	1.7585809	0.28698382	0.24943735	-0.021102907	0.44728912	0.15996003	0.031559639	0.37607045	0.050491513	0.27181767	1.487587	4.4313533	-0.041331135	20.710526	2.2128183	1425.4564
61	train	2	16.302699	1.2394314	0.55678667	1.0172048	-0.023780684	1.2100835	-0.63509461	1.5821817	0.50063153	-0.41621155	0.48199501	0.60923845	15.701274	1.4632504	0.8169373	0.95773218	-0.14578805	1.8586316	-0.44553002	0.82214665	0.045216664	-0.17719131	-0.17660244	0.3794298	0	0.066530729	0.20490563	0.58692989	2.9419391	-0.097850762	20.606061	2.5968205	1498.8437
61	train	3	15.628704	0.90699466	0.16391971	0.70748341	0.34063437	1.4558808	0.56778046	-0.08238899	-0.013175436	0.73528104	0.70079434	0.050663902	13.968564	0.93855185	0.24619495	0.59672009	0.3605762	1.416048	0.15399482	0.2173465	-0.089231244	0.76523275	0.52750037	-0.13930017	0.071992485	0.021021208	0.65651915	6.4969724	8.3605202	-0.22895748	44.2	1.8407147	1947.4379
61	train	1	15.176062	1.1025758	-0.0098188478	0.56621877	0.24484713	1.6616068	1.4729182	-0.17860282	-0.68067292	1.0819315	1.0585527	0.87818453	14.598069	0.62150655	-0.062919497	0.24425577	-0.058035306	1.4607676	0.22860441	0.33717424	-0.58575777	0.038114414	-0.1023067	0.49398578	0.30097324	0.028999674	0.56469644	10.410218	7.0441588	0.28973632	61.2	2.1108977	1862.7382
61	train	3	16.463281	0.83099903	0.75559201	0.76055786	-0.29444526	1.2047134	0.28520809	0.97977028	0.66003641	0.46575749	-0.10877344	0.97634637	15.085447	0.54424569	0.010619531	0.23598873	-0.03939302	0.93170857	-0.59320255	0.70199512	0.58404641	0.83104039	-0.13781306	0.7446845	0.072131554	0.024233884	0.39126678	27.896293	8.3119185	0.17078329	68.235294	1.9073924	1923.0176
61	train	2	16.814915	1.193818	0.38002283	0.53239186	-0.051782003	1.2849688	0.80520211	-0.68879133	0.0031432692	0.91442408	0.92858693	-0.065016483	15.088135	0.45760147	-0.18032045	0.40160573	-0.027417005	1.8393256	0.10459702	-0.058514486	-0.62116526	0.64042148	1.1137303	-0.024982699	0.2838287	0.06816502	0.22521476	113.38197	13.593311	0.23319991	66	1.6065711	1483.268
61	train	2	16.71918	1.1706868	0.46963649	0.77283242	-0.73974131	1.1038911	0.48620218	0.48494148	0.73318937	0.55542989	0.058125456	0.75925056	15.301292	0.62927133	-0.19070386	0.29472876	-0.57426551	0.50481807	-0.10983137	-0.052039701	0.056730908	1.0090377	-0.24831093	0.27668767	0.070372641	0.022231706	0.55635303	20.821718	9.4515875	-0.087357196	68.705882	1.8497279	1829.5669
61	train	4	17.818701	1.0173094	0.84253035	1.1531047	0.15308362	1.108549	0.65072065	0.1511822	0.044727703	0.28964812	0.23207093	0.0007941645	16.298061	1.0321213	0.48601487	0.68963588	-0.28829566	1.5755839	-0.061941747	0.088599538	0.17873731	0.78625666	0.041184749	0.3346902	0.23916704	0.043553994	0.31234626	2.4916633	6.3618131	0.15729649	31.555556	1.9513067	1871.9461
61	train	3	17.652339	1.086781	0.60916309	0.79253272	0.1834517	1.2360481	0.26333186	0.096461223	0.40035566	0.45889687	0.72414603	0.59830121	14.894256	1.0707153	0.39265778	0.5816246	-0.20109278	1.3835593	-0.47952359	0.21512924	0.091419537	0.49563158	-0.04864088	0.20622523	0.18951124	0.036471306	0.33969155	24.66818	12.777858	0.22254841	55.586207	1.5820816	1773.7958
61	train	3	18.199855	0.67664181	0.32718931	0.64862502	0.0016855259	0.65581655	0.76850437	-0.10443989	0.45858252	0.80029599	1.0303562	-0.77236937	17.085119	0.37750529	-0.2503231	-0.25247026	-0.50927196	0.43990757	-0.70131565	-0.054604137	0.860743	0.13614604	-0.10652892	-0.15711479	0.26944363	0.0469765	0.42282327	13.130174	10.697506	-0.10337532	72.972222	1.4353526	2688.7229
61	train	2	15.569069	1.0080411	0.74807136	0.5370435	-0.14331005	1.5654184	0.067042912	1.4314142	0.9456095	-0.040546162	-0.42014284	0.16072332	14.802296	0.50352438	0.56385014	0.48255059	0.36194439	0.30748593	0.31689707	0.6428055	0.87677571	-0.62337956	-0.15830454	-0.23169124	0.13602583	0.061331454	0.36418809	53.882243	12.606976	1.2138753	60.157895	1.8567249	1814.2995
61	train	2	17.478144	0.72063397	0.17025948	0.39617057	-0.27167325	0.88163729	0.49177669	-0.12637113	0.1253302	0.15564531	0.05898956	-0.60517194	16.096375	0.39100442	-0.23913177	-0.11212806	-0.39153118	0.79241456	-0.73727453	-0.52530968	0.51312103	0.055760827	-0.87678426	-0.45489669	0.23147617	0.040478319	0.16487542	21.345936	13.092262	0.11469281	94.238095	1.3103839	2549.3941
61	train	2	14.744674	0.98401536	0.55743099	1.1074403	0.57864766	1.2621178	-0.90551485	0.21478798	0.24747592	0.15250726	-0.09452961	-0.28919612	14.286376	0.14219508	0.32765304	0.54562413	0.25161135	0.73105549	-0.91065268	0.68061632	-0.13275561	-0.35117317	0.63097994	0.093029539	0.37309182	0.040586251	0.31844774	16.915733	8.5285407	-0.1836083	106.10526	1.8506144	2504.6662
61	train	1	16.870668	0.86152386	0.85976315	1.2204111	0.79178231	1.7904698	-0.35152666	0.62725305	0.88629462	0.35443504	0.63352023	0.58989446	13.86962	1.2443036	0.69321125	1.0860548	0.53755723	1.1384053	-0.43945584	-0.1701798	0.43828035	0.13881852	-0.37186806	0.54393307	0.1699727	0.034026441	0.24728309	7.219679	12.905068	0.18284708	27.740741	1.4162538	1452.5696
61	train	2	17.851535	0.73693966	0.42917392	0.74996568	0.043220097	1.0480152	0.43292932	-0.42310605	0.18613582	1.4007934	0.059724118	0.22779375	15.642882	0.2145824	-0.075777286	-0.036655308	-0.1203833	1.1306153	0.21006749	0.077898181	0.23654703	0.4674252	-0.2987596	0.91699297	0.18823487	0.022437995	0.4854165	68.523183	14.563355	-0.9108097	88.55	1.2133293	2159.1498
61	train	2	14.479775	0.57402188	0.3572738	0.94837159	0.2192187	1.262289	0.21107671	0.89963491	0.09618526	0.042038585	-0.25351846	0.21485365	13.98048	0.103912	-0.081189702	0.52576592	-0.10271805	1.1448517	-0.69239444	1.0128312	-0.6206332	-0.58532303	-0.22099407	0.51723525	0.11448641	0.015406929	0.37927418	16.184387	13.387331	0.6390422	113.25	1.6405593	2444.6797
61	train	2	17.268707	0.63231743	0.19190776	0.36355595	-0.38415767	1.6666947	1.2716282	0.083440445	0.82718309	0.93766823	-0.2743956	0.19028027	15.786671	0.0095664313	-0.26969615	-0.0054024277	-0.81009731	1.0611348	-0.01753944	0.40819446	0.19010393	0.74929059	-0.76490271	-0.090010968	0.21785871	0.020259592	0.4411366	14.498894	10.126561	-0.1111112	106.21739	1.6196151	2467.752
61	train	2	17.388076	0.82275494	0.58123451	0.57995545	-0.20784578	1.2962569	0.66717162	0.24362252	1.0346973	0.65825629	-0.36258411	0.8116304	15.681299	0.22075253	0.033059676	-0.13695575	-0.41841466	0.94875368	0.58124425	0.48339926	0.59659174	0.92338363	-1.0737301	0.64885938	0.27472422	0.019531078	0.49488818	24.138829	11.015825	-0.62092304	88.333333	1.549304	2403.126
61	train	3	16.371141	0.68471913	0.72015295	0.28754579	-0.45656184	1.2551968	0.34485379	1.1264378	0.16733231	0.55075048	-0.43395304	0.55105148	15.364238	0.39745856	-0.21770508	-0.2205271	-1.1019585	1.3921762	-0.22727058	1.2057881	0.19132015	0.13785844	-1.0946475	0.31933635	0.07401119	0.039366378	0.25682521	20.056297	7.8961589	0.02057016	82.4	1.8404828	2218.9652
61	train	3	18.531845	1.2844745	0.49572095	0.54362797	0.12844916	0.76699478	0.4641831	-0.32140742	-0.76527564	0.61337735	0.10266555	-0.89325273	16.449967	0.28953475	-0.3047368	-0.38408618	-0.16722719	0.78908332	0.42623716	-0.73852046	-1.0301067	0.85462557	0.098872441	-0.43122704	0.49758816	0.094594795	0.25046414	31.166952	21.748792	-0.0094745524	71.893939	1.4558185	1817.6937
61	train	2	18.083463	1.2137142	0.57579663	0.36944235	0.2507205	0.95716949	0.72501098	-0.77899088	-1.1126562	0.57642229	0.34267032	0.23512368	15.864433	0.57285891	-0.44029798	0.25938199	0.41320045	1.9310442	0.30386847	-0.86799276	-1.4501109	-0.20011147	0.43884481	-0.021883993	0.2897026	0.051638081	0.30217743	27.494382	14.607679	-0.10271794	30.413043	1.7369678	1607.3527
61	train	2	16.766269	0.80943012	0.1581222	0.83274124	0.2371027	1.0478965	0.91617645	0.30852143	0.069810951	0.70230409	0.21538994	0.88374627	14.618539	0.38552042	-0.096128276	0.21929707	0.019847047	0.77526608	-0.052587929	0.28744607	-0.062838762	-0.17206201	-0.3864412	0.52634319	0.41912517	0.031009222	0.34391775	14.716285	16.126032	-0.5656024	93.583333	1.1797479	2174.1834
62	valid	1	13.382404	0.73817214	0.39470885	1.2519776	0.24103682	0.08241878	0.68406981	0.62182844	0.22692288	1.1209	0.31112005	0.025285573	12.898831	0.85519703	0.1835971	1.6356854	-0.033835708	-0.14802022	0.88952551	0.84575295	0.36221853	0.5025755	0.68962801	0.30205803	0.03882271	0.01440375	0.57015116	12.368997	11.714158	-1.3987808	33.533333	1.9558187	1805.9924
62	valid	2	14.238164	1.2431638	1.1828342	1.6699343	1.1289355	0.12966288	0.42507966	0.05430722	-0.44553969	-0.24544205	0.28965037	-0.38496064	13.395754	0.50273617	1.005489	0.32853778	0.48158084	0.18084235	0.27520185	0.68582603	0.21917136	0.70675707	-0.12470816	0.15420307	0.57987662	0.048098488	0.27971979	280.42574	17.167648	0.68291649	59.85	1.2246586	1394.2042
64	test	5	19.878227	1.0472456	0.83808719	0.86610839	-0.079636978	0.63106531	0.51979946	-0.35427149	-0.38636949	0.20923177	-0.89474549	0.099116781	20.535554	-0.086490053	-0.9791829	-0.27369915	-0.23369175	1.3260437	0.016650796	-0.77253804	0.35769983	-0.054002094	-0.46574214	0.6476958	0.24112793	0.053216495	0.22563002	1.1220534	2.9345405	-0.0092365304	77.178571	2.9736203	2789.2431
64	test	3	20.499773	0.78933758	0.3004391	1.0766404	-0.45612915	0.048633193	0.31368756	-0.15883608	1.0416304	-0.21814759	-0.55396021	0.3881064	17.342732	0.68332298	-0.10758813	-0.32350417	0.16298815	0.31635448	0.75259449	-0.089354846	0.26504131	0.37599382	-0.45933139	0.24486614	0.30110478	0.047214122	0.23440462	2.9870152	6.763125	-0.14240749	73.2	2.1173329	2866.849
64	test	3	19.067737	0.7956717	0.050184667	1.2026131	-0.1710856	-0.10435587	0.28472431	0.57082441	0.64181099	-0.56524369	-0.4260854	0.040990268	16.228425	1.0878853	0.16745116	0.19822133	-0.10386269	0.46835423	0.89793478	0.24891535	0.10188152	1.1225129	-0.80727837	0.34976656	0.19972379	0.085415552	0.18551536	8.1521332	11.306277	-0.46196471	52.925926	1.6830468	2381.8947
64	test	5	19.414218	1.3942491	0.5153303	0.79116704	-0.066917237	0.63192593	0.68037842	-0.22771064	0.21133761	-0.107492	-0.93147234	-0.27774067	19.938378	0.18777983	-0.75776544	-0.5689285	-1.0116146	0.5507531	1.019782	-0.36260676	1.0599032	0.37274211	-1.0815627	-0.36560018	0.39160338	0.080390346	0.25655916	2.3254022	4.1742778	0.037911984	73.722222	2.6486668	2567.1013
64	test	4	19.492626	1.0736172	0.40730214	0.59616385	-0.83187423	1.1270785	1.0965627	-1.4848795	0.71996948	0.24772534	-0.73748043	0.53840125	17.802029	0.70338751	-0.29640059	-0.13962169	-1.1598705	0.91740106	1.0759516	-0.35368313	0.49443858	0.072268617	-0.24115046	0.019044155	0.11647076	0.086163717	0.26619651	5.9457065	8.0184788	-0.00096861822	68.805556	2.0459918	2235.3541
64	test	2	19.17698	1.1655495	0.79769667	0.98780018	-0.27586242	0.56653067	0.17633893	-1.1187054	0.92246401	-0.28652229	-1.1216272	0.21521594	16.791271	0.72545904	-0.21138018	-0.70919492	-1.0160777	-0.35415274	0.65798252	0.45139607	0.7609263	0.90273925	-0.80750693	1.051059	0.26859232	0.066968441	0.21268514	9.623803	12.867177	-0.1585162	67.724138	1.7658829	2184.5372
64	test	4	19.706235	0.65481238	-0.76167372	1.4484031	-0.0052247143	1.2650809	0.72742087	0.59358716	1.6153391	-0.060126237	-0.60552471	-0.80312957	16.841396	0.54858339	-0.38448938	-0.62203838	-0.3709664	0.37945864	1.2464037	-0.10272556	-0.2137289	-0.13636431	-0.20452151	0.37462039	0.24938049	0.11581125	0.29044055	3.2464451	9.6288082	-0.080918929	80.388889	1.6644926	2591.5659
64	test	4	16.185142	0.70177351	0.10680965	1.1409219	0.2968444	1.290876	0.93705628	-0.27704304	0.59947322	-0.22976896	-0.48659863	0.85554764	14.960706	1.0862542	0.37217101	0.50296353	0.66582184	0.88690554	0.085584376	0.32729023	-0.055629756	-0.27289725	-0.3110073	1.1715315	0.29261992	0.10520105	0.28865969	1.9692296	4.177835	-0.00023274723	48.952381	2.3465401	2404.2941
65	train	2	15.578703	0.69598711	0.69530489	1.1785893	-0.062188275	1.3779784	0.71128874	0.40730804	-0.31102779	-0.59243026	0.18837366	0.45043489	14.871384	-0.024481585	0.2889563	1.565327	-0.49871731	0.96529135	0.1976486	0.928275	-0.11222153	-0.90579269	-0.30009121	-0.51156629	0.24845019	0.03180182	0.28001154	8.7683231	9.5141652	0.20850045	105.20833	1.7595374	2425.2375
65	train	2	15.543084	0.93997294	0.37164871	1.7917788	-0.22481176	0.85400089	0.40850423	0.7803577	-0.11696683	-0.63353412	-0.35898465	-0.36836561	14.035703	0.026524369	-0.1124972	0.83107002	-0.42542661	1.5812988	0.34060386	0.43127215	-0.011101725	0.81694913	1.647176	-0.20653697	0.26547118	0.069630972	0.23556181	68.500236	15.578049	-1.2442709	93.058824	1.2284583	1880.0909
65	train	3	16.781702	0.4409362	0.60076546	1.4708561	0.22775509	0.74569828	-0.059091263	0.33436632	-0.65906726	-0.54252743	-0.069567577	0.083205421	15.178605	-0.050472892	0.25022164	1.4671752	0.50707864	0.70661627	0.35690624	0.63166449	-0.076704944	-0.18259988	0.25452426	0.63532053	0.56496535	0.027896886	0.11423976	39.14261	17.556308	-0.43772771	93.928571	1.0713436	2503.2058
65	train	2	13.667147	1.461496	0.30837302	1.4065219	0.85877026	1.3643529	1.1054321	0.99055466	1.2766679	0.68804998	-0.12839266	0.27654687	14.693288	0.82811977	0.20889652	1.4520679	0.50153383	1.0809474	0.97038375	0.73707878	0.25189527	0.078124528	-0.13864835	0.08303113	0	0.056995111	0.24422716	1.7528501	11.173983	-0.56363387	39.673913	1.6049877	1964.074
65	train	8	19.772094	1.0188671	0.23475476	1.2555458	-0.10391166	0.89289663	-0.44086629	-0.10111465	-0.82237136	-0.96847397	0.084374152	-0.48037793	19.843119	1.0386734	0.11393272	1.8784469	0.23883317	0.94443826	-0.35231699	-0.0020332848	-0.15269156	0.45085516	0.57697659	-0.052615771	0.44623486	0.066515355	0.7844324	0.86535355	4.8172453	-0.12185709	65.55814	2.4837688	2112.8242
65	train	3	17.235328	0.98633477	0.4406176	1.6918635	-0.29687879	0.60551066	-0.24933524	0.69262609	-0.33055985	-0.73024125	0.48628379	-0.036723918	14.998366	-0.22907774	0.0027566573	1.4368382	-0.19212534	0.99663227	0.020933373	0.73531018	0.018556445	-0.32466733	0.33081799	-0.074594802	0.39401811	0.045804217	0.26374499	49.333649	17.748997	-0.65896627	113.70833	1.0070042	1939.618
65	train	6	17.071811	0.41839567	1.2192633	2.5427899	0.51474371	0.14423256	-0.62689528	0.52226965	-0.53001222	-0.92003813	-0.87904724	0.55521668	14.755076	0.4861692	1.561444	2.4240425	0.33701836	0.80837371	0.18425575	1.2091402	-0.65495252	-0.76193178	0.32095925	0.014776605	0.60439352	0.061562388	0.3302502	0.61537233	3.2157721	0.059286423	30.285714	2.7064078	2254.3745
65	train	2	15.090144	0.66525303	0.33282532	1.112704	-0.73482948	1.7977484	1.0816258	0.84576447	-0.11188711	-0.7110635	0.34806353	-0.72516734	13.787052	-0.090971595	0.36487225	0.98952836	-1.2419437	0.73291002	0.86327854	1.3241448	1.1697534	-0.58424637	-0.061059106	-1.2906801	0.43555435	0.042429385	0.21394061	52.930695	12.968336	0.066800819	110.44444	1.6385816	2293.9303
65	train	10	18.081935	0.65749383	0.013199896	1.8852948	0.049324388	1.465686	0.92504419	-0.1272985	-0.17096529	-0.13156669	0.26273138	-0.4123663	17.250616	0.6113779	0.18441949	1.6517437	0.31128164	1.1212098	0.58655188	0.041607036	-0.29317358	0.067318875	0.4458787	0.11291207	0.38272343	0.031818576	0.60507197	0.84338715	5.1868856	-0.11209718	53.833333	2.2001151	2219.6144
65	train	3	17.247223	0.27895119	1.4099836	2.6713789	0.50722521	0.53924913	-0.021498645	0.84084004	-0.74179474	-0.9606242	-0.13271372	0.73829374	14.916962	0.31876032	1.2607987	2.2190055	0.40521363	1.2408769	0.61931648	1.1782724	-0.54931972	-0.39662879	0.29972581	0.79539326	0.41902628	0.06215279	0.39828393	1.0522215	5.2540326	-0.48575729	35.5	2.0223375	2446.4357
65	train	2	15.711919	0.23559085	0.092800374	2.1791189	0.27482473	1.2874962	0.08079873	0.25520414	-0.18479268	-0.88457968	0.1837823	0.11247673	13.833724	-0.41429479	-0.082668062	1.4583029	-0.24488103	1.3898693	0.60999806	-0.060381838	0.26665215	-0.81894464	0.77406862	-0.03981908	0.24855598	0.067289215	0.2784605	31.417778	11.571665	-0.66057265	113.5	1.3945563	2482.8328
65	train	4	17.871418	0.37756744	1.1128586	2.6557649	1.6383637	0.87947369	-0.52700113	0.40822584	-0.36769762	-0.37948314	-0.96365651	0.041961228	14.852603	0.66820148	0.76922715	1.9489644	0.84848853	0.53775125	0.34268225	1.0271358	-0.05769175	-0.041492417	-0.40001602	0.20549397	0.40159284	0.036256434	0.26960105	1.8639565	4.8343612	0.18578519	37	2.1530422	2092.3765
65	train	10	14.874453	1.0181254	0.30790431	0.43957755	-0.25885316	0.41008102	0.075658935	0.21639026	-0.046370858	-0.12595942	-0.15771505	-0.33164835	15.005716	0.86047861	0.1652188	0.31503707	-0.22602744	0.347917	0.19550531	0.36238398	0.050329639	0.017859533	-0.01622119	-0.08580084	0	0.047987146	0.24177643	0.0061828897	18.945936	-0.095710485	85.784314	1.4590991	2528.3718
65	train	3	18.598674	0.15967876	0.31863716	1.9173936	0.025586896	1.8657448	0.31510486	0.24131389	-0.33850357	-0.75294734	0.11748668	0.72935796	15.162952	-0.013715886	0.012133768	0.93441103	-0.1804748	1.6279123	-0.083783905	0.10920509	-0.40364327	-0.33960055	1.0769077	0.155107	0.19267701	0.019518024	0.27311216	26.161433	14.003911	-0.038925841	117.82353	1.621052	2905.0751
65	train	3	16.161279	0.55052218	0.56350203	2.2614702	0.74047676	1.0252765	0.040187364	0.8559529	-0.45620593	0.24804253	-0.057925835	-0.40988921	14.644004	0.44933738	-0.21497438	1.2410092	-0.017638674	0.99225099	-0.048878806	0.52259494	0.83665209	-0.17806547	0.40653085	-0.28099044	0.20847907	0.034129853	0.40313074	32.641118	15.933247	-0.38172936	71.454545	1.0600606	2266.4996
65	train	5	17.36902	0.25562282	0.61778919	2.3386162	0.72445249	1.9049251	-0.21811709	0.017082151	-0.21290001	-0.508265	-0.46318135	0.34208109	16.982249	-0.065802494	0.88642127	2.2280638	0.26561782	1.4655437	-0.11974245	0.14269188	0.030878501	-0.58724366	-0.34620446	0.077218034	0	0.040399517	0.18929258	1.2561084	3.6093809	-0.029044733	79.5625	2.5268624	2724.2856
65	train	4	18.732867	0.66187009	0.090909926	2.3841943	0.66781145	0.7273647	-1.2227672	-0.13622702	-0.96664623	-0.12659643	-1.3987853	-1.3555665	15.047221	0.54884007	0.4773907	2.1406837	0.34594692	0.47729068	-0.22226496	0.87136987	-0.40912973	-0.10603568	-0.73157289	0.52433467	0.77186103	0.13496112	0.25665157	3.0881764	7.0928217	-0.12323611	65.025	1.8458243	2563.0098
65	train	3	17.019484	0.48194347	0.13633301	1.4335564	0.20233861	1.4519749	0.49474616	0.81904383	-0.20392282	0.064697876	-0.22390129	-0.02650234	14.509393	-0.04259977	-0.21593003	1.2650211	-0.40044364	1.0990217	0.036363301	0.7002372	0.11102421	-0.30608997	0.29210456	0.18429965	0.12452504	0.047470135	0.3466378	46.365822	16.350022	-0.00064569052	109.22727	1.0375222	2607.7355
65	train	4	18.117075	1.3537668	0.96762697	1.4414041	-0.065669582	0.33152091	-0.35973981	1.1404137	-0.44927128	-0.88478672	-0.14305139	-0.6808248	16.004833	0.54483085	0.804534	1.9376124	0.27135668	0.81871567	0.16715071	1.4835365	0.28670049	-0.73428289	0.19208374	-0.35635763	0.57860481	0.056044975	0.48341599	3.5096782	5.4480828	0.085558399	32.826087	2.2309316	1829.9688
65	train	3	16.997446	0.48727714	1.729895	2.4892299	0.37844055	0.35578987	-0.62952305	0.87105733	-0.79472157	-0.25282898	-0.75591206	-0.2904794	15.711235	-0.13265947	1.4697143	1.3986792	-0.24004769	0.59648995	0.13245781	1.2783996	-0.029001533	-0.56948241	0.054404615	0.11572685	0.52962475	0.15533283	0.38244062	3.0194529	5.6817071	0.15049006	93.68	2.1709899	2886.6781
65	train	4	18.71017	0.41174939	-0.16087585	1.4876387	-0.19212562	0.87588618	1.0968889	0.53409836	0.10809794	-0.3235458	-0.51714717	0.13203231	16.019717	0.045240047	-0.44455552	0.73456188	-0.12390047	1.0421959	-0.1216857	0.74631154	1.0028219	-0.94770856	-0.13795772	0.068086955	0.55375692	0.029200196	0.45885962	9.4131816	18.045565	0.03931095	111.39623	1.204762	2726.1517
65	train	2	17.886936	0.77876624	-0.56483973	1.3021335	-0.82299722	0.73662485	0.75122068	0.64140082	0.24618425	-0.32075483	-0.46464355	0.33323495	15.198543	0.23657843	-0.31735542	0.65509524	-0.99771814	1.0667386	0.62246636	0.79344723	0.63594885	-0.70891428	-0.57999579	-0.61890913	0.24792126	0.037246566	0.31330923	17.134482	18.984022	0.4226599	109.63636	1.0382925	2389.8686
65	train	2	16.79602	0.88412203	0.045224771	0.6465219	-0.63060879	1.4923398	0.43179362	0.9987854	1.1254184	0.25414313	0.28152319	-0.39911257	14.985744	0.52600103	-0.75346379	0.27497503	-1.0875831	1.0755594	0.071105579	-1.0960003	0.55873223	1.5145788	2.0180631	0.63257075	0.41363533	0.06950763	0.28243625	7.7086815	9.5417021	0.23347103	71.055556	1.7133437	2097.8268
65	train	2	15.376516	0.24147432	0.59970794	1.0660486	-0.041247784	0.45031375	-0.24828523	0.83000361	0.87550811	-0.79937583	-0.44515714	0.62819991	14.269287	0.039294578	-0.035834695	0.90233441	-0.18485907	0.83855628	-0.081557728	0.94446448	1.2346886	-0.60581156	-0.78206047	-0.39590815	0.55793526	0.022636564	0.33238554	24.618139	11.667924	-0.29847758	109.5	1.5430262	2670.1066
65	train	3	19.804668	0.85974391	0.83115201	0.17486492	-0.64821807	0.83528237	0.14099469	-0.058222243	0.52956286	-0.75121614	-1.0185068	-0.024132953	17.197579	0.27111841	-0.45350232	-0.16421352	-0.11944668	1.0827864	0.45811514	0.20668708	0.87280291	-0.44778183	-1.1887439	-0.19710373	0.50266992	0.043836448	0.30950462	16.484687	22.287764	0.15390942	103.5	1.0329677	2770.5855
65	train	3	17.737758	0.88222402	-0.34338177	1.0614289	0.051502642	1.518275	0.39317254	0.34450703	0.69748332	-0.55189282	-0.44229899	-0.48661483	15.270843	0.20552717	-0.92311529	0.46126762	-0.85583923	1.3085195	1.5995775	0.38499139	-0.059787024	-1.405137	0.35249309	1.0078889	0.3459817	0.14070669	0.35719211	5.4966508	6.4914814	-0.063679267	66.066667	1.817512	2266.1068
65	train	3	16.5604	0.64078348	-0.51071854	0.50817651	-0.45816493	1.6142043	1.8145731	0.19068398	-0.45909966	-0.84669992	0.55063142	1.0955147	14.669736	0.49012819	-0.23637402	0.33482393	-0.68799856	0.98615327	0.71767532	0.63927479	0.37623413	-0.90601549	-0.1729671	-0.030789022	0.56460743	0.026616459	0.20126739	22.928673	8.3032713	-0.28136081	73.117647	1.5642013	2319.4894
65	train	7	14.690559	1.2742339	0.66694207	0.89380732	-0.091524033	0.64621218	0.72350429	0.7217351	0.44327282	0.73066205	0.38467325	0.18698999	14.108672	1.2144941	0.86153257	0.8870488	0.35698003	0.75320162	0.88180202	0.79968963	0.24555976	0.5310857	0.53891388	0.24387699	0.033984591	0.04321013	0.33689228	1.2754846	7.9567147	-0.21474889	32.288889	1.3589046	2005.1818
65	train	4	19.469886	0.35202979	0.34915723	2.0390387	0.16970618	0.97071598	0.94558707	0.0043113995	-0.27740173	-0.32709328	-0.34762459	-0.37219126	18.016969	0.27486359	0.35168083	2.5234451	0.56326683	0.96299143	0.32597493	-0.50141503	0.98391218	-0.23248429	-0.2431956	-0.080113183	0.6347777	0.055228315	0.69154397	1.0111872	7.5278952	-0.14222381	88.791667	2.0196464	2638.8099
65	train	2	17.760404	0.43322032	0.25344863	2.1406147	-0.41126599	1.3068225	0.66280808	0.88269826	-0.16100002	-0.092740785	-0.84732309	-0.67805694	15.266021	0.025107334	-0.51248991	1.2133624	-1.0238018	1.0230955	0.50061151	0.64269149	0.21734984	0.63236468	0.11406283	-1.0498658	0.36203735	0.027322403	0.32073582	19.322264	14.624226	-0.17737927	115.84211	1.5135192	2727.2545
65	train	4	16.787416	0.3893553	1.061746	2.897728	-0.071770925	2.0657984	-1.2698376	0.76587916	-0.1147888	0.26516033	-0.2410047	-1.3841031	14.763282	0.27060767	0.87419832	1.760142	0.28067269	1.5312184	0.37379013	1.2184436	0.18758928	0.38886965	0.33881075	-0.46398275	0.32230626	0.080952939	0.32090522	1.0270437	5.0019666	0.046543877	69.526316	2.071479	2788.2218
65	train	5	17.441586	0.61151412	0.2573399	2.3277566	1.1434577	0.49451584	-1.6897927	-0.18531131	-0.79582342	0.20483825	-0.64473989	-0.90358652	14.096331	0.22271855	0.27446912	2.293057	1.0844106	0.5519023	-0.37835855	0.40605481	0.090227893	-0.010527294	0.46635235	-0.60106756	0.70125132	0.10859437	0.49680232	0.81010428	5.2594467	-0.23163513	60.607143	2.2086535	2324.3794
65	train	2	14.1171	0.40298181	0.83934047	1.8895824	0.1754559	0.84642779	-0.16480661	1.0053335	0.5703982	-0.49140103	0.85643293	-0.33046237	12.957108	0.46741724	0.57231758	0.80906495	-0.34529439	0.31219266	0.3624725	1.0807619	0.20152839	-0.23255991	0.63709057	0.043076787	0.150639	0.016888795	0.45274088	129.23744	23.950024	1.1173823	74	0.99315415	2712.6622
65	train	3	19.46718	0.96933931	-0.28668392	1.0341419	-1.2091722	0.82636409	0.019159922	0.47149154	0.2091571	0.069736192	-1.2755022	-0.2773791	15.536212	0.62238912	-1.0054428	0.38416511	-0.43104439	1.1619464	0.41264935	0.069962299	1.9905297	0.019158973	-1.0755236	-0.27362004	0.68008236	0.12546776	0.28444596	6.4401962	10.908963	-0.1146877	64.921053	1.3074212	2107.2063
65	train	8	15.07347	1.4995835	0.16360194	0.41280894	-0.19966333	0.87900208	0.39502416	0.16889287	0.40755519	-0.067075452	-0.79596392	-0.4456736	13.975104	0.94489615	-0.46600223	0.47119269	-0.20502759	1.179453	0.68063996	0.13883909	1.2465586	0.81458811	-0.39115839	-0.33195044	0.51668597	0.056080764	0.20121948	10.551144	7.9797805	-0.93160499	36.12	1.611084	1520.4758
65	train	2	14.585609	0.52321157	1.3400352	1.1089524	0.20309249	0.52107636	0.4198676	0.96193848	0.024136118	-0.11936719	0.12685134	0.34942744	13.34466	0.44820472	-0.20093166	-0.098168468	0.37084537	0.54313788	0.33086257	1.4015658	0.80292523	-1.1361242	-1.1815101	0.33915383	0.49472367	0.029400347	0.18691784	13.272002	10.934795	0.3331917	78	1.6856838	2382.0789
65	train	7	17.506519	1.4130793	-0.16241344	1.1968777	-0.2635841	-0.0081060409	-0.47164782	-0.11836163	-0.16171104	-0.5175877	-1.1353556	-0.4013296	19.660479	1.1681816	0.2194005	0.89635857	-0.30717355	0.8441774	-0.69956317	-1.0509854	0.10152239	-0.81449949	-0.0060802081	-0.3740922	0.76499705	0.064573058	0.7507385	1.2531968	3.9997895	-0.22398478	33.837209	2.6773737	2046.149
65	train	3	18.307488	0.87678149	0.22195552	0.93311508	-0.40928928	0.24718413	-0.73708825	0.29577662	1.1433863	-1.6091711	-0.28026989	0.12401107	17.325831	0.60033949	-0.65009238	0.3017911	-0.86751918	0.42716133	-0.076565694	0.00022126887	0.61801217	-1.4333305	-0.40443558	-0.12845263	0.62894473	0.087339256	0.13472356	3.232314	5.2139448	0.099403545	66.090909	1.8918689	2314.8242
65	train	2	16.890351	0.9342869	-0.74704703	1.2472073	-0.51641446	0.21374581	0.59159387	0.86929863	0.52443897	-0.15043695	-0.37589471	-0.37697506	14.239171	0.58402891	0.25155839	1.2716047	-0.44293764	0.55342468	0.62877204	1.0124858	0.051940972	-0.56666538	0.017093086	-0.34514705	0.36371763	0.090487256	0.79389242	2.7188997	8.7224851	-0.14499928	67.441176	1.6542744	2190.5611
65	train	9	16.037114	1.1302598	-0.26863089	0.43518601	-0.49869934	0.23265909	-0.19530401	0.34905397	0.39214714	-0.21086762	0.80344825	0.83930486	15.779057	0.98611921	-0.47436311	-0.25685343	-1.5147692	0.2348998	-0.50153938	0.16648124	0.66008057	-0.45528427	1.6425804	1.9309053	0.51159315	0.053206917	0.34988285	1.2925865	3.1799826	-0.39459828	37.555556	2.372913	1969.5086
65	train	3	15.745597	1.0908787	-0.75120053	1.2204955	0.28886746	0.70875524	0.62351702	0.55168334	-0.31879237	-1.1495207	0.384856	0.52035892	12.788262	0.4038802	-0.36995524	0.81479686	0.0058974867	0.31182188	0.68228606	0.68723787	0.19611608	-1.0998629	0.61393886	0.40163623	0.41606853	0.071498639	0.29326767	75.919309	15.169951	0.45410987	71.12	1.274127	1691.2002
65	train	4	18.006837	1.4107375	-0.19673301	1.1629952	-0.3015328	0.31965707	0.31189373	0.58171602	0.045695492	0.36328325	-1.4776793	-0.59287188	11.581806	1.3692653	0.12858622	0.51794329	-0.32136004	0.42687775	0.39880603	0.30596734	0.29438191	0.56883534	-0.18869232	0.0064346487	0.42322763	0.11054563	0.61075418	74.511332	9.602214	0.29752035	32.315789	1.802274	1706.3707
65	train	3	16.708517	0.89543118	-0.32059383	1.7516221	-0.13466175	0.45897221	0.27726527	0.99875906	0.33119615	0.59205898	-1.4163543	0.019326912	13.943774	0.48564063	-0.27738449	1.3115479	-0.18186623	0.26447923	0.2838955	1.2614974	0.31982333	-0.24766032	-0.42046064	0.77788051	0.16922733	0.20035359	0.1830386	27.984828	14.157856	0.34740447	73.3125	1.4180261	1831.5531
65	train	6	15.88686	0.66278544	-0.34822352	0.90510643	0.19088361	1.0878957	0.97469422	0.74721476	-0.18257148	-0.26199803	-0.38440644	0.090293497	15.898637	1.0789156	0.16321159	0.97179791	0.24768654	1.2639619	0.74933797	0.37516803	-0.90193127	-0.65722975	-0.14883813	-0.045343157	0.080635591	0.04170168	0.26480484	0.39396483	5.4407336	0.046149421	59.294118	2.1576407	2128.1227
65	train	3	17.077694	0.48345868	0.51362657	2.1987575	0.066686204	1.3615236	0.48389623	0.77500022	-0.60985671	-0.61277286	-0.43830265	0.40860871	15.828599	0.087711275	-0.31538881	0.91550044	-0.84052618	1.1400518	1.2051422	1.1730064	0.7336071	-0.68645433	-0.16557679	0.45139674	0.11806188	0.069456859	0.3268123	5.5816858	7.7922159	-0.10014125	81.666667	1.8333242	2452.4875
65	train	3	17.157557	1.136786	-0.2311739	1.0961153	-0.63487377	0.97202857	0.38056401	-0.10891422	1.1984381	-0.62518009	-0.42374312	0.52633622	14.97986	0.70450344	-0.8152709	0.42593159	-0.29490075	1.1752307	-0.11054688	0.29665894	2.2676329	-0.33065256	-0.68008067	-0.27457597	0.34959424	0.081329585	0.3448837	17.00169	12.062633	-0.59511023	65.258065	1.4505096	1868.7867
65	train	3	15.199998	1.2571928	-0.52618247	1.1436178	-0.32455236	1.1303899	0.71675374	0.62756104	1.1921704	0.084831975	-0.1821972	0.18156715	13.3091	1.0455127	-0.98346434	0.21096743	-0.25792637	0.97094173	0.68415938	1.1037921	2.1051977	0.45911285	-0.54288119	-1.1246148	0.20364764	0.047644372	0.30545303	8.7849658	8.6145444	0.19680061	45.058824	1.6699736	1725.9685
65	train	5	20.155946	1.0429897	0.30941301	0.63510542	-0.83757858	0.15485156	-0.051667177	0.66469641	0.077723087	-1.0777864	-0.741721	-0.83457298	17.561238	0.87084768	0.51309484	0.75067107	-0.27627687	0.5900804	0.360635	0.41892445	-0.1549262	-0.4245356	-0.038646832	-0.086694251	0.75756014	0.043635298	0.22762822	6.4462187	7.1173753	0.15125891	53.128205	2.064525	2338.69
65	train	3	20.022371	0.82426332	0.86490041	0.30907905	-0.96829182	-0.087662479	-0.41696875	0.17644205	0.99299329	-1.1595356	-1.2649576	0.12636899	19.086908	1.1485156	-0.041286904	0.28311968	-1.6143791	-0.22173369	-0.042090516	-0.72225665	0.25996434	-0.21268253	-0.085522271	-0.36720052	0.6227153	0.098592402	0.34474412	1.1568951	5.2653497	0.19957012	59.36	2.1539496	2547.8779
65	train	1	17.338494	1.253686	0.46655506	0.36331371	-0.052389542	0.37454291	-0.050155474	0.4428687	0.66601256	-1.7509139	-0.21914562	-0.10989333	18.216265	1.0490966	0.052665353	-0.36337237	-1.4492698	-0.37257683	-0.07685404	-0.3998717	0.46437517	-1.3587171	-0.38362903	-0.46228983	0.62856384	0.044284097	0.53266714	0.28676274	5.094154	0.44572019	56.590909	2.1574964	2265.3326
65	train	4	19.035136	1.2518026	0.50928042	-0.24104118	-0.43576988	0.019097803	-0.20395739	0.29450865	-0.21797757	-1.3179697	-0.15524391	-0.44769122	17.42571	0.39022561	-0.87540121	-0.44523168	-0.57710575	0.66097936	0.31440641	0.64947938	-0.2533692	-1.6243894	-0.91348999	0.11286184	0.66505277	0.05331593	0.21774404	2.7427287	5.3856867	0.15483764	58.625	2.1445275	2272.0539
65	train	5	19.391864	1.5372279	-0.71627074	0.51703512	-0.16321748	0.98337738	-0.062398052	-0.76982457	-0.25525313	-1.0053263	-0.35755156	-1.2263968	17.399587	0.46425129	-0.39403965	1.2293588	-0.63975129	0.83227969	0.30213721	0.29242665	0.34076526	-0.41475137	-0.93112756	0.90919386	0.7878872	0.14733676	0.15360139	5.1453702	8.1493394	0.030722476	60.911111	1.9548031	2009.2768
65	train	2	16.684953	0.51614623	0.41902754	1.5452655	-0.2087777	0.41634593	-0.0048748425	-0.29830396	-0.73528517	0.1674229	-0.35536219	-0.48631637	14.898836	-0.070477297	-0.94514734	0.93241138	-0.31912888	0.80456164	0.6975369	0.23861752	0.03401448	-0.14383155	-0.29872112	-0.11762068	0.6742456	0.023482434	0.21442745	6.8065587	7.4333538	-0.054227494	107.32432	1.766303	2648.728
65	train	3	18.557785	0.87784846	-0.14746246	0.84878781	-0.72437163	-0.51129243	0.32743349	-0.35653432	0.45491745	-0.033527582	-1.0816343	-0.83185814	16.753669	0.34644688	-0.65400195	-0.13254889	-0.83777656	0.19719522	0.90125762	-0.84027195	0.066058511	0.23583049	-0.36615859	-0.046961353	0.68493388	0.067154312	0.36386518	14.990881	16.600176	0.61791398	78.74	1.2696552	2492.8509
65	train	2	17.546422	1.007868	-0.42011857	0.45040008	-1.3647	0.35876788	0.0884849	-1.0580061	0.22082624	0.39131674	-0.49103437	0.0065460148	16.665051	0.86574994	-0.79282845	0.3283494	-1.5626597	0.085844863	-0.31635196	-2.0456815	-0.3281296	-0.311726	-0.030641358	1.1748092	0.630387	0.032730734	0.26841281	3.8072835	7.0378735	0.14443805	74.210526	1.8799189	2055.6876
65	train	4	20.15489	0.39901883	0.12375439	0.86863132	-0.99685494	0.083083098	-1.1231332	0.050946402	0.79595358	-0.60942853	-0.91787652	0.12356222	17.107562	0.31728826	-0.23351607	0.94083324	-0.76215708	0.76305575	-0.0047820126	-1.3910922	0.85940377	0.18208998	0.37205882	0.54505463	0.25797023	0.049847321	0.36291064	8.0309264	13.150413	-0.016715402	113.84906	1.5328243	2992.4825
65	train	2	18.054671	0.73387526	-0.23813695	0.73846294	-0.8151021	-0.32995933	-1.1474079	-0.64457452	1.5112072	-0.31454975	-0.22681142	0.61880268	16.486221	-0.11694956	-0.66833268	0.68659552	-0.98208144	0.14739633	0.55151401	-1.6203798	0.11209135	0.61281601	0.63879388	1.3542521	0.5994651	0.12806965	0.30332561	5.743473	9.3294839	0.13417673	99.458333	1.5676001	2674.1248
66	test	5	20.098857	1.1144506	-0.15862876	0.94319388	0.032586665	-0.19014889	0.44516666	0.54842308	0.014667159	-0.076540446	-0.45735246	-0.45123231	16.2363	0.92041577	-0.40118768	0.11228969	-0.14002846	0.3479372	1.0789606	0.9381581	0.47285272	-0.16480818	-0.11395364	-0.14844118	0.42732162	0.039231555	0.26444197	3.5959065	9.233446	0.15250537	53.7	2.0136804	1957.5341
66	test	9	17.420419	1.1972508	-0.19540161	0.24351638	0.85880458	-0.68558508	-0.70342658	0.31873756	-0.4538178	-0.83827977	0.33086857	-1.423454	19.393602	0.33982327	-0.0084030407	-0.082970766	-0.33142046	0.45943657	-0.33752846	0.067775323	0.34805657	0.34933228	0.342296	0.20825111	0.52857006	0.12824624	0.1480441	1.0926049	3.7734501	0.031042807	55.314607	2.771628	2159.8104
66	test	10	15.094728	0.93136689	0.31107656	0.84531376	0.20022221	-1.0214229	-0.80159656	0.96364687	0.005727103	0.84561556	0.58073461	-1.3621049	18.576874	0.3273165	-0.094601337	1.0070925	0.27615822	0.078092255	-0.27793639	0.86256186	0.063336834	-0.0019000859	0.72979315	-0.44629219	0.44339821	0.063721827	0.16824823	0.038167421	5.141115	0.1021273	62.53211	2.4254547	2202.7529
66	test	8	20.762045	1.0293499	-0.70573821	-0.44970344	-0.72287501	-0.33332563	0.086757974	0.27966177	0.26170241	0.17839295	-1.1356268	0.24877821	19.68376	0.59609773	-0.94075038	-0.78811564	-0.96418479	0.17420097	-0.053307016	0.40093076	0.24824105	0.66329533	-1.4922631	1.1868108	0.18628558	0.15309553	0.19977403	0.8238731	3.5344174	0.0071823294	54.573529	2.8322428	2128.391
67	test	5	17.546412	0.7656769	-0.49169457	1.2806632	0.01528812	-0.5027453	0.99474999	0.096284012	0.43229398	0.18334266	0.28820503	0.18167221	16.475866	1.1654241	0.10186501	0.96832821	-0.033788448	-0.083457249	0.97402916	-0.23284003	0.30498489	-0.24559157	-0.53219332	0.016336007	0.38384202	0.034149009	0.23902105	1.3645974	4.1723232	-0.00481643	43.607143	2.1813221	2145.8513
67	test	3	19.200999	0.83215419	0.4296293	0.58619643	-0.61363563	0.62276493	0.58593373	-0.82423191	-0.41613895	-0.26506599	0.29908692	0.70108047	19.125632	0.76535171	0.26940305	0.46796669	-0.59404758	0.22540884	1.1816055	-0.31361263	-0.0047653474	-0.91807357	-0.51561596	0.72915706	0.31728671	0.041062591	0.46602572	0.55269376	6.4324578	-0.44906438	58.657143	2.0519265	2618.4095
[truncated: 476 more rows]
