# Supplementary material for: Cough detection using a non-contact microphone: A nocturnal cough study
Source: PLoS One. 2022 Jan 19;17(1):e0262240. doi: 10.1371/journal.pone.0262240 (PMC8769326; doi:10.1371/journal.pone.0262240)
Supplement: S3 Dataset — (XLSX) [file pone.0262240.s003.xlsx]

## Sheet: Sheet1
SubjectID	Group	EnergyIndex	MFCC1stPart1	MFCC1stPart2	MFCC1stPart3	MFCC1stPart4	MFCC1stPart5	MFCC1stPart6	MFCC1stPart7	MFCC1stPart8	MFCC1stPart9	MFCC1stPart10	MFCC1stPart11	MFCC1stPart12	MFCC2ndPart1	MFCC2ndPart2	MFCC2ndPart3	MFCC2ndPart4	MFCC2ndPart5	MFCC2ndPart6	MFCC2ndPart7	MFCC2ndPart8	MFCC2ndPart9	MFCC2ndPart10	MFCC2ndPart11	MFCC2ndPart12	VoicedH	LPCvar	VoicedL	EnergyRatio	Kurtosis	Skewness	ZCR	Entropy	SpectralCentroid
1	train	5	14.962782	1.2019596	0.91885378	1.3745731	0.65230765	1.8172664	-0.24239566	0.3010931	-0.2487572	-0.70695974	0.026208974	-0.81420786	14.841471	1.1151133	1.064105	1.5556421	0.45842252	2.2918121	0.34293487	0.70795213	0.48839488	-0.28144755	-0.10989922	-0.88442945	0.37318071	0.026180355	0.69641885	0.18820511	3.2473845	0.53659085	12.724138	2.7672157	1403.9768
1	train	7	14.108927	1.257412	1.2822674	0.84044681	0.32515367	1.6623892	-0.49750215	0.66652415	-0.088804936	-0.509693	-0.60616749	-0.52175238	14.134402	1.264452	1.2278176	0.61339825	0.3466807	1.7422349	-0.14648036	0.8865469	-0.091966607	-0.18154068	-0.48634559	-0.81625066	0.39888364	0.017850741	0.61036614	0.6962438	2.1669285	0.4869946	17.310345	3.0281098	1810.8998
1	train	4	16.064077	0.84528459	1.1112128	0.77325361	0.33008728	1.9905351	0.12562073	1.0366527	0.16952063	-0.67324668	0.116849	-0.2579649	14.85083	0.52939623	0.87840423	1.0795391	0.55807355	2.5009468	0.28184685	0.92646547	0.16251307	0.11159121	0.20715015	0.041118098	0.54021583	0.034984928	0.33099195	1.1813172	2.9465122	-0.18211139	33.821429	2.708053	2167.8904
1	train	4	13.555455	1.4117787	1.4061262	1.1704061	0.1560221	1.0703231	-0.25559569	0.70858838	-0.29965096	-0.54718727	-0.32963081	-0.89436711	14.096762	1.451099	1.0310868	0.87151136	0.42089624	1.3512391	-0.42950318	0.4528239	-0.44729555	-0.76797413	-0.67851386	-0.58540522	0.39924305	0.010852247	0.87490817	0.90783838	2.4248741	0.62241775	19.15	2.9763363	1605.1224
1	train	10	14.55828	1.0571849	1.1550599	0.78323795	0.016456351	1.758831	-0.51481784	0.84784907	-0.34941392	-0.53561844	-0.48977667	-0.32686884	15.086368	1.231105	1.3175442	1.055667	0.38821665	1.5430016	-0.44990226	0.84512072	-0.12384151	-0.23152858	-0.63812551	-0.64936786	0.50416542	0.030358451	0.63173734	0.23067711	3.2580001	-0.26776002	25.061224	2.5446025	1890.0596
1	train	4	18.992102	0.51655749	0.74792507	1.3529812	0.1358856	1.9899519	0.1011655	0.59549387	-0.28954397	-0.62092709	-0.2810197	-0.39953588	16.787944	0.71089754	0.82487518	1.3183625	0.45045275	2.0326116	0.32973614	0.79240014	-0.057021817	0.0063055047	0.063042395	0.15915319	0.45316306	0.039505984	0.52426408	0.60035735	3.9672217	-0.53758548	37.444444	2.6243888	2219.0124
1	train	8	14.700514	0.98817949	1.127806	1.1581018	-0.0014834949	1.3638569	-0.21005816	0.8931608	-0.17108517	-0.77575172	-0.26398854	-0.89433274	15.037446	1.0800962	1.2153569	1.2958761	0.18384503	1.6646005	-0.094066577	0.77531253	0.24766511	-0.52033976	-0.045642087	-0.48922033	0.13424941	0.012206209	0.2994738	0.23670464	3.5884523	0.15176878	28.727273	2.6094531	1969.0137
1	train	9	14.368907	1.2021064	0.76982966	0.80463933	-0.32666228	1.3827379	-0.41304523	0.68257469	0.8296312	0.61417635	1.2010025	-0.058444374	13.801702	1.2946739	0.48541435	0.88705399	-0.14944423	1.64625	0.19641906	0.8147836	0.61392066	-0.019189024	0.5131713	0.31447177	0	0.021043735	0.79140847	1.1922228	3.1636163	-0.65838267	19.411765	2.7926547	1763.8676
1	train	10	12.22429	1.632521	1.4105136	1.175091	0.69127836	2.1653342	-0.10170266	0.81155734	0.19352558	-0.67625841	0.29647573	-0.30979388	12.519061	1.5376371	1.2721143	1.2892473	0.78347509	2.2029345	0.16060825	0.82891557	0.36804318	-0.11688132	0.16866339	-0.36252426	0.22715953	0.0074495177	0.96625261	0.71444384	2.1176134	0.22264966	4.5510204	3.1568781	937.23721
1	train	10	12.91149	1.7366336	1.0811262	1.3837176	0.69691673	1.9186163	-0.056180374	0.5584784	0.25943336	-0.53095395	0.34287017	-0.54369936	13.157907	1.6411893	1.1153003	1.2538698	0.61323696	1.787242	0.029240152	0.58646208	0.29119194	-0.35304381	0.56163243	-0.45078331	0.38815205	0.013395862	0.76343153	1	2.4177725	-0.02763122	7.1086957	3.0480408	952.00749
1	train	10	14.462187	1.2001652	0.78001892	0.7644446	0.75633676	1.9255233	-0.21955836	0.40237892	0.28814258	-0.81954059	0.33836984	-0.48178521	14.087473	1.3294014	1.1833953	1.239332	0.76001953	1.8569904	0.03372538	0.85247239	0.45645375	-1.0469727	0.074638765	-0.63039619	0.43312397	0.015797648	0.89482673	0.58580003	2.4016259	0.20560093	16.875	3.0847683	1670.8212
1	train	7	12.867486	1.7573793	0.92665363	1.5189918	0.87393814	2.1018805	0.42199331	0.13700931	-0.28816144	-0.051604896	-0.48608928	0.39423071	14.156896	1.4539629	0.030110485	1.19339	1.2132164	2.1313848	0.72176239	0.12636677	0.080484133	0.17166904	0.44052852	-0.33163437	0.15821816	0.037544135	0.93452732	0.38526072	3.400211	0.24708793	7.4285714	2.3228593	1238.6405
1	train	9	13.741201	1.3203023	1.1269128	1.3553524	0.76191461	1.8958866	0.14037623	0.59805915	-0.10197664	-1.0839259	0.0050982581	-0.55415184	13.950142	0.88246552	1.1085248	1.6138887	0.59401191	2.0229543	0.72962146	0.77700164	0.20641074	-0.43439157	0.26801402	-0.30603671	0.33941056	0.01616149	0.76851411	0.88022144	2.4276497	-0.11317369	14.578947	3.0972971	1519.8755
1	train	9	14.092004	0.79154369	0.80139661	1.3454884	0.51144382	2.4244821	0.02201307	0.94162019	0.26663504	-0.25026141	0.64195533	-0.27986827	14.108049	0.82482036	0.64187168	1.4157342	0.46164764	2.2560814	0.30768675	1.0956345	0.47590706	-0.15031235	0.12335598	-0.53640715	0	0.01723896	0.69803097	0.71549909	2.9784183	-0.45590372	19.954545	2.8061019	1632.4258
1	train	10	16.891264	0.15447214	0.34465655	1.1171472	0.5633685	1.9151185	0.23747762	0.16257372	0.29181188	-0.66400464	0.18490236	-0.47277312	16.846987	1.394383	-0.69792611	0.58305107	1.1233283	2.3782089	-0.25770188	-0.6286506	0.65911619	0.55290518	0.41995115	0.12022536	0.088686601	0.079084503	0.35707244	1	8.1043424	-0.46771923	46.875	1.957819	1926.9017
1	train	8	16.482514	1.0937887	0.62189579	0.44849183	0.055059823	1.4961726	-0.22259478	0.44054839	-0.36273889	-1.2254463	0.21552051	-0.36248869	15.601856	0.97052284	0.81662675	1.2926654	0.63422145	2.0172717	0.28401664	0.7663591	0.040028462	-0.59561352	0.46632427	-0.16279125	0.48093143	0.039925911	0.32953405	0.1099444	5.7274071	-0.9783147	22.163265	2.4330394	1695.7711
1	train	3	13.4902	1.8906457	0.71347936	1.4127366	0.92463559	1.680161	0.50322098	-0.19081047	0.082391231	-0.11366508	0.029715135	-0.00085270119	15.13784	1.2470105	-0.0654044	0.33305382	0.91405412	1.5821803	-0.35727635	-1.2382725	-0.43310689	1.0159257	0.41760151	-0.52526677	0.19084027	0.01780207	0.52279916	3.7421711	4.5274756	0.058126165	38.130435	2.368447	1476.4968
1	train	6	19.03058	0.64552292	0.73526315	1.8042861	0.14999029	2.0142479	0.13693569	0.19170114	0.25886514	-1.1736397	0.13903085	-0.3174622	17.379532	0.93109678	0.76221973	1.5982117	0.37167883	2.0224262	0.31045258	0.37703137	0.26873778	-0.17579967	0.49304441	0.060311734	0.28680927	0.021769361	0.69587528	0.56009029	2.8070573	-0.31062638	26.1875	2.9870374	1973.5987
1	train	10	14.103831	1.1238104	1.024793	1.2650383	0.76662282	1.317268	-0.68143866	0.73664528	0.13787509	-0.6496887	-0.84171722	0.184195	13.631815	1.246474	1.2671064	1.5260838	1.18308	1.5639844	-0.5385354	0.72780611	-0.0013245982	-0.44633701	-0.57903597	0.17651244	0.34908403	0.025697254	0.37258475	0.90089112	2.5978973	0.088006995	22.166667	2.9692053	1632.7979
1	train	10	14.610568	1.035034	1.1224716	1.5316345	0.78377067	1.3727076	-0.53461571	1.2309231	0.27946388	-0.73303358	-0.69687746	-0.3032336	14.084167	0.95034941	1.2020511	1.3317669	1.0805076	1.9240235	-0.19849856	1.2633724	0.51918202	-0.21986904	-0.47278346	0.18567442	0.33409836	0.020844125	0.83751424	1	2.6953056	-0.4996344	16.736842	2.9724925	1843.5389
1	train	10	13.633825	1.4389571	1.2449271	1.186836	0.80879801	1.0816941	-0.72557219	0.84379608	0.28567068	-0.60100479	-0.91499316	-0.17016696	14.330816	1.1172575	1.0779597	1.2594701	1.2161218	1.5696478	-0.54932979	1.0399312	0.23372252	-0.3802409	-0.5241899	0.33429823	0.25107482	0.024702799	0.81496474	0.48773844	2.8251015	-0.048750314	16.310345	2.89265	1548.3657
1	train	9	12.86918	1.4493616	1.4582731	1.4364581	1.107468	1.2699466	-0.88158851	0.85966233	-0.064187056	-0.62663666	-1.3085732	0.36920334	13.398046	1.1137936	1.2512495	1.4875544	1.1619036	1.8348707	-0.17528863	1.2243928	0.1486195	-0.87575778	-1.3179792	0.40888047	0.42109087	0.024872778	0.78606269	0.7136721	2.2827811	0.63182868	10.333333	3.0124454	1383.4936
1	train	7	13.787194	1.4785048	0.94267937	1.3290634	1.1144013	1.4268936	-0.24898975	0.82135671	0.72666355	-0.32055438	-0.7822031	0.09867481	13.043706	1.0874016	1.2512978	1.5622243	1.1244307	1.7428742	-0.064264883	0.47623281	0.73344299	0.083457748	-1.1151626	0.77709318	0	0.01456924	0.69257995	2.3714781	2.9329952	-0.61255798	9.8	2.7910417	1131.3993
1	train	10	14.065641	1.4248616	1.2336478	1.1783111	0.70121635	1.0666534	-0.77163501	0.51494674	0.015291203	-0.85253103	-0.82617979	0.2174221	14.563533	1.4257753	1.2475635	1.2270568	0.70544063	1.286155	-0.69529506	0.98463074	0.4146451	-0.63781879	-0.94216878	0.0052914326	0.32411068	0.021383925	0.71324328	0.55287733	2.8582966	0.75763555	15.68	2.8703069	1460.993
1	train	7	12.900639	1.7766065	2.0526463	1.320643	0.7800145	0.98647483	-0.20459887	0.6377821	-0.73139686	0.40372456	-1.1481979	0.42020814	11.99609	1.7410486	1.8713155	1.1345929	0.91391964	1.1561026	0.11169093	0.73573157	-0.21746757	0.38353436	-1.0018827	0.55497947	0.0025892071	0.012834025	0.95688182	0.57630406	4.2494221	-0.0001574541	7.22	2.600021	744.89881
1	train	10	14.32002	1.158143	1.2351098	1.3519889	0.83301044	1.1970617	-0.57098545	0.66743336	0.33185465	-0.83559158	-0.63930853	0.55728086	15.329292	1.117039	1.2319846	1.3595934	0.90547268	1.6558027	-0.35563382	0.98426388	0.79001859	-0.67879725	-0.80628035	0.3895095	0.26641945	0.021935328	0.71620985	0.33816652	3.3039193	-0.20410111	19.05	2.8108953	1685.8317
1	train	9	13.311518	1.2041295	0.99455605	1.7020139	0.87660298	1.5660736	-0.38107422	1.1611509	0.42557848	-0.15249496	-0.47694134	-0.15688262	13.577079	0.98229031	1.0175319	1.6672431	1.0197815	1.9835264	-0.51867334	0.86197165	0.099356077	-0.27965334	-0.33694507	0.36272034	0.109537	0.070231829	0.93954498	0.64417588	4.8341233	-1.4691663	14.366667	2.5342046	1522.6967
1	train	10	13.911979	0.6183952	1.047017	1.4133435	0.79930367	1.7039853	-0.63474366	1.3626789	0.59351245	-0.95273768	-0.87846081	-0.22143769	14.605834	0.89109253	0.8879766	1.3738722	1.1135553	2.023091	-0.75457712	0.17777897	0.1054305	-1.0967296	-0.59057847	0.048214631	0.55154603	0.03056229	0.87948657	0.618893	5.1850132	-0.57157435	27.408602	2.213441	1897.9475
1	train	10	15.115837	0.694735	1.2808034	1.7578073	1.198598	1.7992502	-0.17419009	0.55338641	0.6174787	-1.121238	-0.68411525	0.37802998	15.143421	0.439793	1.0966314	1.4883706	1.0982865	1.9457985	-0.10907833	0.8785965	0.93517939	-0.63185065	-0.14056932	0.39186892	0.065535869	0.009741457	0.90642379	1	2.4934752	0.17872565	18.9	2.9242546	2108.1541
1	train	10	17.321748	0.50301865	0.56717113	1.4935867	0.0025253546	1.3638585	-0.86045537	0.30351531	-0.21237081	-0.58271381	-1.0862974	0.42331612	18.596707	1.0495573	-0.11264312	1.235514	1.0954164	1.6670861	-0.44631642	-0.33999657	0.53119608	0.3764639	0.10812492	0.09696113	0.20578444	0.10904607	0.30722663	0.22605085	4.081586	-0.02898813	38.688889	2.70172	1982.9294
1	train	10	12.356737	1.3601853	1.8339529	1.3417807	0.71821262	1.7861409	0.066457219	1.2801584	-0.45556823	-0.78814704	0.19300519	-1.3485775	13.89612	1.2138572	1.3382522	1.4339143	0.71609757	1.8053157	0.026233593	1.4572795	-0.23405211	-0.52718132	0.53651405	-1.1072313	0.075162517	0.014898049	0.94795006	0.17118335	3.2935483	-0.39735419	9.372549	2.8048548	1400.9852
1	train	10	12.3742	1.6445532	1.372785	1.006946	0.45863181	1.0362405	0.04413922	1.3525192	-0.35225165	-0.32580855	-0.03553959	-0.91712082	13.006675	1.2231909	1.4791233	1.300395	0.87178092	1.913791	0.037936176	1.3105253	-0.29044905	-0.47931636	0.23848004	-0.9936534	0.23830538	0.01053849	0.79609322	0.1755117	2.7188659	-0.30616675	8.3833333	2.8707654	1168.1714
1	train	1	12.597723	1.2560096	1.9160907	1.2105349	0.99268542	2.0258881	-0.38417607	1.336894	-0.55316236	-0.070002658	0.33799684	-1.6201957	12.660232	1.2812961	1.587905	1.2881358	0.86084755	1.8650894	-0.063725213	1.3611306	-0.28122842	-0.39747631	0.31190737	-0.84309755	0	0.0063912806	0.94826768	0.47734423	2.5209447	-0.64525211	5.7142857	2.902484	1232.9006
1	train	7	11.728444	1.6456684	1.5607513	1.330219	0.26452603	1.6238351	0.44009832	1.0409084	-0.58784085	0.46650524	-0.75297832	-0.27472004	11.440536	1.6987736	1.2635859	1.3013722	0.58989868	1.7308238	0.7962055	0.85849588	-0.37973776	0.46874165	-0.53437788	0.043131537	0	0.0056545468	0.95149844	0.87608955	2.3617048	0.74892308	4.3846154	3.0494229	890.56999
1	train	10	17.906123	0.52877255	0.33923014	1.3918435	0.40906056	1.2474416	0.027647494	0.81551401	-1.1596465	-0.50542214	-0.12719669	-0.39647303	17.512342	0.83267899	0.060578542	1.2621515	0.91900458	1.8711044	0.21552449	0.53311906	-0.13648655	0.30924787	0.024427778	-0.12912633	0	0.064711619	0.32852981	0.91475256	3.8397962	-0.16784666	38.125	2.3364771	2044.3665
1	train	10	16.232845	0.74127413	-0.76315109	0.711668	1.2585931	1.778691	-0.078454564	0.161513	0.1641445	0.28277963	1.2458432	-0.10238307	16.061302	1.0752817	-0.52828756	0.78799041	1.5082221	1.7242878	-0.365495	0.27158182	0.21194346	0.22735179	0.76103365	0.18981875	0.15419726	0.043585993	0.44113953	0.75800015	4.5636098	-0.21936185	40.5	2.3312383	1870.6749
1	train	5	14.887138	1.0408946	0.72625433	1.4264762	0.59220157	1.9015112	0.16590677	1.1534924	-0.53846049	-0.70801324	0.40063321	-0.91070059	15.097267	0.88837471	0.98156896	1.3357359	0.74270833	2.1845056	0.20789099	1.3078773	-0.49299023	-0.51196972	0.57660433	-0.79991074	0.22769849	0.016384531	0.57721343	0.21991033	2.9518811	0.17704938	19.224138	2.7563163	1723.3418
1	train	6	14.655924	1.0403112	0.86334004	1.3956226	0.20280162	1.6174052	-0.30940897	1.2813949	-0.89404772	-0.86623743	-0.18571714	-1.0591138	14.492726	0.89474888	0.9556102	1.2924722	0.36201564	1.5540927	-0.49155587	0.99317364	-1.1232074	-1.0341768	0.18820421	-0.94046068	0.49756583	0.019207341	0.76314699	1.563248	2.4882622	0.39290892	36.941176	2.5903298	2267.2559
1	train	10	17.955974	0.44422529	0.4876306	0.95040709	-0.11171926	1.5481454	-0.60715249	1.0862554	-1.0533525	-0.44283047	0.12325267	-0.68877355	17.825175	1.1883048	-0.68119016	0.62722488	1.4146104	1.7933184	-0.11325388	0.32978256	-0.12880656	0.15494161	0.63364208	-0.12936696	0.47457776	0.099345553	0.28690671	0.39741563	5.8456314	0.026630508	55.425	2.278745	2190.4974
1	train	1	13.616015	1.1478548	1.1796605	1.1712754	0.92797165	2.0349513	-0.24761406	1.290992	-0.90539854	-0.54126811	0.038851731	-1.1831542	13.970906	1.0487983	1.3531195	1.4037783	0.98672717	1.8556868	-0.26136706	1.0974352	-0.96357678	-0.7428095	0.11220482	-1.0049995	0.32646679	0.013571894	0.92318258	0.65287407	2.5089539	0.37574809	16.548387	2.8587843	1794.0455
1	train	10	13.631785	1.5762004	1.1192808	0.92373432	0.30352426	1.7541975	-0.1707322	1.4887589	-0.76080284	-0.35098448	-0.059046139	-0.94977494	14.227545	1.1303421	0.64825515	0.88573746	0.73190883	2.0269908	0.12084736	1.379541	-0.3774609	0.10783039	0.33814066	-0.54367187	0.13941477	0.036795832	0.95428676	0.72239385	2.6225141	0.24786903	14.678571	2.7913599	1512.204
1	train	9	15.797819	1.3911523	-0.3099286	-0.20000966	1.2913242	2.8826949	-0.069274782	0.21712997	-0.45153121	0.088315117	0.47522165	0.11237256	15.751852	1.5205813	-0.21071011	0.13633463	0.99773325	2.7560438	-0.2720844	-0.15890401	-0.23457641	0.80576009	0.80706387	-0.1615969	0.13568655	0.049976318	0.74309188	0.97155604	3.893585	-0.24136686	22.45	2.5885413	1489.1675
1	train	8	17.008272	1.0083372	-0.65924309	0.48457675	1.2385737	1.8941964	-0.27431451	-0.066210787	0.41189356	0.38091361	0.91189833	0.41141258	16.149035	0.94960449	-0.3991699	0.51522766	1.353172	1.9117303	-0.58900626	0.055796917	0.5880272	0.21123329	0.17216778	0.30294326	0.23508518	0.025437202	0.46473633	0.97928437	5.5025259	-0.39224422	40.818182	1.9466192	1943.0038
1	train	1	15.257362	1.0244944	0.058491828	0.40749918	0.85369036	2.2051121	0.034526303	0.32895455	-0.22608915	0.80346782	0.70009215	-0.5147053	15.937732	0.93302712	-0.1113251	0.63572302	1.3124499	2.1384977	-0.60838323	-0.12377806	0.32954534	0.61531731	0.15337315	-0.24204408	0.052997327	0.018082168	0.66653347	0.57661915	3.4267655	-0.30761889	32.047619	2.5605621	1998.8721
1	train	8	14.332314	1.1442981	1.1993189	1.1645395	0.64271191	1.6883011	-0.28404966	1.2938762	-0.78564644	-0.51963614	-0.011488504	-0.94816965	14.420645	0.76529453	1.1259218	1.0950883	0.62524006	1.6634131	-0.34195418	1.0688168	-1.3025984	-0.48087568	0.086062938	-1.1432917	0.30297132	0.018801709	0.34971872	1.7026968	2.6579604	0.31428103	33.631579	2.602963	2284.5286
1	train	8	14.867065	0.7291251	1.2642294	1.1450987	0.33573312	1.490352	0.16762058	1.3759357	-1.0085887	-0.76762258	-0.34596031	-0.95088399	14.206716	0.84317986	1.4995544	1.2209363	0.61166457	1.9484302	-0.15534311	1.0531916	-1.1507868	-0.77053396	0.079421345	-0.84166396	0.064109236	0.035232882	0.28001364	0.80467931	3.0877276	0.056190858	33.625	2.7596662	2271.0623
1	train	1	14.940201	0.90772937	0.66581679	0.97100273	0.4336582	1.4214652	-0.56378061	0.68457597	-1.043025	-0.36856211	-0.44460176	-0.52874313	16.104955	0.96648369	0.56743386	0.67396907	0.066422489	1.4798242	-0.15782273	0.80133726	-0.7110287	-0.40498248	-0.12689362	-0.93668057	0.50353004	0.062679509	0.38862736	0.050326608	6.7061854	-0.27843063	42.610169	2.0731133	2074.8927
1	train	7	14.405435	0.84155176	1.1127985	1.2395479	0.29606186	2.0774945	0.035185124	1.4240303	-0.46036484	-0.45922784	0.43368543	-0.73372592	16.091993	0.95010683	1.1531827	1.2242429	0.1544295	1.7406495	-0.28149107	0.75711174	-0.86861691	-0.6848913	0.28285668	-0.61175868	0.36276528	0.021893661	0.69551359	0.37261	3.2748471	-0.11435577	39.147727	2.4872405	2208.7162
1	train	10	14.288479	1.866283	1.6321309	1.8424169	0.41137061	1.1759692	0.062642998	0.17917489	-1.3828422	0.19751558	-0.39953422	-0.39176033	14.534832	1.5952734	0.2239118	0.5509602	1.3943388	1.7698869	0.43692374	-0.89421957	-0.34023994	0.43602959	0.72862741	-0.50102864	0.2613475	0.030260988	0.8243088	1	4.373101	-0.071407751	14.761905	2.3063572	1189.092
1	train	6	17.030985	-0.048523018	-0.80283517	0.95603488	-1.303841	1.1776886	-0.37052056	0.67269905	-1.4655468	-0.10697644	-1.2930131	-0.825952	17.849499	0.1104897	-0.97644237	0.90496393	-0.75416863	1.3617915	-0.49115002	0.83430777	-1.7067363	-0.39890241	-1.2197049	-0.97499445	0.43973478	0.32890574	0.61528365	0.80524853	7.1455828	-0.0017089738	88.148148	2.0796734	2955.9796
1	train	6	15.668934	0.87766706	-0.43705061	0.77783189	0.86128345	1.921921	-0.66047191	-0.12487982	-0.030806323	0.175701	0.9200558	-0.26921173	17.094834	0.93744261	-0.5740009	0.80051961	1.1768988	1.8871168	-0.48599915	-0.19812981	0.41214176	0.23638187	0.6072636	-0.25635505	0.044983112	0.028686181	0.34534363	0.12103986	6.2664417	-0.49637536	47.128205	1.9971759	2020.4234
1	train	5	13.989779	0.61255824	0.70771699	1.3101096	0.61222009	1.9113861	0.22205097	1.3713016	-0.35671109	-0.081485459	0.83074681	-0.20385132	14.054156	0.76890602	0.42423934	1.1413413	0.5610993	2.1152398	0.13250139	1.2409795	-0.441094	0.18935849	1.026808	0.041926138	0.0075847022	0.019748356	0.70583025	0.80983432	2.4696261	-0.30835808	24.439024	2.9327221	2121.6451
1	train	7	16.471214	0.46571808	0.76603809	0.79236573	0.39781904	1.6877423	-0.13939115	1.3656355	-1.2882941	-0.85074732	-0.46248177	-1.0858791	17.368999	0.66250986	0.77074711	0.64367486	0.063752885	1.6002322	-0.34259287	1.2813586	-1.3785075	-0.87392265	-0.12147023	-1.1888275	0.45117751	0.016953573	0.48170214	0.2471804	3.9410829	0.28334204	62.628571	2.3584192	2612.4605
1	train	9	17.98295	0.84262573	-0.11889327	0.53804555	0.92015867	1.739916	0.074896741	-0.31470614	-0.19826623	0.32220946	0.55156364	-0.51216061	18.296656	0.84936697	-0.54924029	0.6105144	1.3667334	1.8503372	-0.2692212	-0.25910063	-0.29814188	0.35749717	0.82848945	-0.39690635	0.56321178	0.036811299	0.33928909	0.25997323	5.5156166	-0.1415872	46.695652	2.3643063	2115.4749
1	train	9	16.042041	0.61110516	-0.57191777	0.42501438	1.3121936	1.916699	-0.90265366	0.37090212	-0.10700776	-0.1792495	0.51678054	-0.51433932	16.302873	1.0087011	-0.38186516	0.61626444	1.6531669	1.971459	-0.99388935	0.12407986	0.39576876	0.18442698	0.193247	-0.37253845	0	0.027149484	0.34562344	0.36087767	4.4642837	-0.11453765	51.25	2.1781218	2068.5274
1	train	10	13.647925	0.55019578	0.88629975	1.330888	0.63256785	2.3846361	-0.015405616	0.99787902	-0.65117157	0.22649677	0.79139906	-0.10747533	15.144007	0.89049027	1.1852843	1.4236396	0.59458933	2.0844308	0.10971818	1.5831358	-0.58089324	-0.14189764	0.43730229	-0.43448689	0.038350102	0.023978999	0.86642124	0.067766393	3.2552891	-0.7058375	20.028169	2.700834	1769.3824
1	train	8	13.831255	0.89798357	0.61398175	1.0287042	1.5276909	1.9706914	0.66211553	0.071753106	-1.0036289	0.63476143	1.191426	-0.33968847	13.065631	0.86966355	0.89949546	1.3070987	1.2212807	1.9560102	0.85994163	0.83795936	-0.52808303	0.42013316	0.9031463	-0.16806844	0.19679828	0.011391911	0.97599256	0.89121184	1.9176286	-0.17240508	8.1515152	3.0692093	1852.1219
1	train	7	18.497761	0.69039165	-0.1893633	0.57716697	0.82539441	1.696332	-0.19337292	-0.45968679	-0.66007469	-0.081138677	0.58062836	-0.74768138	18.924907	0.89523005	-0.3572266	0.67485633	1.2565895	1.8016241	-0.4083926	-0.34916182	-0.50292686	0.29192757	0.73035213	-0.78000447	0.12883431	0.049730953	0.24356977	0.12249671	4.062356	-0.024146755	48.165138	2.6501527	2243.1746
1	train	6	15.843392	1.0518917	-0.27146107	0.0040196498	1.2514061	1.3590076	-0.43704648	-0.75608822	-0.20139902	0.99028126	0.75039009	-0.60757704	16.165892	0.69829707	-0.34359101	0.36182695	1.2682507	1.5390586	-0.42723149	-0.43829176	-0.84589514	0.45891747	0.86037274	-0.7049121	0.18352257	0.01216596	0.30390948	0.76036998	3.5805747	0.12136947	57.615385	2.263339	2259.9906
1	train	9	15.343168	1.14799	-0.035699286	0.81863118	0.82782537	2.055704	-0.27489877	0.18750877	-0.74241863	0.4610306	1.268063	-1.1263673	15.827562	0.76430674	0.54205043	0.92837673	-0.25958526	1.6697796	-0.73628544	1.0345127	-0.85460211	-0.58537584	0.22188281	-0.67699077	0.33996316	0.03605483	0.29808142	1.2227058	2.8657592	-0.03319709	60.473684	2.6128405	2394.1941
1	train	1	15.174533	0.19072125	0.10440539	-0.12253392	-1.2163764	1.0591101	-1.0882277	1.0114595	-1.1013589	-0.14553495	-0.37618096	-0.57973652	15.73802	0.26610012	-0.32792125	-0.11064919	-1.8380926	0.92885178	-1.3351442	0.94958441	-1.0173359	-0.13938011	-0.072348971	-0.24454173	0.2879122	0.11766777	0.37526979	0.5399065	4.698463	0.089840711	146.51282	1.8252895	3244.7564
1	train	10	15.334649	-0.29920174	-0.88752604	0.91373006	-1.446178	1.7226439	-0.43347284	0.99352387	-0.79661762	-0.075348037	-0.2795665	-0.063092228	16.763755	0.87694669	0.38645292	0.72304329	-0.10276428	1.9503863	-0.27508604	0.69965853	-1.290368	-0.9895512	-0.4175445	-1.1967812	0.51480481	0.20732795	0.28980805	0.49570162	4.1631944	0.41176525	101.6	2.3485358	2572.6928
1	train	10	16.841517	0.010546545	0.50789983	0.88922952	-0.41661369	1.5652073	-0.79030397	1.2801142	-1.1222989	-0.31497918	-0.19095866	-0.67082183	17.283275	0.75210983	-0.35498844	0.53721958	1.1997836	1.7150294	-0.60898469	-0.14919023	-0.36621857	0.076028328	0.84471111	-0.11593406	0.17513009	0.05855062	0.31432127	0.27877537	8.6621123	-0.14731872	64.899083	1.7333906	2690.0731
1	train	7	16.550238	0.89844732	0.32897921	1.0480967	1.0436143	2.1862241	0.077100706	0.26573239	-1.2553535	0.28557633	0.96138633	-0.055741751	18.069183	1.0182588	-0.27227141	0.75137244	1.1515481	2.0467166	0.09111455	-0.13509358	-0.83661795	0.38170295	0.92028116	-0.44831244	0.026883782	0.036560382	0.28791753	0.39347936	3.8841559	-0.077066518	33.66055	2.3557953	2008.9493
1	train	6	16.548892	0.79491755	0.18305271	0.90939206	0.79732932	2.1760324	0.372724	0.29233296	-0.44912568	0.30055707	0.82386	0.028562439	18.100451	0.74486213	0.097780213	0.94519016	0.65767125	1.90351	0.14459031	-0.17707172	-0.77776872	0.22330197	0.9116577	-0.78952136	0.017559375	0.033057622	0.56899607	0.40576503	4.0093365	-0.091343506	60.66055	2.4324244	2609.0338
1	train	5	14.371126	0.74065573	0.71739106	1.2381473	0.50411794	1.9789459	-0.072312049	0.96318059	-0.36955186	0.016623863	0.73570363	-0.028853557	14.376733	0.74841841	0.60199222	1.2516086	0.59786266	2.0512957	-0.08458658	1.0416264	-0.43745178	-0.23098527	0.7359837	0.12168313	0.0012388207	0.014863171	0.74403993	1.5002214	2.7897943	-0.29439306	26.227273	2.7693969	2150.336
1	train	8	16.099803	1.1347498	0.83805781	1.3362072	0.68731969	1.1769701	-0.25726416	-0.017218214	-1.2218149	-0.81591644	0.45019708	-0.56829073	15.729523	0.67553785	0.4147039	1.3563261	0.76820667	1.4305286	0.056615102	0.48793465	-0.55229891	0.1924299	1.2026227	-0.19536318	0.40961658	0.010255224	0.39547786	0.57566879	2.7714598	-0.18088899	33.3125	2.7312261	2012.3834
1	train	10	17.398783	0.70216944	-0.074293007	0.40332439	0.85598689	1.6468306	0.18051498	-1.2045888	-0.81346704	0.31651137	1.4554592	-0.17444297	20.280278	0.23954502	-0.40570653	0.37414985	0.76015009	1.4925174	-0.059683805	-0.89547167	-1.1281477	-0.20018687	0.67306104	-0.7298727	0.25824239	0.028495707	0.27540223	0.22379482	4.6484516	-0.05996839	58.633028	2.4876128	2680.8415
1	train	3	15.016433	0.60502575	1.17445	1.0674396	0.70301495	1.9777146	0.0075069156	0.3783755	-0.34917206	-0.72471546	-0.4394998	0.4537866	15.240872	0.83278816	1.0014368	1.1003778	0.50361309	1.3693268	-0.73809051	0.072958321	-1.0441712	-0.93923265	-0.65652909	-0.23992865	0.015068955	0.024943062	0.51075834	0.43343708	3.8892825	0.10623136	46.158879	2.0986661	2612.0939
1	train	5	14.286208	0.57549262	0.61485872	1.1271965	0.88957569	1.9622186	-0.036919153	1.3395283	0.020750993	0.17174378	0.20089004	0.76954292	15.036124	0.51264967	1.1008051	1.1880008	0.7337901	2.0581031	0.42345708	1.0851711	-0.27878746	-0.32611135	-0.017348602	0.3009759	0.010157313	0.018289852	0.54507752	0.48820852	2.8719094	0.24537783	38.245614	2.6640054	2333.8972
1	train	7	13.989646	0.97524544	1.1660791	1.2162468	0.53788176	1.8157426	0.021572097	0.98789252	0.15009021	-0.17839203	0.11746922	0.27560778	15.036996	0.80794364	1.0497699	1.0818182	0.70091734	2.066575	0.19950322	0.94119889	-0.46555677	-0.18521561	0.13443891	-0.019966773	0.084511269	0.020949482	0.8422821	0.30497841	3.4345201	-0.24710871	20.289474	2.5299402	1959.1236
1	train	9	17.912498	0.70016307	-0.57164274	0.86909327	0.81063222	1.9309435	0.077179189	-0.83273377	-0.14742936	0.29084217	0.70808129	-0.6668236	19.864563	0.2666043	-0.61684622	0.5829828	0.67497421	1.5687881	-0.61361219	-1.4871958	-0.7446514	-0.031812729	0.50997595	-1.3325329	0.26635081	0.038638541	0.23825761	0.74779133	3.3652504	-0.012981316	59.385417	2.7607146	2688.353
1	train	8	14.291001	0.73983627	0.59352026	0.97699269	0.86065897	1.9473994	0.17118618	0.88559291	-0.16776178	0.22576117	0.584029	0.70727268	13.997085	0.86688247	0.71346184	1.0001084	0.62302176	1.5901593	-0.1758398	0.61521958	-0.42097561	0.21562677	0.57088521	1.0305884	0.011274825	0.013015682	0.90110173	1.2672275	2.1098147	-0.26493927	13.782609	2.916154	2144.296
1	train	7	20.101046	0.42846458	0.49657936	1.3312188	0.57418408	1.496752	0.057452652	0.29849119	-0.54037593	-0.55335886	-0.38515038	-0.10594891	18.846266	0.75098322	-0.39565477	1.0063497	1.3721204	1.7386591	0.16302455	-0.2822022	0.10869684	1.0008767	0.28921941	-0.54131084	0.27757802	0.059793284	0.51972421	0.6226279	3.1622861	0.07410136	49.341463	2.939487	2396.361
1	train	10	16.203928	0.19486864	0.50031853	0.75601618	0.2050542	1.7588242	-0.35926982	0.59566587	-0.98472161	-0.22806573	-0.4203838	0.033233302	19.337497	0.71330147	-0.26411359	0.61744599	0.87619389	1.8604787	0.076500968	-0.78911305	-0.34532871	-0.13353169	0.61627899	0.21024564	0.28837311	0.062422312	0.20554451	0.032863922	3.6963731	0.0028089405	71.027523	2.652156	2804.7102
1	train	10	16.95327	1.1535637	-0.51598951	0.62408971	0.92620374	1.3404806	-0.84114657	-1.9014916	-0.37580262	-0.028593571	0.15346667	-0.45797498	17.280283	0.89854279	-0.6416159	0.42816041	1.4020987	1.6579937	-0.3750424	-1.068591	-0.26216683	0.64649731	0.47185064	-0.42989797	0.39623045	0.017364348	0.4520504	0.438989	5.3915892	0.13467588	54.867925	2.0150061	1991.6123
1	train	8	14.502755	0.48704697	1.1206721	1.1808723	0.95309959	2.0912068	0.29080202	0.54934468	-0.15311959	-0.43403706	0.27314826	0.25219316	15.751269	0.83640721	0.96800732	1.1831997	0.74868439	1.6360249	-0.08651143	0.49075836	-0.54288066	-0.83792902	-0.50980207	-0.079724556	0.3099427	0.038599987	0.69703485	0.20804261	4.7649172	0.055795733	62.807339	2.2720187	2812.7484
1	train	9	18.244537	0.64094703	-0.2425554	0.61929675	0.61825657	1.7119353	0.014489095	-1.2621779	-0.74440174	-0.06962277	1.1313412	-0.36089034	18.354328	0.3421327	0.29777639	0.49436134	-0.076770696	1.3361868	-0.4931853	-0.1856382	-1.3159168	-0.56158487	-0.1729934	-0.6343789	0.10277636	0.0376363	0.22148298	1.0301308	4.2781151	-0.043483556	65.917431	2.509736	2789.1684
1	train	8	15.255685	0.84303042	1.2410736	1.0138442	0.87891796	1.7532817	0.091499796	0.42189538	-0.44203804	-0.0064688671	0.22867115	0.47308016	16.465876	0.74988838	1.388155	1.0162012	0.92680925	1.6626703	0.12422395	0.58199486	-0.29691866	-0.18436174	-0.14584056	0.36036758	0	0.013470613	0.65976681	0.22307378	2.835777	-0.11473871	24.604651	2.5182475	2236.2518
1	train	10	15.490285	1.1691454	0.45735272	0.50967593	0.99133624	1.6751815	0.483485	0.32998702	-1.391357	-0.46442637	0.62346959	0.64406883	14.334469	0.82713796	0.68232135	1.1240455	1.3032993	1.5318588	0.47156168	0.33552288	-0.718708	0.11024124	0.49695319	0.34877897	0.37474581	0.013376368	0.81651068	0.96785412	2.3384108	-0.062343463	16.370968	2.8172463	1929.1
1	train	8	16.582767	0.47926642	0.0026310226	0.49176107	0.972905	1.6966955	-0.23307458	-0.8686978	-1.1652967	0.87291826	1.3062659	-0.61593915	16.1641	0.58753319	-0.63975309	0.37475405	1.1816597	1.9103404	-0.41363778	-0.61146075	-0.84370436	0.55669425	0.92554236	-0.43448802	0	0.030842082	0.32779117	0.20540434	5.6131209	-0.25843424	65	1.7705761	2399.1846
1	train	8	15.919254	0.50965372	0.20771504	0.77243765	0.77427685	1.0705088	0.20638178	0.13512029	-1.1962387	-0.10183081	0.66459298	0.4416492	16.147858	0.75376264	0.069194117	0.60255549	0.77800477	1.2156391	-0.21585024	-0.27916185	-1.2556252	-0.21862519	0.60556657	0.36865409	0.25327462	0.012492749	0.51591888	0.74586774	3.4708019	-0.0056657123	70.916667	2.2851513	2609.954
1	train	9	16.786663	0.71610367	0.13936215	0.28388638	0.47875894	2.1996568	0.86063669	-0.29117518	-0.88310757	-0.0046928123	0.33357297	0.32571906	17.94665	0.4350532	-0.063977424	0.40013934	0.31305955	1.7161809	0.37523132	-0.79358401	-0.55293913	-0.46233445	0.24942403	0.17858039	0.10720887	0.030858154	0.24101948	1.2231627	5.0075984	-0.04701198	68.316832	2.2582799	2712.9521
1	train	10	14.693006	0.8297141	1.1017444	0.80620687	0.62983203	1.5349585	-0.049762842	0.9777051	-0.20754401	-0.19237531	-0.16433937	0.56531457	15.966395	0.79471927	0.88545361	0.95379111	0.75307152	1.6110006	-0.53151045	0.49056417	-0.47689537	-0.38327897	0.14932326	0.8869218	0	0.015497116	0.52717492	0.80775864	3.2855545	-0.27751052	35.611111	2.4660637	2073.2293
1	train	7	17.052348	0.5776615	0.31016624	0.26573381	-0.10052708	0.91620954	-0.95966952	-0.15923214	-1.0641261	-0.83038122	-0.45229216	0.16323411	17.757234	0.62810251	0.56726513	0.40079141	0.10017292	1.1163537	-0.41028615	0.26602147	-0.78317532	-0.95943509	-0.78213118	0.027058276	0.62543743	0.044253739	0.38675902	0.89562179	5.3418626	-0.0076262224	68.95122	2.3598402	2623.899
1	train	10	14.781189	0.5875135	1.0553649	1.0227245	1.2754838	1.9749606	-0.1033041	0.72014637	-0.27685043	0.10247005	-0.11083567	0.6760485	16.211356	0.91520953	1.4374355	1.1788087	1.2492636	1.8279735	0.10316629	0.92088311	-0.62592828	-0.33852902	-0.28334165	0.076573196	0.012636752	0.016054421	0.81570008	0.075200127	5.0383824	-1.0539819	21.215686	2.5221533	1689.1768
1	train	5	15.670244	1.0776194	0.14304766	1.2336319	1.2284207	2.0585209	-0.073473101	-0.70366989	-0.46991684	-0.4061091	1.0144123	-0.49561434	16.396791	0.68385515	-0.35884644	0.99978744	0.96568096	1.996939	-0.1761841	-0.86133784	0.099860743	0.074453597	1.4924637	-0.70095347	0.17030175	0.037686568	0.81776329	0.5437478	6.571733	0.33959558	43.619048	1.8570799	2207.8749
1	train	10	17.99373	0.71276684	-0.076853084	0.93947158	0.7337019	1.8429586	0.41266094	-1.24659	-0.38597728	0.29586548	0.93052049	-0.39596998	18.649419	0.25997027	0.1863367	0.53202759	0.058025482	1.5614189	-0.43448061	0.025919898	-1.0214341	-0.2656552	-0.1739262	-0.1996364	0.15583117	0.052173218	0.45758612	1	4.2406226	0.21985567	76.587156	2.481788	2744.3779
1	train	6	15.500408	0.52764712	-0.77968604	0.28140111	0.6386911	1.8999555	-0.72917628	-0.57659579	-0.95600829	0.69528298	1.0561074	-0.49150674	15.723655	0.57653043	-0.63131223	0.49753187	1.0415155	2.184791	-0.63039312	-0.37304027	-0.0029085392	0.5052789	0.86581118	-0.19392802	0.062655626	0.019655562	0.59242883	0.58475179	4.2733994	-0.17149592	66.3	2.2491636	2454.8611
1	train	8	16.951944	0.9923088	-0.050723273	0.76184978	1.662669	1.6396878	-0.23365709	-0.78750162	-0.72003938	0.82913531	0.19189173	0.084666295	16.988076	0.39054221	-0.12158485	0.82082844	0.84341061	1.3668123	0.037037506	0.20677437	-0.59798285	0.084322063	0.56922268	0.44985045	0.096256357	0.015868546	0.33707145	2.710038	5.0462344	0.34639056	54.74	2.0012655	2483.7752
1	train	7	15.094391	0.62399547	0.022819284	0.9887304	1.23355	2.3243372	0.33421253	0.027433598	-0.76524144	0.51463204	0.73432782	0.55747529	14.984095	0.59210851	0.029214354	0.79853427	0.74717535	2.2084337	-0.0035423337	0.10168728	-1.0532745	0.5693946	0.78101131	0.31379171	0	0.025997687	0.69644232	1.5994723	3.4426749	0.32106251	48.433333	2.5054983	2326.6307
1	train	10	17.640139	0.71088054	-0.2247747	0.71575524	1.2147341	1.6615485	0.19847529	-1.0887426	-0.58565447	0.62926777	1.1624782	-0.39291829	17.699899	0.91442052	-0.46979651	0.6583308	1.5435247	1.6179212	-0.082631715	-0.72584054	-0.25219927	0.60903352	0.67147687	0.053342163	0.0091576215	0.028089418	0.73019825	0.95597391	5.5675915	-0.34378679	44.793814	2.2066878	2022.6661
1	train	5	15.5173	0.44162267	-0.60364513	0.27488227	1.2415762	1.9562964	0.24043251	-0.41952395	-1.3358938	0.72295348	0.2798762	-0.033227087	16.522735	0.76036183	-0.20308575	0.44123031	0.98747686	1.5824312	0.054615938	-0.70910217	-1.0343986	0.67120537	0.64766926	0.48730266	0.36893125	0.014472278	0.50906233	0.2005572	3.8285186	0.030452579	58.212766	2.2978562	2228.4898
1	train	8	17.333893	0.75826194	0.059103172	1.0842366	0.79253498	2.1784795	0.056449471	-0.77543312	-0.13673232	-0.054571646	0.8264177	0.39740964	16.821529	0.89309645	-0.42099627	0.83389653	1.3000997	1.7658403	-0.35940732	-0.71912281	-0.093114922	0.34324182	0.6226406	-0.062229493	0	0.022147896	0.72649174	0.53951321	4.45857	-0.26249663	44.325301	2.184639	2076.8938
1	train	10	17.035129	0.81149773	-0.050485568	0.91146446	1.044339	2.3173381	0.01750026	-0.88312069	-0.21784636	0.051461156	0.94475118	0.014103942	17.456635	0.86157454	-0.43169859	0.90214292	1.2508408	2.0553372	-0.16423848	-0.53945996	-0.12464575	0.60478405	0.6033742	-0.022847203	0.10069922	0.040497489	0.62030188	0.25833584	7.300182	-0.37147827	33.727273	1.9515698	2090.7395
1	train	10	17.76913	0.71193903	-0.10429856	0.92291329	0.88987321	2.2274533	0.4416113	-1.3923015	-0.23273361	0.34385104	0.85744536	-0.15133917	17.557689	-0.062116295	0.099491012	0.52965194	-0.032608457	1.2931363	-0.49914176	0.054731164	-1.0995344	-0.27615015	-0.51151848	0.048072201	0.26458492	0.051606699	0.2229864	1	3.5236451	-0.032715174	86.100917	2.705322	2880.388
1	train	9	16.288546	0.44963598	-0.32866608	0.81849415	0.88781205	2.0375245	0.08497822	-1.3755783	-0.67832357	0.40911328	0.31675537	0.13086522	16.722095	0.83066987	-0.21299809	0.6792127	1.1574471	1.5929583	-0.024656093	-1.0199613	-0.3671936	0.56592995	0.47629135	0.2716949	0	0.034734069	0.25436029	0.28293587	4.5405042	-0.14717369	49.083333	2.157316	2241.8162
1	train	5	15.988828	0.55268416	-0.46301648	0.36743838	1.4245845	1.5046186	-0.34535501	-1.204132	-0.60434534	0.79200187	0.70733281	0.068770877	16.311826	0.87515149	-0.28019005	0.69509445	1.4759819	1.482087	-0.47917152	-0.73295636	-0.43315702	0.28170974	0.5066225	-0.075894405	0.064145421	0.021825469	0.6271086	0.77218335	2.8222251	-0.077219636	45.979167	2.5872688	2148.605
1	train	5	17.423313	0.72500341	-0.98407938	0.23724469	1.5498196	1.476516	-0.45207297	-1.3741187	0.070116304	1.2297818	0.79537082	-0.09514842	18.067656	0.96862593	-0.27212781	0.72712787	1.2076755	1.5378523	0.1137021	-0.88225032	-0.32222218	1.2419706	0.08369924	-0.047062823	0.10432345	0.020010682	0.54369705	0.95557266	5.5522488	0.24797766	50.333333	2.1163026	1945.4836
1	train	8	16.562784	0.87054082	0.32518397	1.2357036	0.81616687	2.0499948	0.41124298	-0.89336329	-0.22778575	0.1711331	0.67357188	0.25611189	16.303257	0.87463431	-0.083863378	1.0116417	0.9191457	2.1865669	0.29542123	-0.50319223	-0.2940267	0.22518645	0.57782801	0.0576085	0.099717294	0.020252449	0.72986975	1.4468447	3.639898	-0.17936135	29.36	2.452199	2074.3102
1	train	6	15.494337	0.77122193	-0.30452855	0.89228102	0.9002105	1.916702	-0.19294099	-0.74521054	-0.35979799	0.50377905	0.80822734	-0.08292026	16.215103	0.95987796	-0.29783557	1.0361366	1.135918	2.111056	0.065911422	-0.5050936	-0.096027995	0.35664179	0.4303544	-0.1216212	0.12662087	0.019371447	0.35324516	0.16768535	4.5171109	-0.46172195	35.27907	2.2168162	2005.5435
1	train	10	16.148172	0.94137742	-0.5652895	0.44338218	1.1322772	1.6221169	-0.38675659	-1.5039016	0.013929034	0.45537061	0.23996191	-0.25865639	16.727453	1.0086287	-0.097230956	0.39067422	1.2414579	1.6794237	-0.38022694	-0.71490452	-0.52567731	0.64515599	0.5829234	0.04706781	0.092305667	0.015948081	0.37921769	0.61741324	4.5327002	0.31569092	48.435897	2.1141474	1957.6997
1	train	3	15.893351	0.60835057	0.47274777	1.0346178	1.2817286	2.2121361	0.41790737	-0.47992887	-0.40783619	0.21389091	0.62826405	-0.013011411	17.811727	0.81338259	-0.24271754	0.96015778	0.68819218	1.7627886	0.2506205	-1.2335068	-0.80233066	-0.029428206	0.76183701	-0.57464795	0.26424688	0.043610405	0.31598942	0.22879926	6.0222463	-0.049445069	72.02	1.884896	2506.9581
1	train	8	16.413161	0.43173831	0.62257448	0.43133667	0.28485675	1.3928534	-0.49489111	0.60124584	-0.66672055	-0.96505288	-0.74977441	0.49199724	16.733983	0.39333509	0.46826057	0.35166064	0.16022236	1.1852118	-0.32970389	0.3401996	-0.77073099	-0.51358799	-0.71853633	0.18534061	0.2754389	0.041592346	0.66484997	0.5206465	5.6336646	0.55750993	93.878788	1.8650474	3135.1798
1	train	10	17.106479	0.73507859	0.43054761	0.52732468	1.0093396	1.8092173	0.53420824	-0.74412559	-0.37232028	0.73231746	0.74524	-0.19473854	17.626757	0.81944987	-0.2435459	0.61726958	1.2193572	1.7439939	0.098661011	-0.78183407	-0.40749553	0.38605162	1.1764874	0.0030633099	0	0.028679125	0.68887072	0.46186101	5.3991704	-0.20190534	43.333333	2.1451724	2104.3327
1	train	8	16.337284	0.89259862	0.049639111	0.70905213	0.8551265	1.3737891	0.36186047	-0.86138798	-0.73174711	0.58998837	0.9235639	0.46127846	16.647857	0.99761042	0.10233213	0.65833957	0.87313599	1.5652566	0.43119125	-0.92102679	-0.54888741	0.87187293	0.75936254	0.32610518	0.16398804	0.013838301	0.67056139	0.40960428	3.2122172	0.061422416	33.128205	2.7009597	2064.1947
1	train	8	17.898643	0.72529546	-0.067305968	0.77089907	0.72491518	2.3151157	0.53341267	-0.67386714	-0.41652645	0.12434864	1.0505013	0.19774545	17.574041	0.81528963	-0.050942538	0.77636535	0.93238702	2.0204867	0.33238974	-0.68433538	-0.2597016	0.30222689	1.0257781	-0.06890226	0	0.023885122	0.64991701	0.5343499	5.1747385	-0.50361423	37.215686	1.9552431	2264.2399
1	train	10	16.11181	0.86560714	0.18798025	0.23834163	0.78549276	1.4377401	-0.11665942	-1.1407355	-0.99314737	0.45057675	0.86184786	0.10855743	16.984226	1.0069124	0.16149785	0.42368388	0.86984471	1.5566412	0.15603959	-1.0700726	-0.44228844	0.48662074	0.83693477	0.12908192	0.30358497	0.016652896	0.62980261	0.89820044	3.6983702	0.11344821	44.157895	2.3556916	2153.7157
1	train	8	17.149477	0.895652	0.5865632	0.73586778	0.84612645	2.2523538	-0.026133135	-0.83398945	-0.87186095	0.27732737	0.75198342	0.57573478	18.036356	0.8536421	-0.13976326	0.9452946	1.0779602	2.0162996	0.10646302	-0.64064518	-0.30729771	0.33558275	0.82779379	0.24115582	0.15782975	0.026924166	0.58396724	0.67699644	4.4126068	-0.1705592	30.880734	2.343903	2055.1968
1	train	9	16.204303	0.96527295	-0.73571398	-0.046766925	0.8572271	1.239334	-0.44306264	-1.7132608	-0.59578905	0.31202436	0.80228099	0.21334077	17.488497	1.204383	-0.61877533	0.022350256	1.2619719	1.4760993	-0.16663552	-1.2327703	-0.52452229	0.36811539	0.80267679	-0.2180983	0.28073454	0.025438786	0.32799163	0.61672746	3.3262411	0.016610065	37.944954	2.1989256	1872.8328
1	train	3	16.593101	1.0407142	0.27391494	0.70536001	1.5311103	2.2527063	0.19311986	-0.31335925	-0.61111061	0.45973433	0.34900976	0.63674386	18.375934	0.75215822	0.065968073	0.62868977	0.73263791	1.9086548	0.30338816	-0.95947549	-0.78219655	0.19156164	0.43124027	-0.12777634	0.10048994	0.040504397	0.59738954	0.25292122	4.8072382	-0.020191503	73.137615	2.2486415	2840.1445
1	train	10	15.517191	0.9976135	0.087527972	0.93527229	1.0957114	2.0250145	0.35148286	-0.62005435	-0.60447901	-0.18487071	0.78861925	-0.54368497	17.822176	0.73061133	-0.20804917	0.67380392	0.7084921	1.7668141	0.36623529	-1.0188056	-0.64919021	-0.015634591	1.0040649	-0.46700842	0.034760144	0.028159313	0.77387865	0.23865554	5.2773794	0.20329205	41.692308	1.9843497	2461.0987
1	train	6	20.928948	0.2726455	0.035194999	0.41225068	0.55790742	1.5837163	0.067323003	-1.1352401	-1.0732247	-0.090500347	0.38607896	-0.2780783	17.308749	0.75631913	-0.389607	0.50670216	0.96747108	1.7475049	-0.33023306	-0.8554796	-0.31276298	0.2926759	0.7000588	-0.11333995	0.49434015	0.030866639	0.40201657	0.84434921	5.482031	0.17314251	58.494505	2.3139171	2699.7168
1	train	8	14.642291	0.67952148	1.3493659	1.0773995	1.1825379	1.909174	-0.00017095877	0.68011301	-0.28082676	-0.062638201	-0.066839037	0.56724835	15.800206	0.81975016	1.0605122	0.74750036	0.68285204	1.3394136	-0.31015444	0.45612677	-0.86042012	-0.63061914	-0.60484592	0.063132812	0.14011266	0.02760581	0.72475885	0.50273793	4.081046	0.39183906	39.472727	2.3710702	2277.4035
1	train	10	17.183437	0.69136094	0.20074936	0.97100663	1.1031339	2.357281	0.27815066	-0.9882233	-0.24155066	0.36468749	0.82678669	-0.081639612	18.340189	0.94880405	-0.19276682	0.25377225	1.5088184	1.8564682	-0.12775239	-0.97351319	0.073715067	0.23334294	0.63057841	0.45456985	0.20698838	0.029156321	0.49923184	0.24305993	4.5466028	-0.098856335	43.807339	2.3876547	2128.4907
1	train	10	16.000567	0.50448733	-0.36675754	0.51323316	0.658191	1.9358466	0.09501251	-1.0314733	-0.78329777	0.72676757	0.74019065	-0.18062253	17.675876	0.86877277	-0.47242836	0.86786161	1.2637124	1.927895	-0.038121728	-0.89378872	0.13241708	0.18262501	1.1133219	0.018928004	0.32523899	0.036879905	0.4657232	0.059661644	4.5670426	-0.55721274	40.177083	2.2737919	2076.0126
1	train	10	16.937971	0.66255468	-0.081578379	0.87390475	0.96644942	1.7988194	0.067397675	-1.3608076	-0.16089243	0.84281168	0.67409044	-0.25571995	17.31478	0.89143901	-0.042023691	0.75225527	1.0545595	1.7062928	-0.03913875	-1.3194386	-0.1231562	0.76594514	0.68174446	-0.059200127	0.23139969	0.017637964	0.40022383	1	3.6378237	0.30738729	41.864865	2.398262	2221.2558
1	train	8	17.56907	0.87761049	-0.18688028	0.9312058	1.1766036	2.2361428	0.2785363	-0.85950226	-0.33418474	0.8158161	0.81202975	0.48464222	17.173606	0.74426407	-0.43280537	1.0863613	1.1882474	2.0584476	-0.088177159	-0.77935489	-0.11957209	0.58865318	0.91111574	-0.24964311	0.10781025	0.030448031	0.77903747	0.74706004	5.073707	-0.18896639	41.586207	2.3302888	1943.6005
1	train	9	15.799049	0.67037828	-0.73463946	0.071348885	1.0335134	1.4909625	-0.58069186	-1.5641599	-0.00058062627	0.086730858	0.8857602	-0.54855891	16.827361	0.84398508	0.095423038	0.56806437	1.3166045	1.7027676	-0.37518275	-0.68332075	-0.4438273	0.33769406	0.84993439	-0.15144388	0.3118836	0.014962932	0.22381055	0.4304816	5.3608356	0.23543082	46.479452	1.9600061	2107.2701
1	train	10	21.443855	0.27202981	-0.14011238	0.10193322	0.62636592	1.3173808	0.21657654	-1.0793641	-0.66110613	-0.30371396	0.17440467	0.25944943	18.024721	1.0255727	0.34514304	0.17903277	0.901218	1.4214504	0.87401886	-0.085560274	-0.63261661	0.13275749	0.3160466	0.94868496	0.28752209	0.035878892	0.67896186	1	3.100549	0.027527264	42.509804	2.8729277	2751.0539
1	train	10	15.438713	0.97142231	0.058788435	0.27158925	1.1854025	1.6394438	0.21674551	0.097195728	-0.26444617	0.23284225	0.52999381	0.73398766	16.049027	0.91264692	-0.43117478	0.11070158	1.7274504	2.0791633	-0.52779607	-0.46739264	-0.1825786	0.53615876	0.6257201	0.74194027	0.02663681	0.015767909	0.60501208	0.25558843	5.1180029	-0.030653726	41.621622	2.0428415	1987.9251
1	train	7	19.260471	0.079198265	0.016972859	0.67399123	0.38321694	1.4534004	-0.76138957	-0.51711916	-0.89003428	-0.056769759	-0.32758573	-0.1301651	17.590213	0.84814353	-0.48471139	0.88602068	1.1891365	1.9089259	-0.2346922	-0.76573706	0.13732093	0.2003025	0.83103839	-0.18795733	0.40063826	0.051538104	0.46874144	0.80335535	5.4382631	-0.11328595	63.840909	2.3630108	2653.0645
1	train	9	17.089558	0.72594055	-0.49784316	0.66314352	1.1251019	1.9578496	-0.11031933	-1.0162452	-0.10089227	0.45853906	0.42862486	-0.48733596	16.748846	0.92039912	-0.50476873	0.81012932	1.6481024	1.5879755	-0.04489496	-0.64341675	0.25070605	0.69315006	0.62668901	0.20696506	0.35840299	0.034929181	0.42280018	0.22084539	6.400636	-0.52092974	39.707317	2.0499481	1971.1764
1	train	6	15.80731	0.74791537	-0.48826376	1.2470137	1.4519444	1.7744841	-0.72418619	-0.87176465	0.22853779	0.022249386	0.68267979	0.033295605	15.837397	0.84665719	-0.57724985	1.2737481	1.4625677	1.5798791	-0.83605685	-0.29492774	0.42402708	0.054009882	0.30548018	-0.27106575	0.028654241	0.01904224	0.60168206	0.90110511	4.1303098	-0.71211541	53.647059	2.5287246	2211.1025
1	train	5	15.465396	0.93114889	-0.023722288	0.72137499	1.7604831	1.8558016	-0.093110202	-0.69619986	-0.23806482	0.93541872	0.47698362	-0.20287455	15.18252	0.60687894	0.17224058	0.74730377	1.6090626	1.4851393	0.15506845	-0.26681005	-0.46183627	0.61711939	0.69830719	0.21158534	0.35188554	0.01387721	0.54414709	1.7951789	2.8685213	-0.16187811	40.184211	2.5401682	2339.1862
1	train	8	14.429641	0.87207788	1.093329	0.86818476	1.2012515	1.4749737	0.12251963	0.51244743	-0.31518239	-0.44183624	0.079800577	0.7169738	14.784187	0.65190055	1.0971078	0.98037106	1.1942195	1.7343759	0.15577721	0.35945606	-0.1386022	-0.18578826	-0.11990032	0.50313546	0.46921019	0.018027141	0.71285437	1.1493896	2.9553336	0.17810634	33.5	2.532231	2209.9185
1	train	10	14.016	1.2413921	1.1022356	1.5941569	-0.1299992	0.85235785	-0.048973737	1.5761111	-0.33874662	-1.891226	-0.69938586	-0.6406019	15.10866	1.3186469	0.97359644	1.3494176	-0.59897422	1.0372145	-0.13048624	1.3096704	-0.30735833	-1.737379	-0.73332747	-0.57697913	0.36081309	0.071216818	0.82021066	0.26206368	7.1356153	0.8822334	32.885246	1.9641031	1609.8219
1	train	6	15.111216	1.3461933	0.28242267	1.1356763	-0.5300111	0.73136009	0.45283483	1.3734702	-0.33739392	-1.5033361	-1.0928799	-0.40959854	15.338023	1.3201823	0.3864398	1.2229	-0.63361347	0.46218741	0.083205446	1.2805024	-0.31628632	-1.6473286	-1.0935208	-0.30664199	0.26199488	0.11983327	0.41933382	0.94997201	3.7552569	0.40397599	34.921053	2.598309	1711.3483
1	train	9	15.74143	0.98859142	0.34112149	1.1127854	-0.26661577	1.3673096	0.16223601	0.081388666	-0.8748576	-1.0209116	0.12063952	-0.86898716	16.419457	0.89938137	0.28334646	0.91917742	-0.47583797	1.4797273	0.5051856	-0.13469627	-0.75633148	-0.80390217	0.1840774	-0.95049433	0.30376977	0.025893977	0.4421971	0.57156321	4.8957737	0.28107345	72.921053	2.0664288	2365.2911
1	train	8	14.760002	1.5638511	0.82891096	0.94869254	0.012065362	0.86790892	0.27389405	0.44042511	-0.94596193	-1.3102588	-0.48025912	-0.20671769	15.307687	1.2964708	0.78652454	1.0486954	-0.16513023	0.96568562	0.0012211028	1.2040522	-0.65248774	-1.7666965	-0.58634722	-0.46812093	0.18359293	0.14939701	0.71351506	0.5436595	4.7556353	0.088346678	38.146789	2.0330122	1941.8461
1	train	9	13.937502	1.7397386	0.70116495	1.2202285	0.50149653	1.6157963	0.62848061	0.044271099	-0.53645283	-0.28865571	0.12279707	0.25550273	16.475975	1.5597877	0.22321879	1.0401205	-0.034878083	1.2028203	0.86401074	-0.084021554	-0.35321094	-0.53238248	0.0079724637	0.087842102	0.15088529	0.032152729	0.93670591	0.31934459	3.2077178	0.20432359	20.77551	2.4272207	1476.683
1	train	9	15.670803	1.4903706	0.34015567	0.86553977	0.24020041	1.5054702	1.1677264	0.32756014	-0.54630852	-0.69327442	0.29464918	-0.18882775	16.486283	1.4497829	0.11707494	0.74080138	0.07187396	1.4684761	1.1250696	-0.15101498	-0.58036414	0.58016061	0.67952377	0.029364984	0.045401264	0.028202619	0.40503197	0.33576796	4.0977925	0.12994599	18.230769	2.4329696	1400.067
1	train	9	15.260673	1.2711349	-0.028424942	0.5718527	0.1167468	1.6315007	0.58186153	-0.063539045	-0.7493992	0.57305691	0.50018006	-0.42885177	16.261576	1.2756121	-0.032202795	0.53338049	0.072803837	1.4932014	0.52251906	-0.20738937	-0.50617897	0.48194523	0.57909311	0.037332739	0	0.018607036	0.59438239	0.66499384	3.9082698	-0.10766995	27.738095	2.2353702	1655.8478
1	train	9	12.352353	1.1921983	1.155484	1.4406495	0.80148861	1.3897349	0.14084242	1.580739	0.19334913	-0.70157738	0.68991043	0.11946037	13.881964	1.3557738	1.3164383	1.2428835	0.43942779	1.7045215	0.21333407	1.5370311	-0.037571409	-1.0555357	0.61433437	-0.10949553	0	0.014923805	0.95718745	0.10341696	2.2640275	-0.10140068	7.0987654	3.0055358	1303.302
1	train	4	12.033514	1.592393	1.5401339	1.3505839	0.83225889	1.0172517	0.32251648	1.5285241	-0.55416599	-1.4237229	0.83623013	-0.01508708	14.262492	1.2916128	1.2380828	1.255647	0.22885428	1.3195647	0.10790331	1.3668731	-0.44997441	-1.9060101	-0.23497974	-0.52939503	0.21041863	0.099828825	0.96919361	0.25496979	3.3665013	-0.11534222	22.59633	2.4189329	1695.2623
1	train	7	15.946278	1.1233746	0.53350976	1.2949859	0.032573672	0.31291214	-0.1776166	1.0066253	-1.0241444	-1.6633424	-0.60067949	-0.19443949	16.12731	0.8530913	0.51248859	1.05669	-0.48932999	0.54313419	-0.016753112	1.08774	-0.69935275	-1.4614891	-0.59751949	-0.35786194	0.42309672	0.15862748	0.32026485	1.0724329	8.6509287	-0.029767526	72.743119	1.4963055	2605.0367
1	train	9	15.745007	1.4441457	0.015963562	0.29542814	0.57739456	1.4546786	0.64724306	0.1918605	-0.42943946	0.75351977	0.68664375	-0.23542684	15.96901	1.4358751	-0.058540754	0.74654014	0.6286935	1.3044768	0.62296643	-0.033376576	-0.39554768	0.96931941	0.55721545	-0.11712632	0.04512128	0.026716316	0.50107076	0.80709211	2.901248	-0.13715703	17.307692	2.6895052	1353.3608
1	train	8	15.866133	1.2263965	0.24191627	0.7560251	0.50507238	2.0369859	0.67771735	-0.48009058	-0.27619491	0.83151514	0.13357085	0.2457372	16.123793	1.4121978	-0.0061533229	0.73262708	0.2565062	1.9550839	0.97189961	-0.047049623	-0.20429812	1.0722773	-0.18659243	-0.36142869	0.071639513	0.021591152	0.29038445	0.76714234	2.8960002	-0.25141696	19.25	2.7397405	1461.0942
1	train	8	14.517552	1.7121968	0.94906755	0.95756132	0.13029801	1.4161552	0.56816128	1.4957859	-0.54071675	-0.84612533	0.071904992	-0.76040479	17.337987	1.2923019	0.59519486	0.94675341	-0.32856736	1.1559339	0.56804428	0.35324902	-0.67292977	-0.84249392	-0.060574732	-0.313067	0.22616125	0.040682984	0.80808487	0.22205966	4.0562032	-0.25392402	34.651376	2.2447891	1928.748
1	train	7	17.063012	1.0066113	1.044996	1.1498304	-0.33035669	0.74608782	-0.13424129	1.5677478	-0.95343795	-2.0415382	-0.77649418	-0.42859095	17.541537	1.1628399	0.58541666	0.46420319	-0.20255264	1.2936705	0.18521466	0.54641817	-1.0211357	-0.90224889	-0.052739711	-0.60899428	0.40407819	0.067204923	0.8000023	0.82269323	4.011403	0.21342417	42.441558	2.3682238	2051.2219
1	train	1	15.879703	0.96758165	1.370547	1.2146086	-0.81707928	-0.21601978	0.20329626	1.0837408	-0.66581243	-1.2690115	-0.17821944	-0.21997728	17.471072	1.1674419	0.51200566	0.90732932	-0.39989007	1.1225734	0.47156362	0.49845629	-0.7298517	-0.76311839	-0.017018569	-0.12278383	0.28367523	0.071827825	0.48990875	0.080794671	4.5986867	0.087816724	44.641791	2.157341	2035.9281
1	train	8	15.9336	1.5289978	0.41714393	0.80713646	0.28637216	1.3833074	1.0576162	0.25635901	-0.55136792	-0.095122144	0.76521917	-0.033693692	16.692465	1.3883327	0.10331528	0.61180827	0.54400931	1.4508818	0.86639847	-0.068950764	-0.46940594	0.57696834	0.77678674	-0.37145943	0.23668534	0.032088587	0.4125772	0.33758099	2.9408427	-0.022271466	16.715596	2.4316138	1508.5289
1	train	5	14.388837	1.484192	0.37427931	0.94482054	0.71478239	1.6793277	0.45254195	0.24792795	-0.42013193	0.36837576	0.88771694	0.34022099	14.447286	1.3350317	0.61426619	0.84502532	0.64400276	1.6541405	0.4030934	0.71545138	-0.2013828	0.038917284	0.85881657	0.20524302	0.00049142785	0.027766077	0.45803503	1.0001904	2.3863601	-0.090778395	12.888889	2.9525127	1302.1004
1	train	6	14.686278	1.4662881	0.7859083	1.4999648	0.50369753	1.4950146	0.89896634	1.0306297	-0.60107623	-0.84812416	-0.059398914	-0.04401077	16.790398	1.4723516	0.2897271	1.0422764	0.029466636	1.3515956	1.0349092	-0.1857567	-0.37621504	-0.11684915	0.24609777	-0.15177778	0.20964993	0.025313956	0.78265434	0.1842081	3.2593199	0.14303318	17.43662	2.4436641	1448.5181
1	train	7	16.629202	1.1528754	0.29225876	0.61989386	-0.070499624	1.1348984	0.72787465	0.41099719	-0.54605326	-0.82600618	-0.039634282	-0.62947032	17.430247	1.3873244	0.22020305	0.86090373	0.0381667	1.2190469	0.70274929	-0.13805388	-0.34017868	-0.10395728	0.43439238	-0.25612305	0.25022998	0.032838401	0.30041589	0.067592938	4.2282743	0.13261719	30.155172	2.1237574	1811.2587
1	train	9	16.234271	1.0779998	1.0041918	1.6303615	-0.34754243	0.85519833	-0.22228465	1.223668	-0.45481858	-1.8799598	-0.69815791	-0.33383019	17.837519	1.3916553	0.10571243	0.9143007	0.020486322	1.149927	0.66664662	-0.30006866	-0.45316668	-0.27499184	0.54564187	-0.24649471	0.18619995	0.08576413	0.41003663	0.20376469	3.7771564	-0.10023096	34.425926	2.3430128	1802.0948
1	train	5	16.653139	1.5060334	-0.030017718	0.21336049	0.47333819	1.4910596	0.59369152	0.10813439	-0.66778441	0.15601689	-0.038061767	0.095688878	16.311779	1.402577	-0.0697761	0.35496789	0.23149493	1.3845024	0.17287283	-0.38696659	-0.50430934	0.62884028	0.76330891	0.285457	0	0.024084718	0.45549089	1.0054902	3.5507955	-0.10147063	27.1	2.5719808	1502.1101
1	train	6	14.952976	1.3587484	0.2595246	0.53165044	0.21530861	1.571699	0.65202576	0.14440042	-0.24978993	0.39984058	0.41709853	0.31678101	14.809754	1.4760962	0.18604318	0.29501817	0.093386302	1.4338567	0.64076082	-0.086640558	-0.43234794	0.68042764	0.72041343	0.13801662	0	0.0166375	0.51629875	1.2912888	2.4931102	-0.041915061	16.333333	2.9006126	1424.7584
1	train	9	15.919327	1.4127724	0.66575323	0.78462311	0.43602882	1.6920032	0.7026882	0.68454734	-0.92758638	-0.27925176	0.38217679	-0.4012435	16.818854	1.3981871	0.094363009	0.67316533	0.40586347	1.631223	0.57646797	-0.046186364	-0.44460761	0.32769542	0.61266433	-0.037415375	0.11576455	0.019902197	0.40576415	0.48427266	4.0687348	-0.086235805	22.247191	2.1084096	1591.0597
1	train	6	16.016033	1.3130099	0.83926387	0.87582998	0.6351714	1.4007949	-0.045586408	0.72243299	-0.87515774	-1.0840336	0.56968519	-0.082393159	17.619898	1.1649995	0.23946538	0.63171489	0.09378418	1.0576157	0.42197134	-0.33131207	-0.74355255	-0.40555142	-0.033393899	-0.27037975	0.16850016	0.021013308	0.23002847	0.55053002	4.0426602	0.088691162	38.494737	2.1392808	1912.6302
1	train	10	19.202655	0.84127218	-0.35546104	0.68873278	-0.15709355	1.1277128	1.0822873	-0.24350008	-0.57030282	0.13551006	0.15357134	-0.22637312	17.740162	1.1835309	0.25728776	0.89478588	0.24738455	1.1800775	1.1313967	-0.20470246	-0.57835209	0.368889	0.45047853	-0.13461167	0.15247909	0.021051485	0.45141331	0.47149109	4.0852688	0.11021504	36.027778	2.3783881	1974.0806
1	train	8	13.673557	1.4662035	1.2077748	1.2244304	0.76380533	1.5438744	0.24608813	1.8754307	-0.18785196	-0.77163735	0.70448445	-0.028955775	14.8007	1.2391722	1.3712769	1.1953633	0.40891209	1.5232757	0.4111471	1.8333009	-0.11045855	-0.92926074	0.54120864	0.066370293	0	0.025318556	0.94891671	0.38897181	2.2743488	0.061045788	8.5714286	2.976816	1261.2951
1	train	3	16.411912	1.4615819	1.0943589	1.1291748	-0.074897753	0.63051443	0.23496878	1.1494869	-0.70259258	-2.0774329	-0.26668356	-0.53751564	14.725505	1.4645822	1.5763133	0.90020958	-0.13499426	1.2835128	0.044533982	1.4963045	-0.91609702	-1.2844756	-0.43112857	-0.21290214	0.13255269	0.056413947	0.31774193	1.1892146	5.4610488	0.43423846	17.0625	2.2478614	1323.4432
1	train	10	16.50128	1.374347	0.20020359	0.66105283	0.54611459	1.6807479	1.0939713	-0.37161664	-0.31448647	0.75293191	0.39908769	-0.088648388	16.405865	1.2475188	-0.061574374	0.57306344	0.52763581	1.4729192	0.45151604	-0.18568613	-0.67746455	0.72742989	0.60391164	-0.077402267	0.15253554	0.022096501	0.68438994	0.91268113	3.7474116	0.10804849	26.229885	2.4159503	1610.1951
1	train	9	15.346772	1.5063406	0.919718	0.96193729	0.11921188	1.0202582	1.2215492	1.0609264	-0.63193116	-0.42955669	-0.34799911	-0.33188942	17.122857	1.1834409	0.574517	0.85999509	0.0147378	0.96195949	1.2766297	0.16283749	-0.5317346	0.038727025	0.19559011	-0.072016565	0.19320086	0.01728044	0.63027641	0.59690254	3.1802022	0.098244126	19.945455	2.4824718	1706.8015
1	train	10	16.379856	1.3617083	0.18032574	1.0322467	0.60449695	1.3999542	1.180126	0.020489799	-0.62319376	0.36862352	-0.0073781826	-0.0049747833	17.87996	1.2332149	0.45492306	0.87730424	0.43848164	1.4403318	0.71076939	-0.061137097	-0.63544895	0.23262289	0.18809739	-0.13094604	0.1977222	0.021265294	0.92691752	0.22272616	3.2068069	0.069192897	20.669811	2.5677864	1671.5648
1	train	6	15.117082	1.3149978	0.080434795	0.47406936	0.768659	2.0180112	0.45915909	-0.16925868	-0.37312081	0.42808216	0.61766092	0.93946786	14.864427	1.434123	0.069180848	0.39435674	0.72497479	1.66846	0.22087376	0.48483504	-0.028623154	0.17871434	0.79917574	0.94590982	0	0.028910386	0.77165339	0.94534226	2.2270356	0.064765646	14.277778	3.0307254	1481.2699
1	train	6	16.059701	1.3898236	0.45816736	1.302059	0.62606355	1.5703011	0.840406	0.20384267	-0.82282996	0.065086034	0.33163745	-0.4098459	16.871858	1.4391991	-0.17508844	0.90958974	0.54228318	1.3947345	0.50995727	0.076318432	-0.49237849	0.34595766	0.29635098	-0.13404537	0.19300458	0.039402551	0.38665046	1.4838624	2.8534893	-0.13152752	19.918033	2.559255	1419.1447
1	train	10	16.446704	1.2173156	0.089593897	0.78095084	0.26324873	0.9863717	0.38330504	-0.056750396	-0.81539563	0.01160141	0.5360242	-0.38108897	16.682239	1.1993843	0.18605671	0.85592269	0.12354839	0.76985121	0.36875075	0.085035429	-0.72844176	0.27350652	0.75931212	-0.44107379	0.26159912	0.014376009	0.33263024	0.56285676	3.3003949	0.024209881	33.121212	2.4594093	1824.4873
1	train	1	18.24615	0.55764773	-0.35886365	0.46677614	-0.3166928	0.49673761	0.81853573	-1.0122983	-0.70132497	-0.14346824	0.60574112	-0.51449755	18.205254	0.76647551	-0.072796096	0.47389244	-0.40183028	0.47570755	0.80086716	-0.89274979	-0.57176284	-0.038635505	0.36424109	-0.49177561	0.4729198	0.028495794	0.21212871	1.7527945	4.8560859	0.19223183	53.802817	2.1013753	2196.415
1	train	5	16.719429	0.73911365	-0.59371639	1.1656466	-0.90837222	0.33248247	-0.16051976	1.4879879	-0.95066342	-1.1284206	-0.34413042	-0.31508936	16.579031	0.71677089	-0.34756682	1.1761663	-0.65345945	0.57310231	-0.063257968	1.5428263	-0.61217386	-1.1713196	-0.54834465	-0.31240147	0.15601731	0.21172267	0.5748086	0.63722708	4.585243	0.55108092	79.16	2.2284809	2402.7812
1	train	7	17.23446	1.4984996	-0.058023489	0.56695952	0.30685015	1.2005583	0.62475878	0.15021125	-0.29755893	0.39578716	0.36739556	0.074778128	16.661306	1.3108369	0.052816881	0.8429855	0.60101969	1.2072434	0.71289087	0.41867985	-0.33107244	0.45581103	0.55606619	0.21349144	0	0.018414037	0.5389663	0.52605378	3.0925666	-0.056927992	15.027397	2.6634799	1509.5428
1	train	4	16.256782	0.9739673	-0.47218988	1.0204483	0.038590366	1.1883814	0.43484375	-0.072868437	0.3274048	0.08725933	1.0780856	0.54312196	15.63277	1.1214057	-0.33624245	0.96532395	0.44313207	1.6824615	0.77225991	-0.095678794	-0.25083155	0.48206076	1.0366482	-0.060038428	0	0.026379828	0.63433258	0.59257167	2.4784438	-0.048553268	25.538462	2.7810077	1863.8189
1	train	8	17.082431	0.32370392	0.0011635219	0.56102723	-0.83302008	0.39793137	1.5693697	-0.73921029	-1.2801573	-0.46114197	-0.47875273	-0.47433662	17.276267	0.071224919	-0.20504084	0.18338881	-0.8656633	0.22714156	1.1574225	-0.79230196	-1.0051609	-0.27170358	-0.027186494	-0.1359576	0.54414207	0.018217318	0.28335487	0.90009757	5.6467166	0.25022263	99.365079	1.8231312	3036.5104
1	train	10	17.262347	0.60205514	0.20511799	0.61752271	-0.376161	0.84717946	0.73691552	-0.27017674	-1.2946104	-0.88206409	-0.506372	-1.0571765	17.544275	0.47902666	0.033276205	0.71927419	-0.5036225	0.95431557	0.84235185	-0.54158412	-1.0399536	-0.74248165	-0.20947407	-0.66922992	0.24227535	0.018436886	0.67567273	0.57909125	5.4579028	0.29297294	93.30303	1.9464149	2787.3128
1	train	8	17.588961	1.0043394	-0.16995721	0.66434036	-0.33621779	0.53096341	1.1351511	-1.175432	-0.63920608	-0.2363261	0.3934267	0.093733	19.3142	0.78068355	0.024551863	0.95157239	-0.13547128	0.90020179	1.0058265	-0.58910998	-0.72887297	-0.12074808	0.09525162	-0.40361555	0.29342746	0.042359966	0.31348982	0.041278642	4.3061181	0.12574401	68.20202	2.4258963	2446.382
1	train	4	16.073439	1.5738266	0.58813218	1.4409191	0.18558592	1.3830087	1.1334756	0.28901912	-0.26301103	0.070241649	-0.0012861486	-0.13564061	16.916954	1.3048728	0.49129632	1.1476721	0.29664552	1.2503004	0.99090978	-0.17283886	-0.61054575	0.077123064	0.28442059	-0.47339126	0.060782303	0.016545881	0.3958135	0.58841	2.9828407	-0.055658262	18.505051	2.6153395	1517.797
1	train	9	16.916211	0.69072283	0.11064062	0.92914518	-0.59615361	0.50671001	-0.10294061	1.4361827	-0.79244535	-1.6823437	-0.79747318	-0.43893191	17.668712	0.75283884	-0.011798113	0.94037466	-0.61709076	0.40926832	0.018811374	1.7296121	-0.597805	-1.3736475	-0.71067985	-0.2553109	0.45619986	0.095110873	0.38392272	0.26432463	4.515237	0.38012607	74.806452	1.9479825	2440.9973
1	train	6	16.809311	1.2127811	0.48158005	1.1643766	0.22104507	1.1275083	1.1293333	-0.11406012	-0.68601798	-0.32728494	0.29111107	-0.21792372	18.516888	1.0660923	0.28264404	0.99570344	0.50156518	1.1238041	0.65681686	-0.083988622	-0.45993663	0.29172055	0.082673125	-0.050984271	0.31297465	0.017554727	0.43794683	0.23049891	3.7899209	-0.12443397	30.301887	2.4922882	1935.717
1	train	8	15.897433	0.93607682	0.17552684	0.79995927	0.51267303	1.019651	1.0342708	0.24105185	-0.73368049	0.6508258	0.66197509	-0.21133364	16.015022	1.2172855	0.31709554	0.94272479	0.51335673	0.96142854	0.82734134	-0.22353798	-0.56732946	0.68686547	0.76204158	0.0080488016	0.18957941	0.012840192	0.49453681	0.30036591	2.5002161	0.10107488	19.578947	2.7174309	1864.74
1	train	7	16.97022	1.1866579	0.47404334	1.4016067	0.66914892	1.5748608	0.90277121	-0.08688385	-0.41634905	0.24234638	0.66347361	-0.25952591	16.953719	1.1354786	0.27093103	1.0602203	0.78912065	1.2013252	0.67012098	0.03500084	-0.56263391	0.24028935	0.40485808	-0.29411062	0.15500897	0.017705524	0.51723723	1.3091011	3.0636976	-0.26118125	19.259615	2.5658624	1676.4421
1	train	7	16.804383	1.3540659	0.0078825669	0.61439423	0.84197947	1.1343644	-0.059338568	0.07885015	-0.36326964	-0.092556174	0.70773415	0.41536572	16.751013	1.3898311	0.045812692	0.94391314	0.74160437	0.74533351	0.37135152	0.17573981	-0.53674147	0.31941808	0.7290508	-0.25825248	0.17995127	0.022317767	0.6774948	0.65089874	2.8158797	-0.019182072	19.25	2.5966847	1574.5502
1	train	7	16.110823	1.1981782	0.44609872	1.4879038	0.46645224	1.4273986	1.1792716	-0.087144888	-0.21643287	0.60637787	0.40657958	0.20929345	16.729717	1.2272498	0.30614054	1.1737622	0.38779791	1.2485042	1.0249723	-0.085808558	-0.79239938	0.32967039	0.65415808	-0.12455184	0.25040916	0.022052003	0.46072439	1.0452231	3.3393252	-0.2453105	23.555556	2.7084794	1521.6123
1	train	8	16.098549	1.0681543	0.059008327	0.92724032	0.31431072	1.436935	1.2158064	0.22241205	-0.39344451	0.42841888	0.62364863	-0.10824905	15.906247	1.1058754	0.15240499	0.94984653	0.39513333	1.3248712	0.70652914	0.13875643	-0.38186762	0.48436786	0.68058723	-0.23926588	0.13560393	0.017732726	0.49776392	1.1299644	3.1415839	-0.24159499	25.655172	2.6235158	1757.4484
1	train	10	16.645563	1.0148779	0.17829823	1.1274305	0.042755164	0.8800931	0.71874968	-0.097455694	-0.49594456	0.36498193	0.81441721	-0.22310979	16.64111	1.1854983	0.23048877	1.1163173	0.2177946	0.98299843	0.71686581	-0.33952059	-0.53368391	0.21820968	0.2844915	-0.069138548	0.20108595	0.021641223	0.52961694	0.3928478	2.9470045	-0.11045394	31.589744	2.6899905	1917.0424
1	train	10	16.96114	0.86351708	0.87535274	0.67229282	-0.0084289558	0.37479928	-0.13441619	1.9773785	-0.72383817	-1.9435902	-0.48255183	-0.22829859	19.246425	0.9844805	0.067432116	0.85846951	0.016409534	0.82878787	0.96525271	-0.29843064	-0.74850348	-0.048213886	0.3006852	-0.31156569	0.30231356	0.03059158	0.55174249	0.091828315	3.7104476	-0.014323824	52.063492	2.5712441	2250.6401
1	train	10	16.552604	0.59977593	0.76015231	1.3082042	-0.58680135	0.48871747	0.055436022	0.79983653	-0.74359663	-1.4807706	-1.0046493	-0.29021261	17.025022	0.67521094	1.0306459	1.2214439	-0.68456612	0.57628084	0.11213239	0.56164258	-0.88435653	-1.5421631	-0.87680577	-0.24069464	0.46894613	0.032634066	0.48511372	0.24141696	5.2031404	0.19488575	81.186047	1.8167149	2685.2778
1	train	4	17.127327	1.1698733	0.16175859	0.95956111	-0.3450095	1.1533482	0.90879522	-0.82434616	-0.68483048	-0.050365811	0.18427006	-0.12923513	19.218224	0.79818942	0.072130813	0.747503	-0.20124444	0.830091	0.78063746	-0.45144723	-0.69725479	0.10699235	0.033084037	-0.17485323	0.38264272	0.028939096	0.39585247	0.048891718	4.2377942	0.19242682	65.201835	2.4291474	2351.6741
1	train	7	16.044688	0.89578195	-0.05578225	1.186872	0.40592922	2.0025023	0.78798354	-0.14001267	0.012232643	0.1651628	0.44584253	0.72235773	15.90506	1.0126091	-0.038021437	1.0189538	0.20418821	1.595411	0.71734015	0.23161306	-0.30244803	0.33228298	0.94280497	0.55276231	0	0.028319592	0.53109522	1.4630292	3.0907863	-0.2193826	25.5	2.6816345	1779.6539
1	train	5	16.052998	1.1659095	0.33917665	1.4184998	0.4575605	1.7972962	0.80491955	0.20812996	-0.53124298	-0.00062012646	0.65178657	-0.23600871	16.211985	1.2306606	0.25019722	0.96701378	0.41607253	1.6190983	0.66651291	0.13443208	-0.37705719	0.38268672	0.53817132	0.32186685	0.054103862	0.022678555	0.84030865	0.92927204	3.195453	-0.22230692	17.604651	2.5895096	1466.5329
1	train	9	18.660372	0.77621762	0.41434785	0.85775815	-0.39405953	0.69479335	0.7915984	0.69245659	-0.7120388	-0.43385787	-0.38243443	-0.44954389	19.545055	0.93789727	0.28452627	0.77739664	-0.20329709	0.77069571	1.039609	-0.28190059	-0.71779116	-0.094935534	0.14327823	-0.30129989	0.32647109	0.031260956	0.30477339	0.7880031	3.5079656	0.05320397	57.25974	2.6281714	2405.1395
1	train	8	15.761583	1.1342535	0.41622206	1.1421054	0.37326829	1.0802116	1.2301036	0.1135065	0.067573259	0.43161119	0.73490305	-0.14408925	16.207539	1.1622814	-0.045559149	0.97654276	0.78522377	1.2073427	0.74771623	-0.040475064	-0.24666723	0.50241137	0.7435442	0.13533136	0.0029151175	0.027308446	0.50989353	0.81768457	3.1571627	0.019451195	19.642857	2.610493	1604.914
1	train	6	16.619834	1.5148332	0.21291389	0.72550159	0.75569133	1.5183385	0.79645707	0.3112183	-0.2943699	-0.2300808	0.85071252	-0.57866661	16.630378	1.1254392	0.054367364	0.99073527	0.4809581	0.89749675	0.70754842	0.2012616	-0.52705826	0.3201185	1.0670926	-0.42000102	0.13814373	0.013717372	0.56293071	1.1583069	3.2471503	0.10827669	25.756757	2.568593	1736.785
1	train	9	17.043553	1.3686453	0.50132607	1.0926767	0.23987684	1.3966991	1.2174574	-0.47649753	-0.50129869	-0.06218003	-0.12081502	-0.069415292	17.420353	1.106392	0.31946061	1.022419	0.42884445	0.99724389	0.94678279	-0.33172876	-0.51139869	0.17021717	0.11208309	0.17188924	0.083083758	0.025812239	0.37936827	1.0245006	4.0877077	0.20332946	30.760563	2.3002069	1939.092
1	train	10	16.747494	1.2878617	0.50230395	1.2693428	0.43765023	1.482382	0.99587467	-0.024129553	-0.51011424	0.12290975	0.53370264	-0.32322507	16.634936	1.307729	0.24449033	1.1366473	0.53829656	1.3968137	0.83220484	0.017771647	-0.58853013	0.41673466	0.63686659	-0.40525081	0	0.021327714	0.80448376	0.89699246	2.7736968	-0.03958535	15.011494	2.5608768	1455.6516
1	train	5	16.372682	0.78711519	0.18977866	1.1543297	0.54069396	0.88219001	0.38773166	0.4592858	-0.53500556	0.64645473	1.2012512	0.31469873	16.451727	1.1481176	0.20855108	1.254428	0.56534971	0.7582153	0.55586864	-0.011072689	-0.4935484	0.60979162	0.72148386	-0.36227378	0.19568052	0.013206575	0.30958704	0.36259148	2.6357883	0.024444514	23.432432	2.6622851	1822.5825
1	train	10	18.862529	0.75153265	-0.077722242	0.91411185	-0.14932054	1.042272	1.0220199	-0.091914458	-0.70692677	-0.30197948	-0.22848094	-0.536249	18.574001	1.0372509	0.18006355	0.89019781	0.14279431	1.0153464	0.77012117	0.0094517075	-0.5815631	0.25075624	0.26147971	0.041859663	0.13578814	0.023303442	0.35310578	0.22359774	3.804565	0.062395374	41.110092	2.5334681	2237.8925
1	train	8	15.992939	1.029627	0.36223917	0.76364064	0.29903271	1.0216506	0.53571528	0.4079159	-0.59552556	0.23523471	0.65291067	-0.0039701463	16.188354	1.1692866	0.4629871	0.78968565	0.23466121	1.0170572	0.63164975	0.35773276	-0.47715548	-0.10348696	0.96378776	0.21822227	0.070491676	0.011619824	0.44744581	0.80215812	2.4004887	0.10854176	21.37931	2.8886013	1946.7941
1	train	7	15.394072	1.0950736	0.39550469	1.209472	0.43479119	1.1697693	1.311643	-0.10252681	-0.61300052	0.33785867	0.97702149	-0.099544331	16.478279	1.2214921	0.38562938	0.92391068	0.52582448	1.0242315	0.67673612	0.3111714	-0.47627379	0.18087472	0.78393233	-0.12994408	0.17682308	0.018457115	0.42394171	0.30150657	3.9728927	-0.23987592	19.426966	2.49156	1623.2991
1	train	9	16.238483	1.0218889	0.30778999	1.1399491	0.2627667	1.1446809	0.93346053	0.56257273	-0.53515773	0.29495884	0.83248183	-0.15667428	16.258041	1.2520934	0.40814146	1.2043446	0.4152725	1.0588868	1.0295656	0.56716045	-0.39582254	0.28582229	0.92333109	-0.049242709	0.032241875	0.010322941	0.88232053	0.67506596	2.0560874	0.19784622	8.8857143	3.1269259	1639.8018
1	train	10	16.802309	1.1913715	0.58539826	1.2687702	-0.041629234	0.67579827	1.0483431	-0.16919943	-1.1894794	-0.52022222	-0.22872794	-0.77153649	17.59122	1.1287876	0.50115856	1.0262773	0.16835185	0.91805085	1.0688371	-0.040881631	-0.46688405	0.18463227	0.49613254	-0.23216034	0.38478792	0.018529321	0.33897397	0.21789598	4.077081	0.057587374	25.119266	2.2446031	1876.3548
1	train	10	16.545331	1.1551908	0.045126974	0.89049801	0.18209111	1.1356274	0.84684896	-0.14190887	-0.47371015	0.58618695	1.2979382	0.28064015	16.452416	1.1602437	0.30138221	1.1002414	0.53588768	1.0168849	0.8755692	0.087100277	-0.43648588	0.63346447	0.90049319	-0.25280343	0.051899059	0.0166882	0.87814029	0.92061048	2.4800982	0.26568464	12	2.8546096	1814.9732
1	train	9	15.757671	1.4208051	1.1978384	0.74649213	0.20988061	0.3323965	-0.38395601	1.9200083	-0.93903281	-1.8465938	-0.36378275	-0.1436499	16.441356	1.0122956	1.1309732	0.78320963	-0.49441912	0.66698249	-0.25979068	1.8222092	-0.62648827	-1.4419317	-0.33720455	-0.18509193	0.26323602	0.038278433	0.88026915	1.0122303	4.0245545	0.7158583	42.962963	2.6038588	2072.2119
1	train	10	17.127417	1.2771172	0.19018506	0.95002206	0.47379656	1.1038337	0.87744248	0.047752571	-0.31516546	-0.60328082	-0.34921615	-0.17006206	18.938904	1.0561408	0.19527781	0.74744479	-0.1083499	0.86326754	0.82839576	-0.15537816	-0.77900691	0.026463285	0.17860847	-0.40794992	0.13692658	0.015693278	0.31315394	0.31752673	3.3446216	0.16635316	47.834862	2.3954668	2159.4184
1	train	7	14.090247	1.2101617	1.3660125	1.1356931	0.54096772	1.0490343	0.28182736	1.7642951	-0.53440651	-1.4896044	0.14973327	-0.16399993	15.644518	1.2363398	1.0328918	0.82385373	0.15404808	0.86680475	-0.081334819	1.5691578	-0.66395421	-1.7499695	-0.4156465	-0.51596886	0.039535328	0.094789716	0.42546455	0.21199083	4.4727463	0.28994537	32.325581	2.2812319	1668.259
1	train	8	17.835483	1.1763865	-0.053742468	1.1908764	0.40179226	0.85530846	1.4727254	-0.11838686	-0.52056228	-0.38788605	0.040425419	-0.3355751	18.381364	1.241685	0.15873491	0.85460554	0.44956969	0.87043026	1.0926449	-0.10481956	-0.72378665	0.34186461	0.18691978	-0.32090917	0.16011878	0.023331286	0.41866089	0.45269618	3.3465281	-0.01549963	32.425743	2.4971631	1992.1339
1	train	6	16.73982	1.2905739	0.37694536	1.2201607	0.56272199	1.3641774	1.2904596	0.13597587	-0.77931232	0.11761143	-0.21458004	0.12592297	18.031366	1.1540276	0.25600313	1.0579028	0.20890262	1.0520026	0.97369517	-0.20776561	-0.65143121	0.20321915	0.12669225	-0.061034495	0.1400869	0.029386202	0.339072	0.36386137	3.8360231	0.067779897	29.887755	2.4114234	1882.7292
1	train	8	16.610613	1.3306851	0.17410971	0.51859703	0.21998038	1.2995327	0.45569972	-0.16982578	-0.78673956	0.037954569	0.96108791	-0.24354993	16.004684	1.0103672	0.36453735	1.1548998	0.31474433	1.3299614	0.69155724	0.35424683	-0.28304581	0.095201533	0.91854871	0.18971731	0.36266609	0.013920723	0.42660886	0.84701596	2.2954578	0.081973856	22.814815	3.0022036	1886.9545
1	train	7	16.975281	1.3595339	0.55396574	1.3329472	0.30984654	1.3044466	0.86440247	0.060996789	-0.82258409	-0.20367023	0.021024714	0.1194694	17.199804	1.1444339	0.28789326	1.0897196	0.29515576	1.0615612	0.90619316	-0.18077056	-0.58036832	0.31364769	0.70771435	-0.15496078	0.23619104	0.02152532	0.34415697	0.54223005	4.1147759	0.064043093	25.165138	2.1649847	1865.9868
1	train	6	17.19303	1.4202123	0.011210766	0.74963729	0.31512574	1.1445212	0.72522323	-0.046135403	-0.71949713	0.43721283	0.87771749	-0.2751483	16.661774	1.3053452	0.19114169	1.0160386	0.47768845	0.85458199	0.79610376	0.01787014	-0.67665399	0.52103877	1.1623927	-0.32987773	0.12303679	0.015514183	0.6025559	0.57424238	2.7985193	0.084074349	19	2.6484966	1680.6616
1	train	8	17.35479	0.57059838	0.12877189	1.1858876	-0.4849756	0.3165248	0.067033298	1.4423962	-0.890877	-1.5497609	-0.76575558	-0.39215091	17.644315	0.74362916	-0.10256741	0.95235335	-0.50203555	0.49716989	-0.079494309	1.8461292	-0.70572482	-1.3747015	-0.61447457	-0.32404187	0.390841	0.089619478	0.26795712	0.90055154	3.8546397	0.34477319	75.66055	2.1038515	2425.2136
1	train	8	18.109477	0.95561354	-0.087214411	1.1190825	0.099870313	0.80513315	1.3765058	-0.58701386	-0.45569555	0.33212113	0.004084184	-0.14179779	19.982067	0.68031606	-0.015421937	0.75916391	-0.33415563	0.71692103	0.96002652	-0.49775681	-0.70136458	-0.051361467	0.014973426	-0.30385007	0.14107341	0.021650524	0.28829824	0.28756527	3.4460677	0.083974041	80	2.6249413	2551.4444
1	train	6	15.189481	1.1629596	-0.19432146	1.0517968	0.3149716	1.6655022	0.77657924	-0.20564895	-0.16674437	1.2387903	1.0810058	0.14024274	15.317004	1.1303371	-0.10016629	0.90555919	0.52474628	1.7572663	0.72392771	0.25549638	-0.022479798	0.77388074	0.72908661	0.32461247	0.013016237	0.014678764	0.73119591	0.55661079	2.2309266	-0.12173985	14.088235	2.9615065	1644.4907
1	train	4	15.165954	1.6083054	0.80926124	1.2313704	1.1182265	1.5405643	0.78616675	0.31991061	-0.42538939	-0.3789996	0.16841287	-1.0324469	16.085773	1.0755253	0.075162091	1.0673393	0.13566363	1.055774	0.82940612	0.027464502	-0.41191634	0.51478593	0.63937128	0.44564931	0.40632357	0.019692277	0.66070117	0.74924672	3.0080365	0.14222948	23.717391	2.6951143	1750.6448
1	train	10	16.63336	1.1954238	0.31285082	1.0949825	0.25976335	1.4492881	1.0738843	-0.12463966	-0.32759943	0.55822533	0.23883426	0.40392109	16.136303	1.2637372	-0.00080550407	1.0688085	0.40677849	1.6325394	0.54642867	-0.0084627282	-0.25815813	0.66743031	0.78946244	0.11431222	0	0.028558567	0.71303092	0.78098579	3.1809999	-0.11976917	18.102564	2.4734076	1504.3575
1	train	10	16.364568	0.95293577	0.2241378	0.80252772	0.0362346	1.1794484	0.81149056	0.4928492	-0.49252751	0.32417704	0.60200782	0.66278818	16.357469	1.0966296	0.23907799	1.0789189	0.27023897	1.2781055	0.62965134	0.21560911	-0.19038409	0.21852934	0.80552521	0.44302686	0.11450406	0.014861731	0.76886635	0.52307259	2.6122981	0.027206853	20.473684	2.6408928	1976.2905
1	train	10	16.273997	0.72829902	1.049992	1.2354708	-0.33182198	0.70750172	-0.23336468	1.6616351	-1.2123994	-2.1191707	-0.91748984	-0.069301551	17.545728	0.84147945	0.66659971	0.84745886	-0.22276246	0.87163005	-0.029439968	0.96728666	-0.99192003	-1.3073766	-0.6306637	-0.49602398	0.48974641	0.038580686	0.59347864	0.35043889	4.1277695	0.24286608	66.5625	2.1648756	2517.3337
1	train	4	14.62034	1.7984952	1.3597976	1.0913408	0.66701724	0.98437986	0.20614243	1.6507479	0.045509058	-1.3633942	-0.94220561	-0.54356787	15.117804	1.3211047	1.292786	0.98215633	0.45051116	0.93411398	-0.26040537	1.6253941	-0.51479943	-1.6526076	-0.64151394	-0.2905847	0.20388438	0.021677845	0.5295662	1.2766715	3.3065364	-0.048365154	16.84	2.7311732	1263.7555
1	train	6	16.941036	1.303519	0.89607228	0.56198965	-0.29504777	0.41905509	0.5030718	1.0725211	-0.8872249	-1.6692618	-0.50252048	-0.65764214	17.803356	1.0688177	0.76706327	0.68927902	-0.41960239	0.5393406	0.87725697	0.29719512	-1.2539049	-0.94920028	-0.34354128	-0.61982354	0.26570974	0.017763199	0.50204806	0.61629361	4.9678725	0.57470861	51.205128	2.0631641	2187.4879
1	train	4	16.590212	1.1486091	0.24990714	1.1307321	0.32528187	1.9850856	1.2993169	0.0082093573	-0.57267463	0.29562046	0.59019061	-0.041736035	17.945078	1.1185659	0.34625758	1.1136513	0.23952239	0.95513857	0.99537124	-0.28340752	-0.53234501	0.21261137	0.56215357	-0.47307381	0.042195997	0.022325451	0.47334832	0.53292168	2.8233184	0.086464736	30.42	2.6176797	1908.3723
1	train	5	16.101567	1.1417048	0.35298263	0.86167156	0.21039523	0.99630492	0.45781554	0.22178425	-0.5097123	-0.17134943	0.73736519	-0.11600321	16.000016	1.3023438	0.28874141	0.80932913	0.41392833	1.2067347	0.37665249	0.15688512	-0.65273337	-0.017052474	0.99972915	0.0556534	0.12601568	0.0093999072	0.35603453	0.74991736	2.4332216	0.09999572	20.222222	2.8533673	1720.4246
1	train	9	16.397494	1.1686036	0.346038	1.4357991	0.35581011	1.4664781	0.95618817	0.01983088	-0.17654853	0.099352071	0.516912	-0.32759445	18.677672	1.1161203	0.28071184	0.97493864	0.19732705	1.0766496	0.79346616	-0.31556364	-0.51649883	0.018365046	0.35053343	-0.41925811	0.18517016	0.018968062	0.60516148	0.50892396	3.0754814	0.0025714911	34.425926	2.431401	2060.4351
1	train	4	16.754669	1.447167	0.069229686	1.108208	0.7481127	0.82035806	0.73230836	-0.30111281	-0.66369286	0.71142472	0.60078382	-0.38599894	15.871251	1.2882048	0.26653455	1.0633875	0.57030564	0.90687017	0.81061425	-0.16243172	-0.58749491	0.67905595	0.85406142	-0.36201358	0.0899996	0.016812591	0.38454743	0.75055617	3.3937268	0.076138761	16	2.4694764	1601.7519
1	train	5	16.885292	1.4631335	0.40804015	1.2800844	0.078820473	1.3209231	0.72178824	-0.30407531	-0.63453872	0.11457978	0.35302352	-0.33463291	18.698007	1.1603098	0.35195445	1.0419429	-0.071886777	0.75910273	0.9642732	-0.50588766	-0.66299864	0.067787608	0.26780202	-0.46696602	0.05629619	0.016066918	0.35176608	0.32206673	3.100271	0.043458491	34.614679	2.44269	1953.8766
1	train	9	17.207102	1.2898873	0.063064231	0.93999325	0.49008136	0.68386621	0.62586015	-0.4617975	-0.84647437	0.5104644	0.84222718	-0.30956548	16.745283	1.2399251	0.27242602	1.1501591	0.55760446	0.81609205	0.79594309	-0.38373128	-0.6693527	0.64378608	0.74571917	-0.39788348	0.14988436	0.016180024	0.58529426	0.83211008	2.577526	0.090443375	20.982759	2.7437928	1768.1066
1	train	6	16.616945	1.1597105	0.53259711	0.99266087	-0.074156225	1.049972	0.52562976	0.1484058	-0.55565378	-0.3347984	-0.050308865	-0.30924932	17.905304	0.64042514	0.044048091	0.68009379	-0.68503142	0.75376928	0.65154676	-0.21068536	-0.90946246	-0.10499207	0.063287958	-0.16466717	0.34865316	0.027981216	0.32961554	0.78091861	3.9798866	0.1720116	88	2.1411682	2632.4815
1	train	9	16.466262	1.4105965	-0.004744024	1.0805574	0.22985772	1.0878377	0.99929433	-0.59918128	-0.93724123	0.26938613	0.4509882	-0.10853409	17.451729	0.80903679	-0.47083225	0.80129995	-0.015087764	0.80568236	0.85820975	-0.8488307	-0.75951345	0.0045049779	0.73870074	-0.50529306	0.25380968	0.028741766	0.38867905	1.3533081	3.2305985	0.053923416	49.4375	2.6632851	2038.1226
1	train	10	17.952853	0.98682669	0.39442658	1.0115281	0.078966525	0.90233196	1.056154	-0.80074123	-0.79712619	0.076030328	0.26469848	-0.38673924	19.387174	0.98542021	0.22838738	0.87642567	0.13611719	0.88153753	0.782776	-0.34644144	-0.78182035	0.033712711	0.26587075	-0.42492006	0.094614348	0.018234141	0.36900756	0.27347111	3.1862358	0.060610361	47.963303	2.5725252	2202.9858
1	train	6	16.361168	0.94914238	-0.18888457	1.3030715	0.4840355	1.6140242	0.94770826	-0.3691067	0.08906449	0.99162742	0.53146582	0.037950321	16.171757	0.9443871	-0.0007996744	1.1113221	0.38784377	1.3511986	0.74992423	-0.4281279	-0.25535403	0.73732379	0.19523698	0.045302554	0.088026386	0.018088727	0.64376754	1.6629406	2.7086024	-0.10012034	26.65	2.7526448	1937.6447
1	train	3	16.437951	0.83577468	-0.1340852	1.525215	0.49485623	1.4838918	1.3463055	-0.2346129	0.18409033	0.87196623	-0.29364717	0.44456685	16.250148	0.88643686	-0.23887906	1.267793	0.66120234	1.1614258	0.50007229	0.1020438	-0.24271559	0.66588792	0.42855577	-0.13932679	0.093640206	0.021033836	0.26163154	0.47965401	3.1371224	-0.24257747	30.775	2.3750138	2019.8774
1	train	6	16.924005	1.2400104	0.11535029	1.1210988	0.52303322	0.60731209	0.43830649	0.19638847	-0.43628184	0.41325883	0.7116223	-0.51321121	16.59559	1.1887847	0.21227929	1.1080493	0.61837817	0.80032877	0.36178414	0.086097735	-0.4993479	0.26826115	1.0229771	-0.46314972	0.14958986	0.012452238	0.5232826	0.86893572	2.5117177	0.045862463	22.421875	2.5215252	1836.171
1	train	4	18.521404	1.0929131	-0.36728655	0.69696703	-0.33009449	0.90327203	1.0514588	-0.97808602	-0.85339836	-0.039602082	0.064674609	-0.20417063	19.62293	0.90843238	0.10399993	0.82450256	-0.31107712	0.83870325	0.76227232	-0.63324476	-0.96180256	0.033369264	0.012970787	-0.47126841	0.28167959	0.01574199	0.41902087	0.18098484	3.5527686	0.16294835	58.989796	2.502169	2278.751
1	train	10	17.445056	0.74850714	0.90323935	0.83259265	-0.25086711	0.44964481	-0.38871237	1.285583	-1.1892261	-1.7959837	-0.84184022	-0.30912343	18.730063	0.91553596	0.20532365	0.96713894	-0.33150497	0.80249666	0.95337795	-0.147448	-1.0327417	-0.17711969	-0.073190115	-0.30602199	0.34434553	0.037993463	0.23328812	0.23551663	4.2746307	0.047748168	61.204545	2.1779289	2355.8422
1	train	3	16.57756	1.259715	0.53377934	1.3557574	0.53198134	1.4187472	0.66387556	-0.014760901	-0.30293551	0.367556	0.20398285	-0.19318594	19.122654	0.85751703	0.20637494	1.0374793	-0.017906405	0.96245909	1.0671848	-0.411177	-0.76668164	0.2108547	0.095085561	-0.16922913	0.20615265	0.024819375	0.364936	0.12459851	3.9021602	0.1227767	52.8	2.5097476	2320.5255
1	train	8	16.931272	1.2061558	0.56723915	1.2111209	-0.19544748	1.294082	0.96630251	-0.44488038	-0.4815195	0.50473035	-0.28398	-0.27862596	17.508749	1.0591909	0.32636247	1.2575009	0.34256708	1.1993594	0.9320963	-0.11422008	-0.58771715	0.24264586	0.55562971	-0.52445394	0.39535315	0.022313144	0.46887732	0.2847541	3.0058269	0.029220144	27.542553	2.528662	1822.589
1	train	10	16.38018	1.1631966	0.66924411	1.2992818	0.41633261	1.4994456	0.69969371	0.036317174	-0.53896603	-0.199208	0.5410643	-0.18491194	17.035056	1.0846152	0.31749186	1.2821923	0.44638808	1.4195297	0.92376136	-0.25963049	-0.45303923	0.32101804	0.50122654	-0.2772787	0	0.01907192	0.3772176	0.57426309	2.6532075	0.089595874	21.650943	2.6913268	1749.1081
1	train	10	16.985647	1.2331611	0.20666485	1.2441329	0.28811889	1.0077581	0.32097725	-0.074797145	-0.4627766	0.39992562	0.6398548	0.076418353	16.787717	1.277409	0.19352153	1.3109228	0.36177787	1.1027444	0.90253789	-0.49743931	-0.3246285	0.91371641	0.63708026	0.10529291	0.029674948	0.019782085	0.78776228	0.28725681	3.0851325	0.092112918	19.953488	2.7213572	1636.3163
1	train	7	16.781255	1.3588209	0.29688739	1.2685543	0.50704944	1.3297531	0.74322711	-0.60085591	-0.91691515	-0.040425567	0.36907823	-0.21688646	18.27907	1.1669182	0.38644365	1.0619389	0.10108559	1.043645	0.97343304	-0.54378107	-0.66477466	0.19707085	0.14364776	-0.36042563	0.25474159	0.020907192	0.42119339	0.3805477	3.0231354	-0.011205259	32.895238	2.4572836	1895.8167
1	train	9	16.77324	1.2131983	0.14314066	1.3012404	0.21616179	0.69329604	0.67763936	-0.74103768	-0.1151525	0.66140275	0.0083819078	-0.34597845	16.308317	1.3401855	0.24127443	1.3012227	0.49874221	1.1209382	0.65235257	-0.23908576	-0.16844867	0.77611167	0.44489712	0.038025575	0.14879189	0.014026161	0.7609254	0.60829118	2.7589902	0.064337842	16.214286	2.7525353	1637.0711
1	train	6	18.858663	0.49705963	-0.077922235	0.5047075	-0.75501417	0.79385377	0.77343469	-0.84024871	-0.64315298	0.13347482	0.26543113	-0.26307245	18.762274	0.24978358	-0.061366028	0.54401225	-0.72662003	0.64413797	0.64195876	-0.49718939	-0.79327702	-0.1091707	-0.43474574	-0.26520075	0.22804295	0.01992558	0.28252347	0.52559702	3.5677451	0.083321795	76.834862	2.6049912	2506.3103
1	train	9	15.238955	0.98816775	0.12900381	1.1547987	0.32280501	1.7109741	0.93014881	0.063164153	-0.20398342	0.87893887	0.93447163	0.079487278	15.092094	1.1098073	0.083267595	1.057437	0.38687867	1.7155704	1.0960683	0.012659457	-0.36162558	0.85304917	0.94498987	0.076490908	0	0.018727299	0.60660202	1.0162902	2.1337993	-0.11130962	11.685714	2.7551532	1656.4438
1	train	8	16.687821	1.3018797	0.26132074	1.1784426	0.30264767	0.86998182	0.81417357	-0.36102169	-0.41027039	0.68323753	0.80219289	-0.052324638	16.428542	1.1936265	0.19019883	1.3272459	0.28941451	1.0438293	0.82918059	-0.076495287	-0.3387014	0.61283007	0.6608671	-0.08376297	0.15497241	0.013787812	0.86350784	0.7846825	2.6916044	0.041854748	19	2.7312956	1692.2383
1	train	10	15.776607	1.1046835	0.42779151	1.3114452	0.032914484	1.4720124	1.2252719	-0.21108859	-0.53869366	0.50438251	0.55994653	0.017072834	16.2894	1.0807304	0.48533107	1.1533125	0.28380742	1.3689644	1.0699695	-0.11440537	-0.27503454	0.5889801	0.64846747	0.052379348	0.053705007	0.015495505	0.70734885	0.53441491	3.1371573	-0.074527677	16.376238	2.5514714	1630.037
1	train	9	17.076762	1.2563422	0.26403987	1.1871936	0.15734099	0.75229697	0.57582136	-0.52856623	-0.9699156	0.29578389	0.55599908	-0.16600131	16.696815	1.1448554	0.22766411	1.2609231	0.41921759	1.0949548	1.0304069	-0.049543754	-0.42927288	0.5433403	0.63386201	-0.058342823	0.073645526	0.015252238	0.52521964	0.34662403	3.0244764	0.0079651524	21.595745	2.6877002	1785.8447
1	train	10	17.23608	0.67184348	-0.039931107	0.73209882	-0.66103617	0.53218962	0.18034479	1.7220086	-0.62422437	-1.3081758	-0.3228009	-0.49845112	17.78533	0.62920408	-0.046248644	1.0070232	-0.57783508	0.43824144	-0.13403076	1.7435402	-0.6403872	-1.4843005	-0.80122664	-0.48386534	0.11705809	0.1132642	0.40254983	0.71616852	3.8292953	0.23157891	71.786517	2.0249288	2400.5811
1	train	8	17.111258	0.81760125	-0.082916667	1.1613357	-0.51087006	0.48218491	0.047703422	1.6051108	-0.66159554	-1.4276648	-1.2043655	-0.50558378	17.362535	0.52491519	-0.042852892	1.5591125	-0.13003898	0.54517163	0.22112709	1.4582979	-0.67042548	-0.61203017	-0.53714278	-0.55078944	0.51506022	0.063680475	0.51069355	1.0403093	3.7169694	0.16449891	76.422018	2.1782116	2421.2133
1	train	10	16.88069	1.1755977	0.6196277	1.1697407	0.15894523	0.87019953	0.97595995	-0.33848233	-0.72252557	-0.32904215	-0.35060782	-0.14771947	18.624957	1.0214399	0.23083975	0.85517532	0.26904861	0.96479689	0.77445289	-0.10651694	-0.663069	0.24399659	0.23019501	-0.062186444	0.42049995	0.019996737	0.71612367	0.19064293	4.1102578	-0.21226643	40.40367	2.5106915	2122.187
1	train	8	16.77003	1.3741696	0.72935439	1.1758008	0.42184734	1.3283931	0.94491196	0.0035059424	-0.45566317	0.064308817	-0.13099731	-0.096827051	17.291625	1.0461227	0.49597639	0.99767404	0.54838774	0.8828485	0.94773628	0.063327628	-0.53802835	0.18947019	0.42363827	-0.22249243	0.19050777	0.019422593	0.40985325	0.747631	2.9405443	0.22001689	25.539216	2.6403028	1858.6264
1	train	9	16.610935	0.98325712	0.17063539	1.0298886	0.55687717	0.87789177	0.32579291	-0.093161261	-0.62864454	0.49359822	0.87358733	-0.45401785	16.373875	1.0675312	0.31897092	1.1192807	0.59164834	0.83377047	0.52533921	-0.25029638	-0.50296852	0.51000931	0.54904373	-0.35520288	0.10103682	0.015502437	0.4059626	0.66820054	2.933151	0.046024933	24.113636	2.728408	1991.9617
1	train	7	16.852867	1.2735492	0.04835153	1.0440488	0.17137738	0.72750673	1.2889897	-0.47050066	-0.84650848	-0.040900423	0.095626989	-0.69100549	19.315338	0.84501692	-0.034994621	0.47391424	-0.37133643	0.76490623	0.87917756	-0.41767385	-0.90091358	0.032583373	-0.039402975	-0.42954114	0.25699026	0.023638392	0.27422788	0.12228946	3.9898771	-0.085164362	70.137615	2.3396075	2443.919
1	train	7	17.013326	1.2168543	0.25436401	1.2180164	0.44772287	1.0894004	1.2139349	-0.13467986	-0.65580835	0.29651866	0.008931099	-0.28073446	18.850323	0.73704237	0.072104974	0.61109408	-0.48240997	0.69772028	0.72857329	-0.4052249	-0.8463905	-0.0011703651	0.020314624	-0.42292636	0.071799527	0.026729939	0.28147316	0.64640671	3.461748	0.040098157	86.926606	2.26562	2722.8021
1	train	3	16.183128	1.2785808	0.34666134	1.1918029	0.53604991	1.3937458	1.2175904	-0.45830279	-0.83649648	0.58322151	0.34230615	-0.45238522	17.103445	0.78882877	-0.20326966	0.7759106	-0.16846787	0.8263101	0.92931836	-0.77317848	-1.0043775	0.70995721	0.32260288	-0.4384857	0.16925088	0.033143475	0.48902356	1.8631932	3.2480112	0.29704727	50.047619	2.62105	2119.3777
1	train	3	16.631002	1.2200507	0.7138646	1.3042944	-0.17426481	0.88950914	0.74828618	-0.68679909	-0.63454643	0.17251113	-0.0073930551	0.27243599	17.720386	0.8067273	-0.10521402	0.58828762	-0.30839252	0.67928766	0.67633194	-0.91541083	-0.62589051	0.18359371	-0.034635845	-0.13418621	0.1175895	0.022976551	0.25068764	1.0370772	3.0312905	0.017732831	61.764706	2.6389615	2304.0421
1	train	6	18.044271	1.3516024	0.46359927	1.0615514	0.41342744	1.142538	1.0103249	-0.32222479	-0.80029291	0.40741419	0.029751205	-0.24580818	18.790277	1.132073	0.41480501	0.98120715	0.49939861	1.0915677	0.71197041	-0.24837013	-0.64075712	0.14913278	0.068940378	-0.38159936	0.22300138	0.019365989	0.39218346	0.59913954	2.9529671	0.017631348	28.28866	2.7381056	1936.7209
1	train	9	16.346292	1.2101157	0.18782478	0.93371685	0.59352613	0.92882445	0.46982094	0.093035289	-0.69351409	0.44984744	0.79784137	-0.11611939	16.023635	1.2334351	0.32663651	1.0273136	0.62913319	1.0270931	0.56837192	0.3665304	-0.68636711	0.43168667	1.1058771	-0.035557885	0.46000744	0.012185641	0.67363518	0.3344898	2.9577388	0.083283449	16.684211	2.5844656	1719.1273
1	train	4	16.387684	1.1617033	0.39609039	1.0796231	0.52027827	1.1900187	0.8007945	-0.041626249	-0.59306121	0.38948199	0.82815071	-0.16994105	16.807998	1.2590376	0.31475846	1.1104377	0.54869714	1.1923276	0.81695786	0.039882251	-0.62407132	0.44357715	0.5017129	-0.45324193	0	0.021794815	0.32855882	0.58195745	3.0046681	-0.24689749	18.836538	2.6369637	1566.9245
1	train	8	16.565227	1.0674979	0.20888103	1.1598664	0.32938008	0.89364195	0.40702308	0.189948	-0.4334554	-0.054622045	0.53669427	0.22791416	16.962972	1.1419432	-0.16436235	1.1116143	0.15687658	0.92955669	0.4528274	-0.45950369	-0.40078813	0.23672744	0.33104425	-0.12341281	0.14055185	0.022765623	0.69728249	0.88441982	2.8794664	0.0074380133	40.3	2.6469859	1901.3382
1	train	10	16.652344	1.0967446	0.24932451	1.3101572	0.23333429	1.3532696	0.96461213	0.043822015	-0.49958667	0.50371414	0.072455487	0.2035586	16.923281	1.1844254	0.15441297	1.1514533	0.36015117	1.3643804	0.76364438	-0.082998475	-0.47327314	0.56445716	0.5103218	-0.058813516	0.010510576	0.024120272	0.55015194	0.55362498	4.0662516	-0.22498284	23.90099	2.2982566	1550.9249
1	train	9	16.482022	0.57973839	0.85505942	0.77756361	-0.41595196	0.46199197	-0.18299244	1.4388142	-0.81338281	-1.7079484	-0.79687306	-0.16011492	17.199983	0.70776819	0.81672532	0.79711717	-0.28077734	0.70541005	-0.25831055	1.6128954	-1.0414221	-1.7530363	-0.54348453	-0.20862734	0.4094574	0.035993357	0.34193369	0.35461847	4.5709702	0.22886055	66.336449	2.4295126	2357.5217
1	train	5	17.917359	1.0930594	0.11403343	1.0748914	0.038470903	0.83235555	0.95742023	-0.64761367	-0.57645117	0.11277528	-0.10426677	-0.12373864	18.827378	0.95778041	0.032441049	0.86612697	0.069209424	0.80797408	0.6544335	-0.20332655	-0.74410231	0.19477172	0.52464432	-0.23058108	0.10190443	0.024929806	0.272173	0.15636119	4.2383937	0.0294544	51.733945	2.4547247	2320.105
1	train	6	15.905012	1.3504656	1.2845247	0.65943469	0.0026008387	0.7992253	-0.11443683	1.7178937	-0.70583875	-1.6789828	-0.55550379	-0.24907833	18.7132	0.91919842	0.43942018	0.85120353	-0.21848672	0.95246142	0.2901942	0.59202863	-0.59543469	-0.98097607	-0.39820337	-0.12862887	0.17696112	0.037853663	0.70488501	0.10515922	3.737912	0.078203934	50.073394	2.395057	2284.5877
1	train	3	16.845092	0.53657442	0.050069199	0.82845836	-0.56317534	0.39520311	-0.32189396	1.6381183	-1.081249	-2.0485628	-0.63313201	-0.592413	16.624955	0.60443962	-0.079147928	0.89239854	-0.61910253	0.20939398	-0.1019921	1.7724471	-0.83070067	-1.5587114	-0.83117293	-0.69383764	0.52653897	0.053762118	0.34074981	0.84058834	3.4943346	0.15019994	87.746032	2.3229701	2598.6088
1	train	5	16.946072	0.57628144	-0.48612668	1.0867343	-1.0206896	0.094170146	-0.082119271	1.2789021	-0.67297501	-1.2759328	-0.58002351	-0.43096472	16.945286	0.67221598	-0.53463498	0.94544788	-0.98565288	0.11185633	-0.19143563	1.498574	-0.65633896	-1.4566983	-0.44553132	-0.087426032	0.19698616	0.14740674	0.38412519	0.94256637	4.0772199	0.38428574	76.7	2.2118791	2320.6492
1	train	7	18.365077	0.97918689	-0.067978963	1.2418875	0.26238655	0.82284366	0.9901421	-0.60778087	-0.53555861	0.0055312475	-0.03840334	-0.00049243222	19.898216	0.86375108	0.19894478	0.90030236	-0.095412227	0.70744686	1.0357624	-0.19445195	-0.93649604	-0.11275225	0.077315659	-0.45216174	0.13974088	0.018944586	0.24984666	0.1804303	3.3351804	0.15613187	61.100917	2.6891612	2385.9295
1	train	2	13.991639	1.5142092	1.1949586	1.3736704	0.76325029	0.88184738	0.54066245	1.333465	-0.099827984	-0.98382622	0.58026933	0.21926117	14.78725	1.3129249	0.82077061	1.4489869	0.63116666	0.77963165	0.4745722	1.1991366	-0.14518605	-0.96662104	0.34105092	0.01074192	0.13691531	0.015806279	0.78604431	0.68462189	2.6595121	0.11979139	10.76087	2.6442573	1220.1595
1	train	9	14.12027	1.3154303	0.75691506	1.4184562	0.56206925	1.1177772	0.24260595	0.77741912	-0.27752847	-0.99885364	0.31039909	-0.019656571	13.905611	1.5424214	0.82090199	1.4203445	0.42666592	0.66108007	0.38598824	0.93428259	-0.41569733	-1.1456219	0.39166181	0.015660923	0	0.011596708	0.68120739	0.85626592	2.6042073	0.17275101	7.5789474	2.771365	1098.7132
1	train	9	15.454235	1.304478	0.51248472	1.0217646	0.25470365	1.0584693	0.98113115	0.67020999	-1.2741828	-0.59427953	-0.27588282	-0.40872922	17.670432	0.87038196	0.28971752	1.0805207	-0.81016823	1.0315662	1.0024388	-0.10528338	-0.78111505	-0.56145829	-0.4543102	-0.31488515	0.067290242	0.040476014	0.36503779	0.24266276	4.0566777	0.27670114	72.321101	2.0825596	2441.1584
1	train	7	19.350045	0.47577711	-0.20029026	0.97564541	-0.28133507	0.52762671	1.3019667	-0.4503669	-0.45052803	-0.0056145354	-0.14436123	-0.14727668	18.38319	0.96714159	0.23578947	1.2980349	0.00014549848	0.92686133	1.1108112	-0.23983816	-0.50004918	0.0082800301	0.35383945	-0.18907768	0.076726793	0.024444078	0.40856972	0.56990193	3.6148883	0.12809428	46.761468	2.4027818	2313.8488
1	train	6	16.378536	1.5824405	-0.11913855	0.57595719	0.52663636	0.65016488	0.82746267	-0.1630998	-0.55319943	0.42615255	0.67134005	-0.067041096	16.438822	1.484935	-0.016597317	0.81940189	0.53983026	0.78823638	0.40367931	-0.14148187	-0.45306755	0.2688317	0.91469853	0.11747029	0.024861648	0.016152486	0.34544336	0.51448598	3.0835111	0.13475788	20.25	2.6332835	1484.3516
1	train	5	15.711291	1.3192475	0.25425444	0.52487255	0.77308313	1.7930188	0.61306179	0.48603426	-0.49670572	0.76632542	0.89722197	0.72556303	15.530734	1.0080565	0.22294237	1.1418009	0.66809394	1.8531405	0.36327526	0.10694165	-0.42666492	0.60190047	0.86815103	0.18665137	0.034037398	0.01849761	0.80205192	3.7165922	2.9886736	-0.10134638	12.375	2.5862037	1503.3171
1	train	9	15.554492	1.0896665	0.051661765	0.65143386	0.62951048	1.3924346	0.45540821	-0.10484297	-0.73711053	0.46451757	0.95420085	0.36929971	15.331088	1.1471831	0.10491156	0.83176953	0.74445704	1.5170388	0.54403959	0.10432768	-0.5567618	0.77992716	0.83907536	0.42234178	0.079093229	0.018941377	0.64562915	0.93085926	2.4949769	0.22468318	19.451613	2.8341575	1640.7649
1	train	3	15.899931	1.5601289	0.1927663	1.0563856	1.4135926	1.759397	0.9352138	0.46173441	-0.69929691	0.11980054	0.35077575	-0.40987418	15.80529	1.4424566	0.3627668	0.79172493	0.94379636	1.554496	0.60344432	0.48879652	-0.49190806	0.51537873	0.66081438	-0.33921053	0.10412643	0.01343147	0.75903732	1.1770975	2.1833722	0.10877826	9.0416667	2.9002413	1325.4444
1	train	6	16.543912	1.5920355	0.48171976	1.0873579	0.80954907	1.1142892	0.57792834	-0.027263415	-1.1178685	-0.21540201	0.49222665	-0.84541946	16.174745	1.2896231	0.12790655	0.74103201	0.57145391	1.0435033	0.50244371	0.16597832	-0.78053241	0.29086621	1.1815521	-0.27121016	0.26037079	0.016307359	0.38833407	1.1997576	3.1743026	-0.043818391	19.793103	2.4602258	1625.4924
1	train	10	16.635643	1.3629993	0.12893727	1.4229709	0.5910627	1.4270829	0.97686339	-0.10920502	-0.88893768	0.011200017	0.17184577	-0.19595627	16.797526	1.260442	0.33919821	1.2694487	0.54726728	1.4305536	0.80192588	-0.03186363	-0.53079182	0.46599244	0.41383583	-0.12716435	0.39344589	0.020887927	0.44305154	0.4144958	2.7097311	0.1028041	13.770642	2.6876356	1479.1998
1	train	3	16.926056	1.3937038	0.27835841	0.99379974	0.19621716	0.58996576	0.75541341	-0.27507981	-0.72176816	0.31640425	0.91276988	-0.43873471	16.456197	1.3548191	0.1168519	0.75821247	0.45393395	1.0165209	0.66400585	-0.097245947	-0.56534285	0.44824074	0.7692313	-0.36966985	0.12962084	0.013013435	0.60449842	0.55689365	2.9499455	0.087260753	22.658537	2.7024704	1653.6325
1	train	10	16.997922	1.0683715	0.23280171	1.2350967	0.3854451	1.1349534	0.96003684	-0.84144508	-0.75333089	-0.10793167	0.058090281	-0.084144144	18.04552	0.23546246	-0.015161588	0.49936454	-0.76151731	0.62603697	0.8151096	-0.4984132	-0.87211643	0.043631298	-0.03563836	0.093781288	0.12990957	0.0408049	0.3809642	0.71905849	5.7543486	0.1348261	92.333333	1.8385966	2912.1345
1	train	8	17.54872	1.1225685	0.58165192	1.4360483	0.32870017	0.95071221	1.0225382	-0.32506206	-0.34675719	0.04442374	-0.14712538	-0.033777743	17.731798	1.2095107	0.3185866	1.0587691	0.60258873	1.1634884	0.95538638	-0.1353246	-0.48487268	0.53676515	0.31501435	-0.11818761	0.082341039	0.023197528	0.45828239	0.72344008	2.7690791	0.074965996	22.57	2.6011687	1704.5139
1	train	9	16.413789	0.8539698	-0.041563982	1.2781442	0.54122179	1.5801162	0.43125436	-0.24966442	-0.46894706	0.59785409	0.74871134	-0.14129508	16.201018	1.1162147	0.099904104	1.2190904	0.50250538	1.6767743	0.695474	0.10058865	-0.18347241	0.46129023	0.67762532	0.26873771	0.046080612	0.024415385	0.52437253	0.70636877	3.0866254	-0.003957711	22.527273	2.7247214	1699.5978
1	train	10	16.381464	1.3409064	0.14743767	1.0249043	-0.092400242	0.82901605	0.68686167	-0.19579395	-0.5139882	0.56235105	0.47806868	0.54128671	15.723304	1.3835267	0.45636191	1.1557917	-0.31110465	1.0624131	0.89535856	0.16663146	-0.23116902	0.22034964	0.9548673	1.0443624	0.058993884	0.017115312	0.74541774	1	2.7912452	0.14221964	18.466667	2.7856327	1648.6175
1	train	10	13.791338	1.7163978	1.5134602	1.1735561	0.75759589	1.3749123	-0.0024945603	1.4674345	-0.54419922	-1.5352578	-0.38714562	-0.94426784	15.884432	1.3739041	0.71316823	1.5397606	0.26604279	0.85029306	0.48519674	0.92624285	-0.53426367	-0.73513111	0.034964649	-0.46803354	0.07006777	0.066184013	0.91084235	0.33868977	3.0070278	0.24789586	16.47561	2.3600381	1663.084
1	train	10	13.921805	1.7831508	1.3968867	1.506825	0.57179406	0.76502215	0.076615015	1.4504957	-0.71465845	-1.4768349	-0.33966318	-0.57597114	16.691488	1.7373223	0.78604456	1.3209802	-0.0036160515	1.1276864	0.43447456	1.2111528	-0.60479464	-0.9119225	0.15423091	-0.38180756	0.08495311	0.05008617	0.95961953	0.1278706	2.6831589	0.19951222	9.0860215	2.8012854	1118.8475
1	train	7	17.455885	0.99436993	-0.13406711	1.2473003	0.15517831	0.46217165	1.3080855	-0.17190967	-1.1018525	-0.59972537	0.58412632	-0.66401959	19.213469	0.7521807	0.093770067	0.8643542	-0.34986999	0.52228484	1.2173623	0.038974049	-0.60872504	-0.5265984	0.16739729	-0.53289709	0.31548898	0.02171018	0.38989097	0.13599704	4.1771464	0.057745114	68.262295	2.2285674	2567.0393
1	train	4	15.515079	1.2385014	-0.069619266	1.097411	0.37524814	1.0040683	1.1210967	-0.31482384	-0.53239833	0.44601336	0.90802405	-0.06446577	15.398596	1.1844896	-0.046563015	1.2125611	0.50534208	1.0534318	1.0019422	-0.21434404	-0.37344117	0.43503501	0.64853477	-0.122452	0.053737492	0.022700026	0.64868333	0.81374408	2.528529	0.30630725	24.692308	2.8317461	1672.9028
1	train	4	16.097218	1.4828743	0.069440923	0.99059033	0.58761398	0.67638894	0.77340644	-0.059319184	-0.90609074	0.69088767	1.1803327	-0.045200874	16.363571	1.3494703	-0.11581501	0.84485751	0.45537914	0.7620042	0.42952937	-0.24037577	-0.92248506	0.27052766	1.0056209	-0.055278387	0.11388439	0.020135647	0.54210821	0.65233427	3.386808	0.054390446	25.588235	2.3615855	1622.7541
1	train	7	16.00827	1.4798244	0.28079863	1.2496268	-0.056902712	1.8216898	1.2845414	-0.052397527	-0.41813201	0.28131165	0.32977761	-0.29670451	16.423579	1.3353122	0.28159971	1.2268935	-0.25819484	1.5311186	1.0244179	0.16988254	-0.37016322	0.081471896	0.52719499	0.057074403	0.12096484	0.025314438	0.83392729	0.44013525	3.0650601	-0.11337616	13.702703	2.6565517	1452.0156
1	train	10	14.876802	1.2071251	-0.042311279	1.2722496	0.085980567	1.3284769	1.0195403	0.0090318834	-0.10252873	0.17916313	1.1607306	-0.095090343	16.371129	1.3101319	0.13105994	1.1735195	0.16987031	1.1504731	1.2701433	-0.1569863	-0.18481616	0.069106003	0.93597305	-0.24618521	0.095766105	0.033024104	0.64417044	0.23193046	2.9882847	-0.20124096	16.03125	2.6338934	1526.4821
1	train	6	17.079116	1.5160327	-0.17806952	0.99579805	0.15767929	0.49277067	0.63973337	-0.62235247	-0.65888041	0.90882456	0.6541666	-0.6031669	16.750302	1.3748278	-0.022103309	1.1018745	0.42024526	0.81632219	0.97372382	-0.3008479	-0.55159729	0.72187157	0.75627346	-0.31343282	0.094272943	0.020290381	0.67571029	0.53340431	3.1050428	0.065488516	21.022222	2.6999567	1574.5775
1	train	10	18.04971	0.81991277	-0.30881	0.99075513	-0.55375057	0.47737025	1.3342776	-0.80294519	-0.44141989	-0.34261806	0.28866402	-0.33024569	19.15051	0.94411454	0.071289816	0.9720014	-0.25105139	0.72946899	1.1214932	-0.26959997	-0.63140735	-0.1512963	0.3850996	-0.49977491	0.18106113	0.023616775	0.20928134	0.15391782	3.564185	0.024840344	61.435294	2.4565706	2316.4403
1	train	10	15.975166	1.3264339	-0.044262767	0.95304897	0.60176678	0.64605102	0.61316122	-0.40620394	-0.91259482	0.58857728	1.0775273	-0.76238562	16.654151	1.3088458	-0.094715919	0.87137199	0.57914084	0.68885241	0.67124797	-0.23423446	-0.97307917	0.59058441	1.1429115	-0.63255796	0.06038466	0.035849484	0.50576741	0.96464135	3.0694898	0.024248472	27.725	2.5532751	1737.4532
1	train	10	15.58704	1.3728026	1.3765516	0.97286489	-0.50672335	0.770775	-0.23410065	1.4318734	-0.71694878	-1.3999076	-0.29623403	-0.37180848	18.510826	1.007562	0.21101449	1.2684283	-0.048635151	1.0271977	0.95939007	-0.12691786	-0.51300985	-0.24995997	0.2842799	-0.48026405	0.43227585	0.068388607	0.43494573	0.093517551	3.4816918	0.13997661	40.398148	2.3976757	2083.5588
1	train	8	16.07726	1.343441	-0.16208414	1.117471	0.56430628	0.12466039	0.83443472	-0.50790618	-0.43860455	0.65805899	0.23279964	-0.1968254	16.602063	1.3380924	-0.21299464	0.94437554	0.36151646	0.31795974	0.88370513	-0.5870102	-0.57739849	0.57383753	0.46477127	-0.40089395	0.15230391	0.02028407	0.23398761	0.5632526	3.2241845	0.030621289	37.666667	2.2925137	1841.8354
1	train	6	17.431076	1.2243519	0.11410904	1.401019	0.43352884	0.89005399	1.5491384	-0.66546187	-0.25898578	-0.14597249	0.47697057	-0.51612991	17.460003	1.2772561	0.081762335	1.1881748	0.5059907	1.1982035	1.0531428	-0.36085782	-0.24811397	0.33604162	0.55604475	-0.23745905	0.24866332	0.026091618	0.30547749	0.50889689	2.9365377	-0.096257938	20.648148	2.6593979	1618.0886
1	train	7	16.524888	1.4277045	-0.080715291	0.63014223	0.5291261	0.56686966	0.53336847	-0.35964802	-0.34574097	0.32014858	0.75362275	-0.17615646	16.322612	1.4221271	0.021474697	0.6497421	0.7660147	0.53781936	0.64863548	-0.55261212	-0.29587269	0.28226203	1.0095553	-0.42505234	0.0030905317	0.017404145	0.53385362	0.78655903	3.2140154	0.15830637	23.290323	2.5845337	1610.4014
1	train	4	14.778315	1.7171667	1.490469	1.7252822	0.45566392	0.77483125	-0.067507108	1.7130099	-0.74939797	-1.3219634	-0.15928242	0.15858326	16.807336	1.29834	-0.25192224	1.2596866	0.57288821	1.6029738	0.35249382	-0.10379747	-0.22254223	0.24745043	0.45426731	0.037673544	0.15495019	0.043012498	0.3167277	0.31115773	5.0070704	0.17477443	23.192661	2.1501387	1473.7034
1	train	9	16.376949	1.3626786	-0.18776448	0.60202342	0.62295613	1.2503673	0.39175324	0.040478051	-0.35582151	0.2455187	1.1055574	-0.052328224	16.260239	1.3056237	0.086889599	0.89429611	0.62738242	1.0547878	0.45796011	0.0064004149	-0.46459756	0.20922204	0.95871266	-0.26195545	0.14072433	0.020365411	0.70801269	0.93196104	2.8580004	-0.043089166	20.576271	2.5865706	1666.5011
1	train	6	16.222678	1.4998134	0.37167799	1.4754578	0.66876561	1.6007622	0.67069508	-0.10938651	-0.31972377	-0.12128105	0.24828063	-0.046118356	16.587654	1.1796577	0.012004398	1.3668446	0.24448068	1.4886249	0.95925597	-0.47575262	-0.41117578	0.49709113	0.567157	-0.19203469	0.15405393	0.032488792	0.57876779	0.29100203	4.6561347	0.051478942	22.760417	2.1187944	1701.2402
1	train	7	16.19656	1.2916389	0.25048533	1.3100014	0.56949578	1.2587687	0.73888638	0.10798749	-0.8624401	0.15519742	0.88417487	-0.58039519	16.024049	1.2227154	0.043175308	1.2096217	0.4189944	1.2951297	0.87327824	-0.073063112	-0.47860645	0.46228716	0.71681017	-0.2076592	0.2200122	0.020780166	0.58818101	0.67971138	2.6387787	0.13035975	18.1875	2.7842019	1675.0799
1	train	8	16.715917	1.2754759	0.11820833	1.3071124	0.32262885	0.86828408	1.3301385	-0.6069549	-0.36760151	-0.56762039	0.4660627	-0.30622087	19.387757	1.0878238	0.15437528	0.93550116	-0.072639274	0.4992727	1.2379475	-0.36789756	-0.7338008	-0.26639786	0.30580959	-0.4422564	0.020721846	0.019378313	0.27363278	0.19351637	3.4425535	0.010751815	49.220183	2.6113305	2146.641
1	train	7	17.33405	1.2670795	0.20689797	1.2238261	0.48250963	1.54347	0.8992519	-0.27107492	-0.63287446	0.45726068	0.14987962	0.086829791	16.261096	1.3554174	-0.051881523	1.2324297	0.5071036	1.6120222	0.73423137	0.18812926	-0.62258114	0.62835736	0.80797638	-0.0058868168	0.12921317	0.050144591	0.38964747	0.63879508	3.8063065	-0.087621288	16.173913	2.5406623	1364.2184
1	train	9	14.526222	1.2366817	-0.1272107	1.2044533	0.65132718	1.5928121	0.94670833	0.64814955	-0.48695081	0.71755171	1.4123278	-0.47728275	15.909536	1.3908273	-0.070225059	1.1833109	0.49581744	1.3252016	0.84722134	0.24330753	-0.95105142	0.53503725	0.92088079	-0.028302472	0	0.03617906	0.75355873	0.80162914	3.0593771	-0.21997443	14.25	2.6219026	1388.5977
1	train	5	14.609378	0.9724847	0.81452278	1.7038599	0.83521867	1.5255051	0.59435592	1.5250982	0.20155542	-0.55165448	1.0198202	0.41873748	15.709968	1.1799832	0.6930885	1.5531118	0.3124788	0.96091529	0.49185783	0.48629711	-0.35738882	-0.77683478	0.34933677	0.072252841	0.11352672	0.021313985	0.56302693	0.87965075	2.8361837	0.038329169	18	2.6335086	1530.7218
1	train	10	14.599493	1.2233535	1.0480058	1.0991056	0.29967453	1.4918997	0.2356788	2.002462	0.087468732	-0.6688289	0.42231019	-0.054777628	15.887609	1.3983003	1.3245063	1.7992207	0.69923988	1.3209575	0.069582907	1.3828355	-0.48037697	-1.1045725	0.16138735	-0.065096419	0.12626304	0.036364506	0.81722932	0.073488269	2.7731356	0.035205482	6.7640449	2.9342218	913.14499
1	train	10	16.23232	1.2912958	0.52627781	1.1499066	0.41716821	0.80893086	1.1538239	-0.079435345	-0.19042232	-0.70243559	0.68143201	-0.36163437	17.147698	1.2997977	0.22259641	1.1847951	0.51493975	1.1715256	1.1329278	0.015378325	-0.40279328	0.18668988	0.65952818	-0.13344645	0.15376716	0.03442338	0.64158816	0.64448768	2.7623676	-0.07869505	16.364583	2.5870378	1597.1455
1	train	7	15.696805	1.2192466	0.2452018	1.4079204	0.15618611	1.2821281	0.85490994	-0.12978973	-0.27137237	-0.016198594	0.77127391	0.22245031	15.681649	1.3447479	0.023061391	1.3701464	0.37122223	1.4527444	0.85879699	-0.11239699	-0.50920918	0.2892104	0.82728789	0.0059943296	0.072545738	0.023154872	0.47032297	0.48238908	3.108278	-0.14991121	15.06383	2.5505172	1455.852
1	train	8	16.373968	1.4187432	0.17000835	1.2819862	0.19915378	1.4000782	1.2084228	-0.10487142	-0.73578123	0.41712779	0.22450365	-0.032339016	17.400859	1.2517418	0.21760479	1.2640322	0.29370114	1.2633536	1.0356587	-0.38786038	-0.55676463	0.30795291	0.50758918	-0.31718225	0.15095755	0.026104935	0.35810724	0.31540363	3.217864	0.081086059	21.93578	2.2994847	1676.5687
1	train	8	16.550931	1.2359646	-0.13205935	1.1230172	0.13225172	0.78552224	0.91065868	-0.45056226	-0.43443062	0.63903194	0.39420604	-0.41684681	16.373512	1.3101863	0.16214831	1.0941839	0.52827145	0.90415031	0.71970764	-0.28716968	-0.44282289	0.45492413	0.87670722	-0.28374406	0.1288046	0.019735596	0.51403584	0.51343947	3.343137	0.011903425	20.155172	2.4150622	1618.7272
1	train	7	18.349353	0.60284833	-0.19987786	1.0465304	-0.50402089	0.82238943	0.70116212	-1.2967404	-0.96727306	0.056340062	0.29085898	-0.41995966	19.054293	0.58106042	0.00889786	0.83445291	-0.53030522	0.93582527	0.9193364	-0.87699439	-0.75521501	-0.016623583	0.24064043	-0.30159917	0.25079552	0.026582711	0.35060863	0.39503934	3.7015537	0.040204955	79.777778	2.4039953	2622.6409
1	train	10	17.514363	0.70422945	-0.2539605	1.041386	-0.37433156	0.35452264	1.2267196	-0.90485376	-0.59423373	0.023997825	0.17236213	-0.1023837	19.384059	0.50759083	-0.20224191	0.90950202	-0.37274834	0.39219347	1.1647529	-0.73430101	-0.68680516	-0.35920304	-0.017997127	-0.3798527	0.25307199	0.035888526	0.22012779	0.1888112	4.2280195	-0.080768512	45.944954	2.4533903	2174.7698
1	train	9	16.23753	1.2952007	0.21221206	1.0261873	0.50816908	1.4722429	0.40219783	0.30630242	-0.63404734	0.25785345	0.4604312	-0.074529735	16.068799	1.2740421	-0.2346655	1.0605857	0.82674863	1.5923412	0.34286355	0.24505753	-0.35884031	0.25248571	0.80543932	0.029193943	0	0.026180189	0.44510359	1.1315508	3.2486659	-0.14280257	19.111111	2.4966472	1439.7736
1	train	6	16.660837	1.4406023	0.98286936	1.4954932	0.31544839	1.3629482	0.39744968	1.3712241	-0.88093485	-0.79422142	0.047805211	0.1046585	17.561917	1.2446206	0.26548651	1.2356179	0.43766476	1.3762988	0.6157966	-0.083856213	-0.62211043	-0.010466097	0.42142956	-0.29788157	0.25125662	0.022412158	0.52286217	0.78901346	3.2264362	0.024375271	21.205607	2.4175864	1597.2099
1	train	8	15.541484	1.1457057	0.3447709	1.0025798	0.39582663	1.1798817	0.59929772	0.53865343	-0.66833759	0.37554071	1.1576174	0.22214749	15.72694	1.211807	0.28280797	1.0240452	0.55879046	1.2624383	0.71984338	0.45749108	-0.50150216	0.1720162	1.0925202	0.028338756	0.16921995	0.016642942	0.78338516	0.52792564	2.5535073	0.047791861	14.818182	2.7926256	1732.145
1	train	7	14.734587	1.4220489	1.4958439	1.4620491	0.2904863	0.84247888	-0.086133685	2.0996128	-0.39940838	-1.776613	-0.36591016	-0.34534409	19.336498	0.92555103	0.14474966	1.0343195	-0.20994131	0.83403458	0.72644114	-0.096413447	-0.98091774	-0.44195905	0.0095783515	-0.54293495	0.35461812	0.035338923	0.71626994	0.11413641	3.8325904	0.16598593	56.036697	2.3836683	2367.2237
1	train	9	17.033496	0.98209804	1.0062351	1.078478	-0.39328344	0.077656513	-0.555832	1.052029	-0.91471085	-1.598003	-0.92931233	-0.20968411	17.290247	1.131755	0.43077373	1.1063587	0.28243175	1.1872011	1.2023083	-0.066514522	-0.26539337	0.084100522	0.43237287	-0.032873968	0.44887227	0.027049419	0.23472639	0.55415904	3.0274886	-0.073317102	23.266055	2.6484968	1859.8065
1	train	10	15.634385	1.1336423	0.69511601	1.2047575	0.38811953	1.0144033	1.0524088	0.17221388	-0.70603059	0.27266822	1.2172036	-0.24401324	16.592549	1.0400458	0.086909393	0.9710488	0.14019216	0.8379584	0.66913115	-0.04244692	-0.80871099	-0.13104559	0.89006011	-0.43402761	0.25956019	0.013410364	0.77202781	1	2.6615247	0.029899036	31.971429	2.6121425	1960.7005
1	train	8	16.135456	1.2896971	0.35259683	1.3690261	0.50110059	1.6636655	0.77787312	1.2963348	-0.40662612	-0.42325429	0.084745466	0.35557121	15.87304	0.9038739	-0.12448421	1.2692755	0.39463893	1.7495229	0.70436845	-0.064839406	-0.02745017	0.71761292	0.34669206	-0.048845466	0.18646959	0.045671782	0.63097295	2.0897692	3.7347237	-0.14243193	22.37037	2.3687733	1709.969
1	train	3	16.161101	0.87717145	-0.29928039	0.99137842	0.3494415	1.198153	1.0481884	0.27124961	-0.44628373	0.29379259	0.6336515	0.19038732	16.249911	0.91699596	-0.18385505	0.95085184	0.42253538	1.34356	0.59100936	0.10510527	-0.82423271	0.26977065	1.0384473	-0.012420799	0.087320905	0.013678861	0.58061172	1.0417186	2.4982863	0.036999639	39.25	2.8628831	2186.7309
1	train	10	16.275726	1.1351197	0.08845233	1.1297025	-0.29877442	1.9008381	0.84139282	-0.36527382	-0.11581826	0.081780511	0.44682414	-0.046152755	16.321245	1.1828875	0.034177113	1.103468	0.38801188	1.4020064	0.93324231	-0.44127319	-0.0086360773	0.15987047	0.60745391	0.081561902	0.010788134	0.038461699	0.62055698	1	3.0630238	-0.12087341	23.369048	2.6232695	1675.788
1	train	8	15.505605	1.5947139	0.68730681	1.5752589	0.78748367	0.8089792	0.84997681	0.61802941	-0.46447579	-0.04364331	0.84637358	-0.45689046	16.215006	1.3428804	0.29245861	1.219123	0.70981332	1.205982	1.0207942	0.13761652	-0.45088576	0.066017466	0.80055142	-0.64995662	0.39304359	0.012522829	0.84091731	0.78264059	2.8300315	0.2098457	12.479167	2.7249518	1461.163
1	train	10	15.406846	1.1751564	1.3667617	1.0218102	0.096369957	0.51581331	-0.39550741	1.489312	-0.49449389	-1.7021115	-0.5445606	-0.32864299	16.475399	1.0517627	1.1105328	0.68313291	-0.080170677	0.4615247	-0.37842391	1.2826243	-0.90867112	-1.8036585	-0.22914834	-0.12194071	0.13100497	0.062433661	0.78516402	1	4.4878577	0.51505016	65.640777	2.0453471	2404.4338
1	train	1	16.471661	0.51274674	-0.094686011	1.3407948	-0.52993992	0.34858483	-0.16932865	1.92871	-0.35188476	-0.98942903	-0.63611031	-0.45430268	16.588033	0.54483482	-0.11308445	1.0516056	-0.6513316	0.58743184	-0.49269347	1.5884889	-0.55181933	-1.5836196	-0.42005555	-0.013454627	0.24574865	0.073662772	0.25386344	1.1242871	3.6313694	-0.051190995	101.66667	2.5076221	2717.2947
1	train	9	17.69504	0.97507134	-0.015116283	1.0806771	0.24897515	0.59724781	1.212994	-0.92487186	-1.0068605	-0.23672488	-0.11310102	-0.55863471	20.079368	0.69436099	0.10933061	0.82781071	-0.11644956	0.53625165	1.0224947	-0.62885731	-0.89009714	-0.14580589	-0.00023879143	-0.36912898	0.33625534	0.023942421	0.33981691	0.36988356	3.0434891	0.055303483	66.651376	2.8276025	2507.1745
1	train	2	16.294508	1.0025166	0.045861026	1.0662959	0.2819729	1.4136685	0.95101706	-0.31676439	-0.36322434	0.6665875	0.82544405	0.76776586	15.728346	1.1094879	-0.20863473	1.1949955	0.36389249	1.6598713	0.7455289	-0.032378214	-0.29638075	0.66307642	0.63471469	0.27567417	0.15615356	0.035747093	0.40391063	1.3370538	2.5522501	0.016741711	20.653846	2.7447665	1757.8542
1	train	9	17.131213	1.2452436	0.39542839	1.2983197	0.36591406	1.5739489	1.0131552	-0.31789529	-0.97857734	0.13838463	0.11768058	-0.31321376	17.323049	1.1633172	0.28900511	1.3023747	0.24457433	1.3133031	0.85852177	-0.16538581	-0.58644756	0.18693824	0.32232722	-0.30439765	0.16575389	0.025892868	0.49198013	0.57147909	3.5152861	-0.075309792	27.285714	2.3591516	1738.2657
1	train	5	16.860403	1.2002678	-0.081211406	1.1376733	-0.084887928	0.98347369	1.3045689	-0.098046924	-0.43537819	0.60132869	0.60113594	0.2057735	16.850371	1.3458228	0.074825934	1.1688847	0.13276755	1.0659821	1.0294456	-0.22617481	-0.58263321	0.58627617	0.60634638	0.19109041	0.094564581	0.018834866	0.63148249	0.47414681	2.7114185	0.077763723	19.609756	2.6624862	1573.6866
1	train	10	16.749463	0.94248917	0.38764284	1.6477538	0.1373411	0.84171219	1.1379667	0.029474553	-1.1172474	-0.40877434	-0.38705989	-0.48908457	19.483861	0.70490603	0.14532045	0.76187192	-0.45816528	0.70739765	0.95065429	-0.41659034	-0.81880592	-0.29921798	-0.098474291	-0.38119928	0.32665341	0.017422647	0.25837438	0.15838796	4.2776205	0.020313044	76.733945	2.3896025	2650.3944
1	train	10	16.841541	1.3642586	0.38140802	1.1948316	0.33157552	1.3306169	1.0822031	0.04555667	-1.2019932	-0.13546125	0.55491277	-0.44403601	16.587369	1.2787994	0.064845327	0.91315524	0.4660641	1.2252777	0.80239951	-0.027857036	-0.3113418	0.2295936	0.79570993	0.15428289	0.0046542365	0.023799475	0.72222932	0.72353055	4.0334298	-0.020413959	20.555556	2.1710584	1541.7388
1	train	10	17.7264	1.0447608	0.22043147	1.133258	0.18477918	0.65080956	0.90238979	-0.47195047	-0.60461071	-0.27565934	0.05652601	-0.31644078	18.52644	1.0881058	0.12262839	1.188516	0.50617474	0.94843387	1.0815929	-0.26305199	-0.58770874	0.15447254	0.22623215	-0.23115419	0.39522557	0.017420366	0.59055077	0.57667426	3.1407707	0.092467797	33.513761	2.5155961	1927.6893
1	train	8	15.657085	1.2201174	0.40705155	1.0872296	0.60515278	0.88786151	1.2558974	0.0096384903	-0.21822589	0.099093139	0.7511739	0.022199485	16.859017	1.2546064	0.024606826	0.81624448	0.38514289	1.0824211	0.9264287	0.0068291367	-0.52356583	0.30679317	0.72227554	-0.13239422	0.072522457	0.030467309	0.44159398	0.83425329	4.0287284	-0.18741003	23.979167	2.367719	1568.6794
1	train	8	15.717248	1.2817653	0.10390006	0.74468216	0.22392335	0.93067733	0.62289391	-0.23205583	-0.51958851	0.31889989	0.76963434	0.07980783	16.695541	1.3009651	0.020942337	0.73035405	0.64114787	1.2269076	1.0027866	-0.025622058	-0.52592547	0.36598167	0.66218507	-0.34515925	0	0.039525828	0.74420066	0.11293466	3.836555	-0.005752719	22.325581	2.4241993	1593.8249
1	train	6	16.229701	1.3236394	0.52973191	1.519476	0.43623017	1.501256	1.081479	-0.026245138	-1.0745886	0.42942664	0.79431807	0.082542284	15.874403	1.3288122	0.14819855	1.0798399	0.2986831	1.218238	0.98218462	0.15996052	-0.50913847	0.58367763	0.81564408	-0.13559502	0.13901822	0.028081817	0.64985971	0.66535721	4.1430373	-0.097311207	15.392857	2.3803218	1393.1791
1	train	9	16.873569	1.3251494	0.21723151	1.052257	0.032602539	0.89643667	0.82547576	-0.066952246	-0.71765523	-0.47690301	0.18695807	-0.14013037	19.132207	0.9539926	0.21847793	0.90502757	-0.25695228	0.43818239	1.1036721	-0.26018337	-0.71686505	-0.25283463	0.048940073	-0.2388398	0.14352712	0.021093888	0.26827827	0.14820162	3.4981822	0.080033934	57.550459	2.3413274	2308.4835
1	train	10	17.457386	0.67071398	-0.10598638	0.64432258	-0.42058049	0.45666798	0.97180462	-0.72186662	-0.75195303	-0.24712526	0.37154815	-0.30983162	18.144173	0.40438407	0.014468905	0.53034978	-0.60325171	0.35749098	1.0044865	-0.55789004	-0.63818658	-0.18582606	-0.033060346	-0.13209743	0.2219355	0.02005597	0.3584963	0.22366743	5.1095963	0.079867218	103.09333	1.7005444	3073.1127
1	train	10	17.013141	1.0433873	0.40593691	1.4865133	-0.46553842	0.69180053	1.075429	-0.4823376	-0.30121565	-0.55492245	-0.26873295	0.29910594	19.283537	0.87884706	0.39500963	1.0278448	-0.11007418	0.64367471	1.2521536	-0.26862903	-0.61672391	-0.10149759	0.11505736	-0.27390194	0.43285381	0.016597541	0.33803642	0.076453721	3.4846772	0.12402411	55.174312	2.4990236	2377.9161
1	train	5	15.860584	1.2315064	0.20120352	0.9503094	0.31413577	0.96711382	1.4308818	-0.062820782	-0.66583392	0.21754901	1.2243555	0.083588575	15.847566	1.159114	0.18849798	1.1312208	0.38471449	1.2241677	1.2398706	0.3597709	-0.31696014	0.37483348	0.82478111	-0.093532608	0.070123347	0.017262174	0.55259888	0.851838	2.4862037	-0.11910075	17.571429	2.972771	1528.6989
1	train	4	15.762956	1.2082589	0.15001051	1.6427325	-0.035046001	1.4717671	1.1685258	0.14170723	-0.4245792	0.54013611	0.74906964	0.22208196	15.82505	1.2439514	0.11832369	1.1041063	0.12936264	1.3299041	1.0104749	0.050049564	-0.51171798	0.51794756	0.80733159	0.047567073	0.070480497	0.03931291	0.42824081	1.513525	2.772418	-0.26744071	18.813187	2.6450691	1589.4161
1	train	9	16.65273	1.2674948	-0.21922056	0.56795763	0.020197037	1.4291141	1.0521825	0.31539065	-0.52464028	0.44364617	0.4263744	0.19874128	16.092736	1.1185375	0.14523878	1.0881028	0.035249916	1.1604328	1.0335048	0.13964645	-0.44284037	0.33099559	0.73053072	0.39524721	0.08024932	0.024508289	0.46082642	0.73927853	2.741993	0.053685073	21.302326	2.6030577	1719.3467
1	train	4	14.928729	0.92899944	0.52903853	1.2850885	0.51651759	1.332247	0.90855058	0.91807559	-0.41020851	0.32025754	1.0928253	0.13815053	16.097142	1.2916815	0.20783991	1.0597288	0.20899047	0.88176005	0.82479054	0.30745829	-1.0241004	0.32607813	1.1055374	-0.23548663	0.13951828	0.023395529	0.54768296	0.46536276	2.4253125	0.02702876	19.969697	2.8955328	1631.3465
1	train	6	15.076208	1.612671	0.89163905	1.4370419	0.43542486	0.86999892	0.2640409	1.891585	0.15153823	-1.2886854	-0.074269927	-0.066780075	18.272595	1.131451	0.18916316	1.2035365	0.011208957	1.1962282	0.71958515	0.11920875	-0.89298083	-0.070908548	0.050582651	-0.13163116	0.21094621	0.052183398	0.76612796	0.18646031	3.4150545	0.13769041	34.2875	2.3014141	2029.6452
1	train	4	14.839568	1.013792	0.30650462	1.3487667	0.35831462	1.4664644	0.96994981	-0.078673371	-0.43663105	0.57545882	0.94055392	0.21382495	15.088398	0.95684748	-0.011608941	0.95480309	0.070009319	1.2196607	0.78372373	0.095309819	-0.43145542	0.61497405	0.56525625	0.18409224	0	0.021722174	0.63523987	1.5288767	2.3312002	-0.31639504	19.882353	2.9273142	1902.7834
1	train	10	14.141549	1.5420484	1.4426995	1.0444006	0.62757947	1.2488234	0.12515936	1.5252134	-0.78850247	-1.5869921	0.12363561	-0.42785592	15.543649	1.1166058	1.168968	1.5320148	0.40841576	1.4247513	0.24806132	1.6371667	-0.23907228	-1.1110423	0.24895332	-0.29717645	0	0.030134664	0.77846732	0.11608105	3.9343772	-0.8078703	11.262136	2.5675984	1428.7076
1	train	6	16.233537	1.2335004	0.48260196	1.4558014	-0.22634457	0.31312729	0.059844941	1.2042026	-0.98907626	-1.4333167	-0.65736335	-0.44563807	16.927505	0.79234794	0.45074692	1.6606716	-0.62738802	0.72497002	-0.3052485	1.2054794	-0.73516443	-1.2964096	-0.79799991	-0.21602349	0.54815725	0.12912344	0.43757718	0.55509628	5.0518343	0.52679562	65.766667	2.2984993	2263.2448
1	train	9	18.637185	0.37735138	0.05657513	0.92934628	0.10812314	0.55972022	1.4868134	-0.24363752	-0.36957124	-0.55112281	-0.65037621	-0.11296418	19.265924	0.72646166	0.41945484	0.99147576	-0.13956481	0.62071579	1.1801768	-0.13772962	-0.65781387	-0.32924314	0.0094300615	-0.28364537	0.36506848	0.018537022	0.49574167	0.15796703	3.506131	-0.0089862526	69.027523	2.5659147	2558.1633
1	train	5	15.945034	1.4549312	0.64583036	1.6484848	0.62600786	1.1422357	0.66254642	0.67440805	-0.90022049	-0.68225328	-0.050256755	-0.054650974	17.830532	1.2764635	0.073457003	1.3938733	0.31316653	1.4437567	0.67065021	-0.058454577	-0.5025963	0.032703922	0.1458322	-0.052348353	0.24638447	0.043068046	0.37753345	0.22948844	2.9564969	0.050155397	21.862385	2.5004844	1585.5699
1	train	8	16.351489	1.2536913	-0.22879138	0.62934243	0.37903174	1.1049244	0.56093656	-0.35228137	-0.26521326	0.43905629	0.89104273	0.28633377	16.333408	1.0649252	0.17529491	1.1136706	0.092990318	0.9565405	0.95867071	-0.38119348	-0.16231154	0.5410695	0.74669042	0.03978759	0.20824043	0.017040056	0.36000557	0.59895761	2.5764916	0.047185309	24.433333	2.7845799	1826.7319
1	train	10	16.906004	1.459654	0.31440493	1.2752972	0.092372664	1.0016309	0.93767194	-0.011958295	-1.016885	-0.19797736	-0.11360828	-0.0097426916	18.061153	1.2309228	0.33873688	1.3174321	0.18612721	1.0999818	1.0587586	-0.29532099	-0.59493874	0.03747304	0.34453539	-0.25427552	0.1140707	0.029208989	0.61873801	0.31024189	3.2420872	0.22933276	23.706422	2.5108441	1787.442
1	train	2	17.127704	1.4922653	0.02457701	0.76557888	0.28546172	0.66639643	0.71204834	-0.14349447	-0.86844897	0.66492558	0.8284621	-0.56023249	16.299736	1.3103795	0.12566343	0.92564307	0.59816052	0.96181366	0.68051233	-0.00043194056	-0.76743145	0.51910252	1.2166767	-0.41022554	0.11300475	0.018826565	0.51525062	0.69554039	3.104889	0.044246218	19.695652	2.6071803	1657.0287
1	train	10	15.177897	1.2614641	1.0958495	0.76630089	0.25771323	0.59376978	-0.18724452	1.8149909	-0.70978463	-1.5651953	-0.51959958	-0.22710811	16.883001	0.90566608	0.8414791	0.96330755	-0.078551534	0.6682061	-0.26580815	1.9617466	-0.71865988	-1.7916342	-0.78318597	-0.31928728	0.35845346	0.1249419	0.76139978	0.21489652	5.1203128	0.19666003	72.889908	1.7381503	2734.4744
1	train	6	16.671817	0.26935946	-0.24668346	1.1567208	-0.73538542	0.35297033	-0.11465956	1.4480867	-0.64019168	-1.6747493	-0.70534292	-0.21647921	16.569967	0.42362379	-0.42137962	0.99807758	-0.8099703	0.35303291	-0.17264142	1.8455466	-0.73978606	-1.462712	-0.68138448	-0.043868179	0.37482359	0.053259169	0.21373691	1.0016401	3.5404246	0.0027910308	100.33333	2.3345819	2788.7327
1	train	8	17.60644	0.61021653	0.0077349862	0.78580453	-0.027776082	0.45725068	0.060070953	0.75198185	-1.3478485	-1.1910557	-0.76533922	-0.20804687	19.490342	0.81254952	0.016271606	1.1452187	0.20510435	0.90019281	1.0930114	-0.37858887	-0.68245255	-0.08211431	0.25971017	-0.52888621	0.4079702	0.034737306	0.48045825	0.15357287	3.4134066	0.078418834	59.35	2.7124733	2423.2018
1	train	7	16.557691	1.5013203	0.53840654	1.5039974	0.48200029	1.2040594	0.97339412	0.36238183	-0.7346471	-0.23839269	-0.17936715	0.1323527	17.160836	1.2927631	0.30162455	1.2164725	0.49898028	1.1963209	1.0757976	0.10588305	-0.69758347	0.23445869	0.45255092	-0.17697035	0.19610726	0.025393584	0.42534345	0.65610762	2.6725686	-0.0012896324	16.489796	2.5594298	1510.2196
1	train	8	17.066358	1.5723184	-0.036794859	1.167705	0.17147067	0.78281442	1.2142158	0.53174454	-0.78942713	-0.55805173	0.0036815162	-0.75755329	16.659542	1.5629251	-0.035502514	0.78960406	0.09122171	1.1341136	0.84108188	0.26741538	-0.52090872	0.30176681	0.83524617	-0.14480015	0.089605991	0.04256888	0.43238956	0.66134518	3.5062303	0.01488558	18.203883	2.337038	1393.3991
1	train	9	15.236531	1.1441259	0.52755834	0.91220146	-0.16733221	0.69049706	0.85259133	0.72113528	-0.78944619	-0.26417682	1.1196936	-0.069238904	15.54822	1.2438317	0.35516305	0.65159992	-0.088440686	0.78450819	0.75081159	1.008103	-0.75156679	-0.47098817	0.8653227	-0.060969187	0	0.018409484	0.7290982	0.67851247	2.2054806	0.076497282	17.4	2.8133304	1826.1978
1	train	7	16.302466	1.5805561	0.035532698	1.1169149	0.72333837	0.76889877	0.829537	0.34249864	-0.77748407	-0.66028999	0.26647795	0.058397271	17.330149	1.2485055	-0.13067368	0.68969507	0.2434141	1.1698527	0.82966074	-0.11496129	-0.47063229	0.32987064	0.44026185	-0.0028181861	0.11615142	0.0397951	0.23489671	0.18483258	5.4632319	0.28520566	28.715596	1.9981174	1915.6835
1	train	8	16.686711	1.427105	0.19064311	1.4030491	-0.2545406	1.0111644	1.3795496	0.024609343	-0.56945655	-0.31440426	-0.29162997	-0.21330467	17.367773	1.2314824	0.42032972	1.2042899	0.12743493	0.82899407	1.2504904	0.042598543	-0.49620843	-0.21991201	0.31548753	-0.22546656	0.051520063	0.035914993	0.44237743	0.42262414	2.8872697	0.048640227	24.238532	2.4893085	1729.1153
1	train	10	16.577703	1.1525411	0.085039102	0.97622138	0.36396351	0.64490914	0.9928218	0.085156769	-0.87194346	-0.91619347	0.55986527	-0.34102041	17.478559	1.0666412	0.26329258	1.0901478	0.097321823	0.88822398	1.2682721	-0.080299801	-0.47560473	-0.047616976	0.26192296	-0.25747259	0.1629407	0.031139261	0.28561202	0.10452024	4.3693904	0.10255132	33.054945	2.1026506	2023.4188
1	train	10	14.635347	1.340376	0.52113403	1.1470934	0.70243099	1.3794447	0.81857442	0.67326589	-0.78818999	0.012962518	1.0845027	-0.072019909	15.789542	1.3757372	0.22728723	0.82498073	0.61281262	1.0875714	0.88991545	0.31276575	-0.64050731	0.4093532	1.3425125	-0.55518055	0.1405788	0.013752309	0.89820864	0.56614987	2.3772265	0.016192383	9.9259259	2.7996797	1566.6864
1	train	9	17.348928	1.3278209	0.229985	0.96513058	0.35419573	1.133875	1.3247924	0.1520705	-0.36053213	-0.056091322	0.62619167	-0.10202465	16.942059	1.2777661	0.47845913	1.0638734	0.32383414	1.0745731	1.1781057	0.068254766	-0.36993101	-0.05348088	0.46246751	-0.18716384	0	0.02116294	0.45983445	0.62665275	3.1032255	-0.019459002	17.743119	2.3358904	1585.5208
1	train	5	15.769461	1.417662	0.30711753	1.4707741	0.041829978	1.4354786	0.98405156	0.26040433	-0.66680302	0.25971272	0.083427999	0.074447051	16.49942	1.2912989	-0.1679627	1.21416	0.10571494	1.4950793	0.60892542	-0.013883403	-0.56521414	0.33664288	0.75545756	-0.033588112	0.028593722	0.042663278	0.79256684	1.3935762	2.9502508	-0.11810971	24.16129	2.6747835	1600.531
1	train	5	15.246018	1.2421536	0.26784857	1.4152129	0.44823395	1.7284681	1.0790786	0.37500613	-0.24477648	0.25660511	0.53299619	-0.161021	16.009255	1.2630815	0.42808963	1.1194557	0.32830226	1.4069807	0.79445769	0.48210492	-0.52184877	0.080430988	0.53470951	-0.25006208	0.1257892	0.022043411	0.41645926	0.5444866	2.498919	-0.12515255	15	2.8586082	1499.6767
1	train	9	15.888295	1.4817338	0.46385787	1.5979856	-0.067019329	1.1126293	1.127216	0.66180069	-0.51143621	-0.07959574	0.20130077	-0.14142608	16.852482	1.3308906	0.16179182	1.1633472	0.027605088	1.2012885	1.0439434	0.16904355	-0.69398541	-0.038627498	0.47161576	-0.41073963	0.076142569	0.031400255	0.76066314	0.82007432	3.3802028	-0.12326535	23.33945	2.3606979	1583.5657
1	train	6	16.391765	1.3493307	0.086524762	0.85025153	-0.18827484	0.74847755	0.90983123	-0.30067742	-0.66684205	0.19354794	0.67978161	-0.28601901	16.937308	1.34849	0.045982627	0.82432747	0.12247105	0.72536755	1.0370155	-0.15360961	-0.65119753	0.36010038	1.1452926	-0.20469495	0.053674103	0.022148938	0.51318995	0.31594355	3.3764717	0.048166417	25.978723	2.3804557	1663.4028
1	train	6	16.45077	1.104611	0.945749	1.3710126	0.1994805	1.0763422	-0.078280606	1.4068507	-0.72587176	-1.3719924	-0.25987782	-0.33869565	17.899219	0.95763347	0.3465097	1.1802037	-0.080721012	1.1621123	0.34691816	0.45224515	-0.92737078	-0.80855293	-0.26714347	-0.72727097	0.029038133	0.032169046	0.30309415	0.73998153	3.3537557	0.0068620914	47.073394	2.4376784	2105.7097
1	train	8	16.127717	1.3677855	0.06746908	0.93474782	0.027223995	0.7547855	0.87757585	-0.40194658	-0.76921861	0.67761512	0.96996367	-0.41814144	15.958124	1.4153195	0.11259607	0.83974327	0.24095096	0.76647546	0.99051065	-0.12698904	-0.67434924	0.52059583	1.0822473	-0.65988251	0.010042691	0.024562269	0.45647527	0.69392363	2.7408961	0.035028312	21.475	2.5216753	1638.729
1	train	10	17.090264	1.0478344	0.2179942	1.2143737	0.34124156	1.038314	1.4077563	-0.35125457	-0.51314888	-0.38436722	0.18317968	-0.045304664	18.258838	1.2267856	0.33140323	1.0692673	0.34248871	0.90880698	1.0423829	0.20309774	-0.85729753	0.0027879738	0.32250157	-0.41683956	0.19634413	0.020838522	0.41816097	0.41861149	3.5497684	0.028954526	25.201835	2.5831088	1725.1435
1	train	7	15.805467	1.3108646	0.18881996	1.0410947	0.014551501	1.0255029	1.1932136	-0.049416958	-0.39529244	0.3155528	0.5742311	-0.15188166	16.026039	1.4180202	0.20819484	1.0371561	0.029012089	0.79461225	1.0018575	-0.043943284	-0.59643254	0.22446071	0.75604719	-0.035419622	0	0.016249063	0.51349068	0.30660671	2.6768461	0.075375585	17.148936	2.8260014	1491.1451
1	train	4	16.913366	1.280436	0.26956276	1.4427006	-0.090820512	0.97143434	1.2883897	0.1889101	-0.56353388	-0.12017315	0.30019288	-0.25611833	16.843238	1.2272814	0.35018104	1.3331674	0.3242654	0.77152406	1.1508823	0.17692001	-0.69809452	0.07610242	0.30859336	0.020288581	0.068452261	0.020177271	0.36164668	0.30790227	3.5032479	0.062691386	19.305263	2.305224	1671.1765
1	train	8	16.070882	1.3103044	0.34881398	0.93989965	0.012612428	0.83766496	0.96470855	0.11854534	-0.55808435	0.0040785855	0.83837857	-0.1970795	16.726128	1.3585081	0.22899472	1.0479651	-0.018161391	0.80764617	1.1529876	-0.08485976	-0.59597586	0.19436733	0.95255095	-0.21998563	0.042315452	0.016114469	0.36945717	0.47180245	3.0934937	0.057867678	19.545455	2.6898951	1538.6138
1	train	3	15.937931	1.3466814	0.64157907	1.4435925	-0.23527016	0.28072757	1.2075877	0.30727074	-0.74404844	-0.064963419	-0.33178204	-0.0085211429	17.528681	1.1924782	0.68181708	1.0636743	0.0604423	0.64666546	1.3059292	0.20913922	-0.66116782	-0.21250834	-0.011474712	-0.083952071	0.20696394	0.021005226	0.28126763	0.10456979	3.3755995	-0.096909805	26.121495	2.4667521	1784.5401
1	train	7	17.647726	0.4132288	-0.0033667725	0.9738926	-0.63180271	0.36290192	0.24966789	0.87129986	-0.87211629	-1.5338958	-1.0583126	-0.44564207	18.005368	0.7650502	0.49410221	0.8295821	-0.55764987	0.58089271	0.97863927	0.40054768	-0.77968803	-1.335469	-0.51404398	-0.54374148	0.25184659	0.064647805	0.4866675	0.41250998	4.0334139	0.22154318	76.5	2.0964595	2702.848
1	train	10	16.22515	1.2970092	0.39133526	1.0723636	-0.02751062	0.33989779	1.6857374	-0.27470685	-0.57951505	-0.22719713	0.073911609	-0.17777476	18.335811	0.89996837	0.21589055	0.83779943	-0.48357629	0.15624787	1.1903622	-0.36658885	-0.74076454	-0.45654834	-0.056333074	-0.015448036	0.0051056837	0.016821583	0.43693907	0.31901043	3.7555742	-0.018430728	59.06422	2.338654	2388.6761
1	train	10	16.830054	0.22209922	0.27006961	1.2374313	-0.30696755	0.58565119	-0.59771888	1.7749656	-0.51307677	-1.7419026	-0.55859284	-0.38308436	17.965256	0.44782309	0.49949108	1.0405158	-0.63011578	0.55000895	-0.0405177	1.5636836	-0.60136342	-1.9700335	-1.3943283	-0.63081618	0.45840072	0.053434331	0.23006471	0.5896076	4.0144987	0.16293525	86.180952	2.1690349	2621.4928
1	train	10	18.105674	0.95903929	-0.072575102	1.3132178	0.17738391	0.34665462	1.1564024	-0.3140237	-0.81089023	-0.57627929	0.4248676	0.01111042	19.507932	0.63050957	-0.0058505326	0.81116302	-0.21698846	0.45695684	1.3062169	-0.084205746	-0.57285539	-0.38331511	0.14170139	-0.29270417	0.23830274	0.018078798	0.60903721	0.21550635	3.7346159	-0.019311592	60.348624	2.5182777	2402.07
1	train	8	15.057499	1.284009	0.67789042	1.5411706	0.0097884706	0.57638974	1.3291826	1.0671845	-0.95569001	-0.44843079	-0.11671313	-0.34421589	16.08849	1.2201429	0.52697552	1.114653	0.23291765	0.77174348	1.1124661	0.75166808	-0.47054485	-0.25625705	0.29735695	-0.055440183	0.22540178	0.017474975	0.83772133	0.40519593	3.3578591	0.10860217	16.337209	2.4903895	1495.0221
1	train	8	16.874133	1.0449358	0.40171973	0.88436658	0.17139278	0.79763328	0.84451052	0.41134083	-0.83825344	-0.59818102	0.19574115	-0.13198639	18.242552	0.75187254	0.38272823	0.79484795	-0.45233451	0.40424493	0.57439021	0.29685399	-0.94693169	-0.65193657	-0.085956999	-0.12958239	0.31319928	0.016247753	0.40721972	0.30902104	4.2795932	-0.0060298028	65.504587	2.1770261	2415.2909
1	train	9	18.013162	0.81603959	0.20111376	1.2705541	-0.049181206	0.73067486	0.65601155	0.095462423	-0.56036734	-0.56438095	0.078805242	0.062915954	17.330691	1.0895488	0.56271192	1.138936	0.31538755	0.79337154	0.97446221	0.32994555	-0.71504796	-0.31755621	0.17418832	-0.21111831	0.24377319	0.026669184	0.32756259	1.0283862	3.2626876	0.032848078	36.242424	2.4277011	2176.1537
1	train	5	16.82943	0.38093104	-0.22269357	1.0319688	-0.86696635	0.58302237	-0.051811697	1.5852531	-0.65999367	-1.2318699	-0.67744986	-0.26090116	17.042197	0.41213512	-0.21348445	1.2170323	-0.84918784	0.30187064	-0.047881207	1.6354055	-0.47164201	-1.396455	-0.75246812	-0.25067159	0.12860509	0.10648559	0.20372719	0.56013339	3.9043317	0.18884217	93.875	2.1866919	2729.8374
1	train	9	15.852939	1.1815882	0.28220361	1.2300168	0.32249431	0.84846465	1.1810119	0.027818651	-0.48975456	-0.14911985	0.49040657	-0.11615126	17.734847	1.1586353	0.42006719	1.0417325	0.44843813	0.99806456	1.0413287	0.11230324	-0.57504081	0.058320043	0.30447361	-0.34179135	0.030753195	0.024563159	0.44950368	0.71387813	3.2804539	-0.093064634	21.656566	2.4280244	1715.8131
1	train	10	15.238869	1.0581292	0.19619407	1.0694493	0.16594404	1.290779	1.2711288	0.47603194	-0.67655758	0.12828243	0.36429043	-0.28025091	16.204898	1.3868268	-0.054287716	1.0516241	-0.054257652	1.1127966	0.90684469	-0.0056911833	-0.52923701	0.65769865	0.77567017	0.05583495	0.030107869	0.037075172	0.76039638	0.70014925	2.6792585	0.097189411	21.818182	2.6893883	1556.3286
1	train	10	14.871975	1.2357761	0.14965026	1.1094009	0.30756771	1.3340102	0.83865845	0.072998231	-0.82914129	0.62173044	1.1689882	-0.43366954	16.243632	1.1839739	0.081901442	1.1800663	0.33009462	1.2111165	0.86488741	0.15956971	-0.68954619	0.64498065	0.7606346	-0.0076867884	0.037791398	0.023568908	0.59262561	0.43821868	2.6339804	-0.14167976	17.066667	2.7588821	1620.2957
1	train	8	17.631302	1.254325	0.20990883	1.0833817	0.09647805	0.91373217	0.92751115	0.049965715	-0.62756578	0.13659693	0.81904941	0.097002967	16.519768	1.0701399	0.20322019	1.0905048	0.059117603	0.90654182	0.97137685	0.53969365	-0.59377412	0.082938854	0.8237747	0.24239977	0.099236405	0.010168933	0.78321914	0.851313	3.7758054	0.11286483	21.021277	2.4446382	1789.4999
1	train	9	16.127731	1.1704685	0.56524461	1.1944261	-0.011637693	0.95447567	0.9652459	0.62193294	-1.2104827	-0.86633239	-0.54626175	-0.55517746	16.815719	1.1920498	0.50930321	1.1268974	0.14500268	0.81010853	1.2057871	0.061017886	-0.59067537	-0.15521044	0.083263571	-0.10230922	0.063823639	0.024637067	0.21087733	0.14846643	3.8896722	0.15566365	24.030612	2.2586984	1792.3574
1	train	9	14.595385	1.0123411	0.56000999	1.3020763	0.22677399	0.84911461	0.82640733	1.2208145	-0.48448298	-0.26319049	1.0009797	0.45372946	15.78452	1.2439201	0.43771563	0.99746519	0.079879444	0.83125268	1.0310555	0.82502327	-0.48225882	-0.09480699	0.82754108	0.20625439	0.1107776	0.0085942865	0.88837586	0.56670476	2.339795	0.037445827	12.571429	2.9030665	1784.5265
1	train	8	16.674087	1.3158381	0.75245293	1.2911384	-0.13224749	0.45441628	0.51288906	1.3130415	-0.53180831	-1.2894415	-0.58444343	-0.40426907	18.985197	0.88279341	0.52111726	0.70703695	-0.20422056	0.85266602	1.1784854	0.088768166	-0.41966676	-0.23699214	0.19766332	-0.28305954	0.19165089	0.019500642	0.45296969	0.31250913	3.1055651	0.092334491	47.880734	2.4497564	2345.8016
1	train	7	16.217381	1.2296767	0.42402035	1.4072148	0.46830152	0.95921397	1.196339	-0.055657053	-0.018100748	-0.26571807	-0.53592602	0.14443909	17.303207	1.1626391	0.53709265	1.2373356	0.35874115	0.88704838	1.0738045	0.035377101	-0.69151094	-0.22353021	0.25859533	-0.38729736	0.24965204	0.022007797	0.559708	0.19410435	3.4151972	0.16979018	21.777778	2.4826127	1718.8639
1	train	4	15.772898	1.2834794	0.3585876	0.90522406	0.2991197	1.0089099	1.1231143	0.47047939	-0.88015067	0.21152299	1.252962	-0.37406899	16.703036	1.2862536	0.28820133	0.94166276	0.14377999	0.68919452	1.0361343	0.24692345	-0.77228719	-0.12049297	0.92621582	-0.1971852	0.059199563	0.014805077	0.6274481	0.33918093	2.6772037	0.089457645	19.520833	2.7505334	1717.8492
1	train	2	15.453892	1.2978749	0.4538647	1.9411414	-0.041297735	1.4603598	1.7382214	0.37514164	-0.25037614	0.14270951	0.25933123	0.082506658	15.875294	1.1983633	0.37246788	1.3267335	0.25363748	1.2964879	1.0298122	0.40944691	-0.50656971	0.0048613162	0.61713267	0.0043171793	0.015291807	0.022986631	0.69067817	0.90628572	2.5589588	-0.18480666	14.714286	2.67167	1489.1184
1	train	8	16.578205	1.3297907	0.3774427	0.84675909	-0.24112421	0.80771944	0.95997778	0.24479333	-0.77359034	0.1438281	0.72230853	-0.18589329	16.62751	1.4339088	0.46093108	0.98087721	0.04941879	0.81893013	0.8355677	0.22087946	-0.85061218	0.10279863	0.78819067	-0.081583031	0.19546789	0.019674535	0.68413711	0.5507065	3.5129595	0.10799548	15.90566	2.4052313	1508.6546
1	train	10	16.585105	0.71236358	0.2405301	0.86485346	0.22677668	0.34173437	-0.10681113	1.6301899	-0.85446087	-1.5375561	-0.8869997	-0.48531047	17.494692	0.59602415	0.22016732	1.0785832	-0.64758208	0.48388153	-0.27635094	1.7056667	-0.76904055	-1.4536087	-0.96978074	-0.42589422	0.15985454	0.05689328	0.55773133	0.81726979	4.297107	0.13628113	81.93578	1.9793542	2581.2
1	train	4	17.481307	1.0648315	0.27202242	1.3004847	-0.14452525	0.23164811	1.2374881	-0.30079287	-0.72608623	-0.61509088	-0.12153223	0.29063723	19.104474	0.66948613	0.20925485	0.81153166	-0.35758639	0.34946562	1.2026124	-0.10770915	-0.57522901	-0.45713775	-0.095357609	-0.0090173511	0.3440814	0.017297628	0.27582631	0.16723165	4.0968777	0.001275595	71.342593	2.5130072	2535.7126
1	train	10	15.890213	1.1298073	0.76387191	1.6255942	0.43553928	1.0163802	1.2923198	-0.48419217	-0.36316939	-0.053920118	-0.029727317	-0.078490154	17.155272	1.2158872	0.61005078	1.1827409	0.40776144	0.90695211	1.1928731	-0.039678981	-0.73038898	-0.13158468	0.040681943	-0.20811297	0.18304917	0.019363408	0.75911827	0.6584567	2.9555556	-0.074919287	18.743119	2.5298785	1635.107
1	train	3	16.11716	1.3529973	0.28890542	0.79048093	0.30577583	1.3631009	1.504785	0.31960206	-0.56844022	0.34393983	0.295858	-0.098084099	16.274085	1.2955176	0.1901436	0.63871085	0.20331469	0.71532837	0.87676441	0.1936937	-0.87276462	-0.036087853	1.2380664	-0.35341021	0.068601593	0.01755266	0.54817661	1.0015443	2.6793579	-0.059838306	22.962963	2.8698473	1687.9265
1	train	10	15.446171	1.1664941	-0.019087077	1.0527729	0.14068255	1.3400552	0.62788945	0.0090543134	-0.3507031	0.20319126	0.54317309	0.2459972	15.497965	1.3877683	-0.021047317	1.0084327	0.037312816	1.1313538	0.8746709	0.08873613	-0.36314981	0.33630499	0.67723126	0.35796719	0.068405585	0.025744691	0.53482444	0.86164795	2.9905954	-0.052077672	19.615385	2.4792064	1521.2446
1	train	5	14.902137	1.3429217	0.47506195	1.636865	0.45461973	1.2312059	1.274708	0.32569197	-0.21287322	0.038613944	0.30168576	0.70603544	15.536325	1.1998559	0.40686211	1.30237	0.36398374	1.2415317	1.0574408	0.31369904	-0.25421496	-0.081868257	0.33173184	0.14552705	0.067239263	0.018672585	0.65814681	0.7377278	2.819162	-0.18362647	13.301587	2.7546779	1420.5937
1	train	3	15.168269	1.05027	0.69966811	1.4506526	0.58508661	1.0967622	0.93767361	0.54361543	-0.4232884	0.064827822	1.1843191	1.0307683	16.114765	1.2710358	0.45618201	0.89811526	0.23320867	1.0879759	0.87549281	0.52757394	-0.57717568	0.11044738	0.93069746	0.002659796	0.1618246	0.0080668403	0.60428892	0.64674749	2.1421989	-0.017611985	14.340909	2.8953386	1701.7146
1	train	8	18.498746	0.89891012	0.37301135	0.60822557	-0.11520532	0.54378382	1.5647462	-0.24965276	-0.94999499	-0.59249297	-0.12976443	-0.015708871	19.76165	0.82629598	0.42530559	0.73970148	-0.27260886	0.69695276	1.0711261	0.18545683	-0.57608609	-0.66525736	-0.0085624322	-0.31940929	0.37063907	0.018633597	0.78189551	0.11893584	3.4944093	0.075149922	56.954128	2.6119	2430.5634
1	train	2	15.591188	0.92503324	0.15708988	0.66810609	0.17276445	1.4014493	1.5202983	0.70910312	0.28459357	1.080181	0.62602443	0.089523508	15.680043	1.1499674	0.31242532	0.96753568	0.31977589	0.98156625	1.152889	0.11865436	-0.36969407	0.1855115	0.64521747	0.22750675	0.022700316	0.015085946	0.28963555	1.0888619	2.2015836	-0.13118856	16.6	2.9665188	1663.8845
1	train	7	16.10154	1.1486575	0.47679093	1.1983925	0.50074685	1.0588647	0.8089682	0.57824409	-0.642921	0.19699459	1.0719999	0.3733665	16.539834	1.2363842	0.23839336	0.91905972	0.079845131	0.97283874	0.84563044	0.1106627	-0.90664755	0.0092805082	0.9284324	-0.16677468	0.18208944	0.016264188	0.63088566	1.1795441	2.5112956	0.082319371	21.428571	2.7521655	1792.7909
1	train	6	17.522791	0.94374085	0.087220284	0.99419144	-0.0349967	0.65203664	1.2839704	0.12255928	-0.8874323	-0.016748647	-0.19789537	-0.34526383	18.260468	1.073032	0.44770801	0.92937957	0.046894499	0.66188012	1.2053604	0.1337823	-0.77024142	-0.11741872	0.22605361	-0.21436117	0.12512593	0.016539599	0.36261773	0.12780429	3.7616073	0.10650735	36.72449	2.3538411	2139.8363
1	train	10	18.548958	0.75408385	0.25728046	0.73662436	-0.40199605	0.50578069	1.1135567	-0.037980238	-0.97299091	-0.17037584	-0.0010852108	-0.13415359	18.459341	0.96356833	0.42842669	0.99564155	-0.032110634	0.61251953	1.2351536	0.18644761	-0.73860339	-0.089370081	0.16855187	-0.16144693	0.21024506	0.012196196	0.26112977	0.4030198	3.1477158	0.026379114	47.890411	2.507078	2221.7718
1	train	10	18.659829	0.88645973	0.18427693	0.74105003	-0.057178259	0.61942237	1.3997084	-0.30890369	-0.87707007	-0.16537033	0.26921967	-0.36862978	18.830185	1.1446815	0.41588201	0.94581885	0.083300174	0.55013371	1.1955616	-0.053212794	-0.67243095	-0.15713353	0.2995904	-0.5382757	0.14870443	0.016698825	0.23737084	0.32219501	3.1032012	0.11618523	38.247706	2.5579115	2062.6061
1	train	10	18.181456	0.99369694	0.22168521	0.73655253	-0.28650874	0.46398646	0.8114856	-0.25214587	-0.95478809	-0.54327244	0.46866624	-0.34676604	18.782652	1.0909049	0.45349118	0.92353283	-0.18088952	0.46296903	1.1416658	-0.20927484	-0.72046079	-0.37937779	0.1142995	-0.39729416	0.39345533	0.01768316	0.21590539	0.33499739	3.1462046	0.09677005	45.944954	2.4395008	2132.5366
1	train	4	15.730595	1.3247182	0.4318765	1.0769373	0.60849175	0.92636733	0.97325826	0.15814379	-0.90977469	0.37687059	1.4393687	-0.26478181	16.430808	1.4487	0.19896658	0.8447098	0.5014323	0.95554192	0.7860727	0.032616412	-0.70726241	0.24155532	1.1714882	-0.75357668	0.19087052	0.01546593	0.33207433	0.29844774	2.9018721	0.076780793	17.769231	2.474644	1574.6734
1	train	9	15.99016	1.3476806	0.52784813	1.634343	0.51630549	1.4562707	1.0566617	-0.22437821	-0.27010345	-0.18679905	1.1182887	-0.15449884	16.643197	1.2946789	0.36754763	1.133793	0.57148353	1.4156752	0.7555823	0.043686141	-0.55497669	-0.010986533	0.73781369	-0.20899268	0.071602663	0.018612842	0.58505782	0.96018588	2.7554681	-0.14332438	14.917431	2.6736552	1447.1907
1	train	8	14.980706	1.0319063	-0.059345796	1.3535964	0.46073713	1.60653	0.84770613	0.43510075	-0.57572278	0.35733675	0.66346054	-0.44525851	16.293839	1.2427563	0.2826411	1.1760248	0.66906212	1.2233665	0.75855458	0.042524978	-0.58621351	-0.053691866	0.45856428	-0.51922331	0	0.038624165	0.4759073	0.21004825	3.2475026	-0.15562836	18.666667	2.6863717	1600.5662
1	train	5	15.96943	1.4422688	0.30692979	0.97761052	0.39886271	0.63199472	0.91668567	-0.022713975	-0.68660595	0.1103794	1.0776975	-0.83651449	16.279111	1.3837314	0.29544182	0.95418046	0.45899601	0.79034421	0.69230392	-0.16205213	-0.61865797	0.10232032	1.049927	-0.53973862	0	0.012487474	0.35684449	0.35027934	3.2035757	0.078467996	19.307692	2.4023666	1554.3099
1	train	10	16.090581	1.2184147	0.62233142	1.0726488	0.40266767	1.3809863	0.55515181	1.0885998	-1.0545097	-0.76430389	-0.041357065	-0.75638631	17.112044	1.2787186	0.47913306	1.155754	0.4453033	1.0357162	0.7890325	0.35518133	-0.62822308	-0.47866681	0.4275659	-0.35440745	0.13425637	0.021677675	0.33432792	0.29205787	2.9897927	0.22345514	17.730769	2.5280422	1587.8417
1	train	10	17.746431	0.91821808	0.74136557	1.5805589	-0.075779382	0.52466383	1.1393213	-0.34988423	-0.62955711	-0.38880591	-0.40532644	-0.28564376	17.713433	1.1236281	0.52298782	1.1209242	0.49433339	1.0618284	0.92835873	-0.12631451	-0.49553874	-0.070945374	0.3038058	-0.49608197	0.11454551	0.020717559	0.49178764	0.61811443	3.3132192	0.18834253	25.834862	2.4092587	1853.7313
1	train	7	14.873619	0.96542973	1.2791993	0.89575255	0.40756843	1.4429336	-0.97066381	1.1107832	1.3934455	-0.50974325	0.11386442	-0.21747305	15.522685	0.84537551	1.0643076	0.90655058	0.52467672	1.3839134	-0.91799035	0.88685309	1.3344831	-0.592904	0.41916508	0.24415581	0.099192273	0.011551647	0.73436407	0.55377896	3.0157028	0.50332266	33.95122	2.6620927	2261.9068
1	train	1	15.416082	1.0219287	0.9148367	1.0797608	-0.096341478	1.1892382	-0.95857757	1.0619346	0.9204354	-0.70116459	0.072199988	0.33649574	15.714786	0.97580999	0.80851678	1.0163617	0.27794717	1.6065936	-0.81194738	1.1482894	0.83402781	-1.0498665	-0.25991736	0.35655441	0.60151933	0.011081799	0.74559268	0.83556609	2.4489177	0.18340606	37.636364	2.7984058	2189.591
1	train	9	16.634365	0.80529397	1.0088395	1.0500784	0.39532124	1.3742301	-1.0913454	0.83284499	1.2708195	-0.86629165	0.086364554	0.39736913	16.665348	0.53462971	0.78365674	0.95375287	0.2063527	1.161268	-0.38065395	1.0125343	1.2224457	-1.315769	-0.34339721	0.093782772	0.50001196	0.040648609	0.4385424	1.3948253	2.981912	-0.046095723	47.553191	2.5251919	2543.059
1	train	1	14.240092	1.1596384	1.3044944	1.3527152	0.25529209	1.474324	-1.4854675	1.246307	0.38164358	-0.83353918	0.38567447	0.43416962	14.708071	1.1476038	1.3045689	1.2071231	0.36945309	1.4453668	-1.1062615	1.0428962	0.58193585	-1.0288452	-0.29650154	0.24829379	0.665919	0.012806126	0.81253407	0.65457279	2.2093259	0.1624717	18.821429	2.9271927	1767.925
1	train	7	16.509934	1.2302714	-0.009573924	0.73510422	0.77847573	1.9609759	-0.17454702	0.073390931	0.75554178	-0.58292332	-0.2796278	0.16223032	16.548512	0.88819568	-0.53098579	0.88065533	0.33790993	1.6089698	-0.34196826	-0.52024131	0.58297255	0.1598302	-0.07455554	0.55114862	0.41980487	0.04883002	0.4136345	1.2032752	3.4198707	0.059536753	51	2.3565174	2030.475
1	train	7	16.4847	1.0830963	0.14405345	0.67621363	0.39747075	1.7085894	-0.31864802	0.015537959	0.71774534	-0.27774525	-0.17309479	0.58573181	16.624532	0.95393097	-0.24959922	0.68081451	0.80155456	1.7308324	-0.30767488	-0.120175	0.871511	-0.11715878	0.072154108	0.34011042	0.31283529	0.015204283	0.27486622	1.0801413	2.9237506	0.21722719	47.2	2.6764356	2139.5647
1	train	6	16.339699	1.387638	-0.16508366	0.9289551	0.31396249	1.603053	-0.46900107	-0.19030836	0.94291342	-0.16207396	0.22351173	0.77972604	15.958727	1.4982437	-0.078701217	0.9723293	0.5470967	1.6723375	-0.48636675	-0.25353805	0.84916433	0.1178976	0.25262982	0.57610308	0.17086699	0.049627825	0.43827511	0.78808861	4.0634243	-0.21085777	27.25	2.2093407	1582.284
1	train	8	15.836089	1.4113981	0.060765994	0.55165648	0.91329501	1.1859381	-0.6110334	0.069085438	0.64599233	0.19371715	0.63907343	0.81629797	16.089494	1.4217549	-0.1059	0.46626033	1.0247646	1.3148516	-0.74613963	-0.14552765	0.81455609	0.36229472	0.71721662	0.78873255	0.011925448	0.043114272	0.70184682	0.75024058	3.4970361	0.27394258	23.615385	2.4695296	1580.8253
1	train	9	18.023453	0.38629008	0.51201927	1.3548299	0.26340698	1.2537785	-0.83474242	0.87950005	1.3961043	-0.98346005	0.44708383	0.7942619	16.566691	0.89204102	0.79666017	1.6280822	0.41022931	1.4819611	-0.71836478	1.0905356	0.96146603	-0.71726669	0.383718	0.40329202	0.061845981	0.034977954	0.53894103	1.1108408	3.9004357	-0.37660236	49.956522	2.0844271	2471.2966
1	train	7	15.233261	1.3612208	1.3668536	1.3959159	-0.0019229278	0.8502677	-0.66386216	1.0716415	0.71946145	-0.84566574	0.16669351	-0.08166554	15.138343	1.0125667	0.97269299	1.7464014	0.53088364	1.4253093	-0.46815129	1.3652123	0.91480949	-0.66053928	0.49828988	0.36649075	0.23099208	0.10632126	0.79784294	0.30201771	3.4605119	-0.39397926	19.727273	2.5256218	1522.8996
1	train	10	15.946471	1.0863381	0.8140922	2.0166115	0.46849584	1.6660005	-0.58765245	0.72837935	1.5019629	-0.86925032	0.5073925	0.41698048	16.82757	1.0829813	0.5268461	1.4270394	0.45310255	1.7188086	-0.46165874	0.73993922	1.22597	-0.78436023	0.78716188	0.48195815	0.40510064	0.040431954	0.88702373	0.38842522	2.7894916	0.02559759	21.98	2.6542679	1836.9167
1	train	5	19.502503	0.89368157	-0.51565764	0.7289808	0.30239679	1.4974755	-0.45011204	-0.5240131	0.65812726	-0.63703033	-0.88473256	0.48964911	17.488276	1.1565948	-0.084693529	0.8530275	0.83272767	1.6113616	-0.37036508	-0.29363409	0.71322813	0.10877092	-0.06817339	0.51834634	0.63603375	0.031632706	0.40479705	1.2744361	4.3344883	-0.14189829	41.272727	2.2202875	2116.4049
1	train	8	16.924401	1.2937954	-0.15612483	0.94783891	0.38589741	1.5143666	-0.3285371	-0.33511225	1.0737265	0.37395165	-0.24051511	0.66688429	16.42182	1.3821439	0.019431779	0.67245914	0.5841737	1.7174268	-0.87825054	-0.18053568	1.1757664	0.069303678	0.046458357	0.72560027	0.061379806	0.03905876	0.52856088	1.2100732	4.1117167	-0.22911017	28.480769	2.1303945	1698.9188
1	train	10	14.231226	1.7111165	0.68969418	1.5921971	1.0193427	0.75943009	-0.65568444	0.39601863	0.79079606	-1.069657	-0.0047104951	0.4476241	14.650821	1.4710535	0.67567723	1.4031421	1.2484258	1.125043	-0.047067475	0.43516056	0.83696148	-0.29207213	0.29137677	0.2897722	0.29714946	0.023748249	0.76270145	0.36010103	2.4297431	0.17040716	10.222222	2.9865405	1160.5281
1	train	8	14.503689	1.2226702	0.98647467	1.634742	0.65524221	1.3751921	-0.94853878	1.1864501	1.18355	-0.42084171	0.11536361	0.054805488	14.955372	1.2879088	1.2024138	1.4518199	0.26980534	1.3806933	-0.97565943	1.1249451	0.8830373	-1.0456524	-0.26098089	0.15798544	0.40166133	0.030621722	0.84050482	0.62164517	3.0553999	0.43048791	14.112903	2.7694856	1624.1081
1	train	5	18.033583	1.3275642	-0.2906639	0.63607826	0.50395082	1.290448	-0.48850058	-0.21361259	0.61469389	0.18366006	0.64877942	0.40504065	17.256792	1.5056322	-0.19506092	0.62976353	0.37576431	1.2133296	-0.625988	-0.27934385	0.96175617	0.17809833	0.71414122	0.91484909	0.24823248	0.023328583	0.30258953	0.86124972	5.236553	-0.2101325	30.409091	2.0686498	1619.4134
1	train	5	15.690707	1.4994592	0.062445588	1.0503484	0.68171812	1.3182528	-1.214384	-0.71048572	1.0467886	0.014446878	0.56664916	1.0108204	15.678515	1.1495254	0.53313417	1.1403716	0.48610302	1.4427977	-1.1106387	0.41543301	1.1427515	-0.15507699	0.33057855	1.0767589	0.054028278	0.035466871	0.41085537	0.6150255	3.523955	-0.10224037	27.136364	2.4495204	1643.8718
1	train	2	16.728978	1.2063078	-0.18043247	0.86388885	0.070649792	1.923032	-0.7553708	-0.35219328	0.64630734	0.55624385	0.50692111	0.084101911	17.014776	1.3393763	-0.29737257	0.69634819	0.47173931	1.5037135	-0.072722808	-0.46335843	0.76974817	0.067295976	0.77217836	0.56649097	0	0.073121804	0.52985031	0.1251395	5.853398	-0.37063742	31.216667	1.8821092	1833.1325
1	train	3	14.289351	0.90204641	0.59238982	1.0911804	0.82483291	1.8281192	-0.65901886	0.96751473	1.4097335	-0.83909987	0.28694598	0.97581452	14.307021	0.68696044	0.59932463	1.2920701	0.65835136	1.7394073	-0.59313636	1.1114019	1.1804116	-0.40704248	0.4702789	0.70467451	0.3177177	0.0103291	0.93176679	0.91060613	2.9263196	-0.51846662	37.5625	2.8007053	2397.4647
1	train	10	14.449359	1.0678201	0.61512638	1.5005556	1.3782984	1.175484	-0.49239626	0.41510134	0.58673536	-0.64698669	0.15138704	0.40920095	13.993541	1.0107225	0.43630947	1.5671515	1.1347805	1.2898247	-0.1683913	0.55588709	0.73324797	0.26619513	0.54960762	0.54827758	0.11923953	0.016387322	0.85401837	0.94766428	2.8547612	-0.064058412	13.973684	2.7707438	1481.4431
1	train	10	19.125645	0.18195818	0.12884986	1.3978174	0.071562728	1.3745508	-1.3472366	0.38217643	0.5178281	-0.57114557	-0.43813697	0.5094081	18.809749	0.70126937	-0.1680566	1.0198276	0.92208778	1.3308308	-0.66520613	-0.56227738	0.85394837	0.13782704	0.14113794	0.13951102	0.39250985	0.059356638	0.40593805	0.79667609	4.5726488	-0.0066239108	74	2.534467	2718.6808
1	train	9	15.19154	1.1846276	-0.059554087	1.0375092	0.80783745	1.5373472	-1.2834841	-0.47111939	1.3116022	0.20772492	0.1833502	0.3291888	15.232023	1.3039544	0.02446716	1.0743249	0.99177344	1.2320179	-1.2824236	-0.67204729	1.2888516	0.40869753	0.1845932	1.0403501	0.11646764	0.041401348	0.30872447	0.93106047	2.9847888	-0.0072044865	28.111111	2.6650118	1669.6664
1	train	9	16.576901	1.1802604	0.17997182	0.79419899	0.82437345	1.3292538	-0.54090214	-0.59782562	0.8643622	0.39336239	0.482142	0.65426133	16.581193	1.3232414	-0.091692141	0.72092195	0.76314326	1.1765148	-0.98683823	-0.71711249	1.3302767	0.3085508	0.30529702	0.82160416	0	0.021121584	0.48802733	0.65156831	3.9246453	0.23563449	31.272727	2.3023959	1735.9596
1	train	6	17.26547	0.73490552	0.080569227	1.1475011	0.57065136	0.96230477	-0.84806815	-0.57925583	0.77752542	0.41320399	0.54594783	0.47892672	16.267214	0.82060647	0.010233091	1.3449912	0.54333088	1.2579567	-0.64555403	-0.24760419	1.1721547	0.17861677	0.25207211	0.52588132	0	0.02238115	0.3839649	1.8158131	3.6897756	-0.14113575	49.894737	2.439647	2235.9458
1	train	10	13.100205	1.3864646	1.2889121	1.5997933	0.51029726	1.2370403	-0.60173322	2.1313487	0.6447703	-0.99810587	0.62377276	0.16205798	13.265359	1.4401482	0.99921372	1.4732393	0.47093585	1.5788404	-0.43905485	2.2542153	0.78210769	-0.7571376	1.1446976	0.16927931	0.43650365	0.017005752	0.85474667	0.70283146	2.0209693	0.15687521	9.3103448	2.932379	1219.7093
1	train	10	12.935445	1.5753792	0.91115435	1.5011957	0.42262054	1.0960074	-0.71567924	1.9271468	0.48850142	-1.0748798	0.70490156	0.3246063	13.447271	1.6256642	0.98922218	1.3387367	0.34155893	1.176349	-0.76354026	1.7613956	0.38343652	-1.14716	0.36103521	-0.027875237	0.47995852	0.023775305	0.94641645	0.65420568	3.175877	0.15322344	10.495146	2.7345131	1315.6821
1	train	8	16.381556	1.1555927	1.0601272	1.7294118	0.37595625	1.2586992	-1.0847329	1.5482831	0.26490564	-1.4257811	0.43962481	-0.23011485	14.687659	1.0680595	1.1541344	1.4609546	0.56859862	1.6548844	-0.50741243	1.8968778	0.64929521	-1.1276057	0.83918853	-0.027407932	0.23863899	0.040370211	0.75573712	2.2784718	4.1929769	0.47663665	16.074074	2.5107108	1602.6271
1	train	6	16.484997	1.1420452	-0.35604056	1.1335745	1.0929267	1.5064398	-0.58752223	-0.27532832	0.78638283	-0.32909949	1.0428459	0.95268313	17.045655	1.237386	-0.40975283	1.0329766	0.69648086	1.3808036	-0.44283218	-0.24551628	0.85951356	0.077271531	0.80406361	1.1724199	0.075124479	0.047804074	0.41568047	0.52542213	4.7933513	-0.35688105	33.409091	1.9830302	1806.9992
1	train	8	17.419668	1.440759	-0.07120295	0.85656364	0.66614476	1.0788019	-0.92253919	-0.32923703	0.34149255	-0.15133681	1.1830417	1.0086871	17.080027	1.3915178	-0.065313382	0.85534239	0.63262711	1.4684106	-0.71273667	0.10569281	0.54966882	-0.17043465	0.95339493	0.7364416	0.027852644	0.035774433	0.65939957	0.61127805	4.7093032	-0.18384168	26.206897	2.2089303	1550.4399
1	train	9	17.557468	0.49548705	0.38815913	1.2072124	-0.30755567	1.1836779	-1.5704415	1.17389	-0.038476031	-1.0017033	0.2094029	0.13596917	18.748278	1.0013219	-0.27383991	1.0053658	0.99112618	1.2495892	-0.81563206	-0.046299184	0.56529304	-0.11048745	0.90982517	0.50437673	0.517743	0.080001545	0.2901382	0.66831498	4.3646604	-0.17141666	53.419355	2.4476119	2321.7707
1	train	1	15.281664	1.302728	0.34357012	1.0167202	0.67543158	0.7370326	-1.3147168	0.13023726	0.073964462	-0.43081911	0.75450266	-0.092810081	16.35199	1.1432449	-0.36916611	0.80581489	1.2324346	1.1115564	-1.2877603	-0.089293022	0.72537537	-0.16290926	1.1560015	0.83889636	0	0.042800044	0.64516394	0.054008744	8.7599792	-0.89231535	41.186667	1.7164013	1793.0213
1	train	9	17.42983	1.0150479	-0.48782387	1.1806087	0.9871364	1.7906632	-1.0222804	-0.19184166	0.69540696	0.12344695	1.6472809	0.66106448	17.086466	1.0897965	-0.24331094	0.88551287	1.0335785	1.1843935	-1.1610815	-0.13074618	0.91966535	-0.10005903	0.66438701	0.81417348	0.227454	0.07489562	0.69463089	0.49088905	7.5469487	-0.55441029	42.023256	1.8642009	1918.0779
1	train	8	15.65562	1.0560462	0.043466021	0.96219132	0.60435543	1.8103924	-0.65615232	-0.059122964	1.1290599	-0.051830138	1.4962675	0.91096189	15.196732	1.1541572	0.054637767	1.0036206	0.68904619	1.81267	-0.86689291	-0.085071457	1.1099917	-0.27272965	1.2000588	0.81609401	0	0.021013024	0.71334149	1.5634696	2.9626168	0.00035234268	29	2.7243831	1853.6746
1	train	5	17.444594	1.0296762	-0.13145331	0.80782285	0.63137978	1.7341192	-0.72019339	-0.51624949	0.61229557	-0.040677616	0.86630958	0.6343619	17.885207	1.116539	-0.29781638	0.88861623	1.0611733	1.30146	-0.82883839	-0.1387065	0.77119055	-0.082627919	1.2113498	0.66384148	0.031824751	0.041076503	0.59198338	0.20639784	5.2410534	-0.44587395	35.258427	2.192766	1929.7097
1	train	7	16.169811	1.1982711	-0.07451216	0.73767101	0.79541512	1.614604	-0.54232693	0.012465554	0.66135052	-0.11317879	1.381985	1.0042977	16.173925	1.2902565	0.051538833	0.77898345	0.76123018	1.4615563	-0.96114046	0.054629723	0.39130321	-0.35997325	1.2097166	0.95180648	0	0.028466673	0.67666402	0.75070387	5.3074877	-0.4649117	32.205128	2.353187	1596.9831
1	train	9	15.076962	0.8256767	-0.15287367	0.91710895	0.72127475	1.7912486	-0.5533522	0.01671529	0.67325164	-0.29249403	1.4086723	0.85264584	15.114491	1.0570691	0.01004032	0.98318268	0.82347026	1.7936462	-0.59893809	0.015229133	0.96923273	-0.2622409	1.3835672	1.0476547	0.0055254017	0.014926202	0.77191231	0.76577638	2.5829187	-0.077750381	28.195122	2.8672793	2031.3891
1	train	3	17.633289	0.95051971	0.14662599	1.5094031	0.92400648	1.6667464	-0.58309014	-0.6483444	1.2903689	-0.21869728	1.5130618	-0.035202635	18.194362	0.97678827	-0.30009709	1.0013741	1.1321481	1.2637105	-0.94154707	-0.15492347	0.70674431	-0.13004771	1.0007851	0.70402798	0.14127962	0.039496178	0.44752357	0.22511572	4.8226775	-0.22767541	48.165138	2.2652819	2092.3808
1	train	5	16.260023	0.63278494	-0.17576992	1.4117119	0.39905822	1.5026934	-0.52461289	0.010789975	0.86811358	-0.40142606	1.3005371	1.1662271	17.626831	1.0635862	-0.58745096	0.82255398	0.92719778	1.613163	-0.70448694	0.052767168	0.96249898	-0.49883413	0.83534097	1.0549673	0.1663794	0.051187742	0.50797349	0.061942604	9.8833026	-0.69569792	43.901235	1.7782505	2064.7216
1	train	2	16.084866	1.1858635	0.59010422	0.95026812	-0.059596224	1.217329	-1.1480935	2.1723657	-0.095569886	-0.87669723	-0.35039864	0.55035386	16.34462	-0.35743033	-0.31424591	0.56470296	-1.4137471	0.76965076	-1.4081955	1.979243	0.27181909	-0.40914496	-0.17432518	1.0741546	0.14606303	0.24894792	0.34319342	0.73989901	4.8200845	-0.0064732824	109.77982	2.410566	2971.9305
1	train	6	14.527362	1.4132442	0.57390604	1.8240444	1.7335828	1.8245557	-0.15544526	0.021515796	0.83506388	0.25023012	0.92812876	-0.26420405	16.959049	0.99813614	-0.055313786	0.91633136	1.035766	1.0210722	-0.58924733	-0.41576562	0.56179021	0.38978389	0.92716146	0.31704771	0.37708354	0.021386836	0.75039504	1.012407	3.1451345	0.1996857	31.311111	2.3106526	2010.1526
1	train	8	16.70833	0.8695561	-0.49653641	0.3434506	1.2918717	1.3494377	-0.91605678	-0.71431688	0.46308654	0.19178004	0.73577039	0.7858022	16.97095	0.75098103	-0.10989456	0.74246914	1.2232318	1.5715293	-0.40654597	-0.67309409	0.78585005	0.27662599	0.89178291	1.046544	0.36745391	0.010781879	0.79238104	0.71601915	3.4724069	0.21527085	48.42	2.441008	2274.8979
1	train	10	16.385757	0.93080834	-0.44787525	0.057826736	0.68606584	0.71989225	-1.3359997	-0.84469048	0.29661888	0.067163902	1.4161342	0.48701415	16.758354	0.91832454	-0.42619217	0.23935753	1.3649914	1.2659457	-1.3255684	-0.80645833	0.23389041	0.39975288	1.1198189	0.57116257	0	0.012672336	0.17718207	0.36903454	3.5777841	0.22651517	57.5	2.3877208	2124.3581
1	train	9	16.119519	0.69757207	-0.4330294	0.4388304	0.96318385	0.95654429	-0.88155771	-0.16080412	0.31702923	0.24323599	0.77333427	0.61193989	17.294798	1.0355436	-0.049771587	0.93857738	1.1266466	0.85650315	-0.88790718	-0.22353694	0.56686905	0.16650102	0.68065824	0.70813284	0.11264479	0.0234062	0.49863629	0.080016524	9.1299412	-0.47434846	41.942029	1.8177405	1830.4843
1	train	8	15.997654	0.83979912	0.014746676	1.2036442	1.5108408	1.0071575	-0.32314453	0.38670299	0.51211718	0.35675852	1.1534732	0.18192567	16.432061	0.89089235	-0.0083807997	0.85921168	1.2078086	0.82898788	-0.5441612	-0.089766303	0.39876874	0.29491731	1.0942932	0.062017902	0.093100114	0.011759797	0.63399183	1.0330942	3.2986904	0.14930104	35.9	2.3717813	2214.5711
1	train	7	17.41527	0.73514149	0.25624242	1.4453607	1.0263362	1.5934031	-0.45759725	-0.221625	1.1104737	-0.062469259	1.2024923	-0.12562118	18.027249	0.95786725	-0.02876653	0.95806939	1.2810461	1.1652445	-0.7836272	-0.1313933	0.76979836	0.053630217	1.0930847	0.49677903	0.24396154	0.029713985	0.61514604	0.82468554	3.6254217	-0.36349796	34.901099	2.4782941	2123.2147
1	train	9	15.020459	1.8299971	0.85203329	1.5549911	1.7533716	0.97433638	-0.21804766	0.39290947	0.15720973	0.29539823	0.6966761	-0.9856576	16.364806	1.2817642	0.33711379	1.2369888	1.4973259	1.081527	-0.10130947	0.20016667	0.38833192	0.63187546	0.85426269	-0.32176677	0.43109395	0.010674177	0.87305905	0.37953654	2.7254769	0.251649	12.735849	2.8576424	1466.5593
1	train	9	16.160003	0.9143438	0.0063715486	0.76435088	0.99942148	1.3032755	-0.89825064	-0.011215946	0.53626985	-0.19385722	1.3682238	0.60655516	16.670709	1.0618451	-0.11567782	1.0152192	1.1218659	1.249495	-0.86024198	0.15170181	0.67573909	0.036216931	1.4874416	0.43322684	0	0.022830943	0.74385645	0.66349638	3.8571607	-0.29722508	33.875	2.5651592	1873.7134
1	train	8	17.108884	1.1129039	0.28679632	1.1775933	0.84369016	1.5030849	-0.48140535	0.28238831	0.039642369	0.13037091	1.2160061	0.24800741	16.555308	1.1837105	0.058661332	1.0487862	0.7810196	1.4580019	-0.58208539	0.26726079	0.46378793	0.15296307	1.4384648	0.29908091	0	0.021339535	0.76858714	0.97685314	4.2230448	-0.59299021	22.489362	2.4880488	1689.6837
1	train	8	16.099335	0.91472178	0.079865237	1.0877141	0.58789136	0.69137644	-0.37504518	-0.18489039	0.58481001	0.60087392	0.90198008	0.29435175	15.899834	0.99486279	0.018766669	0.96810564	0.80041564	0.80818511	-0.46377323	-0.22827894	0.3086303	0.43149405	0.97972273	0.27843499	0.11812047	0.011624781	0.30024411	1.4609548	3.8693217	0.41493337	37.588235	2.4292811	2032.6826
1	train	9	16.707562	0.64850076	0.65880199	1.2643891	0.91117353	1.3337888	-0.53662065	0.23257934	0.36143823	-0.25416751	1.2351012	0.12167952	18.84269	0.42370747	-0.1619055	0.71847231	0.27414429	0.97898761	-0.80796257	-0.67293338	-0.044503701	-0.59478793	1.0787305	0.049421477	0.31158262	0.020821274	0.36152287	0.49301899	4.2508238	0.12026861	84.642202	2.3667135	2856.1641
1	train	8	16.128569	0.30234057	-0.34802394	0.84270861	0.77118909	1.1137105	-1.2483321	-0.85618355	0.00025928439	-0.021916117	1.6365225	0.26027111	17.53087	0.98630012	0.0032661522	0.90069153	1.4314621	1.1528916	-0.95274375	0.13777782	0.62492833	0.072130752	0.94327006	0.69615693	0.10157343	0.020920705	0.54474221	0.027619757	4.7574753	-0.34339214	37.519608	2.1771087	1989.511
1	train	8	17.20775	0.93064699	0.13157773	0.88543056	1.3783044	0.98323019	-0.82779832	-0.15129117	0.48736465	0.20896442	0.92580914	0.036696785	16.955172	0.87366885	0.035267856	0.66775398	1.1618349	0.7234201	-0.77549776	-0.26513955	0.4722241	0.37537657	1.1251106	0.42933658	0.065972982	0.018442355	0.49356484	1.0620084	2.7707031	0.22690092	26.354167	2.5017309	2141.474
1	train	10	16.065748	1.1222864	0.27739974	0.98280815	0.64735599	1.4830412	-0.25797452	-0.014959035	0.57722566	-0.2573054	1.4321844	0.98674683	15.617832	1.1564063	0.099973588	0.95255909	1.0852266	1.7051898	-0.62387669	0.19728894	0.92077312	-0.29460012	1.4461	0.82638053	0	0.02426574	0.79229917	0.62917051	3.0465547	-0.22283471	20.866667	2.5734713	1735.6518
1	train	8	17.639304	0.53671006	0.2659629	0.96732067	0.93607269	1.6054964	-0.26492288	-0.71856609	0.80847821	-0.10665745	1.1648426	-0.0030838021	18.528189	0.7181085	0.12048936	0.91219757	0.74732339	1.2408217	-0.48347037	-0.28833663	0.6325695	-0.19946018	1.2725905	-0.18776374	0.15620388	0.014778155	0.4641934	0.90917641	4.0696113	0.092365732	62.441176	2.222705	2600.1352
1	train	8	16.494032	0.867094	-0.35139251	0.78931095	0.86796389	1.0172666	-0.81735512	-0.39846073	0.18812327	0.1536625	1.3910434	-0.082477195	17.506374	1.0443937	-0.06605107	0.9491782	1.4357819	1.1190841	-0.70916546	-0.042454731	0.52126363	0.12303011	1.1546701	0.50384144	0.092741788	0.023592782	0.41923398	0.5114875	4.3016155	-0.55100932	32.278689	2.2880757	1961.9664
1	train	3	15.901478	1.1341355	0.38279549	1.2657231	1.7258992	1.1564474	-0.47465546	0.15832094	0.11875119	0.68221266	0.66505094	-0.3878519	16.678615	0.87732512	-0.0023212231	0.64286239	1.3082143	0.63593138	-0.75808884	-0.2423427	0.42499515	0.71410842	0.89178659	0.07271542	0.3458029	0.016518819	0.38118284	1.3433131	3.1260607	0.30246708	36.911765	2.5595735	2098.2662
1	train	9	16.214918	0.98573656	-0.025627243	0.63864838	0.96350537	1.1230233	-0.78620009	-0.20980722	0.55921966	0.23797855	1.5166355	0.45306942	16.699396	0.9776877	-0.049176653	0.95819781	1.2972725	1.2462261	-0.683865	0.11181216	0.66344763	0.044537122	1.5287468	0.17568882	0	0.017113336	0.71397086	0.5446129	3.8857254	-0.54680103	30.153846	2.5058093	2004.6473
1	train	9	16.859691	0.86986045	0.027519837	0.65626627	1.0817012	0.32992897	-0.70853602	-0.48042088	-0.035990466	0.70559804	0.95062903	0.073494075	17.150334	0.83247844	-0.061504206	0.6283912	1.0696314	0.53547815	-0.6179144	-0.53055489	0.30059753	0.65909357	0.90693123	-0.022332708	0.10708974	0.011817973	0.43318021	0.59137829	6.0119509	0.18872839	52	1.553512	2508.5435
1	train	9	16.723532	0.85551556	0.11521765	0.80364276	0.76344916	1.2879837	-0.85383801	-0.11506071	0.54669519	-0.0092733268	1.3298092	0.5256979	17.186443	1.0132328	0.028575851	0.71697133	1.1842947	1.2027929	-0.51340212	0.19632678	0.51780656	0.067461255	1.3542647	0.48987545	0	0.015507099	0.61022197	0.89524038	3.2857835	-0.3072658	32.028571	2.6922557	1996.2724
1	train	4	15.970766	1.0779448	0.44375698	1.2679806	1.6074183	1.0590827	-0.050037376	0.46498773	-0.18076988	0.3060444	1.2357909	-0.083310037	16.95964	0.95586507	0.027209182	0.41373675	1.0596796	0.59419627	-0.46015885	-0.13934645	-0.022274238	0.34399547	1.3092302	0.037283939	0.3439915	0.011891134	0.59660826	0.6523908	4.9404985	0.17630859	45.818182	1.8958641	2215.0481
1	train	10	16.903962	0.63860481	0.13701078	0.89741182	0.8374672	1.5842419	-0.27066549	0.10960176	0.18800054	0.091992781	1.4598288	0.041254656	17.756507	0.66606186	0.18970142	0.92443976	1.090399	1.4419694	-0.34915551	0.10162677	0.49448922	-0.18412641	1.4442925	0.37722129	0.10216479	0.022057178	0.789926	0.37880622	3.1589292	-0.097174537	40.786517	2.0986777	2496.7699
1	train	6	16.612488	1.0052037	0.091330129	0.54600737	1.2238843	0.2924976	-0.93088054	-0.26918246	0.060625479	0.82342886	1.280161	-0.13664519	16.902223	1.0274081	0.13727745	0.52103342	1.2661292	0.46622537	-0.80833211	-0.32136471	-0.046662706	0.48117607	0.97279189	-0.17259112	0.0040873383	0.011322303	0.41796384	0.27560982	3.8224989	0.24721697	43.272727	2.284418	2243.404
1	train	10	16.601503	-0.22715791	-0.28613558	0.85327724	-1.0685045	0.60381355	-2.2959005	0.47525876	-1.0064401	-0.57456804	-0.49576286	0.13338167	19.283934	0.75963208	-0.05520315	0.85903237	0.97070401	1.2665359	-0.53194814	-0.27304998	0.54293319	-0.15058413	1.1090832	0.44684737	0.48385581	0.087890879	0.3444109	0.33456399	3.7248891	-0.12720495	63.385321	2.5774586	2974.2812
1	train	3	16.554512	0.86579317	0.28982173	1.0550675	1.3920128	0.91920429	-0.27017365	-0.29834093	0.34789246	0.60739722	1.1415231	0.3720358	16.199754	0.71629145	0.0090151254	0.88940001	0.96186276	0.72108993	-0.50023057	-0.32221585	0.38361311	0.29408059	1.0668265	0.16623188	0.21513769	0.0093265148	0.60610423	1.0058226	3.4847574	0.15054014	51.3	2.3048041	2477.1982
1	train	9	16.335875	0.90910079	0.16406493	0.74748939	0.6988299	1.4946614	-0.5371131	-0.09347784	0.76857487	-0.35707674	1.5097409	0.64360388	16.477288	1.0264797	0.079300146	0.93487029	0.97782902	1.3579762	-0.78141078	0.020209531	0.76105552	-0.097343665	1.4061577	0.34122179	0	0.019533721	0.66628893	0.40957411	3.7368948	-0.33616963	27.02439	2.2940794	2032.3101
1	train	9	16.676973	0.80114882	-0.083811579	0.59875705	0.84144242	0.48500432	-0.58704409	-0.67112851	0.10846099	0.57874764	1.2728191	0.12366968	16.649237	0.80453485	0.042894887	0.50653782	0.93059427	0.50968233	-0.64046533	-0.53101193	0.018682263	0.3011159	0.86275064	-0.048306064	0.15048416	0.010974123	0.30008339	0.96278435	5.1414987	0.32197756	64.028571	1.8392292	2569.3052
1	train	9	17.373237	0.66139388	0.37153744	1.1571975	1.1222247	1.293957	-0.51567057	-0.50543673	0.30612857	0.053651661	0.5858591	0.35159741	19.331592	0.61435226	-0.092306814	1.1501782	1.1293993	1.0778668	-0.78405894	-0.20272512	0.80411793	-0.1368748	1.0671639	0.28517122	0.20180647	0.030040982	0.34891728	0.1388803	3.6788633	-0.08578398	61.688073	2.4709844	2769.2857
1	train	7	16.444449	0.76177805	0.066353267	0.57202506	1.0061995	0.53458082	-0.57806729	-0.48587656	-0.031502842	0.35748737	0.97671263	0.29538538	16.494166	0.79430186	-0.10625908	0.27511426	0.70592595	0.45679427	-0.85140407	-0.66647087	-0.0092370366	0.51659695	0.86785637	0.23692261	0.07153037	0.0090657881	0.29139971	0.54308517	6.138755	0.27876353	61.692308	1.7479792	2492.0648
1	train	4	16.023184	0.725404	0.50852634	1.1985478	0.88388363	1.8904019	-0.32674887	0.31999458	0.58065594	0.23091423	1.160821	0.12727057	17.362291	0.77260879	0.1947014	0.9732704	0.98937817	1.3807632	-0.6112171	-0.12951724	0.58077417	-0.14793379	1.1607041	0.21365917	0.031034491	0.029861389	0.27054631	0.22129198	4.1433275	-0.16584983	48.731959	2.1331324	2537.0053
1	train	7	16.132694	0.8595146	0.10849378	1.0117568	0.85660754	1.3406979	-0.42469982	-0.35190007	0.75571631	-0.24784505	1.3955791	-0.16606755	17.219758	0.45937149	-0.17583116	1.237958	1.001764	0.85675338	-0.51665251	-0.94504713	0.25053349	-0.49830865	1.5724144	0.17394245	0.21171499	0.022153542	0.45075434	0.48770623	5.2285922	0.42663087	68.52	2.0688584	2794.0535
1	train	5	17.904237	0.95580305	0.33482112	1.1606305	0.64334583	1.1684272	-0.38922109	-0.40266214	0.45934337	0.088307707	1.1587587	0.19580632	19.004596	0.74086272	0.11578248	0.94478151	0.88895247	0.94791805	-0.42762135	-0.022432575	0.20256734	-0.041609879	1.1115548	0.18760337	0.35819448	0.026804835	0.39022943	0.1755534	3.9801186	-0.12052631	50.183486	2.5067068	2659.8827
1	train	3	16.972088	1.0859207	0.034627418	0.69898262	0.55372728	0.93504467	-0.72297286	-0.77711491	0.23744257	0.47872481	1.0876422	0.27969643	16.697899	0.94948835	0.031080944	0.89032797	0.78860806	0.89877958	-0.47143616	-0.67263694	0.18886003	0.57893012	1.0399179	0.17190673	0	0.010945202	0.647332	0.71948165	4.2476913	0.39427757	41.411765	2.315024	2202.7375
1	train	8	16.550322	0.57841728	0.13909277	1.0411969	1.0337161	1.4284491	-0.97718876	-0.28229525	0.55540794	0.10634963	1.3176694	0.40218072	17.117729	0.97898712	0.026871355	0.95448558	1.2469841	1.2689656	-0.76996937	0.018449495	0.67831507	-0.16623512	1.4553691	0.37153515	0	0.017890841	0.42272059	0.21833119	3.4317754	-0.38256774	35.223301	2.3098439	2053.8631
1	train	3	16.824881	0.8250339	0.089953104	0.93400412	1.0947284	0.85141093	-0.99910827	-1.0184721	-0.095397589	0.40955463	1.1102992	-0.065220616	17.074965	0.85348603	0.09887592	0.73907046	1.0989229	0.78142115	-0.72418679	-0.47185836	0.40303059	0.53385328	1.2006322	0.058809559	0.051761766	0.0094838106	0.65397114	0.49361319	3.7719184	0.25137734	51.145833	2.1500295	2456.4287
1	train	8	16.712272	0.81886026	0.66482674	1.0984106	0.51736406	1.2977828	-0.49518674	0.94661904	0.29514166	-0.36356114	0.58284572	-0.2051031	18.468222	0.69644818	0.12363984	0.90970821	0.85380255	1.0933069	-0.64748812	-0.20593125	0.52794205	-0.37886041	1.31257	0.19960299	0.38882983	0.02034084	0.7002372	0.27889725	4.2429446	0.21949493	63.711538	2.1186145	2742.9807
1	train	8	15.591688	1.4058831	0.74009945	1.5104443	1.5904773	1.4944965	0.34290687	0.32075089	-0.014635011	0.37980477	1.0996187	-0.22984303	16.061721	1.03852	0.32858376	0.99970169	1.3358386	1.1696938	-0.11992844	-0.067451788	0.10677331	0.4207735	1.277268	0.070831104	0.38060229	0.010670689	0.89724584	1.8141693	3.0003852	0.2217362	19.378378	2.8951816	1856.964
1	train	6	16.061881	1.2329513	0.37572391	0.86154764	0.71620835	1.3898188	-0.46763857	0.37901472	0.23021635	-0.5330982	0.74810695	-0.10321835	17.03246	0.3250666	0.096150638	1.161472	1.0280675	0.97751484	-0.2833343	-0.52358877	0.36920591	-0.87588225	1.3189121	0.33792248	0.28314109	0.094361993	0.49528239	1.6523696	4.95198	0.23486825	58.85	1.9636486	2669.949
1	train	10	17.118162	0.55729882	-0.10920962	0.79873724	0.49982051	1.3157114	-0.71474939	-0.5534329	0.4231496	-0.0096069165	1.1170627	0.53733099	17.898796	0.9601518	0.20128329	0.9156155	1.0510142	1.3166002	-0.80402425	-0.20832651	0.55947055	0.22668012	1.0343349	0.90325692	0.14133218	0.017896347	0.45287968	0.1533209	4.7711668	-0.2750097	42.051282	2.2656994	1935.6412
1	train	8	17.263441	0.76026416	-0.012114458	0.6675357	1.0694697	0.56244298	-0.87033114	-0.49618738	0.33136178	0.1939517	1.0043665	0.27777326	16.373144	0.54949105	-0.11283224	0.89381	1.1641206	0.70070954	-0.45482484	0.22481307	0.57011397	0.2716817	0.99153368	0.20325582	0.0077589548	0.012131799	0.29211343	4.3341913	7.4298086	0.66705548	64.666667	1.7207465	2584.6179
1	train	1	15.110055	0.9710528	0.66618926	1.2732752	0.32551015	2.1508517	-0.21410021	0.09039064	0.24301146	-0.80216502	0.47612741	-0.18415593	15.811829	0.72351654	0.52746826	1.1501657	0.28116441	1.3744851	-0.63824474	0.89898346	0.17564759	-1.0931152	0.1421269	-0.037286063	0.32010141	0.042875784	0.40069801	1.2739548	2.5313498	-0.18000054	44.6	2.6174437	2541.0449
1	train	10	16.412324	0.4194284	-0.17653506	0.94754937	0.69111399	1.3155886	-0.83419275	-0.57123074	0.66851627	0.20637998	1.2676325	0.12352771	17.349942	0.95549112	0.10777014	0.98809629	1.4526888	1.234208	-0.77915548	-0.042226353	0.60145394	0.16678285	1.0881435	0.4393196	0.24077939	0.01945189	0.67226147	0.15748997	3.9016424	-0.4103867	35.75	2.4009918	2009.6725
1	train	7	15.810964	1.0862626	0.61693627	1.2142827	1.3664423	1.3486201	-0.028509817	0.00576942	0.02243107	0.51280495	0.99715582	-0.17033952	16.630791	0.89771199	0.34960086	0.85545523	1.2678999	0.91830163	-0.28358811	-0.27040665	0.068910786	0.6858544	0.96417047	0.25117226	0.37019497	0.012043506	0.86676523	0.71817141	2.623579	0.22144783	29.424242	2.8360914	2237.727
1	train	8	16.102554	0.92823279	-0.016042365	0.96074745	1.1381235	1.3371818	-0.28841634	-0.12306896	0.37218542	0.41506299	1.1372915	0.20359816	16.832601	1.124571	0.18753458	0.93940729	1.3503478	1.2970214	-0.46243117	0.29229299	0.33731323	0.10699377	1.1509717	0.48610911	0.10940146	0.022583371	0.75262579	0.19659802	3.6181715	-0.39698948	17.43956	2.1966957	1691.851
1	train	10	16.532398	0.48767852	0.20104232	0.89335805	1.3329059	0.8369171	-0.56518739	0.12228642	0.11986875	0.090597515	1.1587162	0.40541524	17.235124	0.96367188	0.2273749	0.95810307	1.5373558	0.86316363	-0.61601647	-0.16523126	0.29948473	0.50420956	1.0745727	-0.23564762	0.23243934	0.014106974	0.67895045	0.21652135	3.4840328	0.24534619	38.566038	2.3531329	2208.5569
1	train	10	16.223382	-0.079970942	0.08476149	0.81159801	-0.33381625	1.4466207	-1.1265258	2.2822472	-0.18433965	-0.5841431	-0.44263339	0.81808145	18.123099	0.4986761	1.1979435	1.3068418	-0.37561773	1.3168516	-1.2429131	2.2416146	-0.020882737	-0.8698379	-0.52426776	0.67722287	0.57796795	0.14448569	0.53588353	0.29993289	4.64781	-0.036931572	69.277108	2.3709723	2824.9855
1	train	9	15.557503	0.93849939	-0.059263263	0.83866543	1.2303119	1.0583877	-0.85828598	0.17991786	0.21567068	0.085553077	1.6685322	0.26273242	15.585352	1.0460414	-0.0086374368	0.72951859	1.4133691	1.2029573	-1.0999383	0.24348952	0.10148215	0.048120205	2.04096	0.27157767	0	0.01392832	0.58306612	0.99755973	2.6304824	0.061538622	27.846154	2.775659	1942.8102
1	train	6	15.398276	1.3174952	0.72235952	1.4351014	1.686489	1.1845997	-0.12517085	0.27787128	0.09649089	0.74977011	0.92483597	-0.61126919	16.394994	0.82030108	0.1446601	0.74926856	1.2332816	0.74832036	-0.49946675	-0.50511872	0.42322087	0.77640897	1.0378777	-0.062540014	0.3139308	0.015158843	0.75311908	3.0550345	3.5729531	0.30276868	34.071429	2.6068848	2187.201
1	train	5	16.72075	0.47768634	-0.022900503	1.0353494	0.93918911	1.6549671	-0.18260989	0.035237946	0.45007614	0.90555233	0.92977901	0.31013887	16.810369	1.0208975	0.2858082	0.90170106	1.4110653	1.2769102	-0.51998061	0.32601885	0.40538446	0.08556967	1.2266311	0.24467453	0	0.019993907	0.51378664	0.19876251	3.2494801	-0.45051917	24.538462	2.6968459	2008.1162
1	train	5	16.062067	0.9965309	0.35230286	1.025862	1.6795054	1.1393256	0.1087358	0.67978053	-0.24693089	0.39711789	1.6675254	0.10174256	16.640039	0.58613424	-0.24064192	0.52978329	1.1470106	0.6867766	-0.42950622	-0.072364247	-0.30654701	0.059014893	1.0937701	0.21773323	0.36673282	0.015514278	0.88906418	1.4709809	3.7923512	0.15998917	58.891304	2.089671	2520.004
1	train	10	16.319965	0.73618511	0.29279517	0.93168731	1.1317334	1.5708963	-0.22707861	0.43776056	0.26137314	0.13286936	1.1763135	0.24893574	17.277818	0.96221813	0.071116249	0.8445504	1.2914445	1.2227382	-0.48099501	0.29768532	0.34431097	-0.013645878	1.3318586	0.42685839	0.15447038	0.022202862	0.70412256	0.2992037	3.1655606	-0.3180067	26.896907	2.4576151	2125.1289
1	train	8	16.681454	0.59154089	-0.24767162	1.0576929	0.89106267	1.3256473	-0.75663973	-0.43537281	0.61067101	0.40198949	1.2828205	0.16113206	17.070227	0.867804	-0.044862647	0.99412566	1.3814209	1.0802301	-0.63439622	0.05462659	0.52810963	0.39517429	0.97740623	0.27677093	0.090724012	0.018503307	0.53137652	0.25504747	4.7703915	-0.3386301	40.37931	2.1983479	2071.1113
1	train	8	15.720907	0.6984801	-0.15980295	0.99793506	0.93554286	1.331172	-0.71978912	-0.037771019	0.94973155	0.25131987	1.3206066	-0.082046663	15.80052	0.86089984	-0.015771202	0.96136243	1.163271	1.3273036	-0.51999969	0.1388891	0.68098317	0.067908939	1.4317698	0.09556594	0.0069918135	0.010974625	0.57604914	0.72083762	2.7619871	-0.15939349	31.042553	2.6253208	2220.4649
1	train	4	16.131067	0.82690575	-0.20416103	0.9241923	1.4606094	1.4657808	-0.66132433	0.26150618	0.7561857	0.38851574	1.6867794	0.44434405	15.940796	0.93367286	-0.040822637	0.91206327	1.1391632	1.4300949	-0.65110133	0.11934522	0.72037567	-0.067012664	1.4959826	0.38543127	0.021825081	0.015123554	0.69190741	0.63645923	2.7636163	-0.14972802	27.649123	2.641278	2083.8552
1	train	8	16.063398	0.82515143	0.24547097	0.96990294	1.3406786	0.84400395	-0.17619959	0.095610193	0.26906731	0.73632059	1.2086637	-3.9952978e-05	16.948462	0.78694678	0.13433571	0.75477435	1.1480166	0.63586666	-0.54363794	-0.45886289	0.33945222	0.40996612	0.83170247	-0.019120412	0	0.010245784	0.37093502	0.48457175	3.0604835	0.063460395	49.9	2.4692228	2524.7755
1	train	8	15.637837	-0.64276703	0.49880092	0.72748714	-0.89244771	0.67898004	-1.7281668	2.0004649	-0.43233048	-0.49674828	0.21002568	0.49840524	15.752145	-0.70088072	-0.35348808	-0.092086867	-0.98568733	0.96007823	-1.3281563	2.5710201	0.39164712	-0.51031587	-0.47012168	-0.092815828	0.55568885	0.12913101	0.23335846	0.59502269	4.9473721	0.10179412	99.699029	2.3080209	2861.2041
1	train	6	15.368208	0.93521837	0.64857825	1.2283931	0.99873938	1.4212103	-0.45055129	1.1685165	0.26972662	-0.15635784	0.71816402	-0.19026893	17.085122	0.82652329	0.26836481	0.81626959	0.8821117	1.1434369	-0.079767072	-0.096684554	0.48809368	-0.41449547	1.3488296	0.4504813	0.16589318	0.028310752	0.28242964	0.49973809	6.1954848	0.22310549	63.59375	1.8360858	2676.3569
1	train	10	16.58118	0.35027399	1.8267788	1.2134814	0.048695611	1.1802058	-1.3318239	2.3184151	0.023616008	-0.27232852	-0.18866914	0.3119622	18.312846	0.80576755	0.17626404	0.89929673	0.63448277	1.2750716	-0.44291402	0.0013676034	0.39661711	0.24139946	0.85976964	0.61418295	0	0.14108661	0.53068781	0.16632669	5.3714349	0.10905684	54.527778	2.3205318	2716.6059
1	train	9	16.840041	0.67630725	-0.055417854	0.78581004	1.0107418	0.57052792	-0.45050145	0.11551702	0.097081722	0.21761054	1.2505052	0.32570919	16.617739	0.88114842	-0.17956957	0.83382218	1.2844863	1.0052634	-0.9192093	-0.24744448	0.69828298	0.22637646	0.90822113	-0.13661544	0.22095773	0.016951137	0.52787083	0.33726313	4.8105406	0.64346301	52.044444	2.297707	2182.3953
1	train	9	16.118387	0.78339191	0.078201025	0.82733428	0.96429362	1.6672253	-0.72436147	-0.24874069	0.83636941	0.045427096	1.189346	0.32171592	16.104112	0.88899529	0.0051785089	0.66619492	1.1511493	1.4498508	-0.76703621	-0.13004131	0.42373884	0.25717594	1.067593	0.37461172	0.013746385	0.017334072	0.64161651	0.79384143	3.385942	-0.016147085	42.285714	2.5293054	2163.2323
1	train	5	16.700402	0.39534649	-0.25042812	0.67413457	0.99040831	1.5729978	-0.38427055	-1.0231028	0.74988687	0.26820609	0.68582153	1.2509526	16.770883	0.58502296	0.072271077	0.48677808	0.48553833	1.3142142	-0.43170408	-0.7738403	0.67827053	0.15475389	0.89023189	0.87666957	0.31389491	0.0072729031	0.57369498	0.65927024	3.4981954	0.15352693	80.125	2.3642572	2820.8751
1	train	9	16.068289	0.61134512	-0.21170402	-0.063915918	0.60976221	0.44428843	-0.65133478	-1.002835	-0.49005303	0.0032036398	0.58004307	-0.10184254	15.943736	0.7485464	-0.14836434	-0.074028183	1.1663828	0.89118664	-0.3632332	-0.66599559	0.071395349	0.58611132	0.85840724	0.0015575143	0.4716223	0.0090058999	0.42305634	1.0784424	2.8948542	0.050801485	75.647059	2.6003249	2741.198
1	train	9	16.170782	0.86755515	0.41849391	1.1475004	0.83134326	2.0382721	-0.43127822	0.25863111	-0.19561824	-0.054436717	0.89795649	-0.20608738	17.183864	0.95569993	0.027294362	0.89645914	1.031695	1.4030196	-0.48797389	0.026979728	0.38661873	-0.35326986	1.3145879	0.29352238	0.10167931	0.035759908	0.78174768	0.39743492	5.3817844	-0.83399105	32	2.0635874	2105.5636
1	train	10	16.317429	0.33776406	0.84198993	1.196064	-0.36343113	1.1662509	-1.481657	1.4703534	-0.32485619	-0.61413604	-0.43768732	0.51768495	18.797971	0.65968906	0.11964601	0.96843379	0.95962273	1.067345	-0.53573994	-0.3712006	0.36532599	0.12819699	1.1576527	0.11710392	0.42340864	0.094247227	0.19674973	0.041736228	5.5710758	-0.015771184	68.739583	2.2410018	2900.9135
1	train	4	15.782397	0.75995619	0.287082	1.0318488	1.1866791	0.92372304	-0.42984753	-0.25318429	-0.18535488	0.67938935	0.92789431	0.2175352	16.377438	0.99137255	0.055161213	0.73286301	1.1788753	1.2928771	-0.61034933	-0.49767288	0.80550836	0.16175133	0.88299281	0.1040973	0.34700171	0.022418591	0.7399979	0.15605118	3.6803934	0.23336733	38.92	2.4673724	2145.1537
1	train	8	16.754901	1.1151441	0.17744699	0.75045689	1.3537309	1.0072226	-0.46776674	0.16996806	0.022892529	0.51877597	1.0548171	0.20153627	16.324583	1.235072	0.021548805	0.74979264	1.3300081	0.80709428	-0.57656638	0.09869201	-0.066232407	0.45691456	1.1451586	0.60371663	0.048228537	0.015805685	0.74832548	0.34200589	5.4235663	-0.58563631	20.518519	2.1345135	1653.1987
1	train	6	16.870179	1.0501061	0.38350571	0.94525344	1.5007483	0.73796034	-0.34913474	-0.35122775	0.071977096	0.6222821	1.5619095	0.27034327	17.195448	0.86981623	0.088485937	0.79936254	1.3499405	0.58729094	-0.542366	-0.22921641	0.13114763	0.5575995	1.0444669	-0.0069976668	0.4463508	0.0084274956	0.64462633	1.1915376	3.7739545	0.52346347	42.054054	2.5388439	2317.6176
1	train	9	16.457378	0.59402835	-0.48044433	0.66631724	0.76418237	1.2341858	-0.62595743	-0.19093243	0.39335953	0.044094373	1.2084088	-0.31150922	16.350356	1.0161271	0.0064760182	0.91876827	1.2948452	1.3903789	-0.59005907	0.12316976	0.5105421	0.06632924	1.3724909	0.28282604	0	0.018715551	0.33749702	0.089095875	3.8781827	-0.31679833	32.679487	2.4673574	1881.0396
1	train	10	16.654867	0.78255232	-0.11104506	0.49018454	1.0799367	0.27361422	-0.54832727	-0.43602202	0.12985691	0.72829705	0.86624514	-0.16697795	16.790537	0.93517548	-0.11632547	0.61835835	1.3912842	0.72799628	-0.59178774	-0.23014681	0.36990052	0.89547389	0.913959	0.034989383	0	0.014059961	0.57694375	0.49810607	3.3866772	0.0092495363	49.864865	2.5115631	2391.3273
1	train	10	16.525971	0.64763827	0.4829157	0.31849619	0.60715743	0.79397976	-0.87398809	0.40009973	-0.26745012	-0.22074339	1.2181241	-0.22333793	17.63537	0.64703992	-0.036714714	0.60053358	1.1301614	1.2197117	-0.47270476	0.32189503	0.015238809	-0.66126939	1.7789166	0.36521582	0.49067429	0.03259271	0.48777931	0.054099251	6.3916779	-0.036518883	69.941176	1.9825671	2642.9319
1	train	10	16.673612	0.3766103	0.57926475	0.8560893	-0.37118768	1.5729689	-0.48614952	1.8862906	-0.053045012	-0.827739	-0.62310167	0.5278702	18.289033	0.86048683	0.18580528	1.0015185	0.81351547	0.99861973	-0.51801862	0.062500891	0.21772853	0.28325476	0.90352948	0.325029	0.36535391	0.12660728	0.46616022	0.076201376	4.9811064	-0.0081902537	51.22449	2.3350835	2847.038
1	train	6	17.807659	0.9977891	0.40128774	0.97981041	0.52968802	0.98697075	-0.39525481	0.47125517	-0.21799705	0.53588459	0.67858169	0.0023424327	18.411175	0.76847656	0.64666821	1.0574967	0.47440549	1.1660098	-0.73431133	0.93088094	-0.0025215566	-0.16314565	0.65036668	0.29838705	0.47346973	0.10816141	0.22549708	0.18518979	4.5841995	0.21800396	54.116279	2.4289958	2646.6538
1	train	9	16.480388	0.82259919	-0.10105897	0.7722219	0.79584446	0.87958513	-0.65389536	-0.57382751	0.026966896	0.5898492	1.4003221	0.19731643	16.856765	1.0147251	-0.036779332	0.77026575	1.0120288	0.60504907	-0.42684644	-0.52292394	-0.034280386	0.46424448	1.4042641	0.2537101	0.036855264	0.017032038	0.59412433	0.22799655	5.5065776	-0.31263158	46.075	2.1509825	2055.3545
1	train	9	16.768547	0.75484158	0.32800551	1.1242273	1.3037152	0.89531307	-0.29690407	-0.69539226	0.35639169	0.43594096	0.91533733	-0.12390656	16.770002	0.81628945	0.1366297	0.9517325	1.3704515	0.7094333	-0.21115313	-0.41173816	0.32180151	0.47851625	0.9443138	-0.079325028	0	0.011230655	0.84606748	0.35646905	4.3611607	0.20122576	43.775862	2.3269423	2383.6015
1	train	4	17.000664	0.84436912	0.50763153	1.1602421	0.81190487	1.2207134	-0.18819144	0.012165863	0.4683007	0.19531544	1.4745889	0.0063736856	17.200831	0.82778604	0.015873597	0.9758659	1.2343938	1.4961055	-0.67570028	-0.026736305	0.66947084	0.041437649	1.442877	0.14721093	0.11282749	0.021158346	0.28245224	0.69907388	2.8338214	-0.18815074	34.094118	2.5310414	2284.3983
1	train	6	17.60942	0.89814262	0.63171417	1.1876526	1.1643844	1.461109	0.020203213	0.18623478	0.55297562	-0.4595746	1.3070015	0.063451398	17.126402	0.71404806	0.19141737	1.0226804	0.98089609	1.400774	-0.36587765	-0.15386355	0.62661587	-0.15733716	1.5312923	0.083514967	0.28141461	0.01195048	0.66071309	1.0349915	4.2172919	0.043183071	37.704545	2.3200488	2345.125
1	train	2	15.862551	0.47611963	-0.021491543	1.0271171	1.0799152	1.1237953	-0.55234388	0.30118106	0.28601701	0.66257498	1.586617	0.49964214	16.355016	0.70345188	-0.054168712	0.83483172	1.4303234	0.80698241	-0.49324528	-0.065964287	0.20745582	0.41961128	1.0779345	0.29535584	0	0.024459995	0.42674665	0.46644392	3.7187216	-0.31122927	46.882353	2.2993788	2477.7711
1	train	10	16.057767	0.91870445	0.35839678	0.87056437	1.0705635	1.2138368	-0.3606024	-0.073315885	0.28824175	-0.21853551	1.2898752	0.24989381	16.23209	0.96982838	0.13893926	0.8830002	1.2241052	1.2965286	-0.55392826	0.051002071	0.55479716	-0.059868984	1.4420061	0.39408668	0.018108819	0.017031813	0.59398972	0.6983548	3.6587116	-0.39566318	23.363636	2.4771529	2019.8611
1	train	9	16.203012	0.89437345	-0.020504038	0.77318286	1.1209869	1.2213829	-0.56835853	0.16860647	0.23881514	0.27116321	1.255211	0.3464261	15.937179	0.96290728	0.10248381	0.87772353	1.3224502	1.1873399	-0.51949284	0.17897057	0.24825344	0.17205677	1.451674	0.4124192	0.026611689	0.012983072	0.5581943	0.94509738	2.9880858	-0.029276332	21.453333	2.4311253	2074.3911
1	train	8	16.346645	1.0196389	0.076879445	0.91588124	1.2320534	1.4379274	-0.38286186	0.097015698	0.26224855	-0.23128634	1.2548755	0.24086519	16.525087	0.9400862	0.11975874	0.91910328	1.1549242	1.1160735	-0.73917668	0.035730016	0.53564188	-0.011955571	1.5684264	0.0099702542	0	0.012753546	0.78935041	0.90065358	3.9595407	-0.55732796	32.396825	2.534434	2000.3642
1	train	4	17.860527	0.95294062	0.089379156	1.153064	0.84907968	1.4393001	-0.28119595	-0.18044829	0.89556174	-0.1708998	1.0512963	-0.011836093	17.298765	0.96868753	0.0003499269	1.0536139	1.0597454	1.2127993	-0.40485231	-0.3541365	0.476966	0.41781708	1.1442474	0.17591968	0.13987799	0.021819056	0.44383694	0.90023566	3.5605167	-0.41083034	32.141176	2.4506247	2068.9987
1	train	10	16.408683	0.72730277	0.082988371	0.81717967	0.83385895	1.4231981	-0.015538693	-0.47662861	0.011057321	-0.020583136	1.2632501	0.39629232	16.632715	0.87327795	0.089699719	0.83075086	0.9014044	1.0996699	-0.19859622	-0.30192046	0.16496513	0.020544163	1.1976226	0.43215262	0.13723684	0.014061942	0.55031681	1	3.8237511	-0.068944874	39.977273	2.296516	2331.4649
1	train	9	16.613166	0.31955736	0.12762275	0.69951454	0.48262923	1.011241	-0.40433298	-0.74937019	-0.14662965	0.34267863	0.91341205	1.1328108	16.775587	0.6731319	0.15160941	0.91496844	0.74612745	0.8436613	-0.33577558	-0.41535816	0.036446948	0.080708204	0.7933134	0.77214542	0	0.008780215	0.47558452	0.73229126	3.0533716	0.16026814	60.463415	2.5189824	2664.7911
1	train	8	17.548485	0.97639485	0.83590695	0.97414272	0.57678027	1.2746872	-0.043209322	0.068452815	0.10441041	-0.043132713	1.1493457	0.29259076	17.38444	0.65313291	0.0088686531	0.83091223	0.6812195	1.3743071	-0.016270415	-0.34981348	0.46335086	0.13669707	1.3761554	0.40848678	0.1112219	0.020882269	0.36615203	0.74675756	4.2172753	0.024590216	49.913043	2.2212018	2509.122
1	train	10	16.725853	0.3055948	0.2713842	0.64694397	0.94402599	0.53121787	-0.49100952	-0.67644565	-0.15999811	-0.2265822	0.73488486	0.69907282	16.968556	0.33922545	0.12203885	0.28606184	0.63562598	0.27172514	-0.46071146	-0.1744882	-0.16894963	-0.15968385	1.1711477	0.75935854	0.14651467	0.0065329498	0.69235654	1	3.2732652	0.074212396	115.68889	2.3528008	3453.9728
1	train	8	17.414018	0.38422519	0.27394213	1.0807506	1.0049078	1.2045023	-0.11324846	-0.47497818	0.93907113	-0.010836016	1.4022139	-0.13930244	17.685036	0.88919349	-0.031976876	0.8066484	1.2025864	0.99492793	-0.44758089	-0.11365416	0.30405987	0.14375088	1.393806	0.12117221	0.26012643	0.028669935	0.6254151	1.1057259	3.7964618	0.002036988	46.018519	2.3114291	2446.7904
1	train	10	16.585519	0.46463402	-0.30728783	0.59854941	1.0233338	1.0920857	-0.44804679	0.19224781	-0.18925921	-0.055071571	1.1471764	-0.037227113	16.584977	1.1046114	-0.027661212	0.7741445	1.249121	1.0473284	-0.59046103	0.27101225	-0.015842932	0.0076934691	1.5320673	0.10187013	0.011095432	0.021462272	0.60541404	0.34770209	5.3095524	-0.69151203	36.183908	2.2722077	1981.0325
1	train	8	17.317331	0.4930025	0.46349623	1.1991367	1.1536726	1.7342927	-0.352307	-0.12090789	0.63740676	0.3693963	1.683107	0.1571615	17.607151	0.86753443	0.16990655	0.96002637	1.2729638	1.1231143	-0.28139341	0.15223183	0.15330882	-0.041648654	1.2292328	0.054644391	0.15923641	0.024576104	0.7707192	0.74139136	3.5951135	-0.40233042	36.893617	2.3896876	2375.0259
1	train	10	16.517655	0.14571843	-0.54384045	0.39062206	0.33792857	0.61366871	-0.60564451	-0.25390829	-0.06516998	0.33064908	0.88934012	0.26674119	17.084675	0.67872072	-0.0039093465	0.82703139	1.1710077	0.76466366	-0.3873227	-0.40839605	0.026391528	0.46460911	0.90276471	0.22746876	0.13859968	0.01633703	0.26697874	0.22297784	4.4733662	0.30162029	61.837209	2.1267423	2586.2843
1	train	10	17.415922	0.0093049858	0.34891637	0.56064443	-0.64057581	0.46347438	-0.96016893	1.4319748	0.033542049	-0.28831103	-0.050136105	0.083900504	18.797703	0.66405531	0.093670285	1.0344954	0.7637272	1.063667	-0.38409034	-0.22260137	0.31861703	0.40999866	0.78569921	0.20828764	0.59163847	0.037627443	0.48492327	0.053001282	5.0672829	0.052289209	67.878049	2.4357534	2910.0304
1	train	9	16.239686	0.92079221	-0.41430224	0.87803773	1.0995334	0.65553859	-0.55847402	-0.27919876	0.13698186	0.37279127	0.89299203	-0.029797074	15.824527	0.92206683	-0.37584048	0.98557421	0.86048364	0.66891619	-0.6235826	-0.062478497	0.28919251	0.52524262	0.94789368	-0.1392455	0	0.014649373	0.6232901	1.7217757	3.7224719	0.017143387	43.777778	2.44404	2159.0709
1	train	7	17.215317	0.6576691	0.39002979	1.1986778	1.1180993	0.59472681	-0.21517811	-0.37717988	0.67081821	0.71346055	0.81991317	0.34136144	16.895647	0.69237192	0.016464671	0.85940004	1.0680024	0.72808351	-0.3570286	-0.2995395	0.56183779	0.58482935	0.88241283	0.34060814	0.26370458	0.013472354	0.73663986	0.56123206	3.5293426	0.13229731	57.906977	2.5112053	2723.3497
1	train	7	15.195662	1.0114713	0.58168722	0.99431797	1.4377238	1.4789384	-0.24014813	0.59488092	1.1276201	0.71501932	1.2860302	-0.055644028	15.445247	0.85549234	0.55257443	1.0431488	1.2778647	1.298238	-0.035766324	0.21167726	0.93343069	0.15870393	0.77012791	0.27638257	0.34482647	0.013804986	0.48452604	1.2788195	2.3766633	0.18539553	18.28	2.9457232	2062.4615
1	train	4	15.883471	0.42336074	0.25807894	0.92801489	0.97930858	1.7881946	-0.011223077	0.14515574	0.41158098	0.50352721	0.82034588	0.53823009	15.701961	0.79054162	0.045410348	0.99928598	1.0048865	1.5340618	-0.15260237	-0.028673417	0.56338352	-0.051209498	1.1193916	0.10016733	0.002377478	0.024229818	0.77283437	1.2040898	2.8567453	-0.18210507	37.363636	2.6041772	2519.8309
1	train	7	16.226216	0.65592298	0.62741154	1.1487185	0.71811544	1.7108528	0.2036946	0.28840251	0.48928061	0.059701336	0.7141131	0.80913428	17.676963	0.57772983	0.32938959	1.1708234	0.60447104	1.4872319	-0.11582685	-0.37519546	0.31754912	-0.0086958642	0.80289373	0.63319018	0.11596425	0.021434134	0.50757234	0.85275216	3.038314	0.22733636	54.108911	2.4750215	2702.7685
1	train	7	17.220805	0.60832971	-0.3415883	0.94939958	0.97270601	1.3665748	-0.46590776	-0.30400823	0.45707946	-0.011730968	1.1310851	0.27602346	16.977088	0.7551609	-0.13853465	0.88431037	1.136615	0.98800922	-0.73739285	-0.19769493	0.45335474	0.19977142	1.0690045	0.35276632	0.098426828	0.015044845	0.31323454	0.29371264	6.4203231	-0.46176258	56.234568	1.8061166	2347.4589
1	train	7	16.675503	0.58453102	-0.47831973	1.047692	1.1069969	1.3427652	-0.3204502	-0.054505414	1.0924152	0.22221628	1.7555801	0.40671034	16.959634	0.39145448	-0.27781667	1.05733	0.96992062	1.3571851	-0.42655008	-0.26098684	0.55787797	0.017027498	1.2780564	0.22829615	0.26235788	0.018278127	0.74525646	0.26791108	4.2850158	-0.27410529	67.5	2.2163046	2691.6643
1	train	7	17.482014	0.61249355	0.57608749	1.4905787	0.89440858	1.584285	0.057114426	-0.12692895	1.0931982	0.019918971	1.1113297	0.10584541	18.310908	0.52009959	0.92773114	0.88920094	0.71547364	1.2911082	-0.14267753	-0.63007344	0.68621823	-0.38712769	0.55941068	-0.25224729	0.36775697	0.015826813	0.44514189	1.5612824	3.2703865	0.047533321	55.794521	2.3216001	2684.3054
1	train	8	17.085169	0.66183069	0.95144291	1.1130904	0.88134535	1.6709454	-0.035446749	0.033722824	0.4308108	0.40332512	1.2123274	-0.37064853	18.301894	0.86259915	0.38166217	1.0215164	0.52926201	1.406494	-0.36111069	-0.27848578	0.17096836	-0.051234825	1.1784855	-0.096836432	0.36652867	0.014103769	0.31777402	1.5722296	3.6886789	0.16628754	52.755814	2.401433	2502.7634
1	train	7	17.493297	1.0621871	0.81134744	0.93198832	1.0242553	1.2402722	0.12474709	0.023663643	0.60323419	-0.51901403	0.92503787	0.7236273	18.839991	0.75687421	0.3914101	0.5634767	1.1393452	0.91415448	-0.39298721	-0.055349444	-0.16742861	-0.46893274	0.88272694	0.078070979	0.28668374	0.029549464	0.32972078	1.3459963	4.5099893	0.074565086	44.343137	2.186024	2741.7686
1	train	10	16.60978	0.47935543	0.28506212	0.65728556	0.428061	0.58816921	0.12045887	-0.30839138	-0.33972882	0.28676657	1.1976463	0.52464774	17.120798	0.83240151	-0.056739271	0.31778879	0.20207531	0.21810378	0.44363201	-0.45287653	-0.12562405	0.65343866	0.87450819	0.82312541	0.35883071	0.014100976	0.75317194	1	3.4400187	0.098183772	67.564103	2.4351691	2597.9304
1	train	7	17.182622	0.81416409	-0.12731736	0.98798049	1.2137805	1.0370651	-0.58431069	-0.35706315	0.84210468	-0.14380574	0.94307981	0.53859137	16.578085	0.89146409	-0.10434557	1.0534332	1.1347724	1.176948	-0.53083515	-0.12573278	0.78524916	-0.073808973	1.2778093	0.37308114	0	0.016114402	0.48568741	0.81143808	3.269974	-0.19928168	35.131579	2.3219384	2182.4285
1	train	10	16.892684	0.46357197	-0.3572324	0.58705307	0.65553091	1.2569684	-0.74961088	-0.53531006	0.57164684	-0.23901257	1.2971634	0.47829313	16.640432	1.0622272	-0.081501093	1.0375334	0.88111823	1.2116588	-0.64560034	-0.52959762	0.59623994	0.043335158	1.5159364	0.29274994	0.056250943	0.024499948	0.58361364	0.51781472	6.0944131	-0.75439314	46.290323	2.2939663	2019.6104
1	train	10	16.343437	0.67447732	-0.36591218	0.79819335	0.93490199	1.0620231	-0.87111589	-0.5568497	0.64428598	-0.32731719	1.2824693	0.20088843	16.6329	0.69606593	-0.31062836	1.0438524	1.1932613	1.2884798	-0.37402635	-0.22258036	1.0323619	-0.28269878	1.0299286	0.3894604	0.05685804	0.013443054	0.7163469	0.66733415	4.8261723	0.021070691	51.15625	2.1308383	2536.9832
1	train	10	16.832913	0.49166471	-0.39641763	0.32973452	0.39693968	0.64003457	-1.1554422	-0.94739432	0.18749668	0.030966324	0.71195	0.1500082	17.302602	0.76481481	-0.16665231	0.70750584	1.2958002	1.3835002	-0.56704202	-0.68818731	0.84602074	0.15294787	0.95547377	0.082418191	0	0.013949739	0.86700598	0.67030765	5.0235981	0.6090187	63.384615	2.2783341	2448.8928
1	train	10	16.963661	0.59492253	0.62477676	0.51207791	0.51747155	1.4657281	-0.40891296	0.20347378	0.084409826	-0.85537515	0.81987125	-0.43060828	19.528469	0.81826494	0.1793637	0.51537739	0.65726716	0.87898239	-0.71294161	-0.6101766	0.040893509	-0.8819424	1.1593108	0.213394	0.26420029	0.014345663	0.45025833	0.23696105	4.0305266	0.24609195	74.858696	2.2771534	2694.5011
1	train	7	18.616528	0.96476895	0.27565398	0.94999424	0.14545518	0.87344594	-0.54158424	0.57561	-0.27650089	0.0013605395	0.21135569	-0.12989077	18.441395	0.82101645	0.064877535	0.86103334	-0.10038482	0.65184837	-0.85031864	1.0130189	-0.07102267	-0.46980392	0.12189559	0.070183331	0.32679883	0.061232877	0.29670486	1.1342209	7.7667261	-0.0024082506	67.735849	1.9042669	2972.731
1	train	10	15.819983	0.36379746	-0.43524744	0.64063358	0.50986353	1.0158842	-0.69020933	-0.75863502	0.29799698	-0.012193272	1.3200419	0.16390531	16.740098	0.91390877	0.026278248	0.99744562	1.083012	1.1935747	-0.30360642	-0.11846089	0.37072524	0.22048181	1.3208302	0.1975188	0.013598656	0.015335078	0.61228939	0.12659713	3.5133188	-0.22864117	38.938776	2.4948125	2116.4313
1	train	7	16.561971	0.57988187	-0.1196518	0.90707077	0.89325307	0.89488965	-0.48125651	-0.57367594	0.28083926	0.41643866	1.2054952	0.23045696	16.276581	0.89996609	-0.20565452	1.0258352	0.80646415	1.0674933	-0.23633415	-0.49076364	0.46434722	0.34049278	1.2778259	0.27569656	0.097018073	0.02346749	0.57957801	0.4413427	3.720399	-0.12530399	42.259259	2.2965627	2355.2771
1	train	1	16.010175	0.92770421	0.12914072	1.044404	0.69809606	1.6129798	0.1409639	-0.22654755	0.10751634	0.082887588	1.0742913	0.12298629	16.601215	0.96899227	0.10831367	0.9756249	0.68230497	1.3520664	-0.1985679	-0.33774523	0.32236395	0.2700322	1.0310214	0.32853593	0.071871841	0.017319782	0.60970101	0.65666555	3.7048733	-0.4866369	31.909091	2.4712701	2118.8176
1	train	8	17.215738	0.65123594	1.5141892	1.4304534	-0.176387	1.4803744	-0.52715476	1.9768863	0.31713501	-0.81724216	0.025943062	0.52604719	17.66168	0.74468707	0.024581109	0.95800228	0.98713654	0.91215587	-0.052032348	-0.27292389	0.24292306	0.22453472	1.1204191	0.20618183	0.090427114	0.048493708	0.4936657	0.83593985	5.9865698	-0.36852461	49.536842	1.9358151	2726.6358
1	train	5	16.132742	0.79163431	0.15643883	0.90763874	0.99620913	1.8423551	-0.20398226	-0.19118436	0.59226616	0.025706177	1.2710698	0.25482921	15.897152	0.68129188	-0.037976645	0.87503025	0.92271853	1.1900664	-0.4977548	-0.46933957	0.52873479	-0.054423773	1.1208568	0.31987772	0.022163375	0.012548827	0.57906209	1.8834108	4.2734611	-0.41117809	47.441176	2.3144616	2304.0908
1	train	7	16.608869	0.67842506	0.47328049	1.1963848	0.83329275	1.7217962	-0.14159533	-0.029716411	0.35900418	-0.010659034	1.1555651	-0.0015213432	16.439091	0.83805674	0.092028197	1.1543993	0.71249133	1.4417571	-0.53673238	-0.30027921	0.57189895	-0.13756576	1.2667818	0.30999674	0.025144622	0.016452443	0.66029158	1.8459106	4.5839406	-0.39579022	42.862069	2.2783833	2402.6388
1	train	8	15.581192	0.79736025	0.010870406	0.95869965	1.0296298	1.4303842	-0.55019945	-0.1773292	0.61550255	-0.23944075	1.5919162	0.15330854	15.780566	0.72867485	-0.12639593	1.0719295	1.0115227	1.5172395	-0.29900887	-0.27433709	0.86620981	0.018571575	1.4428684	-0.11814568	0.11248327	0.012060565	0.66928145	0.81134635	3.1706649	0.011457121	41.615385	2.4058089	2425.2433
1	train	9	17.272987	0.71471715	0.72612222	1.3717696	1.1899811	1.4086976	0.028613739	-0.11133286	0.44697578	-0.024467249	1.0355895	-0.14317724	17.108179	0.51941616	0.048898192	1.0902649	0.93183553	1.3981545	-0.18724806	-0.1612364	0.30750654	0.60530567	1.1862651	0.3337295	0.19822867	0.018660979	0.68011603	1.8577006	3.4794389	0.018456896	39.55	2.4254168	2450.2143
1	train	8	17.550718	0.87360858	0.28150022	1.1045675	1.1605725	0.70316155	-0.32286441	-0.29414609	0.39775703	0.45776325	1.0283492	0.58820101	18.067019	0.83354114	-0.075603762	0.9579928	1.2240151	0.77651481	-0.31638628	-0.026471102	-0.028339644	0.19296802	1.2123179	0.085599688	0	0.023532495	0.64762001	0.76558433	5.1138712	-0.61641819	46.608247	2.2409842	2275.4882
1	train	10	17.301561	0.04464684	-0.35043917	0.5163696	0.78082475	0.67499796	-0.84819349	-0.73394965	-0.20015641	0.48711137	0.83675815	-0.082512619	17.174518	0.63627632	-0.14316209	0.75770258	0.96164299	0.63743587	-0.67692351	-0.35683091	0.79026512	0.19526987	0.99235163	0.89143908	0.31641122	0.020744188	0.5238254	0.58572228	3.7385894	0.064682714	72.859375	2.2907652	2716.3909
1	train	10	16.808367	0.54212474	-0.17030827	0.52315291	0.39665214	0.93870467	-0.56167684	-0.75801173	0.39673094	-0.11214681	1.5186244	0.19339026	17.55672	0.55318256	-0.2594443	0.65971082	0.56055603	0.92166929	-0.24911123	-0.35926303	0.27479939	-0.2121274	1.4824351	-0.50392494	0.26264039	0.011837938	0.35968201	0.34263321	3.5907458	-0.22175219	84.514286	2.3413765	2766.8155
1	train	10	18.860112	0.82643197	0.2925037	0.85172318	-0.17284608	0.67655912	-0.83978056	1.1921577	-0.31443563	-0.0093967471	0.67615745	0.22089508	18.056986	0.56616551	-0.079005638	0.86256903	0.9024551	0.98817559	-0.07055297	-0.50699776	0.094742726	0.25706773	1.0735416	0.22846146	0.16277323	0.046480425	0.27285176	0.39976966	7.5208969	0.046521131	68.985075	2.0448165	2914.1112
1	train	10	16.931016	0.52113772	-0.30139603	0.22994468	0.72786684	1.0799206	-1.1263524	-0.92295482	0.48447876	0.18858708	1.0489253	0.61330016	17.192202	0.46101335	-0.47770528	0.21099678	0.77820898	1.2698079	-0.71081227	-0.9450782	0.56991154	0.061146613	1.0033815	0.81531899	0.25869447	0.011749229	0.68949915	1	3.7717886	0.00033406125	81.052632	2.2761595	2753.3794
1	train	7	17.150247	0.75279782	-0.42161497	0.22019678	0.9937097	0.99273208	-1.1205452	-0.88987802	0.20056139	-0.23192108	0.92809927	0.32617	17.169829	0.67908195	0.17105161	0.54866183	0.93058915	1.3736434	-0.67989314	-0.48757012	0.80636122	0.24291677	1.3619727	0.541246	0.14003247	0.011443952	0.6205824	0.5805087	3.8399727	0.042866282	59.183673	2.3788783	2574.5619
1	train	1	16.277524	0.70967296	0.44396701	1.009796	0.49757314	1.0826617	-0.38751711	-0.2771862	1.0423418	0.12649825	0.47703466	-0.021342324	16.791234	0.75859148	0.24591461	1.0442601	0.86219623	1.3046116	-0.20562021	-0.0934433	0.27857712	0.06046721	1.0262915	0.25218694	0.010900947	0.025037422	0.39070805	0.27450704	4.1588443	-0.42555241	37.6125	2.1627878	2394.7174
1	train	8	20.236442	0.40865437	-0.48793473	0.38016008	0.022039295	0.52402014	-0.76307478	-0.87366949	-0.63672681	-0.071713493	1.0675586	0.13948316	21.049465	0.57901342	0.047338996	0.52534781	0.59442071	0.8092349	-0.52203584	-0.53432558	-0.039590704	-0.59471339	0.80600264	0.039139583	0.32201719	0.018377256	0.36755144	0.47063963	5.1326836	-0.021709901	85.190476	2.3056363	3064.6606
1	train	9	16.260621	0.73156911	0.74116015	1.0488124	0.74971402	1.7622134	-0.15595797	0.13602335	0.710542	-0.01348841	0.90560468	-0.049372365	17.479633	0.78737468	0.46577824	1.1232821	0.82427893	1.3767617	-0.62766929	-0.59835023	0.261418	-0.44726819	0.92856309	0.019451895	0.14183622	0.01943226	0.37696965	0.5745074	4.3742597	0.053864744	56.77551	2.1105172	2590.5609
1	train	10	18.13027	0.63613748	0.7452163	1.0114356	-0.37871686	0.87460088	-1.0851991	2.0486562	-0.086799986	-1.1259428	-0.86298355	0.032052665	18.609431	0.56246114	0.13225452	0.84670049	0.363899	0.92597187	-0.39699804	-0.10269596	0.19907129	0.20304333	0.7504686	0.15468954	0.25722407	0.15955449	0.39229576	0.20955214	5.9507566	0.23149136	79.974359	2.2237647	3004.3078
1	train	6	16.470389	0.98710009	0.015190645	1.0031457	0.7031422	0.86509892	-0.37260982	-0.51420081	0.271382	0.79596712	1.107929	0.40050526	16.004015	1.0230748	-0.17027965	0.97402058	0.79169935	0.82259878	-0.35275652	-0.29108821	0.27850727	0.71245723	0.96476908	0.27245589	0	0.015178327	0.62109114	0.70736803	3.8867962	-0.11939096	34.636364	2.4783833	2044.8234
1	train	6	15.937909	0.8196631	-0.46245066	0.75320414	0.83008415	0.74091044	-0.65923274	-0.38457403	-0.21473583	-0.013682667	1.1137757	0.31932702	15.871857	0.68086852	-0.5560165	0.68322447	0.8482843	1.4291131	-0.24371489	-0.29217945	-0.085531061	0.18866314	1.493156	-0.11750153	0	0.019501206	0.54733069	0.89557645	4.4216004	-0.552623	58.133333	2.339166	2166.3829
1	train	10	16.458075	0.7409124	-0.048137068	0.68398915	1.0262302	0.77728019	-0.49396701	-1.0285232	0.31959639	0.47797054	0.98585131	0.83922927	16.827307	0.55457831	-0.014008658	0.86655174	0.85706149	0.77451029	-0.53587704	-0.18969137	0.014883364	-0.019229973	1.0835957	0.69832084	0.29866634	0.00980924	0.37947577	0.48562932	3.4042086	0.037509377	70.707317	2.4121613	2772.0332
1	train	10	16.145312	0.61122526	-0.2607938	0.74008109	1.3262236	1.8411246	-0.24929799	-0.57018635	0.39238506	-0.10079054	1.0215274	0.47029965	15.766464	0.899653	-0.14303897	0.82597935	1.2129755	1.4095376	-0.41613061	-0.037516563	0.73785677	0.18793963	1.3594908	0.61234813	0.19302165	0.01609883	0.75331849	0.69584526	4.0104547	-0.48023279	37.090909	2.3069781	2117.7057
1	train	10	16.766869	0.97253728	-0.18359375	0.56053878	1.2485405	1.2657813	-0.41154224	-0.42919781	0.66064307	0.64274678	1.3078082	0.61986843	16.737845	0.82347628	-0.44088999	0.36772971	1.1223671	1.0718191	-0.79852311	-1.0029116	0.64981665	0.24288222	0.69814155	0.38201487	0	0.0085867296	0.93492445	1	4.8873379	0.68835651	49.96875	2.3668275	2134.2682
1	train	9	16.274633	0.39230117	0.50163804	0.67165093	0.36354604	1.3254516	-0.42232788	-0.30239656	0.60638009	-0.20945066	1.2284085	0.39431348	16.863461	0.51676307	0.28532701	1.10159	0.60778077	1.3960506	-0.35367641	-0.28809522	0.41377588	-0.26492134	1.2778491	0.083867782	0.13736518	0.019475132	0.49665653	0.86722983	4.1101666	-0.39085819	77.442308	2.2999473	2735.2461
1	train	3	17.30896	0.72853993	-0.59938925	0.13947471	0.85994069	0.36394646	-1.3858307	-1.2645281	0.20286472	-0.00360652	0.9464986	0.20660679	16.2282	0.74327208	0.12575682	0.68286959	1.0621186	1.0308567	-0.22477789	-0.30907031	0.38260231	0.56753871	0.97820234	0.17768129	0.29615102	0.01208047	0.73571821	1.3116368	2.9760862	-0.064823946	46.703704	2.407564	2421.1109
1	train	6	17.46525	0.67710162	0.87798207	0.77751899	0.6247128	0.71645316	0.11548491	0.1141584	0.3697437	-0.4543782	0.56434494	-0.40879974	17.385346	0.19293222	0.48722824	0.36832316	0.55554988	0.8463557	-0.42535559	-0.17652422	0.23864587	-0.35383102	0.97328011	0.18073514	0.5218144	0.02250238	0.32331926	2.3977415	7.1566912	0.24044314	96.520833	1.7596078	3155.07
1	train	8	16.924036	0.3739429	0.24352308	0.9444003	0.74617509	1.6670144	-0.17154288	-0.47820871	0.62871148	0.054157058	1.7144175	0.17914168	17.622746	0.67965718	0.12207611	0.86913102	1.0143482	1.1456148	-0.29453673	-0.1328265	0.48099513	-0.10965881	1.4526848	0.21108418	0.098907629	0.021629051	0.5910214	0.36247146	3.5180581	-0.1390078	57.166667	2.3761656	2652.1278
1	train	9	16.637916	0.60826927	-0.020488269	0.69326516	1.0134568	0.70563039	-0.22591831	-0.17154148	-0.18798584	0.42455717	1.0240958	0.25538175	17.312628	0.88495487	0.00065852737	0.79329811	1.1210153	0.59315261	0.038327167	-0.60471617	-0.032974359	0.50982215	1.0172541	0.39470937	0.23886301	0.01826672	0.6027897	0.32620874	3.8147985	0.16770503	52.772727	2.3661207	2337.614
1	train	10	16.609234	0.15987882	0.16893464	-0.14304366	0.060629092	0.52643838	-0.95470838	-0.009815589	-0.52238079	0.25831685	0.78810377	-1.0442156	17.273251	0.35598478	0.50344953	0.062141524	0.18226718	1.239548	-0.90699443	0.29059473	-0.85490439	-0.24685513	0.44677099	-0.91291878	0	0.024693883	0.29878597	0.25351004	4.1240655	0.067782798	99.846939	2.1043926	3080.5872
1	train	10	18.490933	0.73030024	1.4239992	1.2705425	-0.31015594	0.91410329	-0.74215139	2.2241933	0.19994401	-0.47718547	-0.27210819	0.39670272	19.295205	0.66464635	1.0508394	1.4331482	0.23062857	1.5787661	-0.24998186	1.2267648	-0.014688876	-0.10409156	0.049493232	0.10760141	0.38669228	0.079241342	0.93438657	0.88220899	4.350783	0.3578826	54.545455	2.5322428	2848.6476
1	train	10	16.531102	0.49293285	-0.055183938	0.97692701	0.90591871	1.1920767	-0.33514897	-0.47113501	0.37131663	0.20694073	1.1809307	0.38197492	16.104785	0.9497066	-0.054273676	0.87009736	0.91923887	1.1033842	-0.50205179	-0.23993353	0.54000051	0.06414788	1.4978244	0.15214166	0	0.017752996	0.69997933	0.93667782	4.3894585	-0.27215787	37.826667	1.9486629	2402.4464
1	train	10	16.416503	0.26544681	0.086925093	0.46285395	0.48534442	0.45878226	-0.78922595	-1.1270137	-0.18774851	0.3584923	0.31705319	0.16349392	17.170903	0.8663155	-0.23409065	0.49807075	1.1856595	1.210306	-0.59757875	-0.48514016	0.5802434	0.48529267	1.1799393	0.53070187	0	0.016057446	0.48380769	0.14915557	5.3561852	0.49200305	57.302326	1.953475	2394.9764
1	train	10	17.427162	0.61698332	1.4358957	0.82856936	-0.16129787	0.87248564	-1.0598679	2.3241077	-0.053655875	-0.5980679	-0.28573002	0.70511156	17.597511	0.77458541	0.18948564	1.0382059	0.74298924	1.0029503	-0.10584397	-0.18110741	0.30461166	0.37689402	0.90842028	0.15851201	0.48633229	0.1074822	0.35676518	0.37059651	5.8735186	0.25417648	54.870968	2.0717457	2946.768
1	train	10	15.741241	0.76926441	-0.44644735	0.49615081	0.99769304	1.11748	-0.83737807	-1.27316	0.87201088	0.25741082	1.0986417	0.13997372	15.76765	0.85079633	-0.18072443	0.55578179	1.2123356	1.254169	-0.63179874	-0.77001568	0.99278344	0.2849104	1.1642479	0.57596684	0.35177563	0.0053439708	0.5093806	0.74333385	3.0049806	0.12861709	52.909091	2.5609082	2377.2868
1	train	5	16.866797	0.53857664	0.48481733	1.4011317	0.73194229	1.5036146	-0.39060313	-0.60719862	0.92775196	-0.079571718	0.85279339	-0.12681748	17.588228	0.6725266	0.50914539	0.8760357	0.42426586	1.0997188	-0.844982	-0.0043503769	0.4993953	-0.45974253	0.65312906	-0.46576977	0.18607412	0.021484425	0.29461287	0.43497154	5.239092	0.14892144	74.175	2.04056	2756.1366
1	train	10	17.196408	0.79741771	-0.11636403	0.9380002	0.96221125	0.71046475	-0.19399976	0.13553178	0.065569827	0.0097561747	0.90297001	-0.030640545	17.204831	0.94212552	-0.11064106	0.89893571	1.0703451	0.64724956	-0.4298083	0.053703979	0.15986314	0.46288339	1.0759243	-0.080252966	0.049585107	0.016383958	0.64248354	0.61251503	6.2199502	-1.080419	46.828571	2.0292932	2253.1239
1	train	1	15.816311	0.056929326	0.35600229	1.0816709	0.047062561	1.3173313	0.087683623	0.013626046	1.0666842	-0.25582798	0.69240576	-0.57181061	16.309638	0.18885006	0.42823221	0.89291177	0.31468472	1.4842078	-0.2432858	-0.40817888	0.77670438	-0.32918501	0.72742629	-0.32068958	0.12302564	0.014644756	0.80395677	0.40548228	3.7819495	0.17158258	76.852941	2.3745656	2995.1939
1	train	5	18.210575	0.77119536	0.13626986	1.2734344	1.0749658	1.5472792	-0.27821948	0.052595766	0.93044221	0.1004741	1.5858903	-0.19735465	18.878232	0.94082152	0.39992666	1.0058615	0.74483553	1.1908189	-0.61185738	0.079798887	0.48936204	-0.34718475	1.2111882	-0.42530905	0.20757427	0.01609621	0.46637909	1.7129454	4.8377769	0.0093825743	54.2	2.0918921	2396.8058
1	train	9	16.991334	0.58783471	0.15698794	1.1361912	0.86838205	1.3902826	-0.20962134	-0.13513516	0.77692977	-0.022266897	1.6354612	0.34976242	18.52852	0.76857242	0.23746386	1.1451213	0.71767955	1.2148536	-0.15520058	0.085453733	0.71496906	-0.28643739	1.1143202	-0.61346267	0.16463494	0.017638641	0.57081741	0.25169405	3.6813512	0.015921102	48.333333	2.254694	2437.9444
1	train	9	16.380645	-0.11800189	-0.0060967059	0.63055118	0.6803135	0.85538284	-0.76115052	-0.32786261	0.17436474	0.60641646	0.71375748	0.20083137	16.945794	0.34160651	-0.051206618	0.52384943	0.82587731	0.3987718	-1.0283646	-0.3823591	0.031863616	0.48660145	0.86001873	0.40458347	0.08863632	0.0086636995	0.57556806	0.78535495	3.2267918	0.076732126	106.10638	2.470199	3253.1887
1	train	8	17.245877	0.71593092	0.4289368	1.4920999	1.1362793	1.4633101	-0.24026492	0.11857869	0.51067401	-0.22012032	0.94854671	-0.5276303	18.091333	0.66710553	0.42150355	0.96704045	0.84526208	1.1201312	-0.61116865	-0.29713841	0.39577852	-0.63116451	0.8405028	-0.67385656	0.34423345	0.017032014	0.36288444	1.7210675	4.7282046	-0.045098787	64.914286	2.1530218	2674.6417
1	train	8	13.964957	1.5506505	1.5401644	1.0284174	0.11046409	0.23016246	-0.84833377	2.1092033	-0.27168489	-0.81341521	-0.47595536	0.61605907	18.461571	0.75849878	0.67363987	0.71456576	0.19813412	0.67989471	-0.48137253	0.29317063	-0.18052849	-0.25717711	0.31738414	-0.25776677	0.66079175	0.054348711	0.64532017	0.03953756	5.7190703	0.099071484	54.053571	2.1186151	2878.9109
1	train	9	16.296369	0.44761392	-0.48106086	0.55561091	0.77995178	1.0347331	-0.34781733	-0.64190036	0.44248363	0.52243148	1.1033435	0.10901421	17.021339	0.72274859	0.040754321	0.97058808	1.018936	0.98660957	-0.41048175	-0.26163328	0.35003466	0.24948011	0.9348438	0.25281503	0	0.017044362	0.52364222	0.31689063	3.6989577	-0.42090206	54.086957	2.3541567	2606.5598
1	train	5	16.639237	0.92715807	0.10921846	1.078129	0.91461864	0.87883889	-0.17417068	-0.69236988	0.42445138	0.40117578	1.0417098	0.83338959	16.602802	0.75621157	0.10776713	0.74640367	0.71577936	0.62693872	-0.34514926	-0.89397841	0.47216727	0.40264473	0.83672214	0.7701601	0.076990764	0.017738488	0.54406505	1.2994297	3.4219739	0.25888042	55.833333	2.3326781	2544.324
1	train	10	16.494993	-0.053467982	0.24066473	0.41170427	0.52882463	0.88631635	0.21585867	0.48318827	0.030944129	-0.1195102	0.34974824	-0.92706712	17.75928	0.2186719	0.42797954	0.47893859	0.51942892	0.78036078	-0.10354359	-0.26034815	-0.48176026	-0.35114575	0.58549597	-0.27589559	0.58210633	0.024071167	0.31782276	0.30070329	4.2567982	0.155377	89.794118	2.1461227	2941.4561
1	train	4	16.300835	-0.025262214	-0.9663975	0.17229427	0.27702412	0.36927189	-0.059681843	-0.71976423	-0.40430415	0.032022706	0.1625669	0.25120678	16.893743	0.53435045	-0.045155457	0.72154635	0.81864898	0.65793588	-0.20792816	-0.72863058	0.03793864	0.31991583	0.74422466	0.464937	0.23787353	0.031345014	0.24322182	0.037628994	6.4069886	0.34601344	75.829268	2.0135339	2605.2436
1	train	10	16.613859	0.53812076	0.60611604	0.7180811	1.2019829	1.2491356	0.18739559	-0.038183388	0.17145901	0.10866604	0.80854407	-0.2410031	18.107615	0.69748956	0.22686209	0.70729926	0.93960616	0.88885388	-0.48205297	-0.099350374	0.13787993	-0.38332055	1.1742517	-0.036074372	0.54475861	0.02651559	0.59205844	0.30472956	5.224118	0.18631792	61.442623	2.025991	2702.2156
1	train	8	18.556344	0.51510338	0.25612473	0.60132358	0.48154066	0.76873744	-0.98235673	-0.11703509	-0.72134173	-0.41832555	0.69776341	-0.11372759	19.846424	0.59031033	0.34217425	0.43130489	0.32059065	0.88154932	-0.39017488	-0.51586548	-0.083388535	-0.40654052	0.66483738	-0.47941292	0.38742595	0.020349304	0.274003	0.67497431	3.7720263	0.010461354	75.311475	2.4126398	2975.9776
1	train	9	15.109779	-0.66649424	0.52510677	0.42542653	-0.56386308	0.45671527	-1.4105835	1.7259431	-0.12624868	-0.021675113	0.32154948	0.87550205	17.77653	0.66259324	1.203098	0.52421596	-0.49285834	0.37989758	-1.3641771	1.9108212	-0.27954843	-0.79760572	-0.20133323	0.38273029	0.3573302	0.11417593	0.48235816	0.034970088	8.730974	0.27025792	85.523364	1.8103767	2913.738
1	train	5	16.169034	0.78061415	0.51335412	1.1341786	0.58919702	1.7563984	-0.33349598	-0.33841159	0.7302515	-0.22081489	0.54953039	-0.05662596	16.008093	-0.040456851	-0.35930901	1.1100926	0.18496781	1.4328099	-0.51491461	-0.58271434	0.85310336	-0.42297693	1.1311634	0.31019024	0.065892972	0.0292086	0.34772665	1.2036561	4.3487774	-0.46179355	108.51351	2.1965216	2949.1213
1	train	3	17.599912	0.74037341	0.30842716	1.3173063	0.49772885	1.2063194	-0.31667378	0.50183113	0.36098824	-0.31514895	0.57793607	-0.5387824	18.336387	0.4199677	0.72578079	1.2029842	0.48486647	1.1343066	-0.23313683	0.78605348	0.096985633	-0.12969576	0.52938385	-0.49042814	0.34269281	0.032669495	0.39823655	0.69898207	4.4550365	0.10741911	72.081633	2.0267249	3076.8272
1	train	9	16.20438	0.79146849	-0.18212235	0.69734232	0.65487235	0.5640151	-0.2694152	-0.62632366	0.34350169	0.5259464	1.2420348	0.44073904	16.058171	0.9750793	-0.095185843	0.78442338	0.70578846	0.76644189	0.12057944	-0.40896769	0.24267348	0.26380186	1.5599181	0.4997662	0.022998873	0.0094310821	0.77518709	0.55329402	3.6104741	-0.31179379	41.64	2.4480401	2289.9708
1	train	4	16.381215	0.78799721	-0.17373362	0.80017474	0.85573826	1.4793769	-0.023107387	-0.2296426	0.12847569	0.29997486	1.0267577	-0.059416142	16.018678	0.99483182	-0.36497582	0.82106843	0.7403036	1.0489764	-0.15682283	-0.31111703	0.064588275	0.40604949	1.1859588	0.18396634	0	0.018897347	0.65901283	1.1795214	4.3776243	-0.69949068	49.722222	2.2957866	2198.0547
1	train	4	17.705571	0.22129605	-0.68512154	0.2934608	0.10025683	0.32534621	-0.72903528	-1.1886705	0.2421151	0.40549012	0.26144664	-0.034516746	17.741392	0.45545839	-0.15123242	0.71317148	0.78867182	0.53406594	-0.63765441	-0.89113916	-0.20095188	0.69108576	0.39355793	0.016057459	0.33388002	0.017878155	0.53383536	0.92405717	3.2370766	0.28732647	55.303571	2.7410471	2492.2933
1	train	10	16.169251	0.49492951	-0.18259169	0.80924998	0.5854842	1.2560864	-0.40605911	-0.33652725	0.52218359	0.26853648	1.0155914	0.11809798	16.877784	0.69132507	-0.20563842	0.94907919	0.92710503	1.3277901	-0.42073671	-0.42284185	0.39196759	0.36637937	1.066536	0.27322783	0.19450868	0.01830948	0.48752431	0.36720666	5.4355973	-0.53363968	53.92	1.8917694	2486.6113
1	train	9	17.012549	0.83613044	-0.083263147	0.5988132	0.8041272	1.1616227	-0.57152668	-0.48405179	1.1384811	0.1987053	0.90061867	0.5674276	16.793985	0.64241786	-0.52351187	0.38651028	0.90616336	1.2421023	-0.71584835	-1.0111172	0.67502945	0.43912769	0.81823284	0.51266041	0.076732495	0.0089910258	0.87018323	1.2243861	4.2008995	0.36554012	57.117647	2.3844226	2345.5039
1	train	10	16.61767	0.59128798	0.12441921	1.0896768	0.82738002	1.0611933	-0.24643807	-0.16012627	0.6439307	0.57402819	0.99500806	-0.20242227	17.155342	0.65945828	-0.1268502	1.022038	0.84321364	1.3006825	-0.25993749	-0.12594316	0.56962266	0.28730909	1.1591941	0.060502335	0.17270977	0.014617533	0.63782748	0.75649505	2.9709511	-0.22891038	49.08	2.536887	2629.6455
1	train	9	16.674261	0.53933633	0.3251741	1.2324309	1.0248556	1.5261148	-0.044974564	-0.25928867	1.0499631	-0.33344927	1.8019903	-0.067029334	16.879497	0.51208285	0.35396487	1.3753993	1.1082667	1.5127218	-0.12326954	-0.1668813	0.9242359	-0.037357132	1.2678098	-0.10091209	0.19293742	0.015527478	0.76628462	0.1784133	3.4880039	-0.21175699	41.716418	2.3266714	2609.9146
1	train	2	16.277957	1.258662	1.4500851	1.2593888	0.42300989	0.75932427	-0.58137502	2.1457413	-0.40008401	-0.040890881	0.01483833	0.58570337	16.696808	0.91516193	1.1967669	0.63886699	-0.21552279	0.47406136	-0.74797115	1.9058344	-0.15934864	-1.0371101	-0.29426832	0.30604143	0.39092721	0.057266211	0.29157897	1.842222	5.5694038	0.10649873	52.25	2.1874621	2955.8693
1	train	9	16.364407	0.59158992	-0.46162703	0.59401311	0.48329265	0.98319129	-0.079397818	-0.95422173	0.88362471	0.12880256	0.50157963	1.1295993	16.793473	0.65236641	-0.2389754	0.58779782	0.85031498	1.3567147	-0.26179689	-0.88305669	0.86484141	0.27796596	0.99466202	0.97291264	0.36017472	0.0058044506	0.38823255	0.3653367	3.6439359	0.18551512	74.189189	2.1613872	2655.4785
1	train	3	16.81602	0.7653895	-0.12415767	0.73764969	0.91293265	1.0481399	-0.54729374	-0.96557363	1.1624399	0.26583988	1.036461	0.72005796	17.215032	0.94870071	-0.13555671	0.29637817	0.96458256	0.63558936	-0.72089811	-1.1101797	0.5581464	0.30255645	0.59365137	0.29015544	0.13420846	0.012444314	0.30157772	0.40254242	3.8896823	0.37032679	66.125	2.0857208	2411.0373
1	train	3	16.705747	0.13351511	0.66263913	0.025365524	-0.77637639	0.086386088	-1.3170529	0.38033368	-0.71445112	-1.2111665	-0.36134038	-0.71889555	16.270714	-0.49308704	0.31963007	0.4325521	0.017723657	0.84169749	-0.58284073	0.25208145	-0.17343243	-0.2788726	0.46082508	-0.65418482	0.41719817	0.023790329	0.51270588	1.1285623	3.9156689	0.10891822	126.09211	2.1355531	3417.2298
1	train	10	17.133423	0.72092762	1.0403137	0.50294802	0.1712308	0.93735759	0.098518341	0.38006949	0.013454879	-0.7701074	0.30157169	0.30501217	18.02304	0.63313886	0.097291118	0.80167756	0.92490287	0.9110431	-0.37884171	-0.37246944	0.29822312	0.037710266	1.1164174	-0.20944921	0.36038303	0.030130002	0.21868386	0.18959453	4.8613364	-0.085366648	68.798165	2.0963458	3005.5455
1	train	8	16.250792	0.82985707	0.1804244	0.81305332	0.90657077	1.1772964	-0.41964733	-0.42755315	0.78261026	-0.18616929	1.3397169	0.0013272598	16.465148	0.63278918	0.19806235	0.99735372	0.92092214	1.3144348	-0.54230231	-0.20346145	0.7788438	-0.027042984	1.606041	0.25226407	0.12089197	0.0095765723	0.71485049	0.73892773	2.953101	0.022431492	53.65625	2.2965699	2754.5304
1	train	9	16.841095	0.6655864	-0.12518852	0.59812381	0.73545719	0.30688132	-0.59912129	-0.61780487	0.080651078	0.084319859	0.94370893	0.58113271	16.629856	0.43512831	-0.058491848	0.86982551	0.44913707	0.72949627	-0.55136581	-0.56332764	0.79811714	-0.052197993	0.93803364	0.84338343	0.054225286	0.010117907	0.30460604	0.84512813	3.290096	0.090450484	83.75	2.4722026	2941.352
1	train	5	17.722039	0.58138797	0.52566407	0.95421669	0.90479213	1.2882733	0.29931127	-0.30677612	0.87023916	0.056453689	1.0259817	0.39148947	17.288577	0.6575705	0.14607135	0.94452949	0.71447217	1.3026678	-0.17827431	-0.42396548	0.30150332	-0.11025195	1.0133012	0.39337074	0.33360239	0.023471058	0.44058865	1.1483963	3.6415557	-0.1099483	52	2.4466899	2613.8815
1	train	7	16.534317	0.69605801	0.49182467	0.69535573	0.37928279	1.4415367	0.17193557	0.13833988	0.37709533	-0.50826412	0.90866707	-0.41609449	17.483524	0.6989098	0.091706297	0.63572137	0.41490231	0.75817832	-0.58109767	0.14967922	-0.42330402	-0.6556077	0.39558902	-0.53764445	0.35847437	0.027518183	0.37866156	1.0288875	3.7829786	0.17930719	74.416667	2.3321914	2772.458
1	train	7	17.006851	0.60901007	0.53398508	1.2444862	1.0369199	1.4256346	-0.17948174	0.76567368	0.1176078	0.52456337	1.0635736	-0.33598908	17.836763	0.78269599	0.42386029	1.0948854	0.88933118	1.3288707	-0.25001501	0.17655791	-0.039529391	0.36945921	1.6327552	-0.32950216	0.273872	0.018731584	0.52755129	1.3347771	2.9473398	0.16099868	51.32	2.4285712	2569.2352
1	train	10	17.214898	0.6496579	0.84198623	1.0404156	0.44022849	1.1615092	-0.49531268	0.6148964	-0.60509826	0.23448916	0.13230521	-0.72807681	19.86392	0.44014022	0.12645116	1.0061266	0.44616089	1.1536012	-0.023424838	-0.24762825	0.068251681	0.27141724	0.54925335	-0.11432009	0.27447459	0.026532326	0.46336988	0.20927225	4.64225	0.0054216734	81	2.4583011	3075.1999
1	train	9	17.019023	0.56318201	-0.55173459	0.77955024	0.61513865	0.73653979	-0.54339109	-0.36977225	0.19280243	0.30867114	1.2860743	0.34497211	16.973384	0.78233904	-0.34357918	0.92779742	1.0145957	0.83690713	-0.53266983	-0.33628722	0.2238152	0.6656089	1.2647302	0.1736563	0.2062735	0.01463182	0.43515347	0.63571673	4.6282848	-0.55665064	56.637931	2.2460903	2390.8537
1	train	8	17.21351	0.027399754	-0.16085613	0.37263957	0.034213445	0.55091018	-0.7694394	-1.3818247	-0.40679389	0.41810517	0.74109236	0.40936519	17.5246	0.2575396	-0.43619443	0.38132216	0.20392899	0.1600359	-0.74752463	-0.77847829	-0.093383755	0.70875937	0.33451022	0.51812159	0.41687571	0.0099541714	0.1884341	0.88201255	3.3725905	0.026960491	108.61765	2.4376542	3188.2612
1	train	7	15.844611	0.54014812	0.25500561	1.2416317	0.87052944	1.5269682	0.0072792732	-0.14325083	0.72136656	0.35379612	0.94742822	0.22171395	16.270935	0.55438315	0.11565186	1.0442528	1.0216647	1.4165968	-0.26858192	-0.15410098	0.41138285	0.41561691	1.1858277	0.23363287	0	0.01371706	0.4803505	0.78833482	2.7413156	-0.015960339	45.378788	2.3942824	2702.5883
1	train	10	17.228026	0.78132187	0.79571534	0.63914434	-0.22898545	0.33850486	-0.4542708	1.9890008	0.37295854	-0.46509143	-0.16546636	-0.064386089	18.743071	0.84518582	1.1721939	0.85971089	-0.21097063	0.87611976	-1.0009952	1.5471204	-0.1375834	-0.24965035	0.17029574	0.10137079	0.42155594	0.097697554	0.44615655	0.11883796	5.4603977	0.50751863	70.175	2.1455689	3057.4806
1	train	7	16.689231	0.79129384	-0.289998	0.76662985	0.5727463	0.98828588	-0.28577484	-0.52179945	0.10897372	0.36001153	0.88065921	0.11812349	16.436817	0.76051059	0.021086958	0.73162988	0.9559502	1.29721	0.23071203	-0.50529014	0.4281375	0.91241797	0.86470127	0.054519491	0.022765396	0.014440168	0.51319084	0.77215081	3.9867462	-0.39659118	44.0625	2.2508949	2349.7464
1	train	9	16.221522	0.6432621	-0.0041304335	0.89357806	0.97111401	1.2382159	-0.24007406	-0.88025265	0.4298076	0.53432667	1.076943	0.64661888	16.364535	0.89004036	-0.14005643	0.78023161	0.77835591	0.93291488	-0.23017635	-0.70288136	0.49195783	0.53256702	1.1269545	0.30347784	0.040231284	0.018655451	0.66578798	1.2151367	3.9906517	-0.25667229	44.240506	2.2801485	2409.1975
1	train	5	16.412012	-0.26134817	0.055748009	0.27045869	0.088173947	0.61193614	-0.5692764	-1.1219835	0.11573634	0.24927551	0.39386042	0.86149455	16.746628	0.43522835	-0.18420066	0.45473165	0.65027556	0.69008012	-0.29376001	-0.82285003	0.24447441	0.17113553	0.73060673	0.76847284	0.21253765	0.021597405	0.21121097	0.45159897	3.3020742	0.003465586	100.2766	2.3386376	3177.9046
1	train	5	16.542821	0.80370283	0.51268895	0.7723128	1.0385965	1.1844252	0.17232542	-0.52974958	0.1821691	0.36648257	1.0385797	0.19920572	16.668631	0.72253292	0.29773832	0.70991824	0.87385191	1.2730152	0.10815737	-0.39274886	0.45169246	0.1165853	1.1489572	0.3252136	0.15795665	0.019607247	0.40687106	0.55643336	3.0336054	-0.13500624	38	2.4482138	2610.4377
1	train	4	16.404972	-0.38738463	-0.087042011	0.34502397	0.027784708	1.1597734	-0.48632108	-1.1620054	0.062767145	0.28700037	0.33687691	0.46051075	16.778039	0.49094337	-0.0090975812	0.61359276	0.55339492	0.77313937	-0.41742743	-0.75304087	0.34398956	0.1228495	0.85155891	0.57613106	0.14996867	0.025588442	0.15692905	0.3632869	3.74632	-0.095660066	88.117647	2.2864897	3025.2701
1	train	10	16.254221	0.24056979	0.59303567	0.01759071	-1.0865947	0.69182075	-0.84909582	2.0302418	0.12236217	-0.86616498	-0.59778096	0.094040164	17.64846	0.57170201	0.91826245	0.41520608	-0.7630805	0.39865737	-1.0704104	1.5256331	-0.11869749	-0.88670095	-0.41169419	0.3028161	0.5693915	0.1004258	0.35844132	0.34194975	4.6470414	-0.057660968	80.180851	2.1633414	2737.4144
1	train	4	16.326446	0.72485106	0.089843312	0.44966126	0.53160756	1.0826588	-0.27033923	-0.49684263	0.23497033	0.19144622	1.0728079	0.11256685	16.358812	0.89717985	-0.10675109	0.86821216	0.91956388	0.99387518	-0.28547288	-0.47230013	0.48937235	0.50227517	1.1473644	0.32700399	0	0.024191586	0.54854132	0.16323368	3.9949231	-0.046733871	42.6	2.2827304	2326.9408
1	train	9	15.999157	1.0516926	-0.34817802	0.725305	0.91108186	0.82191657	-0.64412393	-0.34659649	0.67860301	0.78568717	1.236227	0.087042186	16.306474	0.93584229	-0.25976062	1.0111251	1.0969422	0.83198646	-0.37087243	-0.33120458	0.51723833	0.4679878	1.2310713	0.3923767	0.0045212912	0.014619127	0.80025904	1.3037881	2.7909487	-0.13470986	35	2.6561748	2203.0214
1	train	10	16.250897	0.65725043	-0.55177335	-0.47319467	0.33685194	0.95603813	-0.65988068	-1.3431268	0.11330366	-0.54336452	0.89729824	0.68067354	16.41689	0.51122258	-0.19418287	0.18090238	0.9902834	1.1839889	-0.25848076	-0.58185112	0.37764694	-0.26452103	1.3853824	0.3538825	0.090034498	0.010030967	0.63873065	0.75686637	3.2583471	0.16112386	84.422222	2.4636581	2882.4275
1	train	9	17.270126	0.7683986	0.48857093	0.81671581	0.6856799	1.4554283	-0.10847202	-1.0563644	1.0514558	-0.11593317	0.93102316	0.80851617	17.24061	0.85884068	0.18654683	0.92500519	1.0683254	1.1798094	-0.18638365	-0.51988261	0.70013723	-0.017176297	1.1477735	0.37612443	0.16733775	0.022117077	0.75556777	0.78992078	4.5614819	-0.42253446	35.364865	2.0818481	2293.3733
1	train	8	18.029921	0.53618364	0.51976085	1.2809741	0.42886247	1.2459009	-0.073783669	-0.1448705	0.44407887	-0.21590187	0.64245641	-0.5582594	19.096723	0.51293379	0.015873075	1.1159626	0.6817354	1.130298	0.15126377	-0.52120385	0.41234309	0.32830591	0.74492759	-0.11811925	0.37054223	0.021470712	0.49696603	0.3898261	4.0547907	0.11508388	70.52439	2.4311091	2930.8439
1	train	10	16.36378	0.72492765	-0.20479173	0.52538874	0.8086404	0.55739878	-0.34782215	-0.58290545	0.74532251	0.77533761	1.0794559	0.41051495	16.633741	0.66044668	-0.079073361	0.52652566	0.85115405	1.0302571	-0.44265854	-0.63837907	0.76949234	0.57980708	0.93238944	0.50673234	0	0.0055270968	0.88631419	0.7178546	2.9900123	0.09461242	60.953488	2.4250064	2689.8777
1	train	9	16.048107	0.52129184	0.337467	1.0933155	0.52457741	1.092573	-0.58230056	-0.77639266	0.61942513	0.19972931	0.93580382	0.054653176	16.16876	0.55084555	0.39991131	1.0894668	0.55556201	1.1612845	-0.2492373	-0.67990335	0.69347146	0.30874674	1.1450289	0.077740484	0	0.0046785732	0.81032323	0.48351713	2.9495337	-0.45695247	64.8125	2.6572666	2843.2402
1	train	5	16.468945	0.32563315	0.62969975	1.1348965	0.91447415	1.7485536	0.092419184	-0.35767538	0.60814846	0.14083127	0.81511707	0.58754059	17.178811	0.82174645	0.31444822	0.75811784	0.71806313	1.2030547	-0.20305323	-0.45894476	0.37345738	0.098540289	0.79777773	0.099045317	0.054491526	0.015570337	0.50200238	0.76735574	3.8477336	-0.55894423	54.157303	2.2945318	2636.5402
1	train	6	19.046613	1.0839755	0.21048987	0.98892331	0.80719584	1.1946601	-0.24320749	-0.2957061	0.34564897	0.0017788923	1.1761294	0.3760605	19.768127	0.97598611	0.21295103	0.72416223	0.66212015	0.84191922	-0.56395546	0.053712246	-0.14028693	-0.85379503	0.69893713	-0.36150164	0.30461455	0.022901706	0.43475236	0.77371313	5.4161563	-0.07840994	60.122222	2.244872	2484.5881
1	train	8	16.49554	0.43459067	-0.25267547	1.1528151	0.89311514	0.56317871	-0.65933987	-0.29591085	-0.019918933	-0.025589933	1.7213013	-0.30722168	17.792351	0.62209381	-0.54824248	1.2503711	1.1803617	0.88329054	-0.4197133	0.15125981	0.53755803	-0.03169013	1.052888	-0.11959758	0.12270415	0.022978422	0.47000952	0.13887111	6.736533	-0.75748596	71.363636	1.7865156	2559.2599
1	train	3	17.384658	0.96315791	0.092670873	0.99599195	1.3893467	0.97670871	-0.44507517	-0.77214873	1.2012497	0.48935303	0.16135572	0.2617464	17.525497	0.63277798	-0.20049707	0.78403661	0.86282662	0.55532339	-0.79324968	-0.72798885	1.0375683	0.013975001	0.66240674	0.61254052	0.16693333	0.013185292	0.23030552	1.1013964	3.9497342	0.13718531	70.960784	2.1282459	2605.857
1	train	5	16.402875	0.49303332	-0.20044307	0.61216216	0.50759416	1.480335	-0.2875855	-0.59948257	0.4810107	0.33619127	1.1108943	0.54601818	16.596434	0.73255198	-0.25546924	0.81132119	0.65294316	1.3634722	-0.38952756	-0.5124154	0.85108203	0.29150103	1.1804181	0.50447477	0.015623885	0.01966514	0.57366585	0.777648	3.7735381	-0.1994177	52.225	2.3158179	2490.8666
1	train	9	17.142269	0.76401632	-0.3625017	0.50987803	0.75380917	0.9021415	-0.77183085	-1.5572575	0.32762381	0.26443218	0.97482262	0.89493883	17.414303	0.79193079	-0.16116768	0.4673477	0.87747302	0.96779571	-0.70108842	-1.2477543	0.585988	0.29415553	1.1390629	0.62271623	0.07557413	0.010881534	0.3298315	0.68847436	4.1556354	0.38948756	66.371429	2.2970323	2456.6075
1	train	8	15.528594	0.21804047	0.30122338	1.1525263	0.56780648	1.800993	0.095158091	-0.32192855	0.44982759	0.33838217	1.2122099	-0.035810142	15.394974	0.44095192	0.42491036	1.2218063	0.2280675	1.7420148	0.076834103	-0.33932361	0.59368402	0.13642385	1.3080131	0.30596644	0	0.0114123	0.81611887	0.71002208	4.6567078	-0.8852072	55.347826	2.4808085	2972.5979
1	train	2	17.172096	1.1515369	-0.039057235	0.73394118	0.92518814	1.1870924	-0.53979448	-0.53975641	1.1418503	0.32395162	1.4361803	0.60407851	17.665025	0.9780788	-0.33230823	0.45244471	1.1767256	1.0323762	-0.76528717	-0.69116927	0.7406474	0.064015791	0.46406652	-0.2599921	0.11156794	0.0072410222	0.57631195	0.65582921	3.3378763	0.11830065	55.647059	2.3877984	2194.5205
1	train	4	16.783775	0.63756363	0.50142145	1.3633915	0.39279097	1.4473766	0.024254598	0.092636047	0.89689085	-0.16334686	0.2411422	-0.12473013	17.744848	0.58625763	0.49438156	1.1160085	0.021612221	1.1247108	-0.048182593	0.21848577	1.0014368	-0.50764869	0.14042084	-0.47815204	0.35433228	0.025310554	0.47993229	0.27693393	5.1504736	-0.35763792	65.345679	2.2033927	2627.9145
1	train	4	16.142189	0.48007003	-0.087264027	1.0021461	0.55870529	1.3222776	-0.62522298	-0.59613199	0.16425142	-0.065851298	1.5250134	0.15561573	16.032015	0.58095643	0.015486959	0.84642175	0.45880832	1.2277222	-0.34509985	-0.37092807	0.61517616	0.0079028106	1.3383541	0.45725799	0.26756203	0.019387687	0.68710906	0.89551619	3.2514847	-0.080984565	73.421053	2.3731095	2801.3443
1	train	2	15.666255	1.0679097	0.99214799	0.87074482	-0.051640631	0.27502465	-1.5111912	0.82788584	-0.49796405	-1.2508001	0.0070918501	-0.99889342	18.043907	0.59675714	0.061392393	0.72898612	0.37835766	0.66677875	-0.43937277	0.080482826	0.068335984	-0.50871112	0.70036053	-0.36467185	0.75026963	0.045801143	0.18503983	0.051052929	6.2533715	0.080686916	71.790698	1.9378148	2961.5934
1	train	7	17.312407	0.83492978	0.84564176	1.1701142	0.8795155	1.1286956	-0.027837355	0.46666041	0.38966086	0.11575523	0.97897222	-0.1586335	17.20963	0.55491743	0.33207716	0.7055312	0.42808426	0.82698998	-0.079853838	0.68654672	0.27135832	0.0012340754	0.80183953	-0.098817461	0.4622451	0.040562579	0.7149926	3.0376657	5.7338715	0.0037761871	55.125	1.9626418	2655.9684
1	train	4	16.023968	0.60415699	-0.34802442	0.80465059	0.91865074	1.334219	-0.13436744	-0.6622299	-0.21246055	0.3326997	1.2236257	0.2965219	15.728886	0.89785461	0.0025180714	0.72666154	0.75579801	1.0630801	-0.3402648	-0.43054917	-0.054846434	0.59679313	1.4699146	0.48745124	0	0.018251733	0.70464822	0.81318778	2.7926738	-0.19307793	44.722222	2.5664146	2418.3114
1	train	3	15.391823	1.0384988	0.81635789	1.1192698	1.1084117	1.1727246	0.27385985	1.1945006	0.33939494	-0.15806561	0.59390492	0.097154964	16.561232	0.77028904	0.79846528	0.93566007	0.67225468	1.0843052	0.19556412	0.71766813	0.4295564	-0.013441732	0.83831624	-0.25909404	0.12713041	0.017091323	0.66562695	0.80325226	2.4398352	-0.076154801	34.875	2.7350019	2566.5986
1	train	8	16.922701	0.7933149	0.23301739	0.61664515	0.52467035	1.0086945	-0.28236815	0.28618891	0.090290902	-0.46842507	0.76333858	-0.086424453	17.717382	0.75964129	-0.12730425	0.64080431	0.40089706	0.76522802	-0.16548526	0.039299013	0.23615773	0.098347058	0.8549482	-0.21292442	0.19289681	0.022969089	0.38996789	0.21257538	7.2681362	0.18936693	64.25	1.6517295	2442.4179
1	train	8	16.130262	1.1513583	0.7714533	1.8460888	1.5034558	1.0685192	0.69256815	-0.084651199	-0.094166589	0.59606013	-0.057749871	0.12868276	16.83271	0.80206919	-0.10839998	0.68235509	1.2466918	1.2875577	-0.23411433	-0.29477777	0.45143433	0.36861718	1.0298556	0.47442824	0.41149036	0.020229354	0.91492692	1.2272269	3.1597347	0.17876986	34.795918	2.5616733	2186.7226
1	train	9	16.093847	0.64476926	-0.17704949	0.6799102	0.88857853	1.0875407	0.33777683	-0.48257236	0.3729444	0.87069444	1.4214268	0.40314359	16.159953	0.99673407	0.0013109338	0.92229931	0.97684496	0.80183266	-0.18492825	-0.37206883	0.11612941	0.77026183	1.0536918	0.27533494	0.056143407	0.019388694	0.67415337	0.86906204	3.3938696	-0.45879184	34.269231	2.5177376	2240.1554
1	train	5	15.956323	0.86635382	-0.26686588	0.90344346	0.9813137	0.76771904	-0.38558868	-0.68078762	0.37984095	0.053326131	1.2354443	0.71870918	15.854552	0.97788827	-0.2788108	0.7600931	0.76428734	0.87290051	-0.54038605	-0.4759601	0.34907034	0.28359086	1.4021542	0.29477823	0.12254034	0.013062042	0.72634264	0.85732873	2.7661995	-0.14272481	42.205128	2.4644484	2275.7325
1	train	7	16.753071	1.0865357	-0.080474117	0.43570294	1.1416092	1.5945887	-0.040050018	-0.14176596	0.57239783	-0.068466604	1.2955909	0.60429685	17.086236	0.97170687	-0.1684268	0.55724143	0.89576971	1.4569248	-0.12250764	-0.26780734	0.57803941	0.1199701	1.4228008	0.80741406	0.023093012	0.0063713107	0.77512306	1.2023521	2.9638665	0.12319512	38.487805	2.5325686	2199.9665
1	train	9	16.243927	0.65205122	0.096834972	0.92869628	0.49888257	1.5423524	-0.20741329	-0.63615798	0.27118387	0.29087901	0.91580672	0.46214568	16.539194	0.76337614	-0.31751644	0.95002536	0.27615547	1.4160543	-0.23467872	-0.63574556	0.40113638	0.22696322	1.2998509	0.35930291	0.15236892	0.013429578	0.66527607	0.84108332	3.5479386	-0.12973272	63	2.4326099	2497.2345
1	train	7	16.135253	0.77622714	-0.31788057	0.61054692	0.68284166	1.5003824	-0.52302267	-1.1254764	0.35067527	0.066004769	0.83280169	0.43287962	15.832273	0.80203055	-0.23638416	0.73595447	0.49716202	1.174342	-0.29999218	-0.56077346	0.53116851	-0.024875537	0.87245092	0.11345959	0	0.014437694	0.76332641	1.3104984	3.6052253	-0.47688508	50.266667	2.2815311	2465.8428
1	train	10	16.818872	1.1070215	-0.095880447	0.38933605	0.96333746	1.0318279	-0.54888464	-0.24771853	0.70689975	0.63177928	1.2265728	0.67024527	16.818387	0.97372981	0.057869087	0.61401362	1.0743006	1.306682	-0.33252355	-0.22168583	0.63710016	0.60706583	1.2469659	0.57307345	0	0.0082526868	0.94163104	0.96323523	2.4817613	0.26448441	23.818182	2.7870509	2246.065
1	train	8	16.030337	0.71802539	0.67675139	0.93782825	0.53210383	1.953125	0.15291648	-0.20487346	0.60283219	-0.24128719	0.89167228	0.084262208	16.686658	0.53230336	0.032344364	0.85617261	0.27997667	1.3879108	-0.16468981	-0.36353179	0.31704459	-0.33298362	0.64646671	-0.15168339	0.30067992	0.011261516	0.33757965	1.8408747	4.4559968	-0.0094174478	75.165138	2.0613989	2879.052
1	train	8	17.873689	0.74590424	1.1744386	0.88072079	0.071391534	0.83779017	-0.3019574	1.6057927	0.057989405	-0.77091403	-0.28503948	0.67056358	18.680981	0.70682391	0.3495304	1.0455974	0.69520462	1.1111909	-0.0610367	0.59697512	0.30227044	0.14278463	0.63038715	0.20614183	0.32704182	0.047796773	0.56452772	0.32912981	3.9752913	0.042405405	51.605263	2.5092102	2716.8689
1	train	7	16.754395	1.197779	0.1558343	0.4195011	0.60882842	1.2952272	-0.016434734	-0.54968194	0.66798436	0.46762517	1.2357122	0.95434417	16.916394	0.81720979	-0.17387277	0.47609906	0.46740955	1.2541501	-0.41010255	-1.0348384	1.1223497	0.14378052	1.0126419	1.1445126	0	0.011803952	0.8805493	0.92353138	3.5920474	0.46986661	50.457143	2.549425	2323.1692
1	train	10	15.807583	-0.12047305	0.84066736	0.90679447	0.58401689	1.0492304	0.12839425	1.3996522	-0.10416829	0.32303192	0.076952466	-0.072980264	17.238701	0.35847256	0.93166344	1.0220844	0.1815073	0.62979017	-0.049122016	1.2918504	0.10527834	0.0099047418	-0.069245912	-0.11537155	0.32233896	0.049108143	0.38944954	0.76330761	8.3024166	0.023770474	97.826667	1.8055772	3307.1519
1	train	1	15.765292	0.15453473	-0.33229995	0.79175219	0.21162987	1.9483548	0.027713875	-0.49194009	0.5689736	0.046397877	1.2371345	-0.074313965	16.017279	0.676597	-0.15200603	0.7676209	0.79722286	1.3081377	-0.20843656	-0.44644711	0.70458707	0.10982611	1.000311	0.12958186	0.10864739	0.017438964	0.68749717	0.96066374	4.3571363	-0.55745812	55.571429	2.0205473	2621.9169
1	train	6	16.735003	0.87193856	0.55486306	0.66458414	0.10645843	1.2766405	0.031319424	-0.34192501	0.4001868	0.27801167	0.82609951	0.20178591	16.810091	0.7397807	0.18708438	0.52055605	-0.020953224	1.1448788	0.12095582	-0.061369216	0.51611874	0.09124231	0.44553088	0.19137388	0.090963752	0.010773212	0.79144584	0.71989219	4.1392505	-0.15414619	74.065217	2.263373	2583.1016
1	train	8	16.887701	0.98347929	-0.3452118	0.4178787	0.94024358	0.87587271	-0.32956061	-0.58813841	0.66676801	0.68047374	1.5371601	0.54714801	16.799971	1.0935705	-0.33377037	0.60526395	1.4134119	1.1909199	-0.21609838	-0.50047285	0.47504103	0.61307078	1.0626204	0.54914046	0.063127805	0.010501707	0.85724836	0.79462119	2.8697281	0.043826378	35.125	2.5711531	2117.3672
1	train	7	18.080629	-0.3336379	-0.85789232	0.24504225	-0.50544254	0.10426416	0.024586313	-1.8445389	-0.27506904	-0.36081487	1.2222414	0.11024471	19.713095	0.70402981	0.33346886	0.77474606	0.22592211	0.81852684	-0.15838646	0.25347029	-0.091320627	0.083312666	0.41840714	-0.18333998	0.67727515	0.033340199	0.18471861	0.25799246	4.2428448	0.088652173	76.11828	2.4384106	2892.0667
1	train	6	17.183796	0.79567951	-0.10349171	1.0473877	1.2765099	1.0612657	-0.2845166	-0.32297789	-0.14582725	0.39099985	1.0991445	-0.22304361	17.319964	0.75705108	-0.57082302	0.62925413	1.4117832	0.73601817	0.035111574	0.14428033	-0.043807159	-0.10680406	1.0959038	-0.0634787	0.031194714	0.024360619	0.4981205	1.0517446	4.0292298	-0.082058721	58.892857	2.3891659	2349.7276
1	train	10	16.552261	0.70088902	0.59234836	0.7222423	0.340267	0.99753154	-0.18328824	1.0664983	-0.34853179	0.048200509	0.39160135	-0.23521482	19.505536	0.78498066	0.15648042	0.80831291	0.58817834	1.2088689	-0.32793264	0.20050638	-0.52678391	-0.20256908	0.72138146	0.00051521592	0.46224538	0.05427989	0.42600876	0.2467495	4.6541787	0.030347815	68.229167	2.4131748	2795.6114
1	train	1	16.6179	0.73448236	-0.28992181	0.51343016	0.29134926	1.2369558	-0.30203597	-0.35799566	0.58249084	-0.28290574	1.0102434	0.29023233	16.41701	0.81148204	-0.16565396	0.5838548	0.85465356	1.1723481	-0.40740617	-0.53871503	0.64450336	0.37338802	0.95747843	0.68922715	0.030898709	0.010272967	0.62390066	0.12966663	3.735268	0.2458244	49.7	2.4085199	2280.1006
1	train	3	16.759202	0.61400785	0.7967954	1.3779196	0.36749532	1.6328616	0.37629962	0.21068265	1.1016188	0.076552162	0.82739223	-0.44287337	17.051989	0.92561014	-0.21728999	0.90159551	0.9587138	1.0951626	-0.48019012	-0.1003863	0.39002718	0.39195653	0.91998842	0.12007891	0.06365819	0.025275361	0.27562775	0.95718901	4.3522782	-0.40415962	44.311111	2.150181	2235.9794
1	train	6	17.050974	0.52558322	0.31302243	1.2290147	1.0705961	1.2667775	0.039234003	-0.12201976	0.42254766	0.12728881	0.99411212	1.1951288	17.356249	0.73431993	0.13586475	0.54175985	0.66716644	1.0836926	-0.44240066	-0.64585159	0.63175034	0.075911632	1.0830155	0.74347928	0.416642	0.01607984	0.71093245	1.0168085	3.2537396	0.16873449	57.441176	2.5402097	2688.471
1	train	10	17.721456	0.82571157	0.41944262	1.4347374	1.1959834	1.3760465	0.086171414	-0.10070257	0.94855527	0.32463073	0.87085758	0.080876134	16.883839	0.82622637	-0.14550752	0.82370028	0.75350844	1.3010607	0.19031326	-0.37222171	0.26168632	0.41894919	0.7176752	0.51737345	0.39978635	0.018265311	0.87016619	0.68456554	4.0533846	-0.11889874	37.613636	2.4929367	2120.9307
1	train	1	15.590954	0.79977736	-0.53841178	0.49972798	0.52920998	1.3950411	0.65538388	-0.043273845	-0.35989233	-0.3774191	0.66018517	0.31500477	15.917911	0.76844207	-0.46865993	0.83047743	0.3690349	0.94780805	-0.032190168	-0.56419212	0.14214798	0.43279476	0.72501227	0.68616636	0.1033783	0.014532316	0.71007201	1.1052075	2.9369778	-0.30347652	55	2.7094441	2378.8488
1	train	10	16.760841	0.42667395	0.2997405	0.58946309	0.19372072	0.9086069	0.22025861	-0.047186896	0.57874682	-0.39105674	0.63259425	-0.20388883	17.538372	1.0203615	0.62819423	0.63543754	0.52513284	0.90236917	0.034145436	1.0018019	0.11878831	-0.26971791	-0.021620905	-0.57852757	0.5236871	0.021078514	0.46722147	0.37758056	6.615214	0.058573946	70.5	1.8124962	2644.318
1	train	9	17.393692	0.53904896	-0.15883627	0.43621723	0.48971703	0.30301294	-0.44425703	-0.96667997	-0.032836873	0.62837594	0.51860056	0.53921729	17.361883	0.716141	0.054139973	0.7906956	0.80754673	0.42346036	-0.26638109	-0.48025834	0.25832536	0.72804566	0.53970529	0.49786448	0.32618561	0.0072253947	0.5401386	0.53401279	3.6300014	0.20431314	70.235294	2.4157797	2811.0253
1	train	7	15.779702	0.71871011	-0.10386773	1.0987515	0.3500791	1.5115508	-0.38206803	-0.42721854	0.72029034	-0.0092916775	1.3447211	-0.021097675	15.381525	0.75830716	-0.22208045	1.1457652	0.66761013	1.3314099	-0.55457515	-0.30335883	0.7472296	0.27370884	1.3953652	0.30812315	0.084849596	0.012953718	0.78810914	1.39031	2.914415	0.011677925	53.444444	2.4437506	2534.9512
1	train	2	16.309823	0.52622429	0.68025404	1.2798492	0.56618185	1.9727544	0.14134194	-0.13141126	0.50268066	0.012068104	1.099015	-0.016488406	16.703286	0.56930331	-0.19616108	1.119139	1.1651097	1.5246926	0.050260988	-0.035946543	0.75565678	0.11037969	1.3517543	-0.19425482	0.043540094	0.014641099	0.2211588	0.55051112	2.9964862	-0.087919368	46.794872	2.3875864	2565.6474
1	train	10	15.603815	0.059220869	1.2952443	0.61948637	0.23534327	0.71011724	-0.18909941	1.9496756	0.028524204	-0.43986738	-0.10250322	0.5334258	16.972322	0.39800154	1.0856969	0.63082668	-0.26188723	0.40105261	-0.72291396	1.4817586	-0.42627475	-0.43745583	-0.53868435	0.56466537	0.21011514	0.047737239	0.18141251	0.97760502	4.1405323	0.072698711	84.651376	2.450973	2923.1611
1	train	4	16.041426	0.59679014	-0.70730796	1.0249925	1.2127455	0.79960501	-0.64879358	-0.13308053	0.70296477	-0.10882328	1.0944026	0.61286649	15.918867	0.79712465	-0.29140641	0.7774261	1.2808066	0.89910999	-0.21400634	-0.030954407	0.50261621	0.25237771	0.76404873	0.085542833	0	0.013191196	0.59250371	0.63467223	2.8570558	-0.16786164	46.964286	2.5270791	2313.3049
1	train	3	15.925847	1.0443333	0.89137894	0.83379006	1.2693818	1.5750431	0.61955134	1.027287	0.19117717	0.31341273	0.61380338	0.13915808	17.240742	0.52863335	0.28257578	0.59535165	0.81915481	0.92681199	-0.12211026	-0.24561347	0.11134242	-0.13044194	1.091808	0.048580492	0.4084036	0.015026326	0.58018085	1.1464807	3.3775984	0.048164875	75.76087	2.4950823	2872.1313
1	train	6	18.36939	0.50201966	1.2379633	1.2938699	0.34911408	0.81173677	-0.82719803	1.7048138	-0.062465206	-0.50017235	-0.4478109	0.71290345	18.61609	0.60573082	0.21647246	0.46807375	0.56146455	0.83083621	0.49725197	-0.51878612	0.19918973	0.62034469	0.49463032	0.56394441	0.22198213	0.072106184	0.53353742	1.1747774	4.4049543	-0.19774591	76.461538	2.3227167	3281.9025
1	train	5	16.345895	0.90921921	-0.42368708	1.0202572	0.89222115	1.075365	-0.096053915	-0.57435695	-0.31026621	1.0942705	0.6157427	0.60947873	16.538872	1.0978296	-0.27574863	0.94547905	0.91289999	0.86654465	-0.22014823	-0.62550919	0.10848053	0.95856572	0.61625081	0.64480075	0.1203118	0.022323398	0.78167919	0.57715146	3.3554741	-0.29093632	34.75	2.3117206	1962.4763
1	train	7	17.157761	0.67185018	0.18075941	1.1752422	0.92729574	1.6238366	0.19653131	-0.62971908	0.0060591298	1.2968863	0.26530797	0.30435615	16.702527	0.66677973	-0.22093741	0.77507823	0.67665393	0.80781539	0.31448	-0.36730385	0.1568578	0.67791516	0.49470441	0.77310864	0.42271475	0.03485195	0.91474673	1.3685215	3.4624978	0.073115052	57.660714	2.2911636	2597.7742
1	train	7	15.914488	0.58673955	-0.8877559	0.48053861	0.59348997	1.1130629	-0.68505787	-1.1042115	-0.5418435	0.42120864	0.73033934	0.29399744	16.277102	0.91948547	-0.31079812	0.87877201	0.95413996	1.1826536	-0.59410364	-0.48987502	0.16345777	0.56036425	1.0385806	0.32374652	0.15765994	0.014812065	0.34300969	0.24103613	3.8161023	-0.28298622	46.214286	2.3329802	2169.933
1	train	7	16.832083	-0.39856838	-0.15247431	-0.3686395	-1.3950421	0.15598471	-0.41865467	1.1701432	0.24082856	-0.17703491	-0.53550053	-0.21423295	18.637077	0.37037942	0.21113362	0.71368889	0.13533813	0.76457278	-0.09903416	-0.14383065	-0.19790155	0.29108512	0.30703947	0.1801292	0.50535765	0.02735092	0.30495817	0.1370045	4.9075716	-0.030593087	112.68519	2.0698298	3091.2308
1	train	10	18.541805	0.47495371	0.36991866	1.0345824	-0.035396529	0.78045045	-0.13800474	0.65565109	0.056177441	0.36421708	-0.5515616	-0.049862856	18.931224	0.73628874	-0.12653399	1.1118836	0.75667493	0.96026494	0.1304784	-0.38869607	0.2350506	0.5285239	0.4053879	0.24999608	0.3271644	0.039360318	0.64434649	0.61270605	4.3655025	0.067218891	59.309859	2.4596852	2636.6669
1	train	6	16.511458	0.898719	-0.49892832	0.099194737	0.5032184	0.81462329	-0.42053178	-0.91911936	0.24370423	0.76534822	0.51252434	0.95727744	15.852082	0.99756132	-0.07362968	0.81021989	1.186827	1.4534373	-0.038203363	-0.53600107	0.70762809	0.49333378	0.92814884	0.74134851	0	0.011488491	0.86833931	0.22241845	3.44788	0.42671657	29.5	2.5974574	2065.7064
1	train	7	16.260776	0.46360955	-0.39178314	0.80608842	0.55439789	1.0382186	-0.47555218	-0.18411569	0.23003454	0.24333381	0.95032097	-0.020650864	16.138146	0.67886629	-0.33834792	0.79586162	0.66887488	1.0857415	-0.58193619	-0.28558517	0.42155132	0.35123615	1.1364409	0.06105385	0.053843483	0.011723267	0.6649795	0.53328285	3.688086	-0.33726603	60.955556	2.3427122	2524.8141
1	train	10	17.157295	1.1684841	-0.17799042	0.51793321	1.1965716	0.74374835	-0.72176782	-0.64183269	0.69291872	0.6430974	0.98544402	0.26141477	17.323204	1.1129331	-0.3926982	0.66717301	1.5053688	1.2045051	-0.40583607	-0.55316123	0.34315014	0.36796135	0.49098893	-0.12685473	0.096865284	0.008420553	0.87845138	0.67128701	3.7484034	0.20105885	43.304348	2.4006177	1998.8536
1	train	10	18.05078	0.83677228	0.89756049	0.38156717	-0.95925681	0.040117882	-1.0697283	1.098907	-0.28072768	-0.13329289	-0.43669024	0.98393608	19.082856	0.68252669	0.44707262	0.8601837	0.15835909	0.88182416	-0.11975899	0.10400582	0.12405616	0.29963701	0.27541728	0.20784709	0.35302759	0.06016881	0.34410285	0.14301613	5.4526359	0.16205614	70.285714	2.247566	2815.3743
1	train	10	17.092338	0.64930542	-0.32420575	0.6821891	0.40714232	1.1513165	-0.30259626	-0.73350723	0.4793219	0.65561834	0.70925555	0.25839733	17.568574	0.78197078	-0.30503056	0.83351009	0.5487615	0.98981565	0.26161398	-0.54150499	0.094349066	0.40564647	1.0098614	0.40944387	0.087760896	0.021874513	0.63043238	0.72828154	4.9515172	-0.049292792	65.484848	2.050301	2485.7478
1	train	10	16.000088	0.8847606	-0.13388484	1.0853641	0.74719723	1.2813704	0.013440289	-0.44573187	0.10765814	0.1772933	0.89670564	0.67335365	16.119909	0.95908453	-0.064529548	1.0368238	0.71070438	1.3135444	-0.2149867	-0.44912977	0.27865772	0.20267474	0.84127785	0.32783427	0	0.017308144	0.70228628	1	2.8313651	-0.10715177	37.953125	2.4238595	2216.8254
1	train	8	16.950462	0.69738114	0.3800708	1.0334891	0.19162797	1.5293128	0.23403781	-0.27178712	0.41662541	-0.014962139	0.41210564	0.28111179	17.169709	0.87106572	0.085222786	0.82029089	0.60246375	1.2810068	0.044101704	-0.28374728	0.21419871	-0.048649091	0.71817978	0.061123429	0.033502635	0.022208663	0.22542828	0.59067603	4.5599903	-0.36360918	57.297619	2.0736014	2409.8536
1	train	6	17.503599	1.2878949	0.477027	0.99207078	0.88240958	0.87861524	-0.69561357	0.39305483	-0.053083807	-0.20542704	0.10231544	-0.049286307	18.886266	0.81952426	0.71169473	0.77498978	0.84522926	1.1538524	-0.42557191	0.45715489	-0.37439141	-0.02542786	0.54281624	0.064145575	0.60164917	0.043582237	0.40229187	0.26635586	5.5038052	-0.04438006	47.752294	2.1645159	2439.7575
1	train	5	17.109365	1.0149316	-0.13824403	0.74534364	1.2128965	1.0387067	-0.87570462	-0.87743357	0.75009737	0.26330681	0.50730922	0.10815076	16.701155	0.95965251	0.14009067	0.80911959	0.96629985	1.1332982	-0.42221165	-0.70412328	0.90424659	-0.020593194	0.95055853	0.59505698	0.21184146	0.013944525	0.43844163	0.60902734	3.3324719	0.12430769	40.854545	2.4337785	2229.526
1	train	7	16.510109	0.84761433	-0.23669835	0.98793686	0.8037369	1.4231102	-0.35306777	-0.31511362	0.77185063	0.20977154	0.96515708	0.03233849	16.415752	0.83092224	-0.31223506	1.1345336	0.93926639	1.4684584	-0.57056687	-0.43738078	0.79090761	0.61216345	1.0360061	0.17972124	0	0.0090878789	0.76061618	0.89582795	3.2923166	-0.0085980508	40.857143	2.5415453	2260.624
1	train	10	15.116609	0.71153588	1.5265462	0.81129599	-0.48921728	0.88442932	-0.35317811	1.4718266	-0.78192413	-1.3060048	-1.5896212	-0.26590848	16.118392	0.81137487	1.3970249	0.80717636	-0.37543215	0.6840202	-0.43018589	1.7153165	-0.17178043	-0.7524208	-1.0183665	0.11310426	0.69709402	0.053427005	0.68709691	0.35813026	2.5591459	-0.0071790658	37.267442	2.7403757	2722.3024
1	train	10	17.53432	0.10758709	1.0172735	1.1410447	0.77247876	1.3465658	0.17209619	0.74171567	-0.34362594	0.57194063	-0.099668402	0.23294725	18.81416	0.58366652	-0.18921031	1.0454792	0.76967365	0.99588701	-0.30092389	-0.12368348	0.18483453	0.55468438	0.71021645	0.31123322	0	0.038162314	0.70924175	0.27571503	5.2095675	0.088998134	66.434211	2.2934645	2757.1135
1	train	6	18.239492	1.082431	0.019670335	0.5971611	0.91235709	0.94893794	-0.12937971	-0.71575472	0.67439228	0.0062210515	0.93208341	0.51796167	16.946652	0.92550632	0.31385561	0.9649688	1.0580237	0.97683063	-0.20490574	-0.67091105	0.91219001	0.34416069	0.66930013	0.71358635	0.14330984	0.011060527	0.75388015	0.94577891	3.2570779	0.26777254	34.827586	2.4429703	2255.5613
1	train	8	16.476577	0.87692018	-0.31250098	1.1556219	0.80058533	0.86918786	-0.030972932	-0.59974941	0.1911937	0.8070229	0.51164667	0.33881837	16.484457	1.0338513	-0.2072078	1.0435455	1.0362636	1.0056434	0.10277452	-0.23686753	0.31748538	0.5696084	0.65069167	0.42378472	0.14046403	0.016768595	0.78184961	0.75030307	2.7353007	-0.23814471	27.615385	2.4992799	2155.3761
1	train	5	17.342938	1.1217773	0.49913527	1.1487005	0.6788739	1.0030519	-0.10667118	-0.7354474	0.43109873	0.72157927	0.09299528	0.68556994	17.512661	0.90257414	-0.28879363	0.61866727	0.94739813	1.0735026	-0.20198596	-0.93491559	0.42114107	0.50562434	0.5662107	0.77926995	0.49410005	0.01393028	0.90277641	1.1222421	3.158734	0.35706352	44.903226	2.6285611	2217.3378
1	train	10	16.888615	0.51187929	-0.30160606	0.83922638	0.58266158	1.0861561	-0.3874916	-0.45666308	0.51914624	0.83203579	0.44523771	0.12891583	16.67048	0.87380677	-0.32626162	0.98097742	0.64479533	1.0192863	-0.27828285	-0.42502241	0.052571523	0.4326462	0.71219235	0.22961767	0.11252596	0.017797646	0.60057203	1	4.5138832	-0.21900451	53.731343	1.7448455	2350.4231
1	train	10	16.595183	0.28620025	0.78302256	0.24467213	-0.48514463	-0.17401222	-1.1517079	0.92699912	-0.24728383	-1.0227659	-0.40636945	0.076721402	17.839829	0.61288374	0.47108692	-0.056772585	-0.69159867	-0.17127716	-0.83152817	0.099734118	-0.53530262	-0.65743454	-0.75282125	-0.22044922	0.53825946	0.0308695	0.57385527	0.3586239	3.0870128	0.018275214	62.882979	2.2264936	2763.9958
1	train	2	16.923931	0.61920281	0.76958602	1.384331	0.89060631	1.8717927	0.76523516	-0.33588902	0.63282177	0.14124348	0.021907331	-0.018720629	17.846484	0.66326147	0.25708221	1.1097423	0.65680539	1.3513685	0.45165489	-0.070215627	0.53082995	0.47239002	0.6240577	0.045554278	0.18345026	0.013285806	0.77731749	0.19947735	3.1153829	-0.2342031	41.867925	2.6327417	2506.3761
1	train	10	15.827886	-0.62859772	1.3108819	1.1803318	-0.15613125	0.73980694	-0.40484161	1.9153188	0.38375046	-0.16606169	-0.49824934	0.70276732	18.138774	0.71057864	1.0863851	1.4518276	-0.21173562	0.56134026	0.12187844	1.089288	0.51122982	-0.27497095	-0.54850905	0.88958232	0.10471643	0.071737482	0.44228331	0.48480683	4.1080602	-0.29205984	70.842105	2.5187099	2638.0917
1	train	10	16.396094	0.3957519	-0.49310341	1.1988886	0.550851	0.89006578	-0.30331174	-0.70544154	0.20765164	0.58242487	0.51605558	0.40359049	16.77024	0.5779509	-0.41507498	1.2037817	0.87295316	1.0757263	-0.43065891	-0.42773664	0.53554719	0.16553095	0.77981533	0.023657757	0.080768773	0.011364139	0.38369047	0.40564516	3.4674141	-0.10723524	75.578947	2.320331	2630.0428
1	train	9	16.738	0.56282349	-0.18185259	1.096567	0.53701344	1.2733713	-0.17013038	-0.37138057	0.74514935	0.34505092	1.1875442	0.43953796	16.859479	0.75005776	-0.13868673	1.2675292	0.85311561	1.0567812	-0.30264396	-0.46107059	0.40421124	0.25088433	0.88095677	0.10927369	0	0.018035906	0.7774183	0.82468364	3.2211463	-0.22287207	54.426829	2.4178083	2422.8706
1	train	6	17.259999	0.67184992	-0.10767338	1.5171793	0.59670049	1.8340781	0.1640323	-0.61418441	1.1352089	0.38599401	1.2564923	0.56008151	17.364319	0.87436407	-0.043540331	1.0774974	0.78614428	0.82976371	-0.045171162	-0.26631254	0.53917337	0.33856788	0.57266113	0.20952003	0.13076523	0.022491726	0.86629147	1.0754742	3.2001242	-0.24382612	42.441558	2.4383402	2346.2792
1	train	7	16.861043	0.054944992	-0.48275539	-0.50295211	-0.66949193	0.14419006	-1.5831558	-0.016778723	1.1123779	1.021884	-0.12682131	-0.21607778	18.453616	0.46863262	-0.13592245	0.11328289	-0.10011194	0.24789436	-1.10847	-0.69265628	-0.76786204	-0.50259728	0.41620812	0.22413536	0.32604982	0.020783166	0.27814752	0.11188589	5.0688918	0.24284303	83.611111	2.1293554	2723.0862
1	train	10	18.37274	0.73925296	0.49499212	0.21526722	0.080581744	0.81472235	-0.81963357	1.0165967	0.27925176	-0.085112593	-0.11188478	0.31873904	19.527715	0.73069706	0.42725819	0.91324916	0.45248881	0.86775079	-0.2958198	0.41330176	0.21177018	0.02762456	0.40714028	0.096643793	0.17582177	0.033868933	0.70749831	0.11988355	4.652187	0.28262177	66.481481	2.5492164	2592.2614
1	train	4	16.380786	0.60038331	-0.70532564	0.6171295	0.66090237	1.0806646	-0.6896202	-0.98504114	0.43446895	0.66044689	0.65465149	0.34417148	17.099056	0.78244444	-0.55148921	0.94024622	0.91385726	0.924477	-0.76232474	-0.38303998	0.5752156	0.39983339	0.8681243	0.10850466	0	0.019049526	0.63613504	0.16922716	4.7942601	-0.31149836	60.229508	2.0106572	2314.6064
1	train	4	16.950221	0.4324789	-0.40290273	0.025254246	0.14567852	1.4448468	-0.58724392	-1.1330661	0.74549643	0.029666116	0.63041866	1.2577064	16.990729	0.71170239	-0.18295485	0.33300203	0.42078675	1.2173318	-0.48597001	-0.92901697	0.49706628	0.091527213	1.1001623	1.0580796	0.045117309	0.0078975299	0.49167671	0.97122897	3.1704516	0.24778199	75.689655	2.5707917	2708.1474
1	train	6	16.636707	0.65715251	-0.36305405	0.1504537	0.45280977	1.3498381	-0.87863937	-1.2892844	0.99820487	0.18812105	1.1530592	0.76069653	16.571347	0.63283329	-0.47732776	0.24015178	0.72194565	1.1886045	-0.71558805	-0.72161693	0.94485898	0.23772375	0.72826088	0.54471512	0.012303926	0.0091175454	0.34306767	1.0839615	3.1708981	-0.011821191	74.521739	2.384293	2626.293
1	train	8	15.192393	1.1065633	1.4226568	1.0955614	0.087336396	0.60384541	0.063044872	1.1015704	-0.13460018	-0.53579937	-1.2300386	-0.52755073	16.100917	0.83693587	1.2918417	0.77722347	0.1536037	0.36309893	-0.13615474	0.8877754	0.08619895	-0.47418094	-0.67899296	-0.38121934	0.65837157	0.033138458	0.62197188	1.256793	6.0830346	0.23059464	52.87931	1.9262336	2865.2041
1	train	8	17.734369	0.807099	-0.55834272	0.92163439	0.65468151	0.57437246	-0.24890536	-0.54551056	-0.023475182	1.1796405	0.56732342	0.77852767	17.279415	0.87838749	-0.38814139	1.3078189	0.87343361	0.83471758	-0.12406382	-0.34345019	0.13078394	0.82320239	0.88393624	0.79051502	0.030875484	0.024597936	0.73671178	0.84822028	4.1631439	-0.4124047	41.5625	2.3039566	2186.1831
1	train	6	16.088181	1.2738061	1.1255614	1.2230573	0.85901927	0.85618389	0.082691384	0.63566612	0.22229236	0.67689024	-0.32587696	0.12204806	17.948405	0.8676964	0.50834701	1.0025296	0.68052623	1.0303881	0.016690346	0.14574019	0.098742911	0.31440563	0.65079711	0.09284335	0.36599251	0.024502444	0.35804936	0.29829361	3.8440722	-0.13005981	34.754386	2.1751082	2378.4862
1	train	10	16.366709	0.75652119	-0.80948936	0.43503287	0.37408711	0.80812949	-0.49508752	-0.96659561	-0.34630489	0.49834479	0.6934315	0.25405732	17.421326	0.70409678	-0.40665707	1.3874902	0.9335707	1.1510423	0.23299766	-0.10253279	0.17340081	0.8189913	0.71215804	0.15232908	0	0.016511985	0.76546387	0.3872695	2.9964497	0.097697812	45.925373	2.3743049	2255.3109
1	train	5	17.729674	0.93871309	0.43510192	0.7713295	0.69006819	1.4031196	0.34323544	-0.28278158	0.49034574	0.41168744	0.10164357	0.41954225	18.247443	0.63879867	0.33789812	1.073075	0.63145363	1.1104456	0.13473285	-0.034268429	0.40416179	0.35567395	0.43178471	0.4880662	0.21573133	0.026040938	0.48277345	0.42578995	3.7613627	-0.18673231	48.447368	2.3723329	2511.4278
1	train	8	16.536952	0.45430004	-0.54952267	1.2237646	0.69274904	0.96891134	-0.76553825	-0.84970692	0.65904162	0.57848085	0.77805621	0.46936069	17.628597	0.60930297	-0.30004606	1.2794798	0.75559455	1.0276185	0.094069797	-0.61058949	0.65975574	0.32668157	0.34852558	0.51886743	0.095222261	0.017356401	0.39297282	0.47622537	4.1269421	-0.11920104	66.258065	2.2599468	2447.0494
1	train	9	16.442164	0.98045111	0.42324583	1.1789743	0.68856224	1.2993237	0.38514087	0.1702329	-0.08748619	0.30063105	-0.012934815	0.39213321	17.537663	0.69763969	-0.036921747	1.1663512	0.83893064	1.1961694	0.059530092	-0.10437791	0.48522544	0.49421564	0.65149488	-0.18118364	0.23944038	0.028226523	0.46913043	0.32554749	5.5103655	-0.4992815	45.914286	2.1165784	2237.2771
1	train	10	16.311229	-0.13784935	0.37535763	1.0758347	0.82277918	1.2084713	-0.30837934	-0.70028846	-0.63215997	-0.15844949	0.16894311	-0.02945889	19.273904	0.66235908	-0.05774477	0.50926105	0.20837786	0.55200005	-0.42098214	-1.3497411	-0.48764184	-0.23657676	0.34640102	0.31598183	0.61411808	0.01638795	0.36611537	0.45652182	4.3496151	0.1182026	83.766234	2.288368	2750.9365
1	train	5	16.825427	0.63059277	0.76143897	1.0971786	0.59206465	1.5168214	0.13360323	-0.34170339	0.63228254	0.44162151	0.53516766	0.070613015	17.80114	0.65601434	0.3404366	1.0581956	0.91523174	1.3224867	0.097780434	-0.51418744	0.33359008	0.48433747	1.2411003	0.43130335	0.26445493	0.011890432	0.38465371	0.48168785	3.5953406	-0.17778723	38.741935	2.363783	2445.1955
1	train	9	17.375075	0.4555454	-0.41733624	0.85857148	-0.17278606	1.267177	0.28156861	0.046830744	0.62744616	0.78055222	0.86497303	-0.66613395	18.546344	0.72869812	-0.12084132	0.4724723	-0.13849438	0.59954474	-0.25581701	-0.55790749	-0.32831664	0.41254879	0.64295342	0.32458907	0.488808	0.028488533	0.48605505	0.46786438	4.113832	0.095620303	72.75641	2.6033048	2706.5507
1	train	3	16.872981	1.3251711	-0.15013134	1.3981785	1.1830829	0.68456927	-0.26421749	-0.48863868	0.81540661	0.15725195	-0.13779146	0.52328813	17.289926	1.0367636	0.078358282	1.6108065	1.1950445	0.81901457	-0.22144286	-0.73191895	0.79871886	0.27984863	-0.027509345	0.11955831	0.27387168	0.030311024	0.49929814	0.65026966	3.3460325	0.15943366	43.152174	2.4241635	2219.9028
1	train	4	16.691143	0.91574766	-0.58655134	0.78632179	0.78181728	1.2151161	-0.49626896	-0.92250886	0.011338246	0.30094975	1.1957688	0.046974781	16.340422	1.0685209	-0.32759902	1.0257798	0.71751593	1.0517884	-0.3751766	-0.82793787	0.33983632	0.5236065	0.92879338	0.50085172	0.068530912	0.019716836	0.65949971	0.85242125	3.9416738	-0.10263377	43.103448	2.2593846	2139.7925
1	train	4	16.375078	0.18551105	-0.32501648	0.59336147	0.26327591	0.58045678	-0.89510423	-1.2956796	-0.027270405	0.91217393	0.13265421	0.19123113	17.219371	0.86912457	-0.34593726	0.51802358	0.83427051	0.84819146	-0.86162458	-0.74352287	0.63727673	0.83211395	0.76334708	0.67583308	0.43261553	0.018447433	0.64913041	0.0950932	4.224396	0.13020767	67.888889	2.1861353	2427.5986
1	train	8	17.379104	1.121942	-0.28278958	0.78140701	1.2973865	1.3856885	-0.40686161	-0.42229377	0.57423417	0.2408828	0.85006178	0.21627502	17.070096	0.76066791	-0.60079567	0.48947419	1.2765285	1.2890961	-0.7114073	-0.69070573	0.4854083	0.19506897	0.81671	0.30896027	0	0.0096518275	0.74427113	0.67313188	3.9812742	0.36240031	50.897436	2.2345379	2112.2152
1	train	10	16.315132	0.35270175	0.77874078	0.69632902	0.25026066	0.79317616	-0.55677151	0.83673846	-0.68915023	-0.05466493	-0.48828949	0.61755039	19.285225	0.68068518	0.41464272	0.62062633	0.18329326	0.94098834	0.039216183	0.28347305	-0.59666592	0.034644211	0.033750049	0.056031088	0.68867172	0.056997881	0.47967924	0.14169765	5.9084418	0.1670458	84.08046	2.096503	2992.6004
1	train	5	15.830803	0.95525074	-0.46432606	0.90905597	1.0704348	0.97990418	-0.26651801	-0.34865876	0.45769315	0.60809205	1.0515162	0.53577004	15.655491	1.002999	-0.44405565	1.0255699	0.7914372	1.1353162	-0.42379036	-0.17233918	0.52271361	0.28675493	1.0326719	0.27304271	0	0.01886938	0.77995951	0.98008294	2.4423447	-0.037163759	36.464286	2.7025138	1981.9221
1	train	6	16.654148	0.77305311	0.23173332	1.0650334	0.96530727	0.6230533	0.37710698	0.33058715	0.27018274	-0.060724681	0.9421443	0.92855759	17.018212	1.0208243	0.10437475	0.94266675	0.86867532	1.0832382	-0.24108961	-0.80989035	0.79594278	0.19523344	0.78126153	0.79335832	0.38313952	0.023401214	0.67483347	0.21908126	3.868257	0.24197362	34.880952	2.3406595	2064.935
1	train	1	16.486829	1.0647069	-0.012756677	0.91606665	0.60817115	0.73814405	0.44740607	-0.63266357	-0.051641955	0.46930398	0.58241129	1.2071241	16.157626	0.9665083	-0.12369268	0.99512171	0.94282251	1.1692422	-0.0041267683	-0.39046272	0.34499895	0.3770135	0.66430894	0.62775472	0	0.017924424	0.65785431	1.413038	3.4191543	-0.090627006	31.666667	2.4369809	1939.221
1	train	4	18.2778	1.033783	0.49490377	1.0597844	0.91613716	1.257702	0.18096086	0.11685718	0.55482393	0.46844747	1.0329307	0.1581594	19.02011	0.83379739	0.15788949	1.0765924	0.5990521	0.97985705	0.1761928	-0.07444554	0.32535568	0.2674726	0.50319226	0.074234255	0.42335575	0.027701314	0.44681232	0.29757996	3.5935711	-0.096803419	38.170732	2.7359585	2370.7637
1	train	10	17.219686	1.1080449	-0.19663038	0.47910986	0.69793053	1.16327	-0.42458853	-0.56639397	0.82821621	0.39311408	1.1687832	0.8225187	17.907792	0.9896948	-0.26081071	0.38394044	0.63113403	1.0612826	-0.75447376	-0.90713065	0.64972708	0.3013762	1.0505971	0.80832882	0.29657602	0.0092323329	0.39729921	0.61804056	3.5527076	0.04963253	51.97561	2.4690773	2179.4534
1	train	5	16.773052	0.6950761	0.43171185	0.43464484	0.10870713	1.2867394	0.18530812	-0.053833121	0.37809363	0.4748473	-0.087074078	0.22522887	17.250266	0.66679196	0.11691919	0.79561538	0.36688149	1.3669725	0.43372475	-0.57191469	0.53541348	0.30994855	0.25529425	0.17722784	0.32716568	0.020468823	0.38588296	0.21735336	4.1885064	-0.32772082	67.192771	2.1765773	2725.8725
1	train	4	15.907986	0.97957239	1.3627478	0.95536807	0.273408	0.77196905	-0.37764119	0.12655434	-0.2345151	-0.79299128	-1.4170264	-0.7903244	16.040657	0.89721267	0.812033	0.47260662	-0.31263275	0.0099051704	-0.72621984	0.41979805	-0.68158626	-1.2291098	-1.4086743	-0.41678253	0.75136315	0.025900295	0.36555927	2.8892106	4.7410167	-0.04964222	70.224719	1.8572275	3011.8064
1	train	9	15.681752	0.91161955	0.67239893	0.58167272	0.96369074	1.2210423	0.057919874	-0.1041909	0.44040148	0.62941505	0.27075739	0.22759403	16.656079	0.81914305	0.4303785	1.0048991	0.6544661	1.4406725	-0.027715738	-0.028746202	0.24334879	0.24998067	0.51090881	-0.099008017	0.071012764	0.017113757	0.35190436	1.0421511	3.9149567	-0.56001184	39.272727	2.5066304	2248.3827
1	train	10	16.041448	0.68551944	0.87597746	1.1568513	0.52331455	1.0508373	0.081487666	0.68073271	0.33109055	-0.37694515	0.54607117	0.14080854	17.063766	0.92782419	0.38722513	0.80120971	0.31552256	0.59817459	-0.31801105	0.61236879	-0.088964133	-0.42983077	0.34278111	0.28822777	0.4319274	0.034517358	0.67327559	0.73246888	5.5972231	-0.040479371	63.733333	2.1234335	2986.7006
1	train	7	16.403473	0.44105095	-0.9096846	0.70456179	0.71265192	0.75957673	-0.75170197	-1.0679118	-0.039222789	0.1503602	0.66820175	0.068414034	16.876047	0.2721161	-0.84909342	0.94210512	0.81624432	0.86182326	-0.80532165	-0.87775317	0.23860417	0.044996303	0.85825284	0.35031415	0.36561646	0.0099002349	0.22575292	0.53555408	4.5532893	-0.28395211	87.346154	2.1628598	2740.4526
1	train	10	16.764104	0.50112669	-0.36503747	0.27080845	0.92993124	0.11545974	-0.2970443	-0.24896388	-0.25592211	0.30484532	1.0418103	0.51003006	17.314368	0.81922386	-0.23339185	0.6014202	0.79614988	0.55963988	-0.18995898	-0.3611938	0.029214368	0.3219554	0.69590292	0.4392315	0.33540315	0.014635429	0.34399161	0.36074043	3.4486103	0.075412756	68.795455	2.297607	2583.8335
1	train	7	16.608561	0.60618824	-0.17921628	0.86539311	0.81850459	1.4179734	-0.29082901	0.20829776	0.7508478	0.044750956	1.5360803	0.69255907	16.360719	0.46544684	-0.29559354	0.68008784	0.44037144	1.2403746	-0.6393917	-0.55801369	0.015666716	-0.32110409	1.2001563	0.52947	0.020037942	0.012607059	0.5898718	4.3367385	3.860026	-0.17550625	72.133333	2.4811571	2581.7471
1	train	4	16.384034	0.79601204	0.34788762	1.0794461	0.36117449	1.7462367	-0.027635127	-0.75638169	0.18324211	-0.4116056	0.84301054	0.41022705	16.486222	0.95254409	0.10325268	1.0798032	0.5817763	1.3019744	-0.16141171	-0.38056513	0.63820203	-0.26864285	0.49896064	0.37418708	0.020865137	0.013572056	0.56043074	1.3808405	4.7825324	-0.75750379	37.882353	2.1956958	2254.6298
1	train	1	15.965918	0.98242478	0.60064108	1.2310433	0.12159771	1.4669709	-0.33364186	-0.46821622	0.57127097	-0.21792828	0.13303905	0.2204677	15.031869	0.49654914	0.43755883	1.0061006	0.49487504	1.7918963	0.34088484	-0.32513516	0.70171721	0.18949556	0.9001942	0.61573912	0.0094023956	0.010872042	0.87024655	1.0594528	3.2445441	-0.54680351	27.684211	2.5668357	2661.4317
1	train	8	16.166874	-0.59281643	-0.45060302	0.72175299	0.3053668	1.136948	-0.063079721	0.23317282	0.72904379	-0.19678419	0.74480571	0.12292818	17.968755	0.57669668	0.32987692	0.85695141	0.20370605	0.62656302	-0.74776631	-0.30675538	-0.11947537	-0.48942948	0.39547534	0.54198347	0.18727128	0.045521033	0.33935625	0.14891003	4.5536525	-0.11316056	99.4375	2.0855972	2897.9391
1	train	7	17.875417	0.13309062	-0.65448333	0.7619375	0.72682995	1.3869336	-0.16976799	-0.19161463	0.55535316	-0.16170348	0.42011345	0.17014099	17.983122	0.64910473	-0.19912001	0.92981972	0.52066509	1.3447019	0.0091102829	-0.33367526	0.44449144	0.29415481	0.7166877	0.26603238	0.36603575	0.029843859	0.40965279	0.19408867	4.931891	-0.50819045	71.28972	1.9057898	2712.3969
1	train	4	17.188686	0.60183422	0.15163086	0.99745429	0.91293216	0.56733994	0.17269077	-0.0053384382	0.49550663	1.2210515	0.45150021	1.0562927	17.233466	0.79431138	-0.31118458	0.46506822	0.98975618	1.1067892	-0.39838298	-0.62174972	0.65419235	0.74731388	0.64530136	0.58609385	0.40791836	0.010294646	0.39228978	0.43713063	3.0620524	0.16678702	52.470588	2.4597538	2450.3167
1	train	4	16.052451	1.0382752	-0.28737473	0.50718595	0.52410485	1.0843318	0.54737933	-0.78299499	0.11071855	0.87740535	1.3800484	0.53956891	15.751142	1.0810478	-0.2664796	0.4493315	0.42920393	1.1299169	0.34131705	-0.46784123	0.23518769	0.91626746	0.91640937	0.45667609	0	0.021278276	0.81950877	1.15366	2.622641	-0.27718388	30.958333	2.7124213	2100.5058
1	train	3	17.557778	0.23748264	-0.11797269	0.7126829	-0.31315394	0.2420945	-1.4740649	-0.98979662	-0.68002006	-0.80277431	0.17206879	0.2148122	17.688815	0.30675759	-0.015697317	0.79740614	0.33161449	0.66571278	-0.79797224	-0.94805831	-0.39389082	-0.67243016	0.4237442	-0.14826198	0.74140666	0.049955345	0.61791377	0.34650397	6.4913345	0.047761303	82.112903	2.0447234	2682.4101
1	train	10	17.209453	0.97024107	-0.12336965	0.57709645	0.87248045	1.6075009	-0.10035652	-0.22325257	0.76038521	0.58399487	0.65300572	0.674644	17.943916	1.0287372	-0.29747042	0.48731042	0.8784414	1.1689667	-0.44730389	-0.74090543	0.70455828	0.38868979	0.86599045	0.62124542	0.056314514	0.019813282	0.86409912	0.83219404	3.8980034	0.30545067	45.205128	2.3239042	2033.4647
1	train	8	18.013631	0.75654885	-0.59557889	0.68708777	1.0950471	0.7607229	-0.87544528	-0.94915697	0.70776491	0.47741924	0.66080708	0.37987661	17.452271	0.93557286	-0.52273219	0.57083979	0.96402176	0.95785976	-0.71844711	-0.77033994	0.82201301	0.32056563	0.71766098	0.19207643	0.049558317	0.011898542	0.46508967	0.79343697	4.3190825	0.14956392	60.735294	2.2516969	2196.3023
1	train	7	18.841081	0.21990017	0.69888875	1.1834997	0.56881367	1.3930832	-0.74067447	1.1887553	0.43303716	-0.16912212	0.2688005	-0.15489718	18.000762	0.57662324	0.4786041	0.65022614	0.62024345	0.9897945	-0.20775889	0.28799421	0.45283942	0.25510067	0.59573047	-0.065148722	0.2702446	0.024448092	0.36123491	0.62118253	5.4891173	-0.17557252	67.986486	1.9934384	2940.1775
1	train	7	17.01306	0.49164663	-0.20483126	0.58405034	0.65429851	0.98738379	-0.73529987	0.26811211	0.28706699	0.45327132	0.83088455	-0.18439266	16.889613	0.81797641	-0.12866377	0.76061795	0.62705403	0.81858759	-0.76020196	0.17819526	0.24433636	0.44953252	0.99434768	-0.051995921	0	0.016411776	0.49080486	0.4479633	3.7366887	-0.18087327	59.144928	2.1023967	2470.5483
1	train	6	17.170098	0.63416263	0.43280371	1.2649139	1.0335644	1.3277634	-0.50970838	0.29445495	0.51192748	0.15958471	1.4953961	-0.56979626	18.043088	0.40865036	-0.57912277	0.51940391	0.9986084	0.70115097	-1.0993701	-0.26638039	0.78686668	0.12659096	0.68242501	0.033427649	0.38983572	0.021369814	0.91582333	0.29818369	5.6418239	0.18324335	75.898305	1.8021287	2624.1544
1	train	10	16.806503	0.93117255	0.24180133	0.8707277	0.66298005	1.5780093	-0.64726466	0.2669741	0.45481382	0.14144548	1.1412625	-0.050119922	16.6509	1.0161312	0.19114982	0.83829606	0.44506298	0.80226426	-0.62386935	0.15572949	0.16328582	0.45364899	1.0653636	-0.0072963978	0	0.014258562	0.6595294	1	3.9267052	-0.30101656	37.75	2.3215952	2093.6925
1	train	9	17.98777	0.68949906	-0.37851078	0.47855921	0.96153537	0.93091103	-0.60067449	-0.51279067	0.9494923	0.33943718	0.66076109	0.66095669	18.037274	0.7233813	-0.35629988	0.45958848	0.75326807	0.69467365	-0.47409747	-0.16028553	0.82686384	0.24117131	0.85998336	0.39378626	0.10041545	0.01267349	0.54073576	0.66554533	5.0939793	0.18595545	68.1	2.0708237	2453.7272
1	train	9	17.160295	0.7290342	-0.37836215	0.3347363	0.68640555	0.78430814	-0.4523786	-1.0705841	0.23365865	0.59238605	0.88801314	0.68232543	16.914622	0.85800209	-0.13807784	0.66931115	1.0729827	0.98320972	-0.057322862	-0.44776206	0.24498748	0.39366539	0.89434898	0.43682164	0.050046462	0.011339919	0.57579993	0.59240097	5.0335395	0.068611156	55.75	2.1546211	2386.6656
1	train	7	17.036396	1.0406197	-0.048010358	0.77399016	0.86431129	1.3270369	-0.39364975	-0.35969843	0.3344625	0.10258676	1.1178036	0.5028638	16.80139	1.0857299	-0.021267553	0.75215653	0.91725666	1.1905196	-0.45531739	-0.10883513	0.48663416	0.060595057	0.93850143	-0.057723605	0.016359608	0.013280931	0.47364203	1.2924605	4.156436	-0.32786935	37.76	2.3298502	2009.5317
1	train	9	17.989025	0.9487262	-0.20088987	0.71546616	1.2013818	1.2740618	-0.60950568	-0.52020314	0.79579988	0.29538372	1.0765561	0.57657736	17.865181	0.70943801	-0.40148785	0.45001755	1.0480461	0.8656459	-0.77101939	-0.82248151	0.39639141	0.077406009	0.79866201	0.37978495	0.25617638	0.016355202	0.42826959	0.77984893	4.2816385	0.24510869	67.289474	2.2003971	2402.467
1	train	4	16.431177	-0.072094312	-0.32123959	0.59345229	0.63319564	0.29374073	-0.71923934	-0.43000108	-0.28609477	-0.30889211	0.82628721	0.19952399	16.378805	0.035413013	-0.46096879	0.25836283	0.55999817	0.074661082	-0.69766742	-0.46238902	-0.0844737	-0.095607404	0.82623065	0.18698116	0.2658609	0.0066037924	0.32814177	0.91358421	3.1530972	-0.00075984062	128.82609	2.427014	3623.6927
1	train	8	16.22973	0.97352223	-0.29038938	0.80464922	0.70338685	1.0154038	-0.78680612	-0.097463404	0.88663352	0.10082728	1.4585699	0.04302917	16.036171	0.98107625	-0.42261589	0.89714641	0.70881104	0.90668334	-0.72048162	-0.12385909	0.42375257	0.18556685	1.4365515	0.29230225	0	0.021838791	0.57987445	1.2334414	4.030556	-0.57844536	50.526316	2.3480106	2260.2505
1	train	4	15.74717	0.92438677	-0.72632931	0.54883695	0.74926372	1.3523918	-0.49851928	-0.082674281	0.65314222	0.40662533	1.3835047	-0.2055936	15.760795	0.85026581	-0.34794669	1.02848	0.8179389	1.142324	-0.64980105	0.018688011	0.43470893	0.14091544	1.4669596	-0.17157453	0.0076321269	0.0063421988	0.74112039	0.93571878	2.8632134	-0.19652065	51.8125	2.6943191	2167.0026
1	train	9	15.797405	0.54926334	0.35711822	1.1446124	0.64825422	1.701706	-0.069432064	0.0030399592	0.71477565	-0.0017980943	1.3242195	-0.18474193	15.297675	0.609937	0.25333817	1.2137988	0.67457424	2.124242	0.10349459	0.17328068	0.82329532	-0.038693968	1.6285464	-0.20298087	0	0.0089476796	0.81792502	0.98113351	3.0348046	-0.53123977	27.133333	2.6489896	2769.4623
1	train	7	19.361256	0.70219213	-0.36277176	0.96022054	0.1474647	0.070288545	-0.45214552	-1.5974576	0.0022455254	-1.2919526	0.60940543	-0.1408048	20.409791	0.5024507	-0.18182489	0.23478515	-0.30527272	0.47745859	-1.1009198	-1.0192604	-0.6462082	-0.50486777	0.14594805	-0.1607598	0.77167153	0.044164472	0.6102539	0.51926391	3.7485932	0.044020985	78.313725	2.5440365	2949.1458
1	train	10	17.131818	0.39066668	-0.43596141	0.76757528	0.55030707	0.82867739	-0.35053866	-1.1057343	0.24006678	0.38862041	0.6763649	0.13603448	18.899553	0.73991979	-0.065937731	1.1390761	0.90270234	1.0982309	0.045748683	-0.41352022	0.4812083	0.25466905	0.56224632	0.22524377	0	0.014429917	0.55834869	0.24372288	5.0649269	-0.73998366	54.404762	2.2989894	2411.812
1	train	7	16.75606	0.81439581	0.0061846864	0.96456483	0.50542566	1.2245131	0.23479562	-0.31008236	0.57962511	-0.060988494	0.67440588	0.29101244	16.359479	0.97597783	0.086171498	0.80719767	0.73167386	0.79533129	-0.010711006	-0.22350913	0.51112721	0.52854911	1.083052	0.52435417	0.062450641	0.015725274	0.65617251	1.2940522	3.2106945	-0.33055288	38.125	2.4525552	2391.2626
1	train	7	17.380912	0.6244277	0.052091741	0.883633	0.74076538	1.4225746	-0.22757956	0.080954862	0.39438308	0.093354472	1.2142022	0.36323823	16.875765	0.79471967	-0.20082342	0.84664369	0.70793936	1.0801374	-0.23814827	-0.033657889	0.39623629	0.15123617	1.5492209	0.2741345	0	0.021484534	0.5917825	0.52227833	4.9677938	-0.33446239	49.068966	2.1743502	2375.7588
1	train	9	16.821789	0.53668384	0.46821966	1.2701364	0.60091648	1.7224231	0.056971318	-0.43258215	0.80577112	0.27444272	0.66177815	0.18989889	17.199962	0.84060708	0.042897755	0.87367552	0.56718296	1.2586193	0.022343354	-0.45891874	0.51345477	0.11881539	0.83321598	0.37947156	0.1255625	0.024500013	0.86405164	0.51579849	5.8414628	-0.71879098	46	2.0025115	2424.1153
1	train	8	16.837739	0.96659713	-0.042367472	0.52158074	1.0955494	1.1385599	-0.058728594	-0.24445817	0.56348757	0.73292212	1.1260825	0.79690272	16.556075	0.88024855	-0.0098536652	0.7481453	1.169893	1.1906662	-0.055459808	-0.2413128	0.68173885	0.74051787	1.0838201	0.65102992	0.062036056	0.0068172703	0.84160424	0.7663429	2.6675824	0.32804824	25.363636	2.8200386	2258.5589
1	train	10	16.730021	0.55020988	-0.61745628	0.078039193	0.0084045386	1.2275497	-0.28402242	-0.3876924	0.15113825	0.30684552	1.0723049	0.16749888	17.868498	0.77673493	-0.47523157	0.55170192	0.45891286	1.4011759	-0.21093763	-0.25482054	0.41590088	0.3209699	1.058965	-0.10824152	0	0.027407024	0.63265114	0.10152178	5.9212521	-0.23509153	69.3125	1.8167944	2450.3508
1	train	7	17.030556	0.55682752	-0.29100557	0.79524622	1.1758635	1.1476456	-0.56786717	0.084769482	1.0412388	0.25393331	1.3144405	-0.17349859	16.906752	0.53282538	-0.37089089	0.68800981	1.0745402	0.7035677	-0.65936521	-0.18602223	0.68304167	0.23770972	1.0672309	0.15206696	0	0.018964794	0.85816219	0.25940285	7.6600509	0.53503082	67.414634	1.6898346	2536.0722
1	train	7	17.334513	-0.7559595	-0.69569338	-0.029123753	-1.605673	0.30863048	-1.2445963	1.0670104	1.0652341	-0.063217366	0.70838411	0.70849128	16.704578	-0.42693308	-0.69051538	0.30069391	-0.92693548	0.17972147	-0.70578985	1.4288923	1.2181232	-0.44309055	-0.22636329	0.14204385	0.16605719	0.087480393	0.38737303	1.1427739	4.7161058	-0.027770573	136.74419	1.8610136	3597.2738
1	train	9	17.766864	0.56363429	0.24356116	0.46467508	0.68394851	0.86298663	0.02313961	-0.3593331	0.29870407	-0.16604606	1.2035328	-0.19024215	17.745682	0.29706708	0.46408385	0.34938372	0.22401419	0.5457981	-0.02934117	0.95898521	0.24933805	-0.5465791	-0.0028465978	-0.58300216	0.49621145	0.031925972	0.38127669	1.220183	7.9696424	-0.10638268	97.842105	1.8748514	3034.3161
1	train	7	16.52752	0.23672622	-0.93103503	0.57898104	0.73422728	0.88028169	-0.94162808	-1.045988	0.12196936	0.065182594	0.77811817	-0.064455003	16.811229	0.27517857	-0.55463075	0.57016769	0.68982498	1.2179266	-0.52037625	-0.66968696	0.44252078	0.13201189	1.1192439	0.144827	0.28471011	0.010995625	0.28934359	1.1107855	3.4483472	-0.20524102	91.341463	2.3674204	2893.7055
1	train	8	17.404105	0.52043501	0.47369435	1.3192281	1.5934332	1.0440823	-0.198381	0.076171863	0.21454322	-0.052145988	0.7942573	-0.075493694	17.602537	0.25491538	-0.48213175	0.17663277	0.60677335	0.65770189	-0.59024656	-0.32433474	0.011363934	0.36047628	1.0440828	0.15119115	0.47195559	0.014511702	0.85688985	1.2130781	3.648234	0.168526	90.307692	2.2593033	3056.9779
1	train	9	17.266764	0.76086205	0.1476277	0.89288025	0.79125102	1.2650122	-0.27552158	-0.24720272	0.63414424	0.046101682	1.4100939	0.22931674	17.063682	1.1459235	0.098400974	0.96057568	0.63688428	1.1740039	-0.20511222	-0.3180799	0.82199407	0.1632321	1.0741869	0.25463459	0.044290188	0.019155311	0.66000367	1.0090522	3.4931809	0.0082417911	34.037037	2.5732847	2039.3059
1	train	10	16.887987	0.56664979	-0.39453163	0.17718762	0.55347099	0.53021243	-0.51260649	-0.26316365	0.66809817	0.066396736	1.0994356	0.52535979	16.860158	0.71701028	-0.21328862	0.39948724	0.89673276	0.96196455	-0.25399592	-0.26702045	1.0397137	0.52943392	1.1278412	0.64775878	0	0.006217436	0.87187126	0.78235569	3.5095594	0.24320763	57.666667	2.4273966	2625.5276
1	train	9	16.587223	0.41697994	0.37995249	1.0528655	0.63756031	1.5223561	0.10848647	-0.48798405	1.0026667	-0.030647068	0.66943801	0.60008836	17.190453	0.39978318	-0.066093625	0.66416362	0.38236883	1.390238	-0.12399287	-0.3748377	0.5397838	0.22527713	1.1499923	0.52696899	0.30710497	0.015911746	0.59322751	0.58216797	4.6843475	-0.27621147	86.819672	2.0530345	3026.7488
1	train	9	17.003975	0.56637302	0.7733253	0.26620866	0.54774829	1.3401767	-0.4762431	0.63118856	0.11736199	0.018952234	-0.31808892	0.19333182	19.192092	0.62704864	0.54481465	0.5580214	0.39193234	0.77597398	-0.44268029	0.56501597	0.0052076968	0.11104282	-0.18493337	0.1130697	0.41715784	0.044011527	0.23077491	0.12136844	7.2298424	0.19236261	88.659091	1.954569	3176.2054
1	train	5	16.698727	1.1244068	-0.27419415	0.54099095	0.50259474	0.68364772	-0.18981344	-0.58857999	0.15851569	0.74752899	1.1714001	0.48430548	16.651027	1.1426234	-0.05260154	0.77229237	0.35801232	0.77264132	-0.032656138	-0.28014073	0.061054968	0.53926374	1.1481357	0.39396222	0.078275776	0.022397921	0.70507259	0.96093898	3.9372869	-0.64118242	40.321429	2.400881	2075.9475
1	train	3	17.439082	1.3834238	0.23119476	1.3549339	1.781227	1.2908347	0.13079087	-0.12106335	0.81303211	0.11325073	0.17031248	0.032734028	18.40528	0.9390808	-0.23002835	0.68417649	1.1712425	1.1016059	-0.45340332	-0.66178383	0.77145147	0.2472233	0.96219894	0.35729127	0.41591991	0.012514983	0.59011187	0.80838739	3.8064499	0.25297666	45.133333	2.4472658	2075.1239
1	train	4	16.771043	0.73566048	-0.099593735	0.62688269	0.57261569	0.73288456	-0.020859558	-1.0429454	0.45025247	0.42752751	0.78033135	0.64642885	16.38881	0.93108271	-0.12361681	0.71476955	0.52810349	0.76848301	0.17648964	-0.76195091	0.52566916	0.65154225	1.0445169	0.78776509	0	0.016492432	0.63923951	0.84084512	3.2542451	-0.10929261	55	2.6174515	2565.6957
1	train	9	18.16329	0.83627346	-0.21344882	0.33789347	1.1932624	1.0429179	-1.0062817	-0.45827648	0.57857463	0.5315808	1.0083297	0.1278714	18.101612	0.75001725	-0.41934621	0.49816934	1.2131844	0.7718279	-0.60468101	-0.36108722	0.76709717	0.16126793	0.76543067	0.25428771	0	0.012170184	0.4882424	0.45377163	4.8326901	0.30079521	60.113636	2.0829786	2333.921
1	train	4	17.485017	1.0580329	0.098589145	0.71202002	1.072037	1.193115	0.13318089	-0.26696185	0.31246191	0.63779345	0.91179976	0.61283132	17.454992	0.92192912	-0.24245282	0.50329921	0.90682767	0.81563953	-0.21271546	-0.59041938	0.32885591	0.5108738	0.91695435	0.41866662	0.34913432	0.012018984	0.56102173	1.7086123	3.3223371	0.15337503	51.904762	2.4154831	2331.0264
1	train	9	17.425849	0.72193375	-0.41618187	0.49042408	0.93624559	0.87053883	-0.42080252	-0.89295685	0.42985034	0.2922715	0.4984449	0.31555836	17.670216	0.92573599	-0.30542324	0.31219805	0.7965753	0.58104355	-0.49587684	-0.61730907	0.56895358	0.25767688	1.0461431	0.28612735	0.066410518	0.012232733	0.16812517	1.0407555	4.8107211	0.29280513	64.514286	1.8318744	2348.3728
1	train	6	17.366214	0.71811272	-0.24162126	0.57135692	0.45796936	1.119285	-0.71351169	-0.21284232	0.37372799	-0.061056679	1.3205553	-0.064276586	17.207926	0.87567634	0.012697748	0.71538429	0.56989702	0.87232576	-0.31116127	0.075872212	0.39291909	0.33261883	1.196493	0.096870585	0.1114691	0.015244902	0.34377113	0.26201859	3.9500933	-0.26825223	51.289855	2.2231763	2378.1536
1	train	10	18.030776	0.78454925	-0.25849587	0.48331665	1.3270739	0.80602362	-0.93731105	-0.61838606	1.0215049	0.36837072	1.0019907	0.20306837	18.71224	0.77094758	-0.14931094	0.55944504	1.0036475	0.62366133	-0.74242622	-0.2259692	0.56821793	0.30550598	1.0004564	0.083385308	0.29145744	0.011376998	0.20845311	0.98258401	4.7073796	0.39915921	64.938776	2.3312273	2420.0184
1	train	9	16.483171	0.94556211	-0.099391487	0.63987693	0.69842438	1.358241	-0.28105481	-0.23136292	0.14998051	0.60210253	1.1210165	0.024124661	16.780637	0.96843526	0.054696941	0.71741935	0.31551178	0.96880595	-0.45576886	-0.13131835	0.56170085	0.48244065	0.95916595	0.162865	0	0.018085193	0.74495083	0.93937633	3.6397669	-0.20067592	43.90625	2.4649746	2266.956
1	train	9	17.853428	0.70596159	0.065779478	0.6948857	1.3699238	1.1299052	-0.61624476	-0.24429579	0.61606279	0.44010453	1.1654007	0.26754309	18.116957	0.79702225	-0.087146203	0.58047251	0.84629547	0.69235106	-0.60882526	-0.27674253	0.72830817	0.3731879	1.3589448	0.3095301	0.14007924	0.013280143	0.44993689	0.9354975	4.2055084	0.37775819	60.65625	2.1984065	2559.7933
1	train	9	18.16113	0.96573029	-0.34883277	0.17483309	1.0755457	0.40624156	-1.004588	-0.84856864	0.21658979	0.1045184	0.85413657	0.34298294	18.129942	0.83756859	-0.13235637	0.31560539	0.89301707	0.46859555	-0.73603895	-0.24511962	0.11973364	0.2904486	1.206506	0.044291761	0.018514331	0.01157641	0.40776509	0.84436982	5.0303151	0.15085081	65.05	2.0873462	2388.6314
1	train	9	16.81198	0.3796923	-0.38805006	-0.056952452	0.54764319	0.4471743	-0.82178183	-0.12965847	-0.0062777336	-0.061204915	1.3742732	0.1060571	17.344732	0.59743119	-0.033107727	0.59753666	0.76620884	0.6247891	-0.64116663	-0.31494871	0.047815394	0.20575374	1.6542341	0.42105691	0.11108266	0.0063337514	0.38686871	0.3869523	4.378843	0.29820367	88.25	2.0872918	2938.2515
1	train	10	16.302349	0.35686405	0.87830007	1.255383	0.2204078	1.3021113	0.22829542	1.040732	0.37420278	-0.15061576	0.79463157	-0.14137416	16.88489	0.47425086	0.72589486	1.1415369	0.47857983	1.5026523	0.013664588	0.76796743	0.0071968016	-0.56116116	0.73781201	-0.24420253	0.038292656	0.01654171	0.60722274	0.67654899	3.7490718	-0.4141585	83.651515	2.4193505	2985.3209
1	train	5	16.471408	-0.15174745	-0.1402465	0.16501475	-0.75200933	0.12428792	-2.1437058	-0.29279757	-0.28759882	-1.4358478	1.7431002	0.83297706	15.342374	-0.83085986	-0.11428887	0.60523994	-0.79963442	0.10934498	-2.7048076	0.86671566	0.91531256	-1.0630687	2.4113373	2.1559385	0.68946207	0.042454715	0.5269292	0.31937899	4.3592646	0.010584062	119.02222	2.4298475	3193.3706
1	train	10	18.046428	0.48692658	-0.14133076	0.84792101	0.18416628	1.148448	-0.01427279	-0.34955446	1.0969648	0.56398046	0.9878666	0.57531414	17.398371	0.50208202	-0.24494054	0.80955372	0.2442396	1.2950428	-0.1500173	-0.59679783	0.78429612	0.41054162	0.99761706	0.46642947	0.11116059	0.016384856	0.91424386	1	4.2268818	-0.33887805	76.712121	2.1238217	2728.5715
1	train	8	16.6424	1.0603408	0.93078235	1.8507113	1.390243	1.1170352	0.48865182	0.090712894	0.022773483	0.34142759	0.66983299	-0.077360696	17.30721	0.88484631	-0.065758392	0.43922436	0.8046092	0.89627564	-0.44610996	-0.36397139	0.54175277	0.25230286	1.2393756	0.57820736	0.38866559	0.018220924	0.93678449	1.280686	3.9014612	0.27652595	41.018519	2.6469018	2275.6873
1	train	4	16.858834	0.63454804	-0.54814037	0.065365209	0.7484476	1.1436617	-0.32102814	-0.95164084	1.1470428	0.34029087	1.6340419	0.96167149	17.583417	0.95628112	0.013464063	0.41016808	0.87595257	0.92120593	-0.49857845	-0.69014945	0.83923751	0.10772291	0.96435777	0.54498761	0	0.010994267	0.37898583	0.2364198	4.237831	0.25984585	56.568627	2.2141922	2319.2404
1	train	9	16.516326	0.96964715	0.16538409	0.19630368	0.8557574	0.89706185	-0.4080072	-0.80261835	0.85409692	-0.18907548	0.84980179	0.45014842	16.496441	0.98047439	0.051723056	0.22170456	0.96720437	0.76837207	-0.406954	-0.87624474	0.80556845	-0.049873786	0.78672411	0.5255245	0.079602148	0.0070190777	0.29251478	0.53121068	3.7734751	0.19802946	60.114286	2.3616889	2393.0285
1	train	9	17.59359	0.04988221	-0.75434114	0.716307	0.80843324	1.1695526	-0.62813048	-0.20034725	1.2470099	-0.36460716	1.2861553	0.33734065	17.746428	0.70895614	-0.72496529	0.49687366	0.85655134	0.98442623	-0.23075612	-0.21319434	0.18734834	0.32174779	1.2267753	-0.021152809	0.077458606	0.021699903	0.36621934	0.75000639	4.8202448	-0.30688055	73.092784	2.0200686	2588.207
1	train	10	18.178649	0.40523515	-0.19857132	0.92167334	0.85681139	0.95936599	-0.77058931	-0.65044605	0.76647339	0.10804483	1.321357	0.20457403	18.354138	0.71004129	-0.59678428	0.4152242	1.4214803	0.6176348	-0.95415201	-0.3908967	0.70730847	0.10208417	0.69533796	0.035299055	0.12975843	0.017472256	0.26741033	0.59776744	5.5597486	0.076486859	69.621212	2.2422998	2422.8591
1	train	10	17.560955	0.77393632	-0.15670503	0.27946456	0.69097676	1.0043005	-0.39779288	-0.34450379	0.81114909	0.70383436	1.5746975	0.47823459	17.468271	0.99522544	0.016296756	0.57259975	1.2092508	1.2331627	-0.516596	-0.27693701	0.82413783	0.42843914	1.3866469	0.32110567	0.17053758	0.0075463824	0.89459292	0.75218856	3.0466766	0.43892333	37.222222	2.7823873	2252.4969
1	train	10	16.981126	0.84187899	-0.41823614	0.096465676	1.0633259	0.92242178	-0.61607527	-0.73581815	0.79440525	-0.053695555	1.3577133	0.34943457	17.451017	1.0066425	-0.042560524	0.38558161	0.98588475	0.76972009	-0.34467062	-0.53850412	0.41921097	0.027189593	1.3532939	0.029510685	0	0.011063009	0.52152058	0.4812139	4.9781546	0.20298602	57.555556	1.9639957	2336.709
1	train	7	16.873066	0.79618738	-1.0024053	0.36865715	1.1470868	1.0066987	-0.6135064	0.061534096	0.5992117	-0.16450702	1.573855	-0.1677845	17.919806	0.83289129	-0.34176266	0.76153557	1.0348367	1.0872688	-0.061936864	-0.17430924	0.2791534	0.54010203	0.98907009	0.081384498	0.3154144	0.02507832	0.30655726	0.1204384	6.5236878	-0.5646524	53.61039	1.9967513	2194.6768
1	train	8	17.131967	1.0038921	-0.22994301	0.81605761	0.64507644	0.9219348	0.017119463	-0.21448876	0.55576223	0.47638172	0.90454119	0.54672811	16.879556	1.0527639	-0.17246679	0.62262229	0.75445938	0.81443702	-0.20723076	-0.2639744	0.21754906	0.68931671	0.79844185	0.2881043	0.082866194	0.016816222	0.73691809	1.1033732	4.3388415	-0.20862316	40.888889	2.2866422	2061.0983
1	train	9	17.585447	0.81757657	0.072986803	0.74377718	0.68843811	0.99615657	-0.19966842	-0.29733003	0.67440879	0.47424124	0.73430504	0.18318903	18.143743	0.87657114	-0.27984948	0.49833428	1.4010965	0.87182958	-0.48077515	-0.30455597	0.50573639	0.50546264	0.70237409	0.1499613	0.075165063	0.023773775	0.48734383	0.2383811	5.0100359	0.15234543	54.92	2.1943115	2169.1924
1	train	10	17.37896	1.0405957	-0.0081667928	0.80317815	0.34447043	0.86035576	-0.054610637	-0.283459	0.34425889	0.6241041	1.0097878	0.2888503	16.730197	1.1283487	0.065823629	0.85389537	0.59655532	0.84912254	-0.24145189	-0.27985448	0.3672297	0.56139255	0.94440346	0.36147391	0.16303385	0.018245097	0.75440921	0.81099668	3.7185111	-0.48164456	34.305556	2.4895462	2056.2153
1	train	10	17.785001	0.76370081	-0.35045993	0.41073733	1.396165	1.1497332	-0.57045578	-0.54550158	0.42418933	0.37492691	0.96549269	0.30642393	18.30585	0.81398767	-0.19171865	0.41229293	1.0750303	0.81299122	-0.62399288	-0.61243969	0.24810843	0.30103618	1.0096051	0.31332242	0.091925458	0.014889881	0.17407981	0.38635386	5.2154478	0.17874592	64.795455	2.1096607	2365.8989
1	train	9	16.019573	1.0201778	-0.01438561	0.72028611	0.78777618	1.3842164	-0.65999913	-0.3745937	0.054305794	0.005672213	1.7355069	0.16538006	15.693693	1.1791529	0.19934656	0.77040891	0.58885882	1.0109624	-0.52495463	-0.23776646	0.29424522	0.17585473	1.2079772	0.051897187	0.030510904	0.011198089	0.67781943	1.3620557	3.0834327	-0.12579228	35.884615	2.5975051	2069.2257
1	train	9	17.632796	0.78342079	-0.71988322	-0.030854286	1.1108874	0.65785506	-1.1765642	-0.92066868	0.179813	0.49859576	0.88649981	0.39881554	17.538427	0.78423116	-0.36029006	0.18576251	0.96462313	0.61448287	-0.68756624	-0.49924489	0.19425214	0.24740344	1.0318187	0.21270189	0.0402077	0.016017823	0.50925505	0.62644503	5.4017764	0.14936628	70.564103	1.9313903	2434.4452
1	train	9	16.912488	0.74390234	0.40020654	0.92825876	0.82072178	1.4673076	0.037628023	-0.3775576	0.46397199	-0.06615326	1.1247391	-0.017865244	16.742456	0.98355035	0.1945148	0.73900583	0.86791355	1.1850084	-0.36712902	-0.25948542	0.8670652	-0.35012432	0.99625783	-0.01922754	0.14600339	0.013798977	0.58124875	1.0034962	3.6232097	0.051112477	40.571429	2.4410758	2414.6369
1	train	4	16.715608	1.2174895	0.00083766171	0.72441743	1.6544191	1.1437843	-0.11045566	-0.22336659	0.40506479	0.4802167	0.78793504	0.069194847	17.135755	0.83296002	-0.29353528	0.33787834	1.3225758	0.83121232	-0.56888584	-0.58864647	0.43430848	0.28418217	0.81729552	0.096968893	0.26978798	0.015384889	0.51976971	0.76486039	4.748075	0.27540787	57.166667	2.02778	2253.6868
1	train	9	16.031031	1.0556096	0.89326682	0.94329987	1.2314827	1.0731328	-0.012670821	1.542958	-0.070763401	-0.21958886	-0.10822187	0.17733784	18.420577	0.70861902	0.28239515	0.7509767	0.73018809	0.99410314	-0.037153686	0.78938833	0.52319792	-0.36072927	0.29473073	0.12002004	0.23353983	0.04548355	0.82466435	1.0147484	4.3911394	-0.01077242	56.843137	2.40375	2718.3042
1	train	7	17.203742	0.63970246	-0.65672664	0.60072666	0.22527189	1.0487159	-0.21942296	-0.64972332	0.15410008	0.57614394	0.51675481	0.098501582	17.481863	0.8668218	-0.2645336	0.98415963	0.83598468	1.1119968	-0.09910171	-0.50219151	0.36869646	0.7253213	0.53260815	0.35150292	0.0024341086	0.013530101	0.33566994	0.081707929	6.1708034	-0.71976066	56.18	2.1655149	2122.7692
1	train	6	18.647096	1.1726641	0.69402882	1.4119459	0.92738163	1.1194395	-0.036062945	-0.043973297	0.3146101	-0.1177085	0.17035447	-0.53617056	18.325876	0.79833833	-0.38117457	0.75567072	1.2758797	0.62571944	-0.64096783	-0.39935734	0.96614387	0.15476545	0.57873631	0.23425854	0.60760378	0.027580942	0.73588018	2.2034602	5.0741066	0.27780171	56.5	2.3999132	2165.0987
1	train	9	17.711688	0.84177348	-0.061147018	0.86221801	0.49948306	1.3163394	-0.27707222	-0.91780788	0.71533687	-0.044226258	0.63110319	0.1307032	16.792427	1.0640473	-0.036934391	0.89454612	0.71961074	1.0187824	-0.33330924	-0.28510855	0.55191822	0.41839238	1.0936182	0.1651742	0	0.023029385	0.67769793	0.86089733	3.7730124	-0.22587231	32.603774	2.3445392	2194.0775
1	train	4	18.013149	1.1112629	-0.058914256	0.96065774	1.7753678	1.5136514	-0.27962101	-0.21815543	0.68516123	0.29121974	0.65833841	0.055839681	17.941609	0.77475044	-0.36498698	0.45456066	1.0230938	0.78685233	-0.49260126	-0.57069351	0.48362892	0.34798349	0.89620911	0.35266702	0.39309959	0.014837529	0.50485825	0.89003271	4.779058	0.24409843	56.222222	2.1520433	2211.6075
1	train	8	17.020595	0.80092217	-0.21231939	0.78229508	0.78326246	1.4997965	-0.39464027	-0.29340381	0.40759172	0.2322974	1.1722046	0.085474958	16.729929	1.1349719	-0.040084988	0.78574824	0.67482456	1.0779678	-0.11391396	-0.44917435	0.42113664	0.37551159	0.77770939	0.45830713	0	0.015902272	0.63397499	1.6941987	3.7913517	-0.080571957	42.681818	2.4965702	2058.9694
1	train	7	17.969546	0.94060637	-0.47724016	0.47807647	1.6509728	1.1488564	-0.78346934	-0.58057928	0.46857574	0.55724461	0.87617191	0.52531876	18.171012	0.76161763	-0.46849742	0.44223171	1.2318062	0.71914881	-0.77588431	-0.50522729	0.30095947	0.29103324	0.73161298	0.13034498	0.40904917	0.012349917	0.43592458	0.78985424	5.3652849	0.088088909	65.459459	1.9775069	2294.611
1	train	10	17.05173	0.38389732	-0.62080797	0.088370406	0.54191877	0.38636088	-0.74249879	-0.43115758	0.32877385	0.11504107	0.9208686	0.41930711	17.861403	0.86169512	-0.15138007	0.66729025	1.1087172	0.5274878	-0.44128029	-0.5468056	0.25040506	0.20482176	0.87089915	0.28481999	0.47435509	0.017808532	0.39287584	0.6241281	4.7381793	0.13447484	73.333333	2.128008	2597.6791
1	train	10	17.975515	0.64223029	0.22297537	0.98569201	0.36027404	1.2739765	-0.16698532	-0.075111765	0.92549167	-0.28511235	0.70378388	-0.031808202	17.826607	0.59498687	-0.47895882	0.89266278	0.70549681	1.0698347	-0.043244128	-0.47812535	0.65993318	0.38021181	0.95506167	0.09012868	0.52247464	0.026620925	0.56564723	0.27373806	6.1044142	-0.23417629	67.488636	1.8180363	2782.5094
1	train	7	16.718229	1.1827766	0.1020702	0.87447862	0.80708051	1.43222	0.088624887	-0.29196533	0.34331042	0.70093867	1.2768553	0.43469109	16.21395	1.1667049	-0.0055356742	0.77787436	0.58246669	1.0499097	-0.0091503275	-0.38477468	0.32060744	0.52392793	1.1037687	0.55378457	0.014292931	0.015039367	0.76985334	1.4565906	3.4272194	-0.32713306	21.32	2.5508635	1863.545
1	train	10	17.585279	0.85615442	-0.51749648	0.38581238	1.0225837	0.98513138	-0.61384138	-0.81358382	0.50486389	0.36308104	0.64259108	0.54559795	17.785841	0.79213052	-0.50105207	0.33128916	0.87894118	0.70395565	-0.51599335	-0.66145697	0.56228787	0.35200525	0.96966928	0.30005482	0.32238296	0.012657613	0.50265202	0.72401381	4.4614782	-0.035268115	64.375	2.1341648	2409.7455
1	train	10	16.381027	0.81433312	0.11122055	0.76670361	0.49185845	1.200214	-0.034621147	-0.58093217	0.71850737	-0.42604144	1.1422948	0.13642426	16.403706	0.96137192	-0.10392133	0.67353805	0.58499397	1.1977969	-0.074275134	-0.71679016	0.80213486	0.081503989	1.0166207	0.27846482	0.085397976	0.017388495	0.78125538	1	3.2088438	-0.013566546	43.133333	2.2562935	2443.7937
1	train	3	16.484551	0.76555949	0.78181807	1.0921864	0.058122479	1.5879899	-0.30452479	-0.25483453	1.2024612	0.24800639	0.32494565	-0.3512857	16.113502	0.34042523	0.71201277	1.0728534	0.306588	1.5728581	0.076158788	0.33168797	0.44296243	-0.46263106	0.61313702	-0.13674473	0.0085165394	0.010105355	0.49268751	1.0452667	3.5665026	-0.25629826	77.310345	2.4109261	3028.7829
1	train	4	17.136311	0.88762537	-0.24834355	1.0846623	1.2804845	1.2548717	0.024620567	0.20367833	0.95608121	0.16919913	1.4793003	0.72898219	17.084896	0.74792801	-0.72245944	0.79250966	0.48848576	1.1450377	-0.29831387	-0.40162307	0.73987004	0.015381634	1.3541142	0.27379717	0	0.016625984	0.54962965	3.7309072	4.2167579	0.033016654	61.1875	2.3839635	2266.2279
1	train	10	16.865384	0.5387268	-0.52125676	0.43198748	0.20171172	0.72932282	-0.090445654	-0.65022336	0.1666917	0.32414096	1.0388418	0.21937011	17.55391	0.6808075	-0.40075671	0.83356081	0.79647934	1.122467	0.016360459	-0.30957601	0.17902947	0.46191744	0.95439349	0.23765011	0	0.011504718	0.22931228	0.32156647	5.2016465	-0.52803891	63	2.1364528	2429.2186
1	train	10	16.837308	0.31966421	-0.16392808	0.40571674	0.57792317	0.54901505	-0.08930488	-0.46056362	0.030054369	0.56633495	0.97829701	0.51725125	17.918563	0.7214465	-0.29791647	0.66671987	1.0801068	0.87389636	-0.43215381	-0.23362523	0.43828339	0.39476598	0.89670485	0.40677706	0	0.016154051	0.55491592	0.045567122	7.8520588	0.39115002	70.326531	1.7359252	2446.1049
1	train	8	16.531172	0.80480615	-0.1360562	0.86969894	0.58683239	1.3206374	0.25153221	-0.63791174	-0.088898005	0.44826794	0.9942898	0.34007236	16.343531	0.98475582	-0.17950827	1.022832	0.58218424	1.1981403	0.12156766	-0.10282279	0.39299207	0.30779722	0.84219676	0.2390531	0.052264495	0.014253128	0.63096482	1.5643799	3.3863044	-0.20579933	41.75	2.5713403	2293.7063
1	train	7	16.584033	0.90019272	-0.082604425	0.87833648	0.39524795	0.94110272	-0.57692606	-0.7561356	-0.11131804	0.22259602	0.68214858	0.50707648	16.330275	0.93542699	-0.046780212	0.9525185	0.70056083	1.3281553	0.078582954	-0.52002496	-0.12403427	0.33325998	0.991442	0.48213822	0.13974512	0.017880441	0.48437686	0.58463131	3.2493985	-0.22495755	46.333333	2.3321806	2191.5128
1	train	10	18.272573	0.97369898	-0.54822614	0.42570748	0.85275506	0.78877137	-0.60425796	-0.74601779	0.5929467	0.26979755	1.1533369	0.70915887	17.921411	0.6720384	-0.33843975	0.64545938	0.92071319	0.6774447	-0.26743903	-0.6228904	0.097047162	-0.06755421	1.093897	0.42610724	0	0.01269246	0.19727758	0.75807618	6.9002859	0.3986324	73.605263	1.8157278	2392.4971
1	train	7	17.11979	0.81703036	-0.24603192	0.19862931	0.48605994	0.75480239	-0.39438321	-0.76208486	0.37785548	0.072999522	0.95169095	1.1425625	16.85282	0.6327935	-0.31974146	0.34434178	0.55872747	0.46794892	-0.44547661	-0.48548576	0.18038275	0.0072361462	1.3175091	0.39890653	0.023622747	0.010754098	0.55839161	0.93999495	3.6185994	0.15703721	80.794118	2.1545718	2741.5547
1	train	10	16.287023	0.75681337	0.79280998	1.5322055	0.49378264	1.4106979	0.31537615	0.06359478	0.47999098	-0.24247539	0.47013745	-0.35705342	16.826809	0.91271381	0.39249605	1.2333885	0.70316151	1.6341889	0.058273144	-0.23651343	0.47574158	-0.25226562	0.73489084	0.0020398439	0.036383828	0.016718069	0.86311184	0.34919221	5.971169	-1.1915935	33.015152	2.1626567	2091.5504
1	train	10	18.077479	0.92662836	0.40468077	0.89589453	0.29229454	0.95082094	-0.24334248	0.44861092	0.38600267	-0.52467272	0.61107344	-0.22516791	19.504806	0.9801078	0.089829709	0.80481179	0.3376605	0.87661235	-0.44057009	-0.37384544	0.11024444	-0.71178566	1.0662881	0.42513374	0.28096732	0.020043757	0.31881834	0.93265792	3.9072138	0.4105964	65.068182	2.3909013	2610.0732
1	train	8	17.843289	0.74127507	-0.26459521	0.48754351	0.93392942	0.63129643	-0.74032808	-0.7185325	0.30656025	0.10602881	0.86327077	-0.066776266	16.933841	0.88681466	-0.10813108	0.57658299	1.0123603	1.0379657	-0.26197552	-0.34139702	0.6524766	0.56235778	1.192074	0.58004972	0.055136935	0.010945937	0.7740454	0.91275708	3.2640037	0.073395557	50.043478	2.3652926	2506.8003
1	train	10	16.965333	0.52584329	0.1780032	0.6626465	0.5252967	0.95484198	-0.064017007	-0.83600626	0.72039804	0.50302012	0.67579486	0.56718334	16.923633	1.0491346	0.0091423513	0.90505166	0.5956496	0.77235019	0.15189368	-0.2467544	0.3199741	0.53182321	0.70448844	0.28369875	0.065767847	0.025256818	0.45807428	1	3.8606972	-0.3773536	47.285714	2.4068843	2389.5947
1	train	10	17.184198	0.85785086	0.32069573	0.71277202	0.99682295	0.67095444	0.13196932	-0.57909116	0.39911763	0.40845592	1.0310551	0.77411622	17.330963	1.0349701	0.25484587	0.78377585	0.89757193	0.85481869	0.00040430362	-0.26062183	0.57381828	0.55634152	1.1982335	0.5813364	0.076386123	0.0093457326	0.74505698	0.73595837	3.2304001	0.14675312	28.577778	2.5713592	2269.7154
1	train	6	16.035713	0.78640015	0.30015892	0.62256902	0.73877596	1.0013196	-0.051318123	-0.20963078	0.78618376	0.22231641	1.2965857	0.25396401	16.173816	0.64807979	0.2021925	0.78400224	0.77485474	1.139513	0.070761328	-0.41196367	0.63723524	0.17311672	1.1802493	0.31645681	0.042354618	0.011165713	0.49988536	1.8208302	3.0668864	-0.11097885	44.888889	2.2025302	2669.2714
1	train	10	17.159755	0.9663649	0.43211312	0.79838704	0.69128213	0.39683199	-0.10865895	-0.46273408	0.47288059	0.52469265	1.0785487	0.71466329	17.084091	0.9623627	0.29908342	0.81347825	0.94193761	0.88460986	0.063405684	-0.17910335	0.63969275	0.50878008	1.0044066	0.57543668	0.11546641	0.0068956739	0.82930527	0.87322537	2.5741435	0.046668782	24.125	2.6940541	2360.5269
1	train	4	17.289171	0.080346228	-0.043937943	0.46290011	0.69510394	1.2657677	0.63522893	-0.21567056	0.53434764	-0.093308895	0.66263144	0.11402509	17.499421	0.65348295	0.29102951	0.33731487	0.89160278	1.0988557	0.3607678	-0.39322692	0.34941695	0.229343	1.072098	0.084047155	0.045027745	0.013834819	0.33268722	0.10229645	4.4131885	0.052583279	73.45	2.233395	2847.2801
1	train	4	16.128922	0.73125048	0.08435948	0.92868458	1.0369106	0.71462841	-0.46596705	-0.095297546	0.71004967	0.4856738	0.77531369	-0.029228963	15.944367	0.98834562	0.59429311	1.2256177	0.83828491	0.85605345	-0.32865405	0.11004608	0.24441127	0.31826648	0.57720434	0.11680829	0.35009391	0.023568159	0.6301654	0.11825143	4.4099455	-0.15184469	35.925926	2.4216345	2046.3552
1	train	6	17.569312	0.6076639	0.14990517	0.81538359	0.39670058	0.71027982	-0.48067186	-0.36880172	0.56292568	0.31128075	0.1048938	0.82679554	18.102631	0.69480041	-0.050412614	0.75696768	1.0003259	0.94598272	-0.91135506	-0.30936671	0.39282111	0.81903107	0.16483459	0.63432739	0.062611841	0.020236392	0.32020133	0.57663724	3.8363421	-0.19201678	61.396825	2.2654004	2432.4809
1	train	10	14.84068	1.1382605	1.0981082	1.8618507	1.2491322	1.246473	-0.6039532	1.9281094	-0.039484969	-0.70339645	-0.094012015	0.33367192	14.913086	1.0929331	0.97958063	1.7427169	0.81531438	1.4874467	-0.3034929	1.868001	0.26254709	-0.64440773	0.23748262	0.47604225	0.0051245047	0.056119878	0.92464422	0.90109519	2.9707958	-0.58765039	11.463415	2.9353393	1408.6167
1	train	10	16.639637	0.84179336	0.65602043	0.8698517	-0.32227401	0.69236528	-0.92801536	1.7934442	0.67653749	-0.47828382	-0.011213374	0.55107882	16.779932	1.0932601	0.64178761	1.5385704	0.48190617	1.6343382	-0.25140689	1.3596867	0.83166489	-0.50819616	0.41856058	0.46765225	0.5108007	0.047386587	0.22079876	0.12373891	4.4290509	-0.33030399	25.105263	2.4360566	1827.5952
1	train	8	14.678037	1.5057714	1.3802589	1.6407541	0.10028136	1.0580625	-0.19012828	1.6859549	0.68845175	-0.56015405	0.40500102	0.41784495	16.078685	1.182734	0.74154457	1.5271385	0.42267149	1.5193725	-0.31639546	1.1324656	0.99934409	-0.27138609	0.20864225	0.4385611	0.12361976	0.036548463	0.97586049	0.45270322	2.7715224	0.4167156	11.477273	2.9575428	1600.4736
1	train	10	17.6799	0.91603889	-0.13923829	0.95902706	0.48068915	1.3747037	-0.70455904	-0.52883312	0.66632856	-0.22489053	0.15576837	0.265822	17.407364	0.63313476	-0.17098469	1.3465691	0.66380339	1.4056536	-0.1995207	-0.52987753	1.2776189	-0.00080539364	0.28382664	0.47370375	0.34109696	0.025723026	0.61941833	0.63205924	3.4442863	-0.093689014	63	2.2743695	2397.6813
1	train	7	18.689592	1.1314601	-0.53003973	1.0606014	0.56377586	1.2487565	-0.71900877	-0.6705878	1.1741398	-0.18675898	0.85256469	1.0711702	18.448261	1.2698119	-0.43516432	0.76270626	0.60452274	1.184644	-0.52889762	-0.49257455	1.3820083	-0.38754764	0.45456855	1.0304692	0.23751183	0.020729316	0.57641265	1.0262081	5.0127498	-0.28305751	42.913043	2.1660168	1978.5915
1	train	5	15.730687	1.5790161	0.50274443	1.7138776	1.4582576	1.1158977	-0.43308635	0.36013521	0.93945473	0.48214246	0.75960746	0.071581556	16.165699	1.2375151	0.17537467	1.5061486	1.5244979	0.90920796	-0.16406146	0.45513241	1.1763193	0.7331036	0.8534479	-0.23211718	0.3704705	0.011605169	0.93855417	1.5864159	2.2131345	0.23701291	12.733333	3.0228946	1776.0675
1	train	10	17.833007	0.99791875	-0.13452362	0.60254453	0.53973783	1.1600684	-0.65713455	-0.37967708	0.7911092	0.41896156	0.85079108	0.56359711	18.392306	1.1405773	-0.26057813	0.7601056	0.49915703	1.2390712	-0.67436214	-0.31643042	0.85556108	-0.07000173	0.88586263	0.52458317	0	0.035942484	0.52316151	0.66745441	5.4879444	-0.17793681	50.592593	2.1982142	2045.1991
1	train	8	17.24851	0.81117594	-0.19671865	0.93489643	0.75994293	1.130147	-0.76986483	-0.40164915	0.99567273	-0.20783293	0.66904153	0.88362106	17.13452	1.0858655	-0.47150305	1.0527135	0.32848957	1.2495782	-0.51524703	-0.26792331	1.331912	-0.1580863	0.47141356	1.1872201	0	0.048610294	0.62400604	1.1969957	9.9423997	-1.1707018	49.411765	1.685344	2226.1246
1	train	7	18.071084	1.0373067	0.18544814	0.93941149	0.4341587	1.564147	-0.69398636	-0.48225677	1.1489092	0.078819029	0.87896727	0.46313439	18.576431	1.0199481	-0.12515687	0.8605872	0.67493913	1.1294656	-0.46885509	-0.205961	0.81937106	0.30749367	0.89113164	0.42388882	0.05745583	0.027717943	0.63110797	0.37228736	4.5326293	-0.22330949	40.907407	2.432669	2149.6191
1	train	6	16.986067	1.0888476	-0.13523455	0.86448803	0.58746235	0.41242515	-0.74192824	-0.80525493	0.56853674	0.7601968	0.75201657	0.10187313	16.384764	0.81883122	-0.1025965	0.87150273	0.83442633	0.45581715	-0.38565938	-0.15007924	0.67896337	0.92156121	0.80065091	0.11278529	0.21113719	0.01169418	0.34857743	1.4060737	3.3108264	0.16839615	44.8	2.4507918	2255.5316
1	train	9	16.26426	0.89185986	0.35375444	1.0174483	1.4989759	0.90846459	-0.49039881	-0.19997574	1.1194306	0.29863073	1.051472	0.14852747	16.46374	0.83866553	0.052629339	0.76132218	1.1960916	0.63321366	-0.56162611	-0.38855056	0.98109289	0.42471361	0.86336113	-0.070621774	0.31986762	0.012893494	0.73942308	0.99734707	3.2679925	0.16167178	45.297297	2.5272305	2436.0228
1	train	6	16.558969	1.0130592	0.28508697	0.77033822	0.71819245	1.2878463	-0.77718658	-0.21578572	0.99966264	-0.1501534	0.91180407	0.46790081	17.184563	1.0690767	-0.11824298	0.97099285	0.38635991	1.4374209	-0.70829921	0.11479177	1.1200462	-0.20877847	0.84264487	0.63478751	0.074094147	0.050753711	0.66667226	0.79091275	3.9841156	-0.75854478	32.52	2.3432323	2031.153
1	train	7	16.16722	0.88906457	0.071556911	0.5572333	1.010135	0.32966953	-0.9423786	-0.63765368	0.88564356	0.74870443	0.97490386	-0.24024432	15.916905	0.91244409	0.0041098395	0.69315758	0.91069013	0.46484056	-0.71079928	-0.51665261	0.71858753	0.47480367	0.85547137	-0.00011323912	0	0.0084959368	0.3974925	1.9848547	3.2060494	-0.050740685	51.1	2.5055075	2376.5613
1	train	8	15.974445	0.65776278	0.18815611	1.0719303	0.84668257	1.6302237	-0.68235579	-0.57057776	1.3345211	-0.0076485017	1.0943968	0.14596824	16.21488	1.1163606	-0.018748631	0.9210066	0.85999507	1.3158148	-0.83655044	-0.22907021	1.3235272	-0.080286258	0.98508905	0.47385647	0.10057312	0.025271564	0.52359907	0.28435268	3.0254829	-0.18848046	36.06	2.6483482	2014.4038
1	train	7	15.428114	1.1384124	0.2366069	0.68220022	1.2245013	0.83721938	-0.38550165	-0.012131412	0.92548128	0.32531897	0.70996061	-0.15453854	14.521655	1.0343895	0.39043707	1.216106	1.514079	0.84352187	-0.34827111	-0.37545636	1.2590922	0.66726151	0.84115026	0.012290771	0.14206532	0.013710427	0.82854482	1.3903126	2.4454458	0.080052114	23.6	2.7020533	2075.7091
1	train	2	18.145709	-0.47078849	-0.40542993	0.61534188	-1.1739949	0.40826999	-1.0031887	0.96410096	0.55837319	-1.2542323	-7.6396784e-05	0.85286883	17.917614	-0.25530486	0.11005195	0.80289591	-0.76394522	0.36184928	-1.159912	1.176156	-0.39652366	-1.4126865	-0.49194953	0.48308725	0.3424682	0.11084559	0.37555053	1.0141572	4.6836605	-0.082926348	86.018349	2.3682175	2860.4886
1	train	5	17.1883	0.87859528	0.24559286	0.83523692	1.1621614	0.24449169	-0.7937408	-0.65049779	0.9088035	0.44454036	1.0889014	-0.27029193	17.551861	0.86182542	-0.0084554304	0.92578679	1.2407037	0.86319782	-0.76807284	-0.29788201	1.1560613	0.67142217	0.76706988	0.047055607	0.16594605	0.020158592	0.58703953	0.55771038	4.3463194	0.13204111	42.170732	1.9748825	2353.0144
1	train	7	16.87283	0.9012324	0.070139076	0.80981252	1.1652745	0.59057373	-0.85841671	-0.66099177	0.98560973	0.15123335	0.85559189	0.049641638	17.037729	0.70450849	-0.41577161	0.60649597	0.64690175	0.34810136	-0.72523595	-0.45636605	0.82506965	0.27544915	0.85448332	0.10062775	0.033121093	0.0094759203	0.51286631	1.6385564	5.8443076	0.53999853	66.48	2.009503	2518.3668
1	train	9	16.438537	0.8100315	-0.27238829	0.69551589	0.93019191	0.35478281	-0.57052459	-0.17140384	0.68950077	0.056101245	1.2354244	0.10300126	16.271684	0.692981	-0.4707939	0.76775673	0.6635407	0.22513595	-0.54849143	-0.00036640389	0.71126502	0.024225402	1.0021209	-0.034877232	0.03679608	0.0086610633	0.44154095	1.2332155	3.0575409	0.066214387	67.703704	2.4984502	2510.0078
1	train	8	16.579441	0.92061844	0.080826778	0.63041063	0.73264045	0.48092189	-0.9427492	-0.7158634	0.75223809	0.50748927	1.2302066	0.054989149	16.565337	0.81099633	-0.11470535	0.58244457	0.86429587	0.55291086	-0.36998287	-0.30954074	0.71996426	0.063795521	0.88789376	0.13264898	0	0.015648177	0.29643625	1.1159444	4.8258168	0.39075321	59.793103	2.1775909	2393.8532
1	train	8	16.859665	1.2260286	0.042316464	0.92449421	0.80689573	1.3962277	-0.44494346	-0.18417033	0.88712891	-0.11647812	0.87270654	0.31401141	16.914916	1.1161402	-0.10692077	0.91984626	0.51102279	1.533899	-0.62389545	-0.078657661	0.83656706	-0.060372163	0.88362817	0.36526969	0	0.033183264	0.75730586	0.96709837	3.9439985	-0.62284974	28.875	2.449389	1907.4983
1	train	4	17.035135	1.0496958	-0.2348931	0.43116042	0.58682304	0.15858481	-1.095686	-0.92905269	0.17283814	0.13553174	1.0972563	0.36294351	16.213663	0.84414592	0.10932078	0.67506628	1.1099256	0.60729519	-0.78136947	-0.36928679	0.54008432	0.24834076	0.79474549	-0.30054224	0	0.011349527	0.40573669	1.278189	3.7405899	0.2022502	53.107143	2.0932472	2402.0401
1	train	9	15.80743	0.41930422	0.40525378	1.3905177	0.5406698	1.6344631	-0.19541118	-0.72120204	1.1782892	-0.095286929	0.65999128	-0.11328242	16.458553	0.5853063	0.16955942	1.2291404	0.54987197	1.6270931	-0.13504819	-0.62855497	1.097471	-0.32906751	0.62312088	-0.20921879	0	0.016637733	0.77276491	0.67709465	3.6010037	-0.081264078	69.409091	2.3388928	2628.9079
1	train	3	17.940601	0.82309351	-0.08923987	1.3561884	0.51651753	1.8889907	-0.36900186	-0.21825973	1.1466459	0.19569931	0.88069146	0.090855836	18.142395	1.0277259	-0.051605993	0.91228014	0.46185987	1.2668288	-0.38203729	-0.12749148	0.67184581	0.087247841	1.0970499	0.22270907	0.023026309	0.035828056	0.77553842	0.29011144	5.072311	-0.17908857	38.851351	2.1140771	2252.4099
1	train	4	16.222747	0.82411618	0.13674523	0.77294213	0.5891831	0.86565687	-0.41118491	-0.63516258	0.64056705	0.88997663	1.0272095	0.50802567	16.696232	0.9929739	0.16805405	0.70322186	0.80571777	0.70937826	-0.42687297	-0.50478897	0.75585341	0.62521596	0.89976003	0.18351206	0	0.013691716	0.54462216	0.49518958	3.1731735	0.1071772	42.604651	2.4606253	2312.0564
1	train	10	17.227737	1.1810031	-0.11098677	0.90779326	0.69205218	1.4442937	-0.7458458	-0.33795423	0.6718848	-0.23367732	1.4545036	0.43997727	17.619664	1.1892223	-0.040918679	0.95705312	0.61920828	1.256355	-0.63051518	-0.16353602	0.63424479	-0.046043231	1.0434229	0.7527353	0.030332328	0.031605624	0.75834918	0.49852033	6.5307413	-0.90817036	31.285714	2.0288915	1974.8961
1	train	7	17.067863	1.1706163	0.11045332	0.89229306	1.1401876	0.97145453	-0.5409999	-0.33895303	0.7439367	0.8188032	0.81831688	0.099204148	17.177757	1.0201032	0.028451218	0.81569747	0.89293736	0.6055173	-0.62776227	-0.24085512	0.8153892	0.54407329	0.97173905	0.11116268	0.062363426	0.012814575	0.32649648	1.4969648	4.1759115	0.32373329	39.516129	2.2537412	2112.0691
1	train	10	17.462305	0.87460672	0.062753241	0.95551414	0.56435998	1.4190812	-0.40687563	-0.57510802	0.74495569	-0.50889165	1.4298503	0.28112644	19.419653	0.79740287	-0.059838994	0.89124376	0.41301967	1.311804	-0.45378933	-0.39457282	0.75900413	-0.12257214	1.0829753	0.15139834	0.184465	0.01303357	0.29597161	0.263848	4.2330707	0.13539617	60.981818	2.419284	2601.1259
1	train	10	16.36429	1.0083304	0.17391816	0.61002159	0.88002112	0.63336333	-0.59086528	-0.54655943	0.68225471	0.89770822	0.78342922	-0.070510211	17.396276	1.0051976	0.15447882	0.6452667	1.0199821	0.66815742	-0.4800789	-0.57381274	0.82647684	0.65296487	0.73350147	-0.12483902	0.12481597	0.014142045	0.65020821	0.56017143	3.9250153	0.092416646	38.176471	2.1927833	2272.1207
1	train	9	18.59226	0.37562731	0.0075015658	0.84426688	-0.14134943	1.0622896	-0.82227464	-0.43217703	0.040657511	-0.84452338	0.34999396	0.016183243	19.299193	0.76735381	-0.021080329	0.97514437	0.55006091	1.3833052	-0.20200559	-0.55233959	0.67619491	-0.10139017	1.0763798	0.033791037	0.29501254	0.024190431	0.36588815	0.24795076	3.8012654	0.095119689	66.539474	2.540039	2680.0874
1	train	10	16.016287	1.0622895	0.27852032	0.72218841	0.92039921	0.56161529	-0.39200412	-0.70954153	0.70133649	0.82876545	0.98894593	-0.38021501	15.919443	0.94204646	0.13275658	0.85099868	1.3091238	0.86901455	-0.1703623	-0.73440473	0.5985025	0.79497614	1.094549	-0.32366345	0.2261276	0.010950718	0.66504622	0.96170975	2.7800356	0.21209297	31.973684	2.7020381	2229.2222
1	train	6	16.008767	0.8849289	1.0726699	0.95420694	0.16216399	0.7315927	-0.6017285	1.742024	0.15914504	-1.0978885	0.10477003	0.72079227	18.071348	0.7383952	0.13537177	0.87307862	0.42117105	0.95756423	-0.59099174	-0.3274094	0.61960537	0.14009127	0.83956453	0.11852015	0.35173687	0.047803577	0.17836941	0.056758351	6.3928012	0.23049971	64.518519	1.971789	2739.6085
1	train	10	16.583069	0.79275196	-0.14014443	0.88556584	0.53545607	0.96409774	-1.0572612	-0.2756246	0.27418173	0.18156386	1.0562887	0.27511951	17.392104	0.86716364	-0.012129827	0.7949471	0.97960235	1.0402695	-1.035544	-0.17096591	0.92022341	0.1636206	0.91208585	0.37103182	0	0.018587961	0.71318233	0.17519535	4.504777	-0.33116876	44.202532	2.1939319	2291.9633
1	train	9	18.593487	0.86289085	0.067757339	0.85387247	1.0623632	1.0142651	-0.83788126	-0.76217134	1.0278976	0.95221171	1.02416	0.11248526	17.24815	0.84926787	0.29141855	1.039147	1.2462514	0.92790005	-0.60875879	-0.14715127	0.78374468	0.40287669	0.59336313	0.24023761	0.059026301	0.01150126	0.77871256	1.0969173	4.7710463	0.30153746	35.573333	2.0244759	2335.3775
1	train	6	17.200835	0.89809677	0.1884571	0.9021081	1.084043	0.75735312	-0.60524702	-0.60318697	0.8115009	0.7241754	0.93041125	0.13601021	16.822941	0.91849303	0.10750627	0.60187967	0.77104459	0.96272362	-0.51869897	-0.13820528	0.54292892	0.15431317	1.0134046	0.30970031	0.1433269	0.01746159	0.54885057	1.1089192	3.405868	0.21284915	40.275862	2.4261146	2290.0798
1	train	7	15.968054	1.0814684	0.10243993	0.97561237	0.67858006	1.4029073	-0.56296052	-0.21421077	0.97403922	-0.20484648	1.2405694	0.83439003	16.275922	1.1009211	0.036785933	0.92826188	0.68482654	1.3104097	-0.63049213	-0.062743185	1.0790224	0.05108434	1.1938878	0.60201342	0	0.015426	0.73110776	0.5540931	3.2572137	-0.24522616	27.939394	2.5729366	1867.9693
1	train	1	16.369588	0.90650391	0.044332901	0.50512844	0.69979533	0.87802043	-0.41100111	-0.21650162	0.62938659	0.15831706	0.71935162	0.10924982	16.115194	0.82739737	0.21417126	0.79255654	0.95707343	0.8392378	-0.57289892	-0.14825084	0.70088881	0.29986473	1.0218244	0.052990718	0	0.011113195	0.42809476	1.4671328	2.9704363	-0.027232245	38.034483	2.5667407	2339.0713
1	train	5	15.426099	1.0457252	0.031986314	0.78310168	0.72860186	1.500858	-0.37698604	-0.38015827	0.86006981	0.051297361	1.1543431	0.3165744	15.172921	1.129393	0.25433607	0.87012346	0.6207848	1.3603485	-0.3669598	-0.2158732	0.87310226	0.067057983	1.0469369	0.41050668	0	0.015504361	0.66243466	0.83561461	2.4904471	0.069462686	25.705882	2.9352245	1856.7191
1	train	6	16.339593	0.95775101	-0.046915268	0.28992004	0.77851696	0.92585261	-0.50230246	-0.37507633	0.59962749	0.64088068	0.56461442	-0.13645292	16.224249	0.86761582	0.06571212	0.64550985	0.99324557	0.75030533	-0.36724383	-0.46210246	0.55569866	0.68410968	0.85793179	-0.15992351	0.15360971	0.014769006	0.27426556	0.42775831	3.6602593	0.31910932	46.605263	2.4268942	2308.2651
1	train	10	16.923767	0.7372531	-0.16462423	0.87340057	0.61925263	1.5592313	-0.77741389	-0.982317	1.0653333	0.50409463	1.2012141	0.3114198	17.751452	0.89670171	0.052118492	0.95306044	0.80211306	1.1233986	-0.39416727	-0.25643697	0.62512392	0.32136445	0.97728107	0.13275149	0.18521332	0.021894815	0.60575902	0.66127488	5.6950834	-0.15112514	39.752294	2.2392283	2232.5875
1	train	7	17.424676	1.0410126	0.30907797	0.76229833	1.1081537	0.68899592	-0.45595099	-0.61437722	0.58065918	0.64636432	0.98115722	0.17443474	17.161335	0.79926637	0.19150862	0.76546409	0.91542118	0.59575952	-0.63022614	-0.72443649	0.44931766	0.44339608	0.94346302	0.067480539	0.067843334	0.01211715	0.42498178	1.2110782	4.1442351	0.22546886	50.575	2.3008235	2387.1675
1	train	10	16.717285	0.95515341	0.075906295	0.86482822	0.40589195	1.2100624	-0.78642365	-0.60223644	0.88344264	0.061158051	1.0974244	-0.011618694	17.071694	1.0071419	0.03949298	0.83965025	0.9067438	1.60855	-0.60740935	-0.22367161	0.98486103	0.061482267	1.0200745	0.47750612	0.01795792	0.016962711	0.74212222	0.59664485	3.7308275	-0.20509821	33.939394	2.5930073	1992.3384
1	train	7	17.023617	0.85194331	0.18804809	0.7437308	0.89028326	0.34061567	-0.79985502	-0.60137567	0.24886858	0.28711124	1.0821531	0.23688395	17.25002	0.85830415	0.14501704	0.70838808	0.81078482	0.5110982	-0.6333205	-0.62804988	0.63003257	0.39457328	0.96748664	0.17500824	0	0.0087868552	0.42049215	0.89663881	3.6775446	0.063062912	53.030303	2.3681638	2443.59
1	train	8	16.070744	1.0927094	0.10930943	0.81378072	0.66936254	1.0740333	-0.68024855	-0.41562116	0.85116393	0.27562322	1.2886476	0.51777777	16.455272	1.0284194	0.060658067	0.87636593	0.86950306	1.2754034	-0.70351662	-0.016755483	1.1403383	0.03354118	1.245864	0.44963369	0	0.012674254	0.71723306	0.42537445	2.9738062	-0.07336122	23.794872	2.5862383	1965.2797
1	train	6	16.969529	0.9479566	0.28913338	0.87772503	0.64010567	0.37708457	-0.61116665	-0.5901053	0.45008959	0.23628564	1.0001535	0.43624377	16.875712	0.85894511	0.26134415	0.78219935	0.86466372	0.69936534	-0.51456523	-0.46164825	0.63964353	0.5224098	1.0529453	0.028148287	0.10334765	0.011229831	0.39716104	0.51257126	3.6314675	0.12239697	42.657895	2.3583389	2360.7416
1	train	4	15.834499	1.2224301	0.12966474	0.73309461	0.61600651	1.1353439	-0.60651878	-0.51952746	1.248666	0.017136717	1.1057012	0.47002549	15.152246	0.96884774	0.046741634	0.88739546	0.85567693	1.4565425	-0.36643521	-0.036624844	1.2372272	0.051936308	1.2647254	0.67218993	0	0.014209943	0.67715875	1.0404892	2.6276494	0.098472977	25.176471	2.9442114	1922.088
1	train	9	16.735647	1.0291052	0.28540471	0.81945564	0.91017615	0.50838524	-0.65175784	-0.49943034	0.82285712	0.38399379	0.95808219	-0.25201968	16.847821	0.9922933	0.32074024	0.90996295	1.2381936	0.90493382	-0.43753735	-0.60449217	0.65105772	0.46001969	1.0116952	-0.062561861	0.0022778889	0.01106036	0.54846374	0.56919635	3.3857038	0.21938296	31.081081	2.4605672	2115.513
1	train	9	15.960414	0.60146825	-0.0062772797	1.0138767	0.83585332	1.840696	-0.59358549	-0.60991024	0.92151605	-0.10067929	1.3099247	-0.24483404	16.587753	0.68327216	-0.069961041	0.95597217	0.96785768	1.524547	-0.65593505	-0.40508078	1.071519	-0.0066298453	1.1127371	-0.041458895	0.1137788	0.013379236	0.64565616	0.66295903	4.0886503	-0.46835867	65	2.0664438	2539.6608
1	train	6	15.987295	0.83659977	0.44961572	0.76594535	1.2365553	0.58003805	-0.43884543	-0.60031909	0.77986465	0.7043419	1.3499447	-0.0031060451	16.02055	0.90769489	0.37694631	0.68865566	1.2094357	0.54311439	-0.43796489	-0.67394838	0.6942848	0.61887289	0.84590994	-0.28997999	0.034114937	0.0081962476	0.82554537	1.0714521	2.7276132	0.29466391	39.15	2.6656757	2578.5855
1	train	9	15.220471	0.92788859	0.48594787	1.3010047	0.57309117	1.6823587	-0.17366965	0.90413042	0.86024517	-0.14150353	0.82616068	0.072319595	16.374423	0.47991761	0.1146419	1.2702858	0.85073794	1.6048458	-0.4044496	-0.46782521	1.0542589	-0.2887772	1.0228245	-0.15250798	0	0.026069812	0.84600115	1.1046529	3.4748353	-0.30506701	72.055556	2.306072	2738.4026
1	train	7	16.695526	0.76903888	-0.59666716	0.76769902	0.46896502	1.3831288	-0.80349363	-0.40564113	1.3341252	-0.22847241	1.4158327	0.3376769	16.984374	0.84760346	-0.52569033	0.52246198	0.45733805	1.1078736	-0.77343988	-0.35538139	0.8157783	0.19742668	1.1029853	0.40454088	0	0.016088223	0.44874557	1.2308394	3.6859749	-0.1648606	68.071429	2.324976	2373.8731
1	train	10	15.934458	1.1325823	0.35303064	1.1538293	1.8686192	0.84248194	-0.19488073	-0.27858453	0.69951937	0.1564106	0.92292837	-0.31207023	16.300244	0.9509606	0.14149989	0.76171755	1.4120257	0.7255657	-0.61109367	-0.40474446	1.09029	0.53409356	0.81179091	-0.27082732	0.044833107	0.010390284	0.45887787	1	3.0349128	0.29711067	34.311111	2.363392	2250.2152
1	train	5	16.552047	0.58553508	0.01532145	1.0338238	0.46996271	1.4664459	-0.90232849	-0.55464093	1.3153793	-0.13104882	1.0057949	-0.038006507	16.55972	1.0324999	0.0084300974	0.86174364	0.80417867	1.2638514	-0.92349044	0.072429048	1.0556102	-0.042699399	1.1593044	0.48957665	0	0.019712639	0.3937061	0.34944766	3.050746	-0.032816553	39.166667	2.6213826	2120.0635
1	train	8	16.793032	0.92488113	0.59702539	0.94894813	1.1012958	0.8956325	-0.36105751	0.011420543	0.76846595	0.33257459	0.76733319	-0.21773811	16.649075	0.79557008	-0.10496138	0.78265069	1.5043849	1.2677245	-0.74745025	-0.28582523	1.2293801	0.91527737	0.99600369	0.13878386	0.16135288	0.014915271	0.71411161	1.1816324	2.8389121	0.19908581	33.722222	2.7304747	2347.469
1	train	9	17.258483	0.73761668	0.33452575	1.1495257	0.86913379	1.5129964	-0.66271545	-0.2854204	1.0441013	-0.066342706	1.3060481	-0.12173769	17.100127	0.89698352	0.055145838	0.83635639	0.83578584	1.2697985	-0.39648344	-0.14360888	1.0594888	-0.20025217	1.1005848	0.43234271	0.043801444	0.020338924	0.64291552	1.0955144	4.0376843	-0.32905893	37.276316	2.0256403	2289.8563
1	train	10	16.673159	0.93345652	0.38933663	0.78129282	0.90064901	0.34100298	-0.47301333	-0.6112129	0.83860503	0.83615362	1.0010628	0.04924746	16.898519	0.94290201	0.26926773	0.74803463	1.1717003	0.92523347	-0.40642	-0.63202196	0.9638588	0.71622904	0.89510541	0.15129028	0.13629152	0.01117708	0.73374134	0.70065108	2.938562	0.22766783	28.608696	2.463498	2354.1644
1	train	10	16.908201	0.51455339	0.88897727	1.0593532	-0.54055602	0.60335794	-0.84966569	1.1017105	0.085483166	-0.99578715	-0.6788015	0.17653483	19.46394	0.6825057	0.11566917	0.71735138	0.62183953	1.0227105	-0.30552612	-0.43880424	0.72976139	-0.39729092	1.0290857	0.3222711	0.58171331	0.087177294	0.42307159	0.082943704	4.1171955	0.19169315	68.979167	2.3819954	2802.0103
1	train	2	15.171771	0.98643582	0.43710162	0.79918643	1.16481	0.85172556	-0.33324688	-0.23950715	0.38586447	0.4145447	0.7490855	0.38399494	16.216974	0.91244819	0.36121578	0.61459173	1.0900601	0.63970713	-0.58792509	-0.73942681	0.54766373	0.65538397	0.78619444	-0.039576018	0	0.0099436039	0.38425957	0.62343163	2.9265373	0.16068055	40.307692	2.5596395	2402.8217
1	train	6	18.458521	0.38353574	0.098564333	0.59781577	0.51330452	0.66164914	-1.0233158	-0.41641949	0.099144149	-0.30432851	1.5479024	0.085281241	18.74979	0.53129724	0.34361007	0.82383615	0.68060435	1.1613516	-0.5583974	-0.565854	0.66428309	-0.39039003	1.1078273	0.16768812	0.19303951	0.011735983	0.49370024	0.29995934	4.2402666	0.28478353	90.375	2.1474862	2959.7943
1	train	10	13.738188	1.2274399	1.6768602	1.0084636	0.26484914	1.1197668	-0.31495652	2.2599074	0.5434499	-0.36504279	0.052445579	0.49472246	18.169275	0.98441368	0.30114455	1.0310312	0.48331348	1.3076969	-0.35900972	-0.13972004	0.78944092	-0.030480086	1.0267737	0.26864452	0.27690763	0.048902593	0.59564094	0.055972008	4.1685047	-0.26350743	31.783333	2.308873	2163.2435
1	train	9	16.751642	1.1851791	0.013360336	0.64570707	0.66783945	0.59361796	-0.30766416	-0.6810668	0.3004522	0.25367495	0.8288543	-0.16238135	17.0894	1.2427034	0.040886482	0.70553661	0.89940664	0.51181748	-0.21809992	-0.64862532	0.3920239	0.590783	0.99618726	-0.015402762	0.03945669	0.0183839	0.44330533	0.45340044	3.4780417	0.30735962	34.95	2.3201953	1964.3083
1	train	6	16.633166	0.83724133	0.39723973	0.78660146	0.64920867	1.4843882	-0.50111194	-0.34065601	0.4508306	0.18589155	1.1417567	0.16601425	17.063817	0.94921047	0.15090534	0.85725804	0.78539465	1.4100893	-0.39553092	-0.28437996	0.81507352	0.24200068	1.1854241	0.30789064	0.056154341	0.023851938	0.52106054	0.22223328	4.1745796	-0.36301422	38.513514	2.3576035	2143.0694
1	train	2	17.257289	1.1831679	0.20413548	0.80653567	0.91671688	0.69261312	-0.46800957	-0.4428991	0.49838394	0.12289301	0.48604347	-0.058725777	17.098558	1.0284153	0.14802823	0.67326747	1.1355546	0.6292251	-0.51433943	-0.6334305	0.73257045	0.63742266	0.85154082	-0.034439503	0	0.019864995	0.66186708	0.95086046	3.4905904	0.25881225	35.358974	2.4507067	2141.3704
1	train	8	16.281636	0.96249509	0.25899114	0.96244175	0.61051133	1.3145828	-0.66362279	-0.63625558	0.54146602	-0.024326328	1.5437517	0.42495038	16.154159	0.97830253	0.2833804	0.91968267	0.87622848	1.3083814	-0.34154555	-0.16728579	0.81802754	0.15722074	1.1845209	0.37719457	0.29920718	0.017398092	0.6602043	0.61715085	3.0980824	-0.27211545	29.761905	2.5343833	2045.3679
1	train	7	17.298128	1.1673375	0.15726723	0.38297637	1.0964632	0.68423952	-0.55735618	-0.40902781	0.37592066	0.68837312	1.0586018	0.15326641	16.742812	1.0261912	0.29676184	0.59992873	1.1789846	0.71969513	-0.48151667	-0.54420173	0.47338887	0.69960491	1.0504492	0.17682315	0.11394852	0.0146394	0.61697172	0.95575527	3.4076617	0.14095197	37.277778	2.3710982	2145.0526
1	train	1	18.056624	-0.12436434	0.22049849	0.42725714	-1.0598471	0.19064283	-1.2756346	0.87244773	0.12206346	-0.8685058	-0.24698802	0.90233348	18.464537	0.85839748	0.15821518	0.77720073	0.6009834	1.0941977	-0.5478068	-0.16211177	0.54989244	0.10537835	1.0684693	0.18547764	0.1439384	0.087279803	0.30882305	0.14965791	4.5835647	-0.092634445	56.495413	2.3445124	2819.7504
1	train	7	17.762428	0.91522344	0.23823426	0.73706666	1.1867862	0.67185833	-0.4185695	-0.4591289	0.63563783	0.67685261	1.043768	0.0050141101	17.477878	0.95687363	0.36530609	0.76733054	1.2016515	0.74842213	-0.61995742	-0.70673907	0.80926007	0.60416671	0.82477314	-0.095969735	0.11692277	0.012061318	0.33162873	0.62834772	3.414319	0.26139552	37.727273	2.2391457	2317.88
1	train	8	16.219657	0.83868315	0.1262028	0.76389884	0.66513651	1.4063078	-0.52465449	-0.3297626	1.2971332	0.0079364265	1.3006165	0.12875719	16.305837	1.0031244	0.2687084	0.96715804	0.84659356	1.3456209	-0.66011412	-0.29823438	0.96826523	-0.00082305267	1.4018905	0.6256874	0	0.015272462	0.68193425	0.69838099	3.202088	-0.16071128	29.714286	2.6529887	2016.1349
1	train	9	16.876096	0.86874941	0.30368455	0.82426542	0.68846896	1.5870007	0.0036201121	-0.27886362	0.75899043	-0.051409472	1.2674217	0.077997813	16.799057	0.97452476	0.17484968	0.86050745	0.95879436	1.3486081	-0.16627209	-0.087871367	0.61072617	0.09634176	1.1511885	0.52421037	0.013511187	0.018790867	0.85787684	0.50335823	3.7949398	-0.51040986	25.684211	2.3125139	1970.2476
1	train	7	16.549092	0.83352084	0.16647897	0.54601859	0.60120526	0.6434578	0.0048955641	-0.51273556	0.63564013	0.6346777	1.0592559	0.38676625	16.316702	0.93195781	0.40544985	0.52760064	1.015573	0.7455911	-0.15492936	-0.87565389	0.45126857	0.67158216	1.1860711	0.49233181	0.0073940947	0.011685871	0.72128601	1.0200143	2.952387	-0.24353002	37.681818	2.5752705	2437.4974
1	train	5	15.828629	1.1425504	0.56287515	1.2675958	0.81973459	1.466339	-0.14742558	0.33438155	0.29301402	0.069565071	0.56855732	0.083479551	17.764041	0.70949037	0.1496413	0.88479894	0.57076658	1.3096158	-0.13861865	-0.2577718	0.79660973	-0.095878892	0.90109741	0.039177099	0.14653642	0.023955364	0.61131034	0.14680207	4.595252	-0.00082803766	52.537313	2.1008866	2630.5594
1	train	9	16.181265	0.84498566	0.38960706	0.7564432	1.3139146	0.97905526	0.23028877	-0.57675699	0.82068602	0.61459222	1.1457081	0.42902445	15.820544	0.87516984	0.51214263	0.62059539	1.141025	1.0776507	0.29510876	-0.38622829	1.0484804	0.56499002	1.1630321	0.30544154	0.15148906	0.010266832	0.85756982	0.61694835	2.3925704	-0.019238371	19.926829	2.6988015	2438.1875
1	train	7	16.382287	-0.091505361	-0.31489766	0.019600014	-1.0091712	0.0015442734	-0.8205776	1.7068251	0.74634931	-0.78467833	0.28823458	0.62992108	18.363676	0.82253471	0.042778605	0.75173625	0.70544657	1.0290842	-0.48682134	-0.1141322	0.64844502	0.23424272	0.91187339	0.20857334	0.25436739	0.056752059	0.17025892	0.016422632	5.0102772	-0.1578733	58.395349	2.3728025	2594.9932
1	train	5	17.289001	0.88678358	0.3623698	0.85505204	0.75118682	0.51042686	-0.48023457	-0.9403135	0.79966993	0.60192639	0.92935109	0.03255457	16.853855	0.93650188	0.32615078	0.78549364	1.2335013	0.93087217	-0.40841073	-0.55950997	0.77614893	0.76834777	0.91578343	0.1210936	0.05958327	0.017466741	0.52059405	0.34906186	3.370967	0.095164754	30.944444	2.448661	2345.5456
1	train	7	17.587659	0.87959892	0.44356342	1.2658408	1.0956859	1.6408266	-0.37377986	-0.18059849	0.91337956	-0.25577584	1.3039729	-0.08195893	16.953217	0.9498442	0.044872016	0.77022547	0.64374049	1.0462267	-0.43258304	-0.4073719	0.66149826	0.18971664	1.2093097	0.14999531	0.026462645	0.016976548	0.49649135	0.93490469	6.2714576	-0.32304944	38.824561	1.798454	2344.7412
1	train	9	15.538623	0.96111767	-0.019810687	0.84411468	0.77237751	1.1170507	-0.63131924	-0.27461942	0.66651015	0.13030197	1.2171265	-0.004616827	15.890033	0.87867617	0.12863912	1.0812802	1.3521075	1.2887117	-0.43430873	0.036912279	0.75402501	0.075165635	1.1873194	-0.11701868	0	0.013070664	0.48388242	0.67810052	2.9589858	0.0018380636	29.2	2.7802551	1922.1883
1	train	8	17.628611	1.0194142	0.26591991	0.73992674	1.339374	0.83549487	-0.55355701	-0.56701774	0.6588287	0.65469038	0.79333632	0.052145009	17.280949	0.87208087	0.060233251	0.78764654	1.4096618	1.1764746	-0.79788796	-0.35306412	0.90320254	0.72843582	0.81862356	0.051416254	0.12198923	0.011490086	0.62892378	0.97454395	3.5967451	0.15266699	35.522727	2.2448937	2322.8246
1	train	8	17.007789	0.9736245	0.17985929	0.85258929	0.77727448	1.2871604	-0.65153606	-0.2099482	0.63416778	-0.19159614	1.2084894	0.29394972	16.658605	1.0515721	0.2086308	0.87089902	0.84324031	1.1096136	-0.41679694	0.011356706	0.43839411	0.13194629	1.1079734	0.40328059	0.014410254	0.02415139	0.64880871	0.63817938	5.0785795	-0.23572317	27.96	2.2229628	1838.3447
1	train	10	17.309143	0.91795693	0.023533743	0.60777272	1.1669409	1.0387795	-0.5521855	-0.40767171	0.86213756	0.47687067	0.75361833	-0.079307228	17.092479	0.83533138	0.090371615	0.61803812	1.3046194	1.2994648	-0.60782257	-0.38896768	0.69720928	0.71045061	0.89205328	0.36034368	0.22682151	0.010343272	0.85498503	1	2.8698737	-0.087202968	37.840909	2.4869916	2403.7948
1	train	7	16.465802	0.69495481	0.52371019	1.0136792	0.78118339	1.9541903	0.080280415	-0.36487979	0.82986945	0.13090938	1.0169113	-0.23014587	17.263051	0.87079825	0.2757952	0.96168163	0.8251476	1.2762248	-0.19869472	-0.19528343	0.7263773	-0.082842062	1.1059451	-0.041284351	0	0.017903293	0.4208472	0.28506991	3.8650436	-0.22223496	39.626374	2.0910859	2414.3969
1	train	10	16.522871	0.82716506	0.58324632	0.97920147	0.85423799	0.88127084	-0.070327355	-0.46030258	0.66229289	0.46033628	1.1800437	0.66224824	16.857602	1.0024905	0.60662877	0.80115423	1.0534536	0.86412167	-0.23614212	-0.47408065	0.82140292	0.54918161	1.2227061	0.27157499	0.13730936	0.0093262785	0.79869407	0.84037947	2.7909632	0.26883545	22.055556	2.6744702	2364.9947
1	train	10	16.157749	1.1228869	1.2088916	1.4753501	0.18048038	0.91881824	-0.52543525	1.2754173	0.19767067	-1.1077247	-0.20426403	0.36657356	17.69432	0.90344535	0.18751936	0.8770969	0.63805086	1.2835735	-0.69259493	-0.44754759	0.77508994	0.26865929	1.2021283	0.24805239	0.13839291	0.031244234	0.35427402	0.45220635	4.5921055	-0.10155438	41.247059	2.102843	2364.3384
1	train	7	16.681558	0.93914252	0.63654962	0.85401709	1.3159058	1.0051824	-0.54754447	-0.5113758	0.38970468	0.46628452	1.0465667	0.13561198	16.836529	0.95210217	0.44974104	0.70185535	1.0118852	0.95741914	-0.36728887	-0.61874326	0.52108908	0.38773741	0.93777481	-0.06963885	0.46232871	0.009582805	0.61971426	0.47971211	3.9137001	0.33537404	37.611111	2.2822524	2363.6757
1	train	8	16.397043	0.89709862	0.10223106	0.78606298	1.1617518	1.7742308	-0.46486655	-0.40179403	1.1109948	0.29898889	1.5746831	0.19774471	16.505502	0.94292341	0.18151777	0.81623452	0.89253094	1.4652939	-0.66084113	-0.32460729	1.2176454	-0.13284536	1.4680058	0.39595844	0.038061719	0.014346022	0.76481007	0.56861896	3.5413907	-0.18628184	29.444444	2.6014591	2100.2486
1	train	10	16.89017	0.52263669	0.44030816	0.45638154	0.48012338	0.3066871	-0.22533756	-0.35554374	-0.0060117916	0.010388695	1.0321445	0.42240352	17.019179	0.95224115	0.096738395	0.55872925	0.87592278	1.168445	-0.49477946	-0.20759394	0.9792011	0.58890553	1.3823913	0.27675398	0.030649509	0.017323812	0.58140839	0.30040601	3.0544266	0.031374067	46.972973	2.2992898	2564.6753
1	train	7	16.45341	0.76679466	0.25599096	0.82767962	0.53865828	1.5195992	-0.2384079	-0.097322191	0.87886935	-0.010122407	1.6457759	0.22262243	16.193677	0.94485434	0.24243546	0.81686857	0.79313095	1.4759884	-0.36368897	-0.22085117	1.1394468	-0.071862045	1.3354791	0.38353169	0.0082649429	0.010378681	0.55967567	0.9620679	3.2736648	-0.040427522	30.788462	2.5604407	2107.7169
1	train	7	16.403094	1.0478573	0.73794138	0.87147662	0.78370165	0.93730379	0.3717629	-0.4242608	0.30229425	-0.14727838	1.0620312	0.4282435	16.724237	1.0482903	0.44467547	0.60623831	0.71467529	0.78720672	-0.21403247	-0.51774665	0.67156426	0.089225157	1.2074317	0.13940244	0.058781641	0.010947364	0.67969682	0.60720979	3.3155834	0.035374038	35.958333	2.5233507	2273.201
1	train	8	15.895533	0.83718848	0.37625508	0.70437276	0.59722004	0.79179329	-0.11116084	-0.54506056	0.92816818	0.41241223	1.5185805	0.29096003	16.102743	0.87181642	0.54297945	0.78188862	0.72356022	0.8141972	-0.092849502	-0.64419864	0.85505147	0.19921573	1.482105	0.38267677	0	0.0070643979	0.90758833	0.40352503	2.7141309	0.12307366	28.758621	2.6080646	2779.719
1	train	10	17.713757	0.53840609	0.86339011	0.82751089	-0.92924912	0.27055793	-0.88870721	1.1885712	-0.0018346406	-1.3125215	-0.42652508	-0.013472811	18.80183	0.85438135	0.36942472	0.92648503	0.54433496	1.1938171	-0.46048954	0.1008369	0.78059946	0.10215809	1.0449718	0.18280391	0.7105715	0.082703412	0.31404198	0.17109076	3.9572056	-0.16270598	53.763636	2.6551696	2509.1467
1	train	8	15.833002	1.0449158	0.39253281	0.98367453	0.63542139	1.5656648	-0.44108476	0.038736569	0.59855375	0.023075715	1.235318	0.53498242	15.311936	1.1199536	0.27802178	0.87126424	0.76315263	1.4954494	-0.1926277	-0.25722265	0.65233535	0.1897053	1.4171846	0.65953966	0.069240174	0.0124042	0.72121986	0.72592446	2.878437	-0.087020013	18.192308	2.7067563	1781.4139
1	train	4	15.844829	0.95994047	0.43460117	0.6695943	0.610392	0.87749035	-0.1052567	-0.18451408	0.67237814	0.019027619	0.95780525	0.54899907	16.279559	1.0869646	0.2118603	0.46196624	0.86593102	1.4200334	-0.0045473638	-0.38141516	0.94824808	0.32588303	1.3311026	0.69180937	0.37285863	0.0084281764	0.64272082	0.15396911	3.201576	0.27909082	29.913043	2.721817	2076.5583
1	train	8	13.673128	1.536793	1.3865438	1.3469231	0.37262403	1.1193164	-0.1651296	2.2646833	0.17321986	-0.70210533	-0.24472278	0.44934579	17.264012	0.75015085	0.25450307	1.1658479	0.55504423	1.5106897	-0.21190963	-0.24947436	0.85054344	0.13763482	0.93812044	0.13912627	0.20612859	0.036675	0.80063245	0.16570562	3.9264724	-0.2412528	39.509804	2.4231034	2326.9854
1	train	3	17.139439	0.97296038	-0.65008451	0.72161113	1.3119783	0.55289682	-1.2891435	-0.29294782	0.96085255	-0.15474177	1.2180877	0.2717559	17.556143	0.91698011	-0.37694847	1.1884607	1.2052784	1.0872223	-1.0012868	-0.026068889	1.1773382	-0.18851814	0.89255938	0.71803349	0	0.037857122	0.59262761	0.2447925	4.9874206	-0.50061537	48.98	1.9892675	2110.6731
1	train	7	16.84062	1.0163461	-0.25334871	1.1416462	0.96359719	1.4626321	-0.47636252	-0.061071759	1.090392	-0.012184824	1.0632473	0.75250671	16.636878	1.0308356	-0.24171891	0.96412125	0.84102408	1.3404676	-0.51122177	0.14439317	1.2117545	0.034256057	1.1206504	0.75115374	0	0.029295608	0.71799321	0.91610079	4.0068692	-0.51045753	27.875	2.3031488	1884.7867
1	train	10	15.97296	1.1030037	-0.23093927	0.9105408	1.3766998	0.47099106	-0.38911333	-0.075047894	0.88389358	0.35767352	0.76263177	-0.2905363	16.222468	1.0339374	-0.22070368	0.59726968	1.2854346	0.44226946	-0.58581666	-0.20751148	0.72096338	0.2420014	0.85839421	0.056273269	0.32186751	0.017390726	0.33459321	1	4.8262426	0.029182539	48.275862	1.8582711	2224.011
1	train	10	16.110675	0.42673551	-0.32921221	1.3651864	0.21829327	1.4554872	-0.019507679	-0.54836087	1.1305027	-0.057795988	1.0727398	0.66256942	18.272657	0.75648186	-0.79044468	1.1401554	0.72023927	1.0680286	-0.31796444	-0.57900201	0.66835863	-0.58799134	0.72685298	0.1573397	0.15666401	0.017651343	0.39244047	0.38117152	6.3325277	-0.3855578	87.4	1.8265024	2592.6812
1	train	7	15.376991	1.0390416	-0.061115191	1.062099	1.4758828	0.40530219	-0.29600804	0.16435561	0.69469345	0.57135024	0.90423036	0.21577121	16.083933	0.96246409	-0.15746479	0.64755686	1.499514	0.34174628	-0.63484764	-0.18935432	0.78442007	0.37474369	0.87123063	-0.10873594	0.053436726	0.013606951	0.58233656	0.7816295	2.9777243	0.22110792	38.5	2.267906	2280.9678
1	train	10	16.978077	0.72772112	0.0051003913	0.98222803	0.83111237	0.83174815	-0.87207939	-0.38767035	0.95854074	0.34170651	0.92232738	0.18830315	17.279672	0.82101605	-0.1304782	1.0976352	1.0347654	1.1903714	-0.82713048	0.031963873	0.99885513	-0.059021286	1.1479348	0.43400191	0.023238354	0.026938129	0.62149746	0.39689018	4.0232648	-0.32537769	39.218391	2.006377	2157.6803
1	train	8	16.192012	0.78705777	-0.15675396	1.1743461	0.98004821	1.3184124	-0.39080326	0.12502867	0.73894843	0.099649682	1.4584435	0.45880611	16.404373	1.0255992	-0.21476899	1.0157557	1.0406706	1.092783	-0.59807278	-0.10947352	1.0718219	0.018229502	1.4903397	0.81173007	0	0.021235649	0.73346883	1.1031699	3.4638421	-0.20387136	32.47619	2.5830392	2012.9703
1	train	4	17.176552	0.84340981	-0.18388655	0.75541899	1.2151721	0.20854595	-0.48538522	-0.73930655	0.11244203	0.79384193	0.89613373	0.48138124	16.446923	1.0954992	-0.08223862	0.30005811	1.1295738	0.37589424	-0.40423972	-0.20419451	0.46380615	0.53738225	0.9820419	0.35522084	0.16353182	0.011708494	0.3337887	0.76008285	3.8522249	0.069778142	45.041667	2.1385623	2251.8033
1	train	7	16.731615	0.67948401	0.018735521	1.3071115	0.6681892	1.1789682	-0.31869345	-0.47633482	0.94407888	0.051497181	1.4575517	-0.0014936997	17.006274	1.0322762	-0.097467613	1.0503378	0.95154887	1.2642839	-0.41708618	0.20200245	0.8902159	0.13540425	1.4998882	0.55828178	0.056962797	0.025844208	0.70948213	0.26957156	4.0009707	-0.29803912	30.484848	2.3943958	1992.0137
1	train	5	16.032767	1.1020474	0.15650234	1.4694265	1.5115236	1.1189376	0.13016063	0.42172621	0.5175528	0.76377374	0.62050949	-0.39861597	16.617738	1.0034733	-0.092364103	0.99611707	1.1630293	0.68307968	-0.38597759	-0.35584894	0.51206128	0.40136242	0.87987257	0.166816	0.39047428	0.015235148	0.84139661	1.1099827	2.7768263	0.24273153	30.555556	2.5799476	2044.7674
1	train	10	16.329989	0.72777493	0.18980723	1.1760509	0.90867883	1.3031927	-0.33957063	0.14297034	0.68554409	-0.02890161	0.86521538	-0.14020769	16.600617	1.0009959	-0.10435843	1.0079886	0.81375121	1.2730702	-0.38817371	0.20240065	0.85724328	0.14281718	1.4229512	0.15992501	0.16980294	0.02085101	0.64253939	0.44555382	3.653371	-0.33877013	30.625	2.1155546	2028.8824
1	train	6	16.44638	0.6614858	0.11581981	1.3227748	0.65864428	1.4074768	-0.3967191	-0.1344647	0.80424132	-0.094821428	1.5781097	-0.3671338	18.579066	0.5625524	-0.38541923	0.98880413	0.66922931	1.2421084	-0.4089472	-0.37751541	0.83851371	-0.29209717	1.4368318	-0.15985657	0.10336387	0.017782444	0.65711737	0.15020718	5.9437532	-0.17771533	77.68	1.9350385	2697.1437
1	train	6	14.797597	1.1163928	0.1438799	1.1881741	1.6600956	0.67061693	-0.20862136	0.17039579	0.66062074	0.44190307	0.80836389	-0.58033823	14.799381	0.95715202	0.0064248205	0.9734122	1.7715051	0.74398611	-0.16698266	0.49374657	0.68407261	0.87653125	1.1819513	-0.33979776	0.23285797	0.0079835499	0.8929221	1.1162869	2.093166	0.23947789	16.176471	3.0215016	2041.1542
1	train	10	16.611961	0.38228059	0.38216964	-0.055869553	-1.5761206	-0.29442864	-2.2297357	1.4759959	-0.060473942	-0.77029712	-1.105587	-0.46575422	18.034583	0.31786482	0.076266461	0.12497719	-1.5355545	-0.24129633	-2.3198687	0.77964724	-0.93340878	-1.7152558	-1.2397095	0.38035421	0.53270205	0.30298887	0.85097816	0.61239463	4.8883294	0.023637643	102.92593	2.4382332	3093.5842
1	train	9	17.389338	0.97262185	-0.21042038	0.64500157	0.4454113	0.61069844	-0.50834759	0.093951635	0.071777658	-0.047119601	1.3346611	0.2548919	17.556398	1.0008868	-0.12255645	0.91049409	1.0807431	0.87992062	-0.50338269	-0.0043354036	0.12243549	0.43461902	1.5467124	0.21410827	0	0.017435936	0.69414916	0.43905632	5.6602385	-0.55469344	40.05	2.1386531	2064.183
1	train	5	16.883214	1.5259452	0.84465104	1.6869568	1.5386549	0.59986683	-0.53759572	0.087866339	0.18117336	0.032561081	1.0526348	-0.73855563	17.006571	0.98857459	0.15680766	1.1725893	1.2940372	0.71244554	-0.13696918	0.058772272	0.79871241	0.26864532	0.63392665	0.14170201	0.50122421	0.017462655	0.88348861	1.2687263	3.1797938	0.23569152	26.166667	2.7679868	1779.2619
1	train	8	16.140523	0.96905961	-0.014450117	0.91335567	0.69560797	1.0725897	-0.50287857	0.0090904387	0.83059977	-0.06417847	1.8072117	0.82964094	15.983609	1.0981034	-0.023246997	0.81726694	0.78231707	1.1331719	-0.58516324	0.080755271	0.52832288	0.088401332	1.4169017	0.83897569	0	0.015629002	0.71079887	1.3335329	2.7541336	-0.09220802	27.181818	2.7462389	2054.5604
1	train	8	16.945938	0.87516543	-0.027466932	0.8651596	0.95814956	0.59668033	-0.75850576	-0.98872889	0.78115162	0.45366438	0.94319862	0.069682179	17.36689	1.0867493	-0.110745	0.58037672	1.055568	0.37652245	-0.84804082	-0.90995262	0.65435817	0.26359981	0.93295994	0.081447597	0	0.018695728	0.39015284	0.74666781	5.0889125	0.35824995	56.964286	2.1745725	2217.7012
1	train	10	16.635404	0.79509464	0.10842209	0.80532851	0.78790508	1.053602	-0.46127305	-0.46763869	0.62748263	0.020447307	1.7715798	0.032195487	17.259141	0.78582508	-0.10111565	1.0679776	1.0079486	1.1226627	-0.32530133	-0.038942972	0.86441854	-0.32826782	1.4183928	0.28091766	0	0.019461785	0.48364368	0.52387225	3.4503523	-0.10092452	43.818182	2.2889383	2416.1446
1	train	9	17.183423	0.28679335	-0.21002796	1.1740245	0.78236357	1.4144795	-0.31099987	-0.18652276	0.92193286	-0.20133747	1.3573928	-0.46288081	18.758229	0.82673556	-0.28514088	1.0120033	1.0510273	0.94143831	-0.58628099	-0.06243851	0.84241791	-0.12328668	1.4427859	0.07247283	0.015453804	0.024372974	0.46605832	0.16439556	4.9097739	-0.33287651	58.293333	2.3486568	2303.4924
1	train	9	16.95288	0.76997386	-0.024452342	0.68135044	0.92856594	0.15553332	-0.8343028	-0.78214325	0.37518833	0.34712678	0.95399226	-0.011118916	16.653898	0.83373359	-0.043315996	0.56544918	0.97893095	0.15860634	-0.82475517	-0.55952381	0.49122223	0.26832059	0.89505746	-0.055455872	0	0.010953512	0.50311415	2.3598674	17.861074	1.3172618	70	1.1726765	2420.9096
1	train	9	16.51429	0.6156006	-0.24335638	0.83165862	0.82095753	1.2147683	-0.28989328	-0.44114503	0.76428646	-0.055494386	1.392606	0.12641942	16.688873	0.9910765	-0.017142314	1.0488838	1.0530007	1.1269714	-0.4849003	0.06658212	0.84815598	0.044430743	1.4861395	0.44230828	0.024842343	0.017725592	0.71530223	0.324281	3.167793	-0.33002567	27.421053	2.4599064	1978.3228
1	train	8	17.235576	0.85198655	0.045584089	0.53426445	1.064769	0.45900427	-0.73063163	-0.61688984	0.78499381	0.38539749	1.4702706	0.2262319	16.912663	0.87385934	-0.0088851839	0.68034206	1.1617153	0.59389773	-0.93930828	-0.48479395	0.73078226	0.32755509	1.2246046	0.14616852	0.22097234	0.011174183	0.6643002	1.3687493	3.6540767	0.041398824	50.735294	2.274854	2456.4207
1	train	9	17.254608	0.28731649	0.11695153	0.82987308	0.72808844	1.5443782	-0.1865957	0.10484555	0.87632214	-0.19769707	1.4594701	-0.26586098	17.570745	0.73106009	-0.033145801	1.0050488	0.67574055	1.1258064	-0.44774942	-0.25983533	0.71099968	-0.10850026	1.4952285	0.14243249	0.093943737	0.02745033	0.27711837	0.15717206	5.7277806	0.10522459	60.091954	1.8230692	2543.9907
1	train	9	16.405738	0.43612824	-0.050639663	0.92751838	0.21726581	0.92460399	-1.0132344	-0.94990269	0.97997	0.15913803	1.0620146	0.21578418	17.153166	0.93857227	0.0033213989	0.88213183	1.0670052	0.70945169	-0.48284601	-0.6113023	0.75425006	0.44680523	1.1238623	0.051243704	0	0.0159116	0.50618141	0.20088705	4.1220326	0.22915334	51.282051	2.1975518	2288.6585
1	train	10	14.502068	1.2274142	1.2106531	1.0746084	0.59148028	0.96628356	-0.47988257	2.3484277	-0.020604126	-0.40879543	-0.14357517	0.47706147	15.338862	1.3452943	1.1480736	0.79253168	0.47318334	1.1513413	-0.67788537	2.3210398	0.36042436	-0.61460431	-0.073372758	0.2056833	0.31447586	0.066028324	0.78010339	0.87857841	6.8196801	0.32812237	55.510638	1.9274985	2994.0102
1	train	8	17.552975	0.97114498	-0.073879001	0.92750431	1.1624212	0.89377367	-0.51289993	0.076139229	0.42923505	0.40783289	1.2930142	0.064601869	17.382726	1.1707315	-0.091997506	0.90996892	1.0446426	0.96387665	-0.3294583	0.16362537	0.43578201	0.39363767	1.2964284	-0.15208175	0.032218271	0.022029097	0.73779586	0.6150036	5.36571	-0.80692046	30.527778	2.3699271	1786.8977
1	train	10	17.136736	0.49127196	0.0099407287	0.57237092	0.73982337	0.91045409	-0.6009174	-0.69579308	0.15879156	0.31345374	0.8151135	0.13079671	16.470982	0.69702989	-0.035346807	0.75654715	0.91508264	0.712968	-0.29776363	-0.44464672	0.59697385	0.67933654	0.95875066	0.18926703	0	0.012284709	0.62451414	0.91167703	3.4636204	0.2346128	60.314286	2.3410989	2727.4391
1	train	6	17.001168	0.67941025	-0.084148492	1.0118611	0.6068615	1.0711045	-0.22150994	-0.26734437	0.66065671	0.40032015	1.3057562	0.058864821	16.283658	1.0724667	-0.0022407283	0.92301036	1.0353611	0.90192235	-0.24519385	0.075328449	0.18038793	0.31042884	1.5522804	0.40800639	0	0.019987458	0.60354589	0.41947688	3.0296371	-0.12579543	32.4	2.655561	2112.77
1	train	8	16.751128	0.61198373	0.39717638	1.2501656	1.1138962	1.2928329	-0.22974726	0.03006443	0.58175514	0.19412746	0.83173956	0.56421113	16.609501	0.75259512	0.13263027	0.93175096	1.0431109	0.78384471	-0.22753851	-0.28497725	0.40526255	0.41289452	1.0146766	0.27866997	0.24135223	0.011707782	0.73251375	1.1314156	3.2292207	0.10121444	43.457143	2.3940887	2567.5479
1	train	4	16.419333	0.57529387	-0.22057447	0.93149669	1.1763151	1.5384984	-0.077396871	-0.28512675	0.30093366	0.23745033	1.3883476	0.29358298	16.555934	0.78482458	0.047189833	0.93433647	0.93214199	1.1272378	-0.029123848	0.073811098	0.45639681	0.27771658	1.289194	-0.034878281	0.024070125	0.018345405	0.78907801	0.47382142	3.3212123	-0.59182324	36.492958	2.4161137	2407.7525
1	train	10	16.540433	0.53714092	-0.15082107	0.75784997	0.86775168	0.77901614	-0.39367277	-0.57253822	0.57388826	0.21068807	1.0285414	0.2257097	16.783568	0.81357309	0.10985844	0.74298247	0.95622476	0.59788759	-0.22766517	-0.43902549	0.56331658	0.10180389	0.89039622	0.39343133	0	0.013207432	0.5711426	1	4.6796173	0.30908018	61.76	2.1083223	2603.1142
1	train	4	18.629387	0.75351235	-0.064987037	1.0749167	1.3158214	1.0163086	-0.20821504	-0.097310217	0.80092081	-0.073734213	1.1379545	-0.45659946	18.258433	0.88776933	0.0078246099	0.99466636	0.91636382	1.0295248	-0.29105038	-0.010969016	0.47659613	0.17333031	1.2237747	0.21900406	0.098899634	0.028603965	0.48791469	0.25323128	5.2508085	-0.3177538	41	2.304129	2212.9395
1	train	9	16.682182	0.92580675	-0.22869734	0.86149717	1.0648128	0.65727976	-0.55509744	0.14974563	-0.08161844	0.24679198	1.4259461	0.070210616	16.857067	0.97895648	-0.14703483	0.99912999	1.4608429	0.83750041	-0.46276538	0.34164866	0.34408114	0.25335366	1.4239758	0.044451627	0	0.017101554	0.55349317	1.2193654	4.3810634	-0.48356327	37.682927	2.3665623	1951.9942
1	train	6	17.144397	0.7103147	-0.17394401	0.94573951	1.2674144	0.58455889	-0.6162006	-0.40806928	0.63500864	0.15426274	1.0222722	0.36557134	17.106365	0.9688541	0.085258112	0.88128841	1.5367014	1.3949497	-0.63717747	-0.2607064	0.89857472	0.024413524	1.1753925	0.055582543	0.33310528	0.020776326	0.2693078	0.18384408	3.574104	0.28944268	37.102941	2.5191139	2103.7639
1	train	8	16.835298	1.1316651	0.13636463	0.96977308	1.2083432	1.2950448	-0.50658987	0.36776295	0.59679051	0.078295079	1.4685477	-0.24848118	16.735131	1.0589497	0.049867791	1.0873101	1.100261	1.1675782	-0.58508804	0.300251	0.48182384	0.047265955	1.3483174	0.079371422	0	0.02077449	0.77020291	0.83627995	3.8083315	-0.47192815	23.870968	2.5875107	1730.7149
1	train	8	16.70198	1.0308199	0.19118359	0.93932716	1.0522337	0.99676397	-0.2974904	0.21653379	0.65224739	0.17354602	1.0680272	0.0055511259	16.116988	1.0423418	0.093182619	1.0185025	1.0322933	1.1625966	-0.41728846	0.39205439	0.57841664	-0.15841759	1.5035515	0.19913631	0.022613888	0.015406517	0.73129902	0.74342211	4.36724	-0.42897279	25.72973	2.4495861	1821.4404
1	train	1	15.228264	0.65072874	0.32349995	1.1696718	0.8844302	1.2637698	0.19375112	0.072185319	0.81400836	-0.12272843	1.6629196	-0.075361366	16.495032	0.96490521	0.12208735	0.97617647	0.91357211	1.2767382	-0.2521186	0.075783723	0.67695613	0.27606548	1.4173769	0.15252704	0.011291755	0.021689251	0.57814397	0.089897865	3.7363328	-0.36852112	27.108696	2.5803262	2000.3256
1	train	7	15.896215	0.7221175	0.97354094	1.1018432	0.71174203	1.8058172	-0.17486951	0.84300923	0.74908066	-0.18834484	0.97452231	-0.10498263	17.719302	0.51397788	0.035147449	0.98055987	0.7001625	1.345684	-0.17995997	-0.0085594292	0.73278887	-0.4162717	1.4196021	-0.34331926	0.1499279	0.019125321	0.71049836	0.34124644	5.6015286	-0.0053342995	67.421053	1.6769304	2734.7677
1	train	10	15.610864	0.69559418	0.45977392	0.45675919	-0.097476827	1.0403488	-0.49939345	2.8408308	0.5466897	-0.36353161	0.034215362	0.4284045	19.066172	0.46567609	-0.20490245	0.69025222	0.51619647	0.9391359	-0.61767519	-0.20885078	0.21637817	-0.21792283	1.2936169	-0.23726464	0.43614592	0.061208559	0.24519522	0.11213383	7.1870444	0.076652385	80.818182	2.0419209	2840.0668
1	train	6	16.686446	0.89866627	-0.08039952	0.64253945	0.95870351	0.66616137	-0.24035215	-0.76104977	0.61707612	0.59052693	0.89519518	0.27899057	16.44118	0.79998795	-0.057467543	0.51232022	1.0451359	0.61205758	-0.80604896	-0.73115574	0.63501269	0.34610379	1.051003	0.070106408	0.35539483	0.010387018	0.19234111	1.6181521	4.1772321	0.16933292	62.153846	2.0968452	2482.0921
1	train	10	17.257861	0.55223236	-0.30071076	1.057812	0.63179066	1.0210801	-0.72432897	-0.40541242	0.99449534	0.12700314	1.6011714	0.28757394	17.206149	0.90858389	0.0043700646	1.0161991	0.76370718	0.93599832	-0.45371224	0.023253858	0.63505627	0.042514407	1.2759941	0.0028282811	0.0035202419	0.016478239	0.63704201	0.28440167	4.6657448	-0.43815468	46.727273	2.2667393	2271.2613
1	train	4	16.687205	0.6526262	-0.45874474	0.86941323	0.90387329	1.5958203	-0.54609166	-0.49298533	1.0261111	0.053344228	1.5386323	-0.14928606	16.869947	1.0267053	-0.091563068	0.94236109	1.0669613	0.99862598	-0.49200584	0.031136651	0.59245624	0.11173081	1.3195094	-0.031232727	0	0.02180328	0.53924648	0.16558871	4.5226201	-0.47121361	38.841463	2.1550915	2064.9173
1	train	10	17.330991	0.8791019	0.027644905	0.66104114	0.74583876	0.29384087	-0.93435252	-1.2286378	0.32673876	0.13759349	1.011457	-0.20720399	17.171977	0.87760705	0.055044879	0.64176267	1.185783	0.69351839	-0.51973269	-0.46765249	0.52932007	0.1799063	1.0253193	-0.12560446	0.029461276	0.012604915	0.25273464	0.81778323	4.7048918	0.22793529	55.111111	2.1198179	2424.373
1	train	7	17.220735	0.69830598	0.25814943	1.0674022	0.68717249	0.82350137	-0.13544361	0.069939547	0.54025259	-0.14589032	0.8178318	-0.22843037	18.30854	0.72603777	-0.051969225	1.0607336	0.81979184	1.3167399	0.051573114	-0.08643054	0.74216721	-0.17613265	1.2288561	-0.26967352	0.068241107	0.017945344	0.6545926	0.15612328	3.7941935	0.12515886	48.192308	2.2936986	2451.2489
1	train	10	16.64235	0.44765311	0.20253799	0.67467768	1.4102241	0.33212919	-0.69619055	-0.54950237	0.44410399	0.51730789	0.88055174	-0.055814673	17.087874	1.0056762	0.19515331	0.87650824	1.1285796	0.71060231	-0.47000179	-0.53998006	0.78296107	0.453645	1.2380643	-0.016929112	0.032044086	0.023284624	0.72782322	0.37717532	3.7361297	0.19209418	46.117647	2.3856074	2409.4911
1	train	7	17.182202	0.50627264	0.24842775	0.47900314	0.39898948	0.82800253	-0.34330423	0.90159798	0.46863064	-0.23430268	1.0095242	-0.3912453	19.038936	0.32263053	-0.10983542	0.85660999	0.57819266	0.54915931	-0.79756999	-0.23709713	0.0050446548	-0.42808858	1.311529	-0.23363627	0.099139062	0.038132669	0.1990064	0.072390949	5.1268578	-0.21735568	60.463415	2.2952291	2768.1779
1	train	5	17.86907	0.81962707	0.14852963	1.1019146	0.64151019	1.2304941	0.27125153	-0.1782778	0.60369366	0.31894747	1.1977268	-0.096597329	18.08495	0.86157466	-0.12142712	0.95021929	1.013646	0.65421548	-0.27232624	0.10927675	0.37812682	0.20598601	1.1280979	0.17369557	0.11659161	0.022369019	0.29532245	0.35378123	5.4176651	-0.61109468	45.302083	2.0197301	2330.0132
1	train	10	17.0766	0.53517945	0.43328283	0.7061902	1.1746112	0.48622391	-0.60713411	-0.27431819	0.41169194	0.44349058	1.0725928	-0.10006848	17.692065	0.87158122	0.064942886	0.90393602	1.4083928	0.9620399	-0.43141014	-0.46601358	0.83365614	0.39404438	1.1323004	-0.059113371	0.1877347	0.017568627	0.65736159	0.41383531	3.7380417	0.017552148	41.956522	2.3295725	2394.9642
1	train	4	17.020827	0.5895193	0.052740882	1.5593993	1.0199494	1.1160465	-0.36078671	-0.19775957	1.210293	0.02801726	1.3687885	-0.1097218	17.552682	0.96725673	0.013912696	0.977385	1.1633856	0.95022829	-0.3150246	0.18506243	0.28814234	0.15456539	1.0795253	0.22742166	0.043787256	0.029985523	0.34826592	0.21716375	4.1564653	-0.59714364	34.462366	2.2604798	2195.9899
1	train	9	17.247606	0.90236018	0.1421118	0.90916432	1.3142029	0.64325248	-0.31118851	-0.27075454	0.37982039	0.59641249	0.55524816	0.15194094	17.333836	0.89203863	0.11657318	0.82455955	1.1930911	0.45293591	-0.43183748	-0.51592692	0.46376128	0.64259974	0.93468277	0.14867744	0.072636537	0.011436832	0.60176903	0.86366606	3.5215678	0.14118742	41.769231	2.4187002	2367.1743
1	train	10	16.585188	0.31619617	-0.31346958	0.87328073	0.68280164	1.2441961	-0.77495564	-0.72891553	0.91219484	0.049289859	1.6903069	-0.10899814	17.594137	0.8447251	-0.06117229	1.0136817	1.2380377	0.90013386	-0.61639936	0.089347907	0.46131285	0.097770286	1.3314417	0.01212027	0.14899088	0.021924221	0.4488782	0.1363556	6.0656277	-0.28468883	42.422018	1.981071	2246.3092
1	train	6	16.646083	1.1927052	0.39909068	1.2220324	1.822845	0.63576616	-0.55211299	-0.4403866	0.081801323	0.38680263	0.68093729	-0.6301062	17.261022	0.95246255	0.13931244	0.83991107	1.4967377	0.27210672	-0.4457882	-0.32715734	0.3476703	0.5589789	0.99004115	-0.19482475	0.18289422	0.010744155	0.70601316	0.95055189	2.9266851	0.099185016	41.314815	2.5185118	2333.2781
1	train	7	16.485014	0.48408792	-0.13649494	0.63514888	0.69204412	1.0409606	-0.66317717	-0.32738243	0.91283911	0.15112499	1.7143819	-0.166962	16.542112	0.91959106	0.15379245	1.057951	1.2631317	1.2842518	-0.52785362	0.097317857	0.81211641	-0.072224359	1.3772735	-0.078013848	0.066207378	0.01668427	0.61913963	0.16047084	3.822333	-0.45350449	32.048387	2.4754931	2125.7257
1	train	7	16.664406	0.80524131	0.44806163	1.0708116	0.94148559	1.2712972	-0.30878454	-0.0037107816	0.53992032	-0.21238264	1.5311962	0.033253368	17.210087	0.90001944	0.22369872	1.1663597	1.1861424	1.2485965	-0.29739431	0.047977572	0.79199958	-0.07526395	1.3696671	0.00077701141	0.14183428	0.019443842	0.80521981	0.39718525	2.5293887	-0.33880977	22.792683	2.6594278	2241.2965
1	train	5	16.175854	0.6040653	0.65104862	1.1517551	0.9839958	1.8096149	-0.13401816	-0.33858461	0.59062433	-0.025751453	1.3810983	0.29581508	17.272213	0.59223527	0.17409738	0.95555384	0.88087381	1.3472588	-0.16335934	-0.01101568	0.77209467	-0.19038366	1.5100099	-0.16003731	0.1594986	0.021221154	0.69720299	0.43778437	3.4330728	-0.19438041	53.492063	2.2624115	2772.4617
1	train	9	16.302546	0.33802732	0.56085607	-0.082399778	-1.1608279	-0.20179664	-1.5448567	1.38769	-0.65455365	-1.0761087	-0.53603575	0.40534167	19.202224	0.64021225	-0.044440532	0.91048749	0.78192895	0.84249975	-0.44055039	-0.18739939	0.45419086	-0.0192168	0.9473681	0.074108901	0.36867429	0.0745033	0.38328667	0.021225885	4.6051929	-0.025893651	73.550562	2.4493472	3014.7386
1	train	9	16.809317	0.77929632	0.044360019	0.81973307	0.57808111	0.82675076	-0.6036466	-0.45912733	0.57538197	0.14723017	1.5096105	0.39245659	16.908654	1.0366429	0.023663696	0.94124805	0.89889197	1.0494075	-0.13633259	-0.017950319	0.44375961	0.14710335	1.3904201	0.23585523	0	0.020521343	0.53693053	0.60681987	4.6211796	-0.37506469	35.8	2.3428733	1980.4944
1	train	9	17.173048	0.72522816	0.65942628	1.2899664	1.1064558	1.3646421	-0.27503625	-0.13616108	0.7711177	0.34684977	0.70842729	0.35920066	17.25854	0.8405264	0.021392835	0.71515666	1.1142621	0.66438448	-0.25514758	-0.63756964	0.62233762	0.5768742	0.98525802	0.26761467	0.35126675	0.02031463	0.80474439	1.0549641	3.1792181	0.20380773	44.179487	2.3616977	2418.893
1	train	6	16.699778	0.68269111	0.32375536	1.1287589	1.1186404	1.0890993	0.11662729	-0.05150379	0.7002425	0.16125415	1.2344183	0.23565474	17.31643	0.85172965	0.016455708	0.94962968	0.81277225	0.95346924	-0.18581553	-0.20794403	0.53386301	0.016300031	1.3692219	0.19461862	0.17417664	0.024056626	0.50535174	0.37567494	3.8211687	-0.20825218	44.703704	2.2227046	2395.8462
1	train	7	17.492435	0.82107214	0.13242437	0.84469304	1.4357508	0.69382857	-0.44898543	-0.5351285	0.61902312	0.70894551	1.18817	-0.00016248411	17.571842	0.79043837	0.060467822	0.81094073	1.3538487	0.62657311	-0.18992269	-0.31889551	0.68527285	0.4898638	0.97251814	0.021252515	0.12880147	0.011673544	0.66860175	0.32430237	3.6855798	0.27368095	41.473684	2.4186005	2494.4486
1	train	7	17.555712	0.85048117	0.25003959	1.1117561	1.0686408	1.1237811	-0.047011335	-0.025323737	0.037461967	-0.10341728	0.86509307	0.059842549	18.190135	0.67936152	-0.13585585	0.71520125	0.77005134	0.94247725	-0.069719142	-0.40986362	0.27558811	0.10944857	1.22141	0.031894012	0.376389	0.017443792	0.33676613	0.21789014	5.1031445	-0.097917581	57.463768	2.1255719	2554.0393
1	train	10	17.01151	0.8128547	0.013758427	0.89992268	1.051427	1.0217077	0.057421888	-0.40949869	0.72979375	0.78482911	1.0672988	0.42209846	17.288106	0.90675039	0.093796061	0.94788552	1.4285081	0.66892489	-0.22030079	-0.50569898	0.50461096	0.55263522	0.99819835	0.12305268	0	0.012639508	0.58026367	0.55662251	3.7509552	0.21973947	33.911765	2.339581	2175.9979
1	train	10	18.758371	0.65549781	0.22971108	1.0734742	0.77323819	0.89959496	-0.221703	-0.43822616	0.38494944	-0.56304765	1.1157871	-0.22900625	18.161968	0.96136382	-0.038582997	1.0531597	0.90858823	0.87558889	-0.28543731	-0.34663406	0.37977453	0.19626029	1.2138844	0.21782571	0.2590868	0.035651783	0.29404009	0.44729231	5.0116897	-0.2060956	44.46988	2.3111182	2379.2521
1	train	7	17.200414	0.75659612	0.10238142	0.77102989	1.0293349	0.72788218	-0.41548092	-0.97828912	0.25795041	0.61724485	1.1719473	0.55502124	16.562957	0.66102155	0.22864351	0.71023403	1.017509	0.60579438	-0.47446532	-0.88138402	0.48855289	0.25363876	0.89071976	0.29596037	0.0096941162	0.0066198517	0.61059629	1.0521927	4.2581033	0.3483375	58.208333	2.3095935	2680.4863
1	train	9	16.674262	0.68333101	-0.082588211	0.97167053	0.82396686	0.83622902	-0.36749155	-0.44959047	0.37768643	0.15463644	1.4371448	0.2020652	17.052408	1.0945918	0.0092353752	0.99706655	1.0999512	0.80001953	-0.22309513	0.020538568	0.11321169	0.38739036	1.2284844	0.18579818	0.15709818	0.024522629	0.24303696	0.068495189	5.6535546	-0.65101088	32.236364	2.085739	1878.2782
1	train	6	17.476787	0.57873426	0.43275538	0.95750404	0.87262932	1.0909475	-0.20854371	-0.32541621	0.73072002	-0.097708588	0.97428829	0.061559786	17.430199	0.92383245	0.084902666	1.0177841	1.1370369	0.91971791	-0.19566486	0.015907855	0.51366595	0.034647647	1.3173841	-0.15228381	0.19095102	0.028740031	0.50918159	0.35348786	4.0248582	-0.22245639	41.467391	2.1721314	2421.9291
1	train	8	16.79308	1.0000748	0.81699908	1.1429438	1.7894215	0.58974792	0.011215236	-0.24244946	0.36664701	0.58390539	0.84159477	-0.23542875	16.702926	0.81377961	0.0157418	0.71818445	1.4561828	0.71479237	-0.34381721	-0.47416451	0.54730273	0.65831884	0.9441632	0.18474538	0.41946169	0.013187491	0.84394648	1.6721973	3.562962	0.28257158	40.314286	2.5749674	2557.1815
1	train	5	16.434351	0.84331525	-0.34831518	0.88826792	1.1649558	0.70470418	-0.9400013	-0.18287503	0.39074353	0.16706164	1.3471891	-0.56378407	16.427193	0.8351948	-0.42591555	0.9232335	1.1836085	0.62452996	-0.68248115	-0.019968723	0.2111104	-0.35051767	1.4961854	-0.42900161	0	0.013036539	0.28228574	1.0670649	3.3392885	-0.17523129	61.388889	2.5416217	2293.8352
1	train	8	17.097083	0.98995959	0.32240654	1.157473	1.411112	0.78810049	-0.24044038	-0.1766909	0.44113537	-0.091923363	1.0702274	-0.37395677	17.320613	0.82167146	0.070384229	0.88069587	1.2329156	0.66726639	-0.37867863	-0.3537149	0.76218423	0.56568179	1.0360277	0.066400905	0.18575467	0.016365591	0.48802453	0.74531009	3.9042035	0.36305933	43.566667	2.2194061	2407.8049
1	train	4	16.511786	0.85446808	0.51501646	1.1700508	1.1816782	1.5220074	-0.40849741	-0.050236644	0.86002286	-0.28947058	1.4792363	-0.10595065	16.695316	0.63981997	0.089724281	1.0391	1.0357841	1.1253628	-0.36906697	-0.07915849	0.55242361	-0.092728369	1.6323898	0.23866463	0.32498836	0.017392858	0.31583743	0.64187892	3.7693599	-0.1586053	48.706667	2.2027804	2575.3967
1	train	6	17.616137	0.41293198	1.1736259	0.84773835	-0.45295433	0.67647656	-1.0729994	1.883144	-0.44846518	-1.0543996	-0.68473403	0.12673855	18.297677	0.92118019	0.1205349	0.96004793	0.81867118	1.0585806	-0.11034739	-0.037732561	0.33146318	0.26163167	1.1456115	0.49910818	0.57338837	0.089293539	0.26715775	0.1049759	4.4310812	-0.16162854	49.616438	2.4996207	2479.9515
1	train	6	17.380629	0.76691522	0.10482568	0.80337442	1.5781323	0.29200035	-0.27564709	-0.37793405	0.17148605	0.7192197	1.1513004	-0.27394913	17.768644	0.89386097	-0.068084581	0.81721879	1.6323713	0.59162922	-0.26904091	-0.31834494	0.65696927	0.53526346	1.1102674	-0.17209318	0.17552773	0.016259424	0.40599162	0.38427348	3.7352445	0.16338253	45.634146	2.4495989	2297.1577
1	train	3	17.123757	0.99714105	0.52326071	1.130434	1.2819596	0.98920842	-0.094891748	0.40892736	0.75585999	-0.10719231	1.485549	-0.25031689	17.65952	0.80600148	-0.05022849	0.97311322	1.4376686	0.71399772	-0.41255665	0.26152134	0.17830584	-0.10509784	1.6476021	-0.29131438	0.21358672	0.017907394	0.60870806	0.88844906	3.7312921	-0.32601998	46.5	2.1907603	2351.193
1	train	8	17.632165	0.64505371	-0.14767674	0.97446274	1.4535562	0.5718197	-0.57370965	-0.091144705	0.40538847	0.77544609	1.1618989	-0.011534857	17.207559	0.79662738	-0.091903391	0.86695477	1.6112295	0.49936046	-0.43592483	-0.094496781	0.32889207	0.56752012	1.2043559	-0.35955512	0	0.015411275	0.75549778	1.193511	4.0110422	0.34061499	45.853659	2.3458018	2357.1143
1	train	10	18.273981	0.71053375	-0.098022822	0.64461904	1.4614301	1.391338	-0.37300515	-0.7561224	0.29329993	0.36954949	1.3731019	0.32483168	18.362965	0.80345439	-0.25687165	1.0351575	1.3719959	0.68920785	-0.54863626	0.1624268	0.7720665	-0.0086917711	1.1361314	-0.03898707	0	0.022107213	0.61740658	0.440215	4.0014144	-0.27738541	51.268293	2.3574998	2449.2535
1	train	5	16.764928	0.47866223	-0.77310839	0.73626249	0.87344116	0.87158778	-0.5924974	-0.25883521	0.086884229	0.3658556	1.4650619	0.34565076	16.485551	0.92532504	-0.18920737	1.1113767	1.3128212	0.89637279	-0.38282272	0.26423113	0.27986694	0.322262	1.2962054	0.0037407142	0.1946095	0.026880081	0.60192161	0.096482028	5.1344502	-0.49242458	37.935897	2.082792	2032.2528
1	train	10	16.751649	0.64707161	-0.057027394	0.9412148	1.3463629	0.4636936	-0.43204966	-0.66219955	0.31620919	0.5221465	0.77794429	-0.42934166	17.072928	0.64083816	-0.20166481	0.69044384	1.279806	0.33954365	-0.61928711	-0.68669047	0.42433986	0.5666323	0.80970283	-0.15241894	0.095019618	0.0093018261	0.43872222	1	3.7323836	0.072665648	73.34375	2.2400127	2728.4991
1	train	3	16.907669	0.87993519	0.77341474	1.2151064	1.2289605	1.1750376	-0.25028609	0.006968758	0.68292013	0.53078841	1.2032552	-0.60737831	17.015935	0.73527078	-0.03273993	1.0626612	1.0467211	0.9993834	-0.40657146	0.077703382	0.46904527	0.095565308	1.5463296	-0.23793418	0.13581629	0.014640003	0.44323457	1.0871296	3.4238048	-0.37569272	45.929825	2.5016986	2476.1473
1	train	9	17.036198	0.49105722	-0.051768471	0.789113	0.90100709	1.0422905	-0.59713098	-0.33960507	0.58756834	0.74131743	1.1460447	0.11109917	17.426474	0.65024945	-0.013892585	0.77444675	1.097764	0.63359795	-0.51025619	-0.35901332	0.3318822	0.51280192	0.92803523	0.34314209	0	0.01067929	0.3844757	0.69767798	3.6957839	0.053667148	61.848485	2.2345548	2619.2751
1	train	5	16.1267	0.54277266	0.46732371	1.0557368	1.1470086	1.3912444	-0.090051082	-0.068000148	0.45484138	0.22727808	1.0799237	-0.057901557	17.121972	0.5660303	0.016855121	0.96088875	0.98009169	1.1099186	-0.21118424	-0.069431464	0.45374764	0.13246956	1.2851904	-0.2202213	0	0.021789883	0.37215123	0.6726705	3.1966003	-0.35518953	54	2.4056948	2670.8371
1	train	10	16.332043	0.42759896	0.0051437158	0.87321627	0.80813174	0.64241083	-0.41559474	-0.52078369	0.41005435	0.78470579	0.8962834	0.59388598	16.982261	0.7648727	0.18791261	1.0077465	1.4275922	0.7788932	-0.18461653	-0.46451944	0.77611299	0.76031604	1.1009756	0.050901785	0.083862284	0.012987148	0.76601833	0.2801033	3.3496109	0.24130035	37.6	2.5257304	2570.6991
1	train	10	19.077553	0.099497092	-0.43668998	0.64041094	-0.028461865	0.373099	-0.55545747	-1.344459	-0.20960865	-0.60464957	0.99777302	-0.015335962	18.305203	0.91326899	-0.039216278	0.92677986	1.0765604	0.89283712	-0.023708356	-0.1437499	0.25435995	0.33543393	1.0571728	0.3386227	0.45524257	0.027930226	0.43785731	0.51228594	4.3580787	-0.12096485	42.333333	2.3460744	2683.4063
1	train	3	16.360953	0.91768249	-0.17948415	0.53319292	1.0377551	0.24392657	-0.33175586	-0.55133661	0.31166108	1.0163452	0.76777312	-0.31148905	16.731317	0.86703736	-0.15505571	0.88705805	1.3343493	0.63004505	-0.20178084	-0.6018511	0.36737131	0.83382526	0.98295648	0.025907197	0.11919398	0.01467184	0.51883337	0.16366035	4.2778572	0.27695222	45.909091	2.2752656	2338.9403
1	train	9	16.302382	0.81949708	-0.067497576	0.83397416	1.043832	0.62508658	-0.127849	-0.30086198	-0.081251093	0.23019392	1.287413	0.1432156	16.088774	1.0159191	0.019921284	0.78647798	1.3503259	0.68443724	-0.00049132047	0.11860284	-0.058967383	0.4088365	1.3952526	0.095033592	0	0.016159446	0.74188653	0.55383111	3.9968736	-0.45742731	34.509434	2.4203042	2118.6235
1	train	10	16.377164	0.30741899	1.3496682	0.74959187	-0.32536046	0.64939889	-0.9114381	1.8438036	-0.11284003	-0.65602894	-1.0233691	0.34110465	18.65571	0.8248419	0.96038778	0.90135495	-0.048302429	0.61366463	-0.73867675	1.6088175	0.51977476	0.21480075	-0.0090030976	0.30118775	0.35655999	0.093556064	0.57141494	0.20725296	5.1496535	0.11077485	48.365079	2.2467033	2488.0087
1	train	8	16.47455	0.98606964	-0.40103064	0.70225249	1.1467465	0.33806594	-0.53883286	-0.24456965	0.075091689	0.48929929	1.4274225	0.23437071	16.491884	1.0074954	-0.35922094	0.92426686	1.2047205	0.56917268	-0.21603525	-0.14799861	0.19619743	0.40372613	1.3232086	0.30197962	0.030766217	0.01693717	0.64042421	0.45870281	3.6496373	-0.32344751	37.969697	2.4816906	2086.1346
1	train	7	16.046426	0.94826861	-0.051901513	0.94871899	1.0333874	1.0986231	-0.071737346	-0.054269345	0.39304863	0.19812608	1.7211435	0.37112375	16.419312	1.2093443	0.1022174	1.0022803	1.1605417	1.0277143	-0.1687087	0.038762755	0.25091048	0.24435526	1.2853477	0.18204524	0	0.01259317	0.45945355	0.34145504	3.8182146	-0.58395372	23.25641	2.6084716	1728.0067
1	train	2	18.367772	0.45508874	-0.44748169	0.40458861	0.0064421009	0.019807793	-1.392883	0.092848577	-1.1736227	-0.40129609	0.88457459	-0.71685901	18.76292	0.81078767	0.12252343	0.29978398	0.27849552	0.60187224	-0.99541285	0.34413865	-0.92815646	-0.89556143	0.39259293	-0.54822056	0.24311434	0.076072132	0.4125713	0.21470364	4.1722797	0.17504479	63.531915	2.2995731	2561.8636
1	train	7	14.176121	1.6580764	0.96491783	0.29892249	0.53797103	0.71603444	-0.52388934	2.0851364	0.55860089	-0.50976465	-0.3614113	0.56549188	14.744515	1.3604022	1.0716016	0.44895829	0.1983551	0.66587162	-0.18100048	1.6035114	0.1494195	-0.68262434	-0.42997659	-0.010719801	0.56944789	0.042786969	0.80566191	0.56079184	6.3300497	0.47788928	44.869048	2.0235399	2432.4821
1	train	10	16.597352	0.63792604	1.390713	0.64123664	-0.26480166	0.55329227	-1.4195871	1.5123317	-0.04752013	-0.91957849	-0.62183496	0.14290109	17.339569	0.88320637	-0.059586231	0.95404332	1.1664851	0.87398424	-0.11826961	-0.10838581	0.39081637	0.56171388	1.0687895	0.058446896	0.48226486	0.059371479	0.37581707	0.70481433	5.5943325	-0.064517899	41.104651	1.9681264	2778.8354
1	train	10	16.389118	0.4726142	-0.43466137	0.303529	1.1076671	0.288358	-0.38218303	-0.74484712	0.20644524	0.22121293	0.5979612	0.46253927	17.20493	0.97706828	-0.35048203	0.54114703	1.4655663	0.97458743	-0.75867488	-0.32555976	0.58275696	0.37464596	0.84213959	0.18579834	0.008919204	0.019484063	0.71780913	0.19317672	5.243277	0.58811683	58.857143	2.2470192	2223.8742
1	train	8	16.567491	0.53897762	0.10858697	1.1853704	0.89969252	1.2671095	-0.27554572	-0.35442643	0.88194556	0.48370062	1.6533194	-0.024433968	16.268126	0.83747525	-0.16239203	0.86323857	1.165544	1.009579	-0.18125255	0.064350415	0.26240953	0.31989312	1.3597061	0.59645125	0.010264532	0.017264795	0.59523543	0.97746971	3.230783	-0.11887314	33.576271	2.4035539	2283.7212
1	train	3	16.688473	0.36597803	0.38076664	0.89348061	0.82119996	1.4357939	0.2622077	0.075888815	0.81618596	0.2227649	1.3619365	-0.13508998	16.954408	0.35726113	0.075253318	0.96413512	0.98286836	1.0723081	-0.14358564	0.063886832	0.56289382	0.12798732	1.2521819	-0.05397062	0.075150884	0.012826749	0.39541363	0.66669005	3.5817778	-0.199226	71.355263	2.4271197	2946.0573
1	train	10	17.939079	0.4358125	0.51692528	0.15678135	-0.46568658	0.26467626	-1.3393569	0.77218041	-0.15734766	-0.47829988	-0.22741469	0.13331983	19.875991	0.51825993	0.15876329	0.96300412	0.77055709	1.0615628	0.15836805	-0.0067381528	0.27816256	0.21461759	0.78289911	-0.01525477	0.38187326	0.062208153	0.55668703	0.13968998	4.632355	0.16549707	85.344828	2.4871405	3026.4835
1	train	9	16.56323	0.73057877	-0.32884585	1.0065483	1.2067185	0.65095065	-0.1850424	-0.2595889	-0.017277226	-0.020970664	1.0359489	0.1852271	17.144025	0.77874858	-0.19896996	0.88095169	1.1021584	0.88763458	0.050594625	-0.29104722	0.15773459	0.63081437	1.7913023	0.51333196	0.11460373	0.013691864	0.49045808	0.67633559	3.9289084	-0.19292482	49.4375	2.3824437	2290.7181
1	train	5	16.877542	0.82205733	0.80850044	1.2797499	1.6033865	1.1564051	0.34592826	0.31751012	-0.039202551	0.91978386	0.55797966	-0.0144682	17.184262	0.76646721	-0.27374593	0.78831153	1.4318701	0.36889412	-0.082721538	-0.53272904	0.16811495	0.91597029	0.61110572	0.36515301	0.42185871	0.03244417	0.74592729	3.0442552	3.5180638	0.29604311	44.34375	2.6263277	2391.9099
1	train	6	16.848255	0.67740689	-0.094652989	0.84052483	1.0287201	0.88204248	0.23711668	0.097082651	0.42470831	0.38396054	0.99810744	0.30132705	16.499439	0.82208175	0.064884622	0.79980968	1.21831	0.86333163	-0.021459223	-0.012382807	0.098961968	0.44894871	1.1715622	0.40704245	0.17691857	0.015534418	0.36710229	0.37523424	3.7794697	-0.23576802	36.034483	2.371737	2276.8327
1	train	10	16.719344	0.63961535	0.59181407	1.0923927	1.6048727	0.44050832	-0.029822526	-0.06243678	-0.084400731	0.96566949	0.39220229	0.68289676	17.213828	0.86667301	-0.065467903	0.7889114	1.4882529	0.75768629	-0.063999754	-0.17141762	0.63884947	1.0461619	0.73107577	0.35859257	0.39028491	0.022677238	0.92121797	0.43994874	3.4849549	0.17096324	38.902439	2.4711693	2403.589
1	train	5	17.007254	0.80155778	0.26593195	0.87485691	1.1078617	1.1699903	-0.088716074	0.010919354	0.76070199	-0.15989594	1.5580043	-0.070998504	16.715827	0.295329	-0.56125622	0.95418888	0.89603348	1.1629428	-0.25877654	-0.13759124	0.85154532	0.62329554	1.7719069	0.43622055	0.17381313	0.021020759	0.38843918	6.7252315	4.3385136	-0.17389887	63.9375	2.2267524	2462.4471
1	train	4	16.652983	0.79798088	0.42360513	0.654989	1.2139821	1.1819361	0.101965	-0.22476136	0.40821191	0.27186103	1.2327013	0.30739567	17.422597	0.7776016	0.052939676	1.0083379	0.75282011	1.3306822	-0.022625962	0.082914014	0.4666004	-0.077085552	1.3784358	-0.049001505	0.11511772	0.027785683	0.39154622	0.78245964	3.1817162	-0.021626127	48.925	2.5955148	2449.0642
1	train	2	16.529589	-0.27455332	0.13922932	0.46805287	0.76821575	0.5600925	-0.33619568	-0.35032665	-0.046853408	0.4492564	0.83268191	0.33545988	16.9619	0.6072923	-0.12679885	0.5134481	1.2273618	0.7763316	-0.40338835	-0.3636968	0.53053414	0.5094778	0.90749786	0.31111932	0.19662615	0.030636201	0.46765247	0.1596922	3.9346596	0.035572637	80.621622	2.3527066	2846.2745
1	train	7	17.107883	0.53018494	-0.016055346	0.30065311	0.38577166	1.0177614	-0.76837588	0.35038533	-0.63503567	-0.23706731	1.0532528	-0.16614078	17.628834	0.59987045	-0.10411188	0.10873093	0.55393742	1.0014183	-0.69777734	0.064535515	-0.77131638	0.030749005	1.1320759	-0.12296813	0.37040719	0.047163247	0.42696554	0.57773938	7.8965035	-0.02279989	112.66667	1.5955069	3034.0926
1	train	7	17.572835	0.31679355	-0.26509982	1.0067913	1.1135033	1.1992819	-0.075039529	-0.37062641	0.89776144	0.7500488	1.2660336	0.4340867	17.077686	1.0480522	0.010520889	1.0665585	1.215436	0.92332198	-0.18509519	0.044397848	0.12359323	0.58971257	1.2050999	0.33382172	0.012476936	0.022892037	0.27962413	0.17150861	5.6380163	-0.45023246	29.365385	2.2362127	2011.3332
1	train	8	16.991003	0.51457351	0.6575271	0.57349705	0.54612601	0.78187314	0.083150155	0.23732914	0.39516468	-0.29277992	0.62345851	-0.65037203	18.696295	0.61267116	-0.014661057	0.84106377	0.94805043	0.81015182	-0.38572137	-0.11501391	0.34182656	-0.38133745	1.5847506	0.047230913	0.34609652	0.028712639	0.23393716	0.0896254	7.0844908	0.073617208	73.675676	1.8943214	2722.227
1	train	5	16.371599	0.38687339	0.40891995	1.1748456	0.46955212	1.5436432	-0.16555664	0.13028546	1.1847097	-0.48793301	0.51759174	-0.69769187	17.505617	0.6786904	-0.0072400937	0.75004979	0.53555674	1.0834263	-0.44642631	-0.057708157	1.0436432	-0.21621142	1.2214563	-0.32013982	0.10175012	0.012474529	0.6186849	0.56944809	4.0030439	0.11637371	66.096154	2.0905545	2700.4755
1	train	6	17.09861	0.6679869	-0.083315414	1.2393254	1.4381847	1.5520696	-0.078488961	-0.23496117	0.5864217	0.02299181	1.7796594	-0.010975728	16.552916	0.5150222	-0.26079047	0.8014832	0.99657489	1.1959658	-0.40825649	-0.211659	0.54769481	0.035066212	1.6815883	0.15149698	0	0.011698834	0.77168683	2.8889619	5.2104941	-0.46853076	61.652174	2.1607238	2518.9579
1	train	9	16.703128	0.69249081	0.83246316	0.95399192	0.60756525	1.5584612	0.23306804	0.70697443	1.0025485	-0.36780913	1.1534625	-0.30373792	17.422653	0.74366148	0.3827546	1.0759107	0.75985349	0.83006398	-0.33923185	0.53146571	0.70459249	-0.68715008	0.75289047	-0.43925686	0.35226643	0.021042651	0.68944834	1.1544333	4.6654503	0.23434084	67.543478	2.0085343	2676.3529
1	train	10	17.100248	0.63351859	-0.21362835	0.80149965	0.40559961	1.055996	-0.12518866	-0.33258656	0.5425342	0.40802862	1.1712733	0.30136569	17.250953	0.72906554	-0.17035077	0.74924119	0.75631401	1.0034195	-0.33160363	-0.34686507	0.50272417	0.36280039	1.1928867	0.10741745	0.076505666	0.014919239	0.44544936	0.50227358	4.5415859	-0.088029549	61.142857	2.3156322	2461.3753
1	train	8	17.065628	0.93778536	-0.1706793	0.59610003	0.93515866	0.87554203	-0.081182717	-0.45419251	0.36180026	0.67639303	0.78973357	0.46880773	16.083455	0.99392447	-0.096486835	0.67119433	0.92599981	0.81580194	-0.14288695	-0.32261673	0.083611135	0.58341567	1.2071879	0.61764363	0	0.014045057	0.67588482	1.4938553	3.7278078	-0.25130592	32	2.2775316	2140.7351
1	train	7	17.254406	0.67842188	-0.1483892	0.59745186	0.46091404	0.84851816	-0.32171463	-0.35082676	0.45418942	0.4136234	1.4267159	0.089067263	17.100496	0.83294187	-0.30051802	0.39729938	0.49379714	0.73188183	-0.12831846	-0.011684557	0.1712425	0.25937599	1.2886503	-0.04811721	0	0.020963894	0.60010642	0.87309749	3.7231702	-0.32430181	61.307692	2.3234652	2542.3357
1	train	8	16.553201	0.93233016	0.62653413	1.3063445	0.99935414	1.3058896	-0.063592802	0.25594984	0.36834168	0.060991257	1.2781883	0.036852187	17.621922	0.88411636	0.19861565	0.69103212	0.66950361	1.1063628	-0.22157153	0.24853226	0.33170592	-0.21567091	1.0767685	-0.66112129	0.24400404	0.024857793	0.35123041	1.4870444	4.3468913	0.24519895	55.481481	2.0088644	2605.8715
1	train	10	15.305382	0.93079364	1.1358544	0.56507977	0.36661397	0.48284164	-0.92229398	1.5921447	-0.16859493	-1.32636	-1.0118575	-0.84709603	17.639867	0.65361237	0.42792679	1.0243039	-0.0028464966	0.903518	-1.028873	0.076892421	-0.25970246	-1.2628502	-0.0052552337	-1.5193892	0.76771402	0.046939273	0.68429627	0.29499197	5.1097287	0.14578751	62.45283	1.9998148	2798.9577
1	train	10	18.713913	0.7561981	0.9304968	0.85139598	-0.0090004647	0.61785254	-0.91806266	1.5274387	0.13351213	-0.56968813	-0.17832751	0.58757823	18.162976	0.73764527	-0.1619958	0.78604139	0.78868064	0.8134898	-0.21105646	-0.33135615	0.33059805	0.2331972	1.1558317	0.31852674	0.40022941	0.034179976	0.29291986	0.96516578	6.6236717	-0.035675933	59.865672	2.0791882	2902.3092
1	train	9	16.461388	0.28298526	-0.31427504	0.82705639	1.1101571	1.5291836	-0.28171258	-0.41220787	0.51850763	-0.22136344	1.606787	0.32362392	16.237977	0.86261418	-0.10861352	0.99737716	1.1086135	1.2531015	-0.31702108	-0.2211151	0.51371357	-0.14591156	1.5461464	0.43011692	0.096848846	0.019362805	0.443882	0.5212498	2.8497254	-0.034437547	43.468085	2.3815212	2317.0306
1	train	5	20.231227	0.080631784	-0.29609095	0.55252353	0.25263595	0.91550351	-0.42939104	-0.58503349	-0.5984943	0.25241749	0.2111191	-0.49138353	19.044859	0.66844095	-0.083270826	0.80366231	0.54055011	0.79829899	-0.1363461	-0.41594431	0.17847822	0.2204176	0.97732956	0.20232182	0.69630585	0.034028256	0.2426812	0.84175722	4.8065434	-0.022027187	73.3	2.4365039	2926.6501
1	train	5	16.525589	0.25143294	-0.15386418	0.34840629	0.51130915	0.8357031	-0.96172673	0.038972819	-0.74519597	-0.27008244	0.82679339	0.11777432	17.561765	0.42671133	-0.33912181	0.17252542	0.28960334	0.95464607	-0.65391143	0.84144745	-0.23552481	-0.25555334	0.44429971	0.16715944	0.59525063	0.051073741	0.30208199	0.11047868	4.4291372	0.15972584	96	2.1012197	2885.4597
1	train	6	15.940916	0.94693598	0.28102031	1.2771362	1.2963205	1.092753	-0.68221632	0.64438199	0.23626634	-0.38317903	1.0764391	0.018556224	15.969982	0.75524074	0.33933963	0.95653933	1.1250602	1.0929626	-0.52597737	0.81948694	0.28946486	-0.50120035	0.94732392	-0.089780628	0.24747	0.017255897	0.41494828	1.0306954	3.3246099	-0.12045453	40.290323	2.4237789	2270.0194
1	train	10	17.627212	0.094643922	-0.037999046	0.78275951	0.64702464	1.3618354	-0.091480943	-1.1780198	-0.053295595	-0.33371886	0.64438612	-0.25402978	20.023276	0.63852008	-0.22553424	0.61280596	0.37840238	0.72089768	-0.51764654	-0.78565206	-0.3931196	-0.29040245	0.90879229	-0.0017719238	0.07575106	0.025965872	0.3309155	0.11824595	5.2381758	0.15995069	91.527473	2.120849	3014.7295
1	train	6	17.24547	0.49322492	-0.20109302	1.0511311	1.1125342	1.3250673	0.028879922	-0.23391608	0.51507812	0.39265502	0.68621188	0.31557033	17.517022	0.59314347	-0.21174902	0.90868366	0.83166089	0.85894864	-0.12604101	-0.052247961	0.18101151	0.24252893	1.2331739	0.043252599	0.027910541	0.015491266	0.59078426	0.60561685	4.6632638	-0.17128503	65.588235	2.0420854	2573.239
1	train	7	16.601523	0.53461917	-0.57322261	0.83164441	0.98398587	1.0488214	-0.20689313	-0.38101144	-0.097982712	-0.083013902	1.2848445	0.30230633	17.835842	0.74787395	-0.15260851	0.89566798	0.84799443	0.88354434	0.027423798	-0.19439597	0.27060924	0.34942352	1.3278912	0.1070301	0.16135051	0.02060407	0.7668228	0.10847581	4.9610059	-0.16418006	54.897436	1.991462	2365.2077
1	train	7	17.013917	0.49692348	-0.27194421	1.0443415	1.237837	1.2074096	0.039045591	-0.23509919	0.44638836	0.26580896	0.93727048	0.44945308	16.741247	0.76692721	-0.139649	0.95616665	1.1603231	0.86871461	-0.27427142	-0.099618754	0.16545818	0.39812423	0.94373911	0.43900173	0.091234891	0.02145547	0.64832705	0.87616535	3.1295832	-0.073235872	41.111111	2.4764781	2433.9779
1	train	8	17.983027	0.53044705	0.46962391	1.0464136	1.1167723	1.4095846	0.12835022	-0.25235714	0.90274046	-0.19960764	0.85028036	-0.47868458	19.569271	0.57317619	-0.015846438	0.9289661	0.66808853	0.80926532	-0.15665836	-0.33481788	0.37228496	-0.29550654	0.69517073	-0.5180671	0.35672569	0.019637807	0.43652935	0.33106848	5.4518107	0.14588928	69.742268	1.9906449	2764.2733
1	train	8	16.759459	0.58614531	-0.36502259	1.0595068	0.88107985	0.93422828	-0.075485861	-0.16677553	0.046148204	0.4059327	1.0946636	0.030050732	16.675761	0.7515687	-0.3356888	0.93461881	0.65296426	0.5536399	-0.18731755	-0.0074149894	0.079450134	0.47072036	1.3119089	0.21632053	0.081650766	0.018145551	0.76983664	0.90829457	3.3595969	-0.1642645	57.76	2.3822967	2545.87
1	train	10	17.259185	0.90667771	0.63777693	0.83949567	0.91417509	0.67943635	0.24048034	-0.071502682	0.27819959	0.14875493	0.56056364	-0.06012978	18.490364	0.86290172	0.30614372	0.85655145	0.88084843	0.68512935	0.037335228	-0.26984824	0.13009685	0.058130945	1.3352959	0.082871637	0.23719213	0.014947771	0.56610512	0.47605245	3.061574	-0.079023708	41.195122	2.6579937	2552.4276
1	train	3	15.94643	0.87341881	2.5716896e-06	0.89377341	0.97472324	0.85990797	-0.08559441	-0.39110247	0.17976761	0.047169383	1.1229299	-0.065758258	16.162252	0.82293969	-0.17170627	0.92922293	1.0782988	0.59381676	-0.065924998	-0.53113013	-0.22475844	0.3347634	1.0926715	-0.045457308	0.0042084443	0.0088002166	0.61574155	0.64554341	3.1666401	-0.22887387	48.961538	2.4723761	2376.1875
1	train	7	16.545657	0.66161098	0.80935816	1.1378855	0.97651158	1.604563	0.31613444	0.35657559	0.36199025	0.2120992	0.60802384	-0.12203686	16.821219	0.75002331	0.57613238	0.85406613	0.68853179	1.0523263	-0.43789766	-0.45680918	-0.14889367	-0.2662175	0.55937127	-0.28058796	0.44317921	0.012973062	0.27465378	3.0889229	6.9640638	0.13719916	54.515152	2.0133207	2496.923
1	train	10	14.893849	0.45647814	0.52537224	0.78763557	1.0403276	1.6627795	0.24462543	0.49885525	0.87881012	-0.12606917	0.67447107	0.22605154	16.464927	0.44835147	0.20965321	1.2218201	0.94192219	1.7600549	-0.0025328856	-0.10713982	0.94420682	-0.071036465	0.90269131	-0.11100564	0.051819648	0.02201231	0.61334833	0.39481864	4.7893739	-0.67313759	57.205479	2.2811527	2652.6753
1	train	7	17.660982	0.11510814	0.21288731	0.66384716	0.57588588	1.2169756	-0.0070652386	-0.43011574	0.42697597	0.0083647494	0.69193214	-0.2524128	18.092654	0.60543052	-0.32773831	0.77411963	0.82112803	0.82092627	-0.27066282	-0.449743	0.32861063	0.10859958	1.2519713	-0.10925128	0.4011282	0.039747501	0.18839823	0.22347841	7.9471963	0.064240509	80.917808	1.913421	3019.3873
1	train	10	16.188426	0.20954781	-0.39175218	0.80038516	0.53628289	1.2799728	-0.51170065	-0.7294544	0.61456456	-0.36080335	1.1802636	0.0256611	16.948122	0.61734851	-0.58465962	0.61912552	0.24685166	0.70670385	-0.58881826	-0.5159815	0.65552453	0.094644761	1.5659316	-0.020596739	0	0.025237999	0.77338692	0.39010196	5.9539541	-0.013938612	77.943182	1.8430405	2518.3779
1	train	10	16.299635	0.78289638	0.10722965	1.1637437	0.81970216	1.3251948	0.095810618	0.15204288	0.32673989	0.10161894	0.89732892	0.15835249	17.258777	0.86788295	0.080281259	0.74139519	0.76945755	1.4021206	0.049845131	0.19477287	0.25252214	-0.2070808	0.76558201	-0.23226133	0.42146196	0.027900946	0.44813809	0.56452951	4.9901667	0.33579025	58.965517	2.0391801	2697.5662
1	train	4	17.649125	0.67884674	-0.26693246	1.6754544	1.3677809	1.2087936	-0.25274587	0.38178533	0.94153881	0.42959165	1.516641	0.22061854	16.220494	0.85535822	-0.45198937	0.74641876	1.2352879	0.50835356	-0.55818051	-0.30279644	0.25734274	0.6535624	0.9787453	0.23696328	0.16233489	0.02060301	0.82050679	2.0646609	6.5941812	-0.38701478	44.3	1.8118388	2142.9613
1	train	5	15.962295	0.85265963	-0.018225667	0.23157105	0.28191806	1.0986869	0.12692128	-0.22510053	0.31014995	0.82787907	0.95379046	0.13925047	16.650741	0.79867348	-0.35466762	0.66111026	1.0919959	0.91906521	0.014188087	-0.0084838674	0.39624593	0.63564302	1.1531006	0.015529978	0.027395932	0.027042006	0.47096672	0.20113991	4.4595781	-0.34818335	51.917647	2.0228218	2452.509
1	train	8	16.233622	0.6851113	0.24869446	1.015505	0.32437791	1.4433559	0.23601009	0.38927293	0.75829146	0.15346021	0.60065601	-0.18344084	17.412271	0.74267643	-0.24848962	0.81599395	0.93080023	0.9782365	-0.15631634	-0.1909439	0.33681374	0.47971022	0.83313446	-0.022211763	0.17600642	0.016004707	0.32574646	0.57067297	3.7134105	-0.24011064	55.289855	2.3880479	2423.507
1	train	10	17.00493	0.49935869	1.4857774	0.65233362	-0.043622317	0.77368744	-0.87057911	1.9277539	0.10400513	0.32870194	-0.40681488	0.67938521	20.706607	0.67542016	0.29679403	0.53601701	0.45044654	1.065211	-0.31944734	-0.2314004	-0.24786909	0.54431838	0.38675812	0.024349398	0.43340763	0.040080276	0.43024451	0.42475682	4.02575	0.0037521637	85.431818	2.6076815	2848.2595
1	train	9	18.055081	0.78405727	0.25505022	0.98653178	0.91233208	1.0749625	0.15564317	0.36477862	0.85505756	0.060132398	1.1099489	-0.23017685	17.175753	0.60466371	-0.2128163	0.86674474	1.0191221	1.0801511	-0.11822597	-0.45120664	0.57452478	0.62806954	1.1494881	0.46180268	0.35708611	0.012982717	0.67534897	0.99447422	4.9513395	0.18704975	54.548387	2.1028768	2401.742
1	train	10	15.714225	0.51667021	-0.90619132	0.16674932	0.25952212	0.55882179	-1.2650491	-1.1295291	0.30252022	-0.22189501	1.3528868	0.012703057	16.274316	0.54296074	-0.53223557	0.79988596	1.0267457	1.0068293	-0.59854221	-0.35917477	0.49425952	-0.16451727	1.4106648	0.083626215	0.064921495	0.014565721	0.27064318	0.33983748	4.1363751	-0.058931985	70.017544	1.9981887	2563.022
1	train	10	15.402391	0.65739333	-0.8040992	0.22858595	0.5740939	0.72961662	-0.96744243	-1.2639376	0.14366438	-0.44286398	0.82913741	0.23793572	15.613595	0.56545952	-0.72524135	0.59927578	0.7267936	0.91113554	-0.69359006	-0.77647476	0.39320444	-0.13326512	1.3319889	0.13782966	0.36320085	0.013387006	0.26508941	0.80733746	3.3963111	-0.058333281	74.192308	2.3864261	2514.1384
1	train	10	16.516927	0.25668072	-0.38551095	0.64172259	0.79422366	1.4033974	-0.42147746	-0.57368827	0.52309752	-0.60896358	1.0288554	0.19108434	17.378682	0.47453355	-0.21691397	0.83801576	0.76557993	1.441152	-0.033125414	-0.10674003	0.61355977	-0.033388516	1.3907695	-0.23677851	0	0.010712964	0.86338648	0.68576307	3.3383853	-0.25936172	77.129412	2.4739397	2758.4744
1	train	9	16.246628	0.18343865	0.3542875	1.6709556	0.50472013	1.4351453	0.26486428	0.020477213	0.87322603	0.17882221	0.54707745	-0.041268874	16.409737	0.47353227	0.42159775	0.71436547	0.50777683	1.2076498	-0.16955028	-0.33354614	0.2248146	0.032259102	0.92747991	0.24400379	0.23100097	0.015396536	0.46071856	1.6532301	4.6739126	0.33063523	87.757282	2.1617201	3054.4966
1	train	1	16.212794	0.94352714	0.2892992	0.37067438	0.4577103	0.99090732	-0.61950141	-0.5567064	0.23585699	0.17643269	0.6346042	0.16589513	15.890259	-0.11192079	-0.16302276	0.46388484	0.25147734	1.16122	-0.80943485	0.30946017	-0.46174425	0.14506585	0.2719703	0.31455862	0.27227767	0.072629818	0.20752947	1.6175098	8.1501451	0.0077872954	99.981651	1.9673503	3066.3033
1	train	10	14.767037	-0.87883039	-0.43505434	-0.34304456	0.64195264	1.0422932	0.57853674	-0.72333159	0.086598565	-0.093173205	1.416285	0.47474591	19.164516	-0.0014078909	-0.63230862	-0.1532805	-0.2253906	0.46796905	-0.42086414	-0.70197411	-0.16958473	0.1935073	0.73031404	0.7208027	0.14493824	0.049770494	0.16083224	0.15840264	5.9096727	0.043314137	108.88406	2.1861829	3098.9791
1	train	8	15.6744	0.33237686	-0.48322573	0.75193503	0.71947685	0.68306323	-0.98009199	-1.2678046	-0.010126377	-0.012192601	1.1456373	0.21249188	15.788544	0.55381339	-0.55912832	0.61202452	0.92348478	0.88463434	-0.54145071	-0.77506212	-0.0023474295	0.27281817	1.0773085	0.27107526	0.13288725	0.013660395	0.21708931	0.54888176	3.3489492	-0.014142876	73.609375	2.3267024	2609.625
1	train	8	15.998138	0.44873224	-0.20624201	0.82572023	0.48385768	0.97193703	-0.6697147	-0.7142668	0.39054168	-0.023606473	1.4426922	-0.054799092	16.302424	0.68329592	-0.26581978	0.85212468	0.82378941	1.0318861	-0.41447048	-0.36928808	0.2828513	0.42250042	1.3103157	0.24027066	0.0069870581	0.014912533	0.5368061	0.39264414	3.612634	-0.076602666	61.692308	2.2694423	2571.5219
1	train	9	15.998059	-0.11229874	-0.42433445	-0.16832022	0.20290425	0.85213831	-0.21873898	-0.15067462	0.16651984	0.11371056	0.50582344	-0.24058802	16.611061	-0.2076659	-0.040810864	0.21489438	0.51311336	0.82520231	-0.087016808	-0.2624572	0.42133123	0.27241377	0.62153139	-0.43469281	0.064333058	0.026771034	0.27185046	0.59185989	5.4910649	-0.18990798	104.5618	1.7583201	3092.8105
1	train	6	16.912215	0.78332066	0.6107901	0.38598853	0.075070792	0.34088159	-0.54235438	-0.13106133	-0.051233266	-0.87370705	-0.010758415	-1.0031849	17.201481	0.4509594	-0.017081409	0.5775037	0.33795905	0.50192897	-0.60837187	-0.70592285	-0.28010553	-0.44193115	0.60072707	-0.26736249	0.72307383	0.027911283	0.35362406	0.47587222	7.3862412	-0.020665289	91.614679	1.8924385	3128.5862
1	train	8	16.307784	0.38148854	-0.61052545	0.48247775	0.14962889	0.57754445	-1.010484	-1.2274678	0.32892323	-0.09582076	1.114752	0.34169004	16.285472	0.76221969	-0.40134963	0.82641592	1.0383531	1.1153465	-0.46334515	-0.18790079	0.44202345	0.075612611	1.3240356	-0.061254182	0.10534901	0.016915813	0.47442706	0.1910253	4.6125734	-0.2963342	60.25	1.9500778	2411.395
1	train	9	16.809415	0.21267492	-0.097073435	0.60045516	0.30557005	1.0839935	-0.83569178	-1.0289684	0.34205454	-0.31794571	0.7914901	0.19134015	17.358686	0.44270783	-0.13821775	0.99643989	0.99493044	1.1804028	-0.1884104	-1.0372862	0.97198898	0.25212688	0.88190452	0.57081533	0.26326748	0.0210393	0.67175693	0.068964043	8.1406421	0.11654546	86.78125	1.7583263	2549.8081
1	train	10	15.568676	-0.10516687	-0.022186447	0.70637303	0.066900309	1.2519368	-0.74565803	-1.4425045	0.48486782	0.03322069	0.67518615	0.83148845	16.240198	0.66799033	-0.12868669	1.0260256	0.59025104	1.3395609	-0.12836114	-0.61703369	0.54143586	0.044019444	0.70264059	0.55176213	0.086411298	0.018182692	0.26215911	0.37365594	3.9968747	-0.1045379	69.8125	2.2153652	2593.6259
1	train	10	15.335511	0.01482652	1.0604628	0.0067917869	0.040990289	0.41281877	-0.35520933	0.53432765	0.10068266	0.057021487	-0.37807226	-0.37569036	18.507096	0.4668916	1.0616772	-0.085626516	-0.084796643	0.44707023	-0.34296	0.17260308	-0.14043568	-0.11874768	-0.4209737	-0.25185554	0.69605136	0.058678282	0.34424949	0.13346519	8.6363712	-0.016460976	98	1.9342773	2955.0469
1	train	10	15.59708	0.31953869	-0.64056482	0.71161339	0.84651668	0.59101231	-0.71074718	-0.6562829	0.16925878	0.50736218	0.78894386	-0.36902015	16.39957	0.61732273	-0.42539301	0.99140775	1.0146168	0.48285995	-0.52209843	-0.32117204	0.028750759	0.52823741	1.1874138	-0.092045941	0	0.018608709	0.46683194	0.30374486	5.1898336	-0.4033846	76.823529	2.1333503	2596.3692
1	train	10	16.147147	-0.025569958	-0.39972152	0.63900852	0.67063064	0.30305763	-0.98970054	-0.53023558	0.058768985	-0.27202629	0.6975489	0.14761251	16.74731	0.64554368	-0.29663632	0.78024581	1.3677538	1.2697006	-0.41282009	-0.0031463888	0.71690073	0.76129142	1.0918804	0.56343203	0.20539559	0.016637272	0.43732085	0.057039244	2.9945306	0.096341966	48.5	2.4651542	2547.1584
1	train	10	15.438301	0.17064657	-0.54022469	0.47220116	0.6046992	1.0225782	-0.75658859	-1.2634699	0.23086432	-0.15991499	0.8318322	0.064909259	16.069238	0.69567812	-0.34726653	0.7917654	0.94610231	0.87094314	-0.82683005	-0.38723686	0.36821515	0.34821095	1.5033756	0.084043597	0.14507678	0.01878691	0.39785923	0.47402546	3.9473208	-0.22947454	63.45614	2.1492256	2550.3953
[truncated: 141,896 more rows]
