# Supplementary material for: Cough detection using a non-contact microphone: A nocturnal cough study
Source: PLoS One. 2022 Jan 19;17(1):e0262240. doi: 10.1371/journal.pone.0262240 (PMC8769326; doi:10.1371/journal.pone.0262240)
Supplement: S4 Dataset — (XLSX) [file pone.0262240.s004.xlsx]

## Sheet: Sheet1
SubjectID	Group	EnergyIndex	MFCC1stPart1	MFCC1stPart2	MFCC1stPart3	MFCC1stPart4	MFCC1stPart5	MFCC1stPart6	MFCC1stPart7	MFCC1stPart8	MFCC1stPart9	MFCC1stPart10	MFCC1stPart11	MFCC1stPart12	MFCC2ndPart1	MFCC2ndPart2	MFCC2ndPart3	MFCC2ndPart4	MFCC2ndPart5	MFCC2ndPart6	MFCC2ndPart7	MFCC2ndPart8	MFCC2ndPart9	MFCC2ndPart10	MFCC2ndPart11	MFCC2ndPart12	VoicedH	LPCvar	VoicedL	EnergyRatio	Kurtosis	Skewness	ZCR	Entropy	SpectralCentroid
1	train	6	16.373344	2.6146401	-0.34523566	0.024042725	-0.5232755	0.47609304	-0.0014040699	-0.18402294	0.54059656	0.27210993	1.0678922	0.28592158	16.266444	1.6229497	0.19233875	0.74858062	-0.66998167	0.052500724	0.18271181	-0.0090256134	-0.36008561	0.48663578	0.84583764	0.067941785	0.33326583	0.13712639	0.88371028	0.47447052	3.4321348	-0.073025241	34.119048	2.662165	1744.2
1	train	8	15.114722	-0.73707818	1.0650311	0.31635628	-0.51768628	1.2961138	-0.19285893	0.017085207	0.52894361	0.087239384	0.37521759	-0.68780918	16.159581	1.4849446	0.45821667	0.99202711	-0.09472972	0.18551061	0.50281675	0.007722352	-0.51002499	0.56624518	0.70122879	-0.086953837	0.13826387	0.18738123	0.58967315	0.19141325	4.128025	-0.5686754	100.3871	2.5370316	3332.7025
1	train	7	15.736421	2.6559353	-0.039685773	0.71236769	-0.53938056	0.075310685	0.88766689	0.75055704	-0.72162469	0.035044285	0.66637024	-0.055887336	16.33264	2.2276358	-0.48296077	1.0870567	-0.54123063	0.74599444	-0.26207315	0.24313187	0.059440922	-0.16499719	0.83042951	-0.080740414	0.26338119	0.13682965	0.92903734	1.0922816	3.0519555	-0.15745576	24.15873	2.5641548	1270.5087
1	train	4	19.92146	0.70041036	-0.023041305	-0.095576816	0.10755316	0.27496347	0.57404427	0.73257264	0.93897543	0.35665561	0.26919968	0.54532925	14.983423	0.44486596	-0.060763462	-0.19155264	-0.063240211	0.39318236	0.95360984	0.93956943	0.4747685	0.70093964	0.43720732	0.55340524	0	0.0081684345	0.088996014	19.175326	5.8185871	-0.32405315	48.769231	2.1875545	2686.9588
1	train	6	18.223779	0.99851383	0.32365099	-0.042723626	-0.039889369	0.15831082	0.3910024	0.86978632	1.1390567	0.52679216	0.15943718	0.13457268	17.661653	1.371819	0.36766233	0.46754267	0.23323871	1.1915056	1.6742442	0.78699109	0.77079941	0.19604442	-0.23767246	0.20059068	0	0.0093434409	0.17738547	0.99367933	2.6922975	-0.31785485	16.24	2.664851	2098.6074
1	train	10	11.038026	1.5025194	0.60840119	0.71448109	0.44826739	0.92389036	0.59898876	0.69317968	0.74991771	0.91923322	0.52947167	0.43642368	19.413174	1.6387089	0.12101315	0.22754033	0.67904118	1.0560968	0.89922349	0.58389844	-0.055117932	0.19609845	0.31330209	0.071876254	0	0.0074894009	0.27521064	0.74796147	4.3849653	0.36135188	13.386364	2.3673591	1763.8027
1	train	3	15.1283	1.4505198	0.69269449	1.2919945	-0.23102569	1.013066	1.3169161	0.77285529	0.53764742	0.28259661	-0.23820802	0.24360945	15.37449	0.76217116	0.30555746	0.92838149	-0.044424391	0.41864114	0.7055473	0.65218795	0.35653571	0.57399992	0.17388361	0.49457738	0.4404326	0.020707402	0.40310896	2.4102483	3.7881631	0.1286616	25.913043	2.5265016	1852.6495
1	train	8	15.50311	1.4095271	-1.0354095	0.92914578	-1.2957184	-1.0326106	-0.50447829	-0.67516289	2.2986444	-0.57173276	0.43822688	-0.025916282	14.947645	1.6740311	-1.2514909	0.72996922	-1.4167088	-0.061466196	-0.40253372	-1.290415	1.680029	0.02923705	0.99084085	-0.46500902	0.51097957	0.07739987	0.45475681	1.5158335	2.9596241	-0.22306611	47.368421	2.6885723	1774.4487
1	train	5	14.315672	2.1684704	0.73443218	1.1894062	0.81564424	1.1684194	0.72394335	1.171259	-0.48866882	0.15367892	0.77386993	-0.63195753	14.07707	1.9728624	0.49449539	0.777398	0.28961016	0.86253922	0.65835358	1.1375334	-0.12258345	0.57746002	0.81879681	-0.55330473	0.376673	0.014441188	0.73235338	1.6714012	2.8672359	-0.39936545	5.2068966	2.8813978	872.66274
1	train	6	14.213209	2.0682175	-0.37212633	-0.3904832	-1.4206545	-0.74875584	-1.40455	-0.79343228	-0.13823649	-0.12910182	0.46898444	0.82351937	14.248703	2.1782031	0.046914833	0.20318592	-0.63708662	-1.1656282	-1.8722295	-0.014637513	0.21834422	-0.13053324	-0.31358795	0.0088203942	0.54454774	0.050399665	0.38161847	0.76534864	2.6609444	-0.044473435	24.764706	3.0074339	1149.6629
1	train	2	15.35895	1.7333711	-0.26930762	0.11390901	-0.23244609	0.011396364	-0.6491065	-0.40074886	0.55476034	1.5630956	0.62551981	-0.31463473	14.853813	1.9572218	0.10443481	0.0085609445	-0.4586355	0.44616032	0.33929365	0.62770232	0.098784665	0.59943024	0.61914867	0.71717117	0.19819932	0.052451778	0.79782534	0.37678793	3.0619669	0.28499431	25.096774	2.6875265	1462.4379
1	train	10	15.315136	1.9522846	0.43988447	0.079581764	-0.87791615	0.6476495	-0.069115963	0.41290784	-0.26190402	0.10742368	0.25454684	0.99037416	14.973899	1.7365904	0.37589375	0.65406373	-0.054053413	0.24507783	-0.31570428	0.14560265	-0.054362662	0.28014703	0.48387478	0.16330949	0.24235057	0.063961582	0.94558151	1	3.7624651	0.47201297	26.361111	2.5649315	1571.2654
1	train	5	12.770126	2.2098241	1.2544079	1.0146001	0.21139814	0.72865584	0.68772118	0.52089336	-0.27486387	-0.56004476	-0.023935411	-0.24735694	13.863605	1.3762513	1.528765	0.84620229	-0.0063770982	0.80085105	0.16886511	0.38521145	0.10137282	0.23101262	0.082310789	-0.54089632	0.15970667	0.065452563	0.73365127	1.396095	3.4406886	-0.88240556	11.352941	2.7549982	2015.4538
1	train	7	16.239361	1.7674737	0.6983671	0.8744844	0.65368789	1.0374915	-1.0302652	-0.32502764	0.070138985	0.54599591	0.44640219	-0.426612	13.373937	2.3347045	1.2136083	1.2457229	-0.26664493	0.63886404	0.4660504	0.021465105	-0.33216363	-0.12699395	0.29543848	-0.1076808	0.37423792	0.088528436	0.7975274	1.5357479	3.2465639	-0.76847316	9.5882353	2.5053255	1351.7515
1	train	9	14.1917	2.0209631	0.74765312	1.0623657	0.82192494	0.85224903	-0.33216076	-0.035525184	0.44888765	0.030520713	-0.12419817	-0.63914819	14.867162	1.9618579	0.77308058	0.90790903	0.25986394	1.5963876	-0.01669213	0.35340256	0.42316684	-0.25418498	0.70225409	-0.39299005	0.26558161	0.03420124	0.82913059	0.47785845	2.7109291	-0.32907895	9.7407407	2.925566	966.63829
1	train	7	15.466084	1.6020879	0.16475326	0.17749515	-0.53582433	-0.85702314	-0.099061088	0.50098592	0.48489959	1.4576418	1.0585202	-0.1034328	14.745658	1.889983	-0.05510275	0.85220303	-0.55569706	-0.39624151	1.042183	0.079594449	-0.74873576	0.94744835	0.90006831	0.23521426	0.48905421	0.063424363	0.83056856	2.4618294	2.6824271	0.17093941	25.411765	2.8135502	1731.0962
1	train	7	15.129656	2.1907105	0.25581523	1.0661151	0.39237789	0.64825274	-0.77940638	0.097493729	0.12690579	0.76789035	0.43329656	-0.71948974	15.651792	2.1262197	0.42307986	0.70131343	0.38026261	0.64553708	-0.54894255	-0.29981102	0.035161184	0.58678657	0.0019867067	-0.65273742	0.12040073	0.024769139	0.83085198	0.88061416	4.1563653	-0.83386423	13.294118	2.5158311	985.98656
1	train	8	15.004314	1.8098749	0.69666938	1.4573764	0.75433903	0.58944766	-0.22699132	-0.32538443	-0.25930389	-0.30152246	-0.25551629	0.14767088	15.951435	2.0240787	0.32402626	0.83219586	-0.086899013	0.63824712	0.17237703	0.36420132	-0.82052715	-0.49152627	0.39456655	-0.38609475	0.46717424	0.019574875	0.25243131	1.4051606	3.6545863	-0.80186938	12.176471	2.6016565	1023.7446
1	train	4	15.291191	1.1667375	0.89577898	2.4226941	1.2313097	0.015816263	-0.18529097	0.34509395	-0.72747576	-0.70202676	-1.1525118	0.46906024	15.400649	1.2771887	0.10670463	2.1759487	0.17864862	-0.14141187	-0.10781463	-1.0977884	-0.56760296	-0.59836049	-1.4927633	0.20974379	0.58367631	0.073235685	0.81566348	1.2746182	2.6496718	-0.43474913	23.75	2.8383196	1749.9773
1	train	10	15.555205	1.8297304	0.5867106	0.74723766	-0.23239173	0.74806936	0.47768098	0.18025919	-0.44907452	-0.18269026	-0.018259534	0.13204818	15.927817	2.0618567	0.77423209	1.5487482	0.41846962	0.63628795	-0.50074303	-0.35308015	0.30674483	-0.96275931	0.3631887	-0.33457105	0.38061523	0.058521296	0.77987266	0.2652789	3.9105465	-1.0650537	12.012048	2.6642538	1098.5506
1	train	3	16.907622	1.779169	0.29129155	1.2807204	0.76405497	0.96448016	-0.58547836	-1.3357534	0.3137484	-0.39630576	0.97296152	0.041687433	14.813148	1.5575129	0.52798779	1.4372176	0.84984247	1.317788	0.20751267	-0.65202686	0.82585997	0.53568222	0.50910495	-0.45261686	0.21705231	0.032004148	0.84416417	1.1720522	4.6172226	-0.93827187	13.157895	2.4715296	1451.5501
1	train	6	15.86837	2.0174409	0.68103077	1.4923101	0.98840447	0.70641873	-0.72981173	-0.60119098	0.91290844	-0.69713388	-0.15486445	0.16061938	15.100622	1.7683755	0.9519886	1.5017694	1.193509	0.54276415	-0.95077752	-0.14479543	0.46053102	-0.09181232	0.25779417	0.064555575	0.29396946	0.10519	0.81536734	1.2535002	3.5022341	-0.68098009	8.4166667	2.7726255	1086.4771
1	train	9	17.066449	1.011846	0.88595516	1.3928959	0.51919276	1.1759815	-0.15637054	0.055943776	0.082488793	0.38652212	0.054305651	-0.55669615	14.767281	1.6202398	0.76425763	1.4476633	0.86023017	0.92663583	0.18873074	0.5523868	0.44732348	0.16252688	0.12037352	-0.54633961	0.37223335	0.034673641	0.91541987	1.1451653	3.7403575	-0.97640332	12.333333	2.619906	2174.5521
1	train	4	15.55693	1.7725148	0.6710468	1.5484161	1.0260626	0.18388048	-0.58192648	-0.57642271	0.98370104	-0.64582182	-0.21938285	0.32917759	15.171203	1.8729745	0.47086622	1.7211201	0.64486609	0.43805657	-0.56455459	-0.31764963	1.2204306	-0.71245305	-0.014526398	0.14983044	0.34468843	0.037223919	0.92124827	1.0262734	3.2694401	-0.84681518	10.375	2.7030433	1198.5243
1	train	10	14.811245	2.1716946	1.2113001	1.0516374	0.40287049	0.66265864	0.31676885	0.23259491	-0.049298396	-0.1148073	-0.0014071874	-0.2105974	15.758922	0.70239946	0.80988287	1.2717227	0.087189716	0.68458255	0.32701893	-0.067025269	0.41475359	0.33666058	0.096893776	0.11755349	0.26858109	0.07501919	0.85538751	1	3.825815	-0.14463103	48.1	2.7411916	2277.2509
1	train	3	15.986979	1.7045562	0.22054101	1.7920527	0.86797231	0.81643519	-1.0061307	-0.52344961	1.0356876	-0.43890699	0.24556115	-0.17158538	13.392223	1.8704618	0.87570234	1.0523009	0.67213524	1.0661908	-0.23303881	0.032288099	0.5516358	-0.037755963	0.0039820329	-0.12999818	0.32721418	0.083761971	0.80846973	5.7494711	4.7398708	-0.26292295	14.266667	2.3421094	1313.3219
1	train	3	15.724001	1.905193	0.7837218	0.42745584	0.41049083	0.058453035	-0.30286753	0.61419448	-0.85101096	0.29118917	-0.25268902	-0.074222359	16.551068	1.6160839	-0.0081787842	1.5015332	-0.21550845	-0.46421846	-0.44787824	-0.034505624	-0.34950719	0.53420522	-0.33195869	0.53980058	0.50698267	0.14116034	0.94744098	0.830381	3.1448144	0.41592668	35.653846	2.6401794	1796.817
1	train	10	15.783435	1.7825992	0.23770568	1.3442039	-0.3366102	0.40610503	-0.31635358	-0.077277257	-0.26701269	0.55933254	0.42598972	0.055632858	17.071257	2.2003187	-0.34469323	0.40972371	-0.70622998	0.21160592	0.021286872	-0.89521586	-0.32824789	0.77587826	0.77583439	0.76928146	0.56326706	0.23817132	0.61921723	0.7922102	6.5496513	-0.081546869	47.30303	1.9327551	1672.1205
1	train	2	15.619166	2.3700236	0.58376227	0.17942783	-0.68266081	-0.32110313	0.67232835	0.67095701	-0.85766661	-0.66937489	-0.25228626	0.90384726	16.102227	2.0299958	-0.37384512	0.90544805	-0.15147283	-0.15855011	-0.093432491	0.038539234	-0.86238446	-0.22842815	-0.63525539	0.01054654	0.46479962	0.12855202	0.58495486	2.0872811	3.0612786	-0.078930359	22.814815	2.5841275	1201.8687
1	train	2	16.541709	1.7653	0.26693152	-0.26798764	-0.3740748	0.33871669	0.770616	0.32020296	-0.24604896	0.36511383	0.66396413	0.51835725	15.838651	-0.46939187	1.1682615	1.6582579	-1.1206577	0.55239696	0.61808437	0.86011056	-0.60606736	0.44979201	-0.43545775	0.084076694	0.43299257	0.10877414	0.68407984	1.9892763	3.3986189	-0.19708169	91.4	2.6696381	2788.9484
1	train	2	16.091499	2.0636343	-0.13101843	0.16212833	-0.97388185	0.20636784	1.9610413	1.0859527	-0.64493655	-0.30261583	0.34161903	0.95810362	15.383992	2.0311023	0.028685071	0.47697282	-0.61077305	0.060850649	1.1953056	0.62956081	-0.37488884	-0.3497305	0.33838416	1.2549578	0.47532352	0.14329927	0.85866661	0.72168298	4.237951	-0.00861293	27.857143	2.2250129	1457.0984
1	train	4	15.996881	1.8876874	0.13831998	1.0820872	-0.33354325	-0.36968573	-0.50016192	-0.13631312	-0.76318587	0.21266587	1.0315604	0.28075749	15.828904	1.7761208	0.024301158	1.0275731	-0.14066293	0.54420332	-0.2833472	-0.36451417	-0.96870834	-0.28362698	0.072934514	0.0073262281	0.54828087	0.10293478	0.52492319	0.93473983	3.2875143	-0.36560246	24.566667	2.7519992	1555.8132
1	train	8	15.195091	1.7722422	0.73423348	1.5454979	0.7135126	0.37438899	-0.096566264	0.091419103	0.74525416	-0.24476817	0.38766471	-0.74960368	15.943004	1.6134057	0.15992841	2.0186489	0.6587768	-0.25039124	0.16027008	1.054126	0.54712705	-0.06439434	-0.14345327	0.019595826	0.10199441	0.05013963	0.66845136	0.70154012	3.2122601	-0.27780197	12.32	2.8114417	1149.5129
1	train	4	15.699441	2.3051247	0.18323201	1.1442451	-0.78052276	-0.64352215	0.62825221	1.0214944	-1.3955073	-1.2086144	-0.26528555	0.44059789	15.562319	2.0993365	-0.13160741	1.3368206	-0.55854	-0.098641459	0.73810852	-0.26754577	-0.99217975	-0.074588746	0.77971446	0.96807005	0.60138472	0.076545537	0.52285277	0.97565553	3.7434152	-0.032175785	28.142857	2.6003154	1407.3391
1	train	5	17.023827	1.9826816	-0.26723131	-0.11038338	-1.1686465	0.12036364	0.78806148	0.28756325	-0.17692966	0.094181294	1.1680603	1.0441941	15.457457	2.2301723	0.0084504709	0.33798072	-1.0435335	0.18764025	0.98990061	0.24858505	0.055495378	0.29986932	1.0563081	1.3107846	0.50840601	0.10800028	0.72865965	1.0002015	4.3859707	0.086525298	25.48	2.2965978	1270.9579
1	train	7	14.023693	2.1722766	1.0210871	1.0227505	-0.57745729	0.17246177	1.0720288	0.63055519	-0.012237866	-0.040483883	-0.0097853024	0.64318793	14.26942	2.4344901	1.0901251	1.1195389	-1.3250602	-0.43643443	0.90094026	0.67831264	0.31260583	0.066403566	-0.40172163	0.21657541	0.49949781	0.086281006	0.85578931	1.2654767	3.1361823	0.49482907	12.4	2.8878884	890.42021
1	train	2	16.210451	1.3604434	0.63276279	0.31250382	-0.26363418	0.58699469	0.22793017	0.0046952149	0.022546751	0.8983354	0.58205088	0.068257837	15.676499	1.8042956	0.67409206	0.39260574	-0.58791164	0.25758273	-0.22790731	-0.50415039	0.23078663	0.99694964	1.0931905	0.18242307	0.5121489	0.021943401	0.55583469	0.57552877	3.1202633	-0.033014435	20.521739	2.6708714	1635.803
1	train	10	15.212593	2.0972791	0.16012659	0.24180832	-1.2815025	-0.11474482	0.31030594	-0.28593842	-1.0391068	0.15547988	1.3213277	-0.13281345	14.162976	2.2212152	0.84203044	0.72121692	-1.2897592	-0.93972438	0.37900429	0.27705889	-0.5203475	0.68737236	0.54047125	-0.68034556	0.49413874	0.025185357	0.51338422	0.94873866	2.9896996	0.16446781	22.466667	2.68254	1079.2214
1	train	9	14.984306	0.2532854	1.3822215	0.90808962	-0.10082413	0.93277691	-0.41231047	-0.16835388	-0.1164671	-0.035370313	0.22256599	-0.8262952	15.65149	1.6926103	0.53719193	0.60937988	-0.27685904	0.65130057	-0.21697699	-0.14897737	-0.44599526	0.70403747	0.83129117	-0.39939858	0.36918181	0.11452839	0.39439147	1.4753269	4.002629	0.3341468	55.5	2.5074386	2490.6085
1	train	10	15.374459	1.7793078	0.2661484	1.8193219	-0.36004918	-0.52704418	-0.18093435	-0.33793545	0.23771137	-0.29606515	1.0750802	-0.43960764	15.999202	2.1790069	0.17795805	1.0987293	-0.93914519	0.43099032	-0.060757901	-0.50130256	-0.65230777	0.40574146	1.0683917	-0.63199729	0.36668178	0.10138318	0.74441703	0.90364968	3.6755444	0.60272354	22.0625	2.6809955	1311.4434
1	train	2	14.224203	2.1178821	1.4590093	1.4078094	0.43728012	1.1022431	0.80590864	0.093574807	-0.086208698	0.45032316	0.54418443	0.35168777	15.299995	1.9117278	0.73231003	0.51259066	-1.0206411	0.21899368	0.63401906	0.32275555	0.021905554	0.0014799405	0.50485502	0.55916582	0	0.047593857	0.76124976	1.0676786	5.4868262	-0.32513818	17.169492	2.2398105	1044.6163
1	train	6	14.551333	2.0579491	0.10850495	0.047602902	-1.0328476	0.29033309	0.62575371	0.99574526	-0.11032489	1.1601458	-0.14323498	0.34697932	14.235128	1.9953586	0.16781021	0.043434187	-1.0325857	0.072546895	0.77861844	1.0792921	-0.19113056	1.0587184	-0.21767787	0.59460177	0.27212938	0.028504295	0.90823474	1.278896	2.7655828	-0.16561505	25.3125	2.9551608	1301.1778
1	train	4	15.869436	1.8205608	0.48198491	0.61997863	0.023210682	0.043824573	-0.79094281	-0.57401536	-0.010873284	0.4614581	-0.18561601	0.13881708	17.164472	1.9166281	-0.066137975	0.18271816	-1.0161916	0.43010588	-0.61757061	-0.090782053	-0.33840852	0.87749169	-0.41226432	0.52933798	0.29075039	0.23182924	0.74489325	0.15217985	7.1939647	0.61077248	25.315789	2.034076	1574.9612
1	train	3	16.117178	1.6327378	0.52127498	0.3508946	-1.4253227	0.20250765	-0.058438691	-0.064711856	0.034192317	0.10398299	-0.85964194	-0.83967946	15.201338	1.5052799	0.82211802	0.050736104	0.31694096	0.20608832	0.34603012	0.0650575	-0.32661838	0.086259408	0.50684096	0.2619396	0.78320557	0.10542717	0.585	1.5224966	3.3074377	0.067791616	34.705882	2.6316804	1947.8591
1	train	7	15.147618	2.3404915	-0.0028753273	1.2590816	-0.29583638	0.1803105	0.49114068	-0.10852329	-1.17298	-0.27995031	-1.1434669	-1.2302707	16.909441	1.7503289	-0.74787854	0.37719836	-0.86362786	-0.081299776	-1.3778336	0.3715984	0.10794459	1.1008061	-0.46581384	-0.37046656	0.62601358	0.14062576	0.8291851	1.0305357	2.6776366	0.055274491	21.9375	2.7328215	1336.4602
1	train	10	15.7827	1.9465457	-0.76758611	0.82386139	-1.1427102	0.3236537	-0.38213469	0.43701357	0.97206956	-0.35223571	0.11541379	-0.21876877	16.052335	2.1109885	-0.14600676	0.2509339	-1.0500278	0.51115355	-0.6814328	0.046941928	0.046437943	0.3106786	1.0774133	0.28112495	0.36987788	0.16004899	0.43009573	0.14729848	4.9871616	0.15733922	27.77907	2.0254014	1309.2316
1	train	2	13.814239	2.7323357	0.60439684	0.21321364	-1.1170023	-0.51169817	1.0550713	0.55889742	-0.010287247	-0.84767873	-0.55906856	0.076404343	15.384069	2.4648889	-0.50964734	0.46076172	-1.1505923	-0.084583028	0.59732243	-0.42648189	-0.49536921	-0.96386721	0.37882942	0.71489487	0.43868384	0.19263327	0.77428397	0.47912876	3.7578463	0.08712615	32.333333	2.3892743	1679.0793
1	train	2	15.562753	2.0600898	-0.59277551	-0.20392339	-1.3055742	0.45669922	0.25883969	-0.48465739	-0.53434035	0.25299387	0.12461354	0.12059708	14.439354	1.6917591	0.038632832	1.0672208	0.029825508	0.15209146	-0.17087884	0.073285904	-0.87034205	-0.96300576	-0.43393649	-0.21697078	0.58410154	0.06487402	0.75978966	4.9273274	3.4685197	0.12980265	30	2.5118383	1295.6271
1	train	6	15.131528	1.3327994	0.27756195	1.0884979	-1.8426153	-1.4036869	-0.33832856	0.47542162	-1.5714293	1.0793649	-0.98611602	-0.10299876	15.879922	1.0618514	0.033513615	0.55512599	-1.1010553	-0.97620784	-0.062641131	0.20725464	-0.79756858	0.5553646	0.17887738	-0.72016831	0.68254325	0.10965799	0.55196934	1.2444623	2.5732841	0.024785253	46.266667	2.8094862	2045.6322
1	train	5	16.11697	1.733673	-0.34434722	-0.28398477	-1.278478	-0.35492828	-0.2447979	0.2074655	-0.64265339	0.64836607	-0.17098167	-0.083924024	16.661803	1.5944156	-0.67123365	-0.095260193	-1.3511824	0.19605601	-0.52787551	-0.11784505	-0.81317756	0.88061921	-0.78437888	0.22365636	0.59986543	0.2846535	0.55300522	0.28240818	4.7370837	-0.088443163	37.925	2.1163697	1609.6061
1	train	4	17.082143	1.8870794	-0.19886379	-0.71252381	-1.8276239	-0.44756314	0.37412109	-0.44568656	-0.35449305	0.15700748	0.046846703	0.23564226	16.403918	2.0271113	-0.59804023	-0.93771812	-2.2801428	0.6038786	0.56661372	-0.86208727	-0.34306926	0.071704268	-0.48999087	-0.049829919	0.71375261	0.083248464	0.63576751	0.90531538	4.3815161	0.51468858	37	2.444422	1781.4198
1	train	10	15.592612	1.8609649	-0.54264859	-0.03849124	-1.7230704	0.37780663	-0.12150956	-0.52215878	-0.81285162	0.50772054	0.76475059	-0.56790395	16.518358	1.5961195	-0.70259985	-1.0231179	-1.8323496	1.3580552	1.0190532	-0.31268688	0.42421006	0.15176556	-0.75593754	-0.59543075	0.27578912	0.11494855	0.21246024	0.75810851	4.8486345	-0.12548414	30.952381	2.1316902	1340.541
1	train	4	16.052709	2.4367637	0.17520312	-0.24214397	-1.6929193	0.56724408	0.44619174	-1.0439528	-0.088241718	0.72542281	-0.090779766	0.044239858	16.538735	2.0003033	-0.57024121	0.33131036	-0.8746588	-0.19448103	-0.74170379	0.19769347	0.38983208	1.2759255	-0.038291063	-0.59079242	0.41671005	0.13856263	0.68582126	1.1737228	3.636221	-0.090657215	31.541667	2.4409681	1469.6059
1	train	3	16.492922	1.6935216	-0.3065856	-0.61893726	-1.4900319	-0.095135738	0.0047760256	0.036996018	-0.038098051	0.1226301	0.23674322	-0.71185752	15.343832	1.9474267	0.39477471	0.43117197	-0.20683363	0.51912025	0.022315368	0.16486223	0.1408619	-0.036473382	0.40483732	-0.25705273	0.40959032	0.033213637	0.41069632	0.41087203	4.1324207	-0.45909036	19.761905	2.4520019	1161.9876
1	train	1	14.253465	1.8999433	0.93002022	0.44435731	-0.15228398	0.42049143	0.034711419	-0.20188091	-0.46096234	-0.23360847	0.13191802	0.36239682	13.857569	1.9763574	0.88251309	0.72696031	0.10786601	1.0293943	0.21244259	0.10387745	0.26679973	-0.15951221	0.62249165	-0.066947347	0.047628066	0.040908889	0.4425759	0.72879387	3.7417072	-0.50729894	9.15	2.5734716	918.99968
1	train	3	14.322159	1.1579143	0.98641581	1.2071333	0.78812746	1.0377004	0.8467654	0.61795123	0.6260674	0.75801143	0.55308563	0.17840308	13.630902	0.74789479	1.19088	1.0709852	0.61522889	1.0421488	0.76430375	0.92348532	0.95893221	1.0560438	0.58926919	0.32047592	0.28706706	0.012643	0.66932108	3.5700097	3.0416903	-0.064493383	12.5	2.8171463	1728.5705
1	train	2	18.183925	0.70475784	0.28091433	1.3687229	-0.22603385	0.88504739	0.96729775	1.1814883	0.72174412	1.476095	0.23830758	0.61324144	16.440987	0.63208875	-0.14514069	0.89190378	-0.19106526	1.0138646	0.9700205	0.3650522	0.68048724	1.0306082	0.13804501	0.29398368	0	0.035247032	0.19209725	5.4647703	13.992534	-1.240952	23.416667	1.6639118	1811.8469
1	train	3	12.007853	1.8329471	0.68360998	0.73031621	0.2417212	1.0246959	0.52129554	0.9296592	0.78887056	0.46488621	0.72385583	0.24616015	12.195009	1.4937838	0.36108327	0.77269832	0.039367974	1.2099862	0.97397183	1.1373797	0.83213436	0.5455357	0.6046685	0.015393541	0	0.014911274	0.21995971	2.669088	2.7248162	-0.2708394	5.2666667	3.0152936	638.96752
1	train	3	13.024731	1.7709635	0.46926738	0.3968136	-0.28089983	0.91773881	0.97315587	1.3967993	1.3674463	1.0429859	1.1868267	0.63738083	12.321988	1.2638692	0.48999838	1.0765321	0.44666045	0.9343621	0.45658352	0.59345314	0.6032592	0.6298313	1.2066976	0.56746458	0	0.019429037	0.4270422	0.80949303	2.6637449	0.0051233604	8.6363636	3.0198459	1007.7218
1	train	9	13.54404	1.1257248	0.65884032	1.4488571	-0.24418923	1.0030888	1.8005648	0.58924114	0.81723087	1.091792	0.0034348475	0.36016207	11.556785	1.2431525	0.8403553	1.4377848	0.071258389	0.98937676	1.6248611	0.94431161	0.81753727	1.0163076	0.24819225	0.7449597	0	0.013686366	0.4720112	1.0519001	2.921732	-0.066293635	8.72	2.811194	1164.0319
1	train	4	16.990284	0.6390618	0.90818066	1.5683119	0.50138631	1.739872	0.29236377	0.84158954	0.65982112	-0.68789162	0.64981938	-0.0092213008	15.099742	0.96578899	0.35592254	1.2909663	0.5051325	2.1922898	0.39813958	1.0043018	0.17188269	-0.44649059	0.53611825	0.031396128	0.39230857	0.046246564	0.64950806	3.5712743	4.5886625	0.28180719	23.2	2.3425189	2206.6372
1	train	5	11.458556	2.10393	1.2973711	1.2379644	0.92400512	0.65231483	1.2439505	-0.21146967	-0.20170759	0.17100479	-0.87460335	-0.32931211	11.935206	2.0365211	1.2016516	1.0393	1.1082348	0.46549101	1.5359332	-0.28262126	-0.25321847	-0.031228297	-0.88776666	-0.039966955	0.0012935062	0.015518346	0.58349006	0.87473749	2.3609075	0.27992706	6.037037	2.998896	760.79233
1	train	2	14.709756	0.68253606	0.94886455	1.9495963	0.94176315	0.87628945	1.4319418	1.4099122	0.94439734	0.62362068	0.18448953	0.99162076	13.342157	1.0508516	0.57657284	1.4038032	0.26778958	0.98329251	1.1288066	0.96821249	0.84828096	0.953018	0.31643391	0.4491627	0	0.0043810084	0.40848841	1.1390248	3.2340079	0.20306336	3.2678571	2.7776378	945.86308
1	train	7	12.363029	1.2643107	0.70381147	1.5475573	1.3822069	1.6169262	0.35482418	0.29091219	0.854108	0.087488219	-0.022546305	0.76338377	11.462759	1.520134	0.81908115	1.6501103	1.3322036	1.8449805	0.42851234	0.6875708	1.1007141	-0.048178877	-0.09537238	0.78400085	0.17625474	0.0027058443	0.97697364	0.84923992	1.7379788	-0.048331431	4.4482759	3.3008521	1121.1381
1	train	3	16.136803	0.63321041	-1.1067026	1.4668082	0.4362489	0.12402612	0.60715304	0.48581279	-1.0625417	-0.76711912	0.23477717	-0.93775298	15.890213	0.45839085	-0.98785552	0.91934924	0.32617879	0.2349403	0.57667667	0.74474988	-0.7347411	-0.33591123	0.16706732	-1.2772482	0.11345021	0.027509459	0.39270314	1.0208679	3.4600674	0.031763267	89.714286	2.456553	2552.2378
1	train	7	16.386691	-0.49981428	-0.53709112	0.88107054	-0.13248382	0.32520316	0.14007834	0.66393979	-0.35393164	-0.95417288	0.21591191	-0.55414457	16.073344	-0.42398293	-0.64828361	0.98589033	-0.03755721	0.32227928	0.049963599	0.5246167	-0.55184049	-0.80028021	0.65483595	-0.29819916	0.24633982	0.006258766	0.1979178	1.0783743	3.222682	-0.010576004	127.07407	2.4715904	3502.4367
1	train	10	12.402641	1.7515413	0.9284991	1.6099931	0.92160028	1.8655368	0.89451006	0.40595209	-0.6064057	0.19657727	-0.10832262	-0.34140575	12.741936	1.6974257	0.98875409	1.6503844	1.0449689	1.71703	0.86210124	0.45519466	-0.42019793	0.1772306	-0.027431153	-0.11137454	0.22271968	0.0016969272	0.98179016	0.48478207	1.8545066	-0.11642885	3.7758621	3.2572753	804.7505
1	train	1	15.125746	0.96770532	0.59192184	1.1246215	1.1812952	1.4946867	-0.43337624	0.058123886	-0.71069838	-0.19522656	0.37146257	-0.15917088	15.284107	0.01578861	-0.32162017	1.091282	0.62344039	1.0264819	0.34493776	0.87430566	-0.057464344	0.022596526	1.0837311	0.099639082	0.030001703	0.021880371	0.76028391	2.4034319	4.4777815	-0.35742773	71.3125	2.3980256	2563.4998
1	train	8	15.221066	1.3472557	-0.68494096	0.37555494	1.3467488	1.4651303	0.79516501	0.0014097828	-0.63170869	0.19066534	0.65500821	-0.12973515	15.492767	1.1254145	-0.65916031	0.74438156	1.6673707	1.9062096	0.77405217	0.12716216	-0.61134408	0.12006969	0.33104056	-0.36822224	0.3895067	0.034578202	0.81924884	0.73567823	2.7559221	0.036933252	34.59375	2.6950728	1697.2553
1	train	10	13.891349	0.71717647	0.35173398	1.4339297	1.147948	1.378483	0.39851411	0.66792956	-0.48258055	0.53727931	0.99628717	0.037788981	14.19231	0.62521389	0.081900933	1.4529508	1.140351	1.578936	0.66566559	0.62971343	-0.48447285	0.65653747	1.039209	-0.11917076	0.13130875	0.011946487	0.96728489	0.75220123	1.8266207	-0.10101373	16.96	3.0216981	2052.3207
1	train	7	14.326028	1.1965286	0.6976305	0.70917585	0.65986419	0.87061405	0.53673016	0.33850277	-0.13718027	1.1540551	1.5430278	0.11131128	13.741329	1.1139259	0.40615598	0.77001121	0.67861453	1.2141422	0.66205127	0.649275	-0.32562206	1.1579694	1.4441732	0.093682229	0.12332358	0.026185382	0.95218775	1.0323108	1.9722921	0.1080379	10.836735	3.0378191	1661.1692
1	train	5	14.092182	0.87685337	0.49947411	1.3240736	0.036435624	0.95883793	1.1000432	0.89172874	0.36711523	0.42673642	0.18861617	-0.054171729	13.801249	1.1251322	0.74578098	1.2925797	-0.27874986	0.95153189	1.2593138	1.00281	0.65733659	0.87881998	0.17229806	-0.086371864	0.050441464	0.013427205	0.48759696	0.68675157	2.5148341	0.093279622	10.444444	2.894239	1290.3841
1	train	2	11.947142	1.4989913	0.92629765	1.5988521	1.0499829	1.3205538	1.3568062	1.1646027	0.27722393	0.41959948	0.10850119	-0.89343024	13.031095	1.2378459	0.35819264	1.3853558	1.2706359	1.6267745	0.84490334	0.90004398	-0.23020794	0.11903254	0.97492512	-0.29620655	0.27684321	0.005606684	0.94523468	1.0083159	1.785095	0.32746794	6.25	3.1870168	1213.0431
1	train	7	12.855885	1.2363779	0.50764284	1.4778224	1.2219985	1.650835	1.2074939	1.0078615	-0.29374931	0.1331522	0.65295	-0.19634998	12.865007	1.2902625	0.22215598	1.2956762	0.78878529	1.466223	1.2319776	1.1571537	0.031707512	0.55947975	0.62837475	-0.33008825	0.17134801	0.0054617056	0.97272187	1.1574033	1.8432787	0.24576004	6.3333333	3.1599731	1400.3915
1	train	9	12.00685	1.551026	0.78399577	0.97701761	0.095976896	0.80561377	1.0035996	1.1197723	0.43596802	0.70505503	0.59647054	0.56313614	10.895753	1.5138781	0.80708072	0.95732741	0.57382537	0.74954179	0.8185197	0.62125272	0.65779106	0.67301491	0.62869664	0.61537929	0	0.0051301233	0.48954342	1.054265	2.0389025	0.053861604	4.1818182	3.261394	683.29515
1	train	4	14.723304	0.5257079	0.1692614	1.1203995	0.61432591	1.2679724	0.73583616	0.68420457	-0.16966389	0.19421862	0.74574562	0.28299296	14.824882	0.34472611	0.038670107	1.2492272	0.74408732	1.1113556	0.36401242	0.74886727	-0.38020332	0.32798686	1.1108624	0.04749111	0.079064154	0.010258701	0.95283533	1.4396624	2.030566	0.034625294	38.72	2.9496167	2694.3592
1	train	5	14.700649	0.64917631	0.5317328	1.3926288	1.045761	1.5634654	0.25883403	0.4985522	-0.80369173	0.038096074	1.0292359	-0.27028399	14.477365	0.57871201	0.34661631	1.3492739	1.0781627	1.7344799	0.29394297	0.67409764	-0.6406772	0.59108286	1.0648555	-0.10335859	0.22478349	0.013920451	0.83492842	0.78609386	2.092544	-0.021061908	22.578947	2.8841488	2182.3615
1	train	9	11.856587	1.6766317	2.1164599	1.3162914	0.36991247	1.0154897	-0.13773972	0.2167728	-1.9258301	-0.061799535	-1.0477191	-0.78769554	11.923562	1.5855849	2.2750498	1.4077669	0.2702173	1.1424212	-0.35959633	0.439187	-1.9340663	0.028659204	-0.7819344	-0.73338979	0.11785616	0.024354451	0.7064789	0.82046223	4.9819301	-0.18638329	16.9	2.4505635	1031.3601
1	train	6	16.008548	0.9185829	0.59221473	1.6950527	1.0446408	1.7848856	0.41023927	0.44470287	-1.0577171	-0.58246358	0.42009276	-0.45398355	15.540121	0.64438429	0.41639244	1.3883893	0.85780209	1.5226397	0.38464743	0.72441666	-0.84139751	-0.15887611	0.72452807	-0.16151465	0.39306853	0.01024429	0.8762944	1.7957076	3.2124452	0.3883037	30.606061	2.6959018	2357.1709
1	train	7	15.195389	0.43489824	0.39534871	1.294201	0.85982445	1.1621978	0.32120227	0.85592583	-0.6103319	0.119271	0.82527992	-0.052464716	15.240695	0.32312478	0.24631674	1.1815284	0.68423592	1.1531062	0.45308525	0.67427055	-0.75023107	0.30944276	1.2847287	0.0035355956	0.00038412426	0.006254929	0.4820139	1.4662259	2.7814315	0.047391742	56.052632	2.702535	2649.2733
1	train	3	14.205255	0.53084415	0.92917268	1.4524021	0.94215469	1.1096014	0.68106766	1.2467902	0.059878897	0.75364908	1.0759323	-0.34392681	14.926905	0.62166986	0.47397147	1.3518048	0.76810459	1.1663883	0.28435111	0.68071886	-0.5432848	0.15725205	1.0019352	-0.16280694	0.36532704	0.012217191	0.80090057	0.63465345	2.1836116	0.17778929	26.574074	2.8640361	2290.2745
1	train	8	15.95585	1.1718186	-0.32535685	0.098607314	1.1474117	1.4023178	-0.37250737	-0.6335874	-1.0143845	0.72085646	0.35151875	-0.44653681	15.62541	0.80604682	-0.29968561	0.27927792	1.1938135	1.5331452	-0.083608546	-0.32701325	-0.99142355	0.70731983	0.94116929	-0.26507806	0.12481455	0.014828236	0.36972737	0.77473946	3.4988327	0.061907047	51.085714	2.3241285	2086.5844
1	train	3	15.806608	1.1199823	-0.50572916	0.35310947	1.3171988	1.4963762	0.795204	-1.3416174	-0.19855096	1.5740902	0.55379708	-0.35683763	14.710498	1.1005499	-0.086149537	0.43527946	1.1066784	1.3698202	0.020901639	-1.076448	0.22132715	1.3218435	0.16444929	-0.38731929	0.11239441	0.018237526	0.19048258	0.88964515	3.1143853	-0.08598434	35	2.5690919	1701.8549
1	train	3	13.49488	0.80601301	1.3938217	1.2658987	0.91207515	2.2297494	-0.07079085	1.0146753	-0.67945391	-0.72666886	-0.19438667	-0.39548734	14.711218	0.91926062	1.1661113	0.92219473	0.3945839	1.581428	-0.48292509	0.54222178	-0.86207267	-0.71561202	-0.79869465	-0.95542281	0.1189187	0.014120901	0.30653369	0.78045087	2.3221564	0.055535487	30.5	2.8672316	2072.3995
1	train	9	14.507524	1.4671743	2.2919882	1.6624388	0.00075594037	1.3114991	-0.31539038	0.1308412	-1.7749447	-0.28628208	-0.61683556	-0.87268727	14.640317	1.3998355	2.4616143	1.4133798	0.15593708	1.1087731	-0.50272262	0.11323723	-1.933502	0.34961047	-1.1198984	-0.26811982	0.16573608	0.034006688	0.81470274	0.88504183	3.8917102	-0.85367974	18.642202	2.5998156	1300.4889
1	train	9	15.493128	0.80212117	0.50057776	0.7250163	0.8460717	1.5259457	-0.06539119	-0.2208752	-1.0730661	0.058340792	0.59183032	0.19043331	15.165866	0.47810587	0.20667913	0.73548038	0.74379538	1.3621306	0.39528198	0.59732123	-0.69129478	-0.14021101	0.76714463	0.53455589	0	0.013877711	0.57044896	1.3572036	2.5329029	0.1215674	40.133333	2.8399587	2375.4434
1	train	2	14.342698	0.71053099	0.43909612	0.91655711	1.538886	1.698609	0.59388351	-0.049987011	-0.31656191	0.20583652	0.58039306	0.66643213	14.27206	0.65030945	0.57095573	1.1749736	1.3970253	1.5563048	0.40305061	0.23227934	-0.61473979	0.54759741	0.59695108	0.074028781	0.20006362	0.01088238	0.90938376	1.0582492	1.9035701	-0.054067734	17.1875	3.1569775	2311.5991
1	train	5	12.44551	1.1646719	1.9663788	1.0853635	1.1191984	1.4718437	-0.39789343	0.43044186	-0.43807033	-0.40785338	0.0078241325	-0.082948073	13.242498	1.2435908	1.6473242	0.93012523	0.96233607	1.3908413	0.16549597	0.4456791	-0.49141653	-0.18730076	-0.12366451	-0.18809833	0.22289326	0.02487656	0.52676627	0.59607134	2.248711	-0.24524497	15.666667	2.9364181	1776.7088
1	train	9	15.290199	0.98771616	-0.6700824	-0.16604585	0.90588001	1.5729024	-0.61307832	-1.0511816	-1.1836616	0.70890787	0.90102351	0.23715464	15.451516	0.78426275	-0.49966334	0.043348191	0.94927114	1.6373819	-0.016724571	-0.79131071	-1.0463674	0.63481066	0.58630819	0.075057921	0.09656572	0.01376004	0.45050463	1.1019409	3.3569274	0.038882554	57.130435	2.4478582	2077.1699
1	train	6	16.169612	0.57991037	0.2990359	1.1946128	1.2129092	1.4823414	0.56287174	0.76554526	-0.36381121	-0.31695009	0.37135426	0.084931459	15.922886	0.37444777	0.053381935	1.069869	0.92995781	1.5068541	0.43559829	0.67648926	-0.59158835	0.028233988	0.480204	0.64322486	0.37376244	0.0071049967	0.91916818	1.7690452	2.7716332	0.30235141	48.5	2.8438641	2905.4662
1	train	9	16.073542	0.072796467	-0.24959587	0.66018814	0.65526221	0.86582386	-0.44864786	-0.05494729	-0.29146102	0.1549459	0.26652933	0.42904285	15.941535	0.024948444	-0.38614939	0.79079272	0.74512069	0.85594865	-0.26256125	-0.11384376	-0.58050057	-0.045670792	0.10044775	0.045179993	0.072293843	0.0043694252	0.30878822	1.1860448	2.9583663	0.0060736358	119.13333	2.7388106	3222.9432
1	train	7	16.98246	1.0573975	-0.66606478	-0.49000991	0.37399599	1.4104559	0.25840999	-0.62251397	-1.4651527	-0.1519287	0.32427083	0.66936844	17.150009	0.95561046	-0.86272201	-0.49061647	0.55481909	1.5763371	0.27145885	-0.73777778	-1.1230342	-0.21559522	0.43444633	0.2955631	0.022414545	0.016292562	0.22105987	0.60698829	4.6826687	0.017940485	54	2.2043118	1952.8419
1	train	8	16.474648	1.140224	-0.69118061	-0.077955027	1.0468997	1.6088202	-0.44401649	-1.877841	-1.016074	0.22465274	0.65472266	-0.48767802	17.115439	1.1599959	-0.40186144	0.22057461	1.2829781	1.6598279	-0.51172999	-1.3583198	-0.80666378	0.22501751	0.46371493	-0.56704955	0.32294682	0.01164587	0.27365797	0.43926027	4.3074259	-0.033357096	53.44186	2.1786187	1848.3161
1	train	7	15.473564	0.62965087	-1.2187537	0.07363119	1.1428344	1.1260842	-0.57094686	-1.4096502	-0.5839463	0.79019305	0.3456483	-0.34570471	16.025311	0.72544107	-0.40053954	0.18365769	1.2301809	1.6373365	0.17304514	-0.83734469	-0.89060301	0.80733914	0.38524085	0.3429349	0.22611273	0.013448702	0.57385503	0.90411195	3.5455418	0.06282074	60.210526	2.5434024	2255.3803
1	train	2	16.169342	0.79518621	0.061823409	0.39184394	1.1130386	2.0252841	1.0289085	0.46085704	-0.80140888	-0.16423359	0.42836842	0.62232239	16.182923	0.28535155	0.050201708	0.77270398	0.69814358	1.3578249	0.23029799	0.45861517	-0.70949773	0.06924767	0.61169534	0.77998036	0.19983044	0.0092715423	0.50241472	1.4517888	3.299752	0.033184897	75.647059	2.3248201	2798.5422
1	train	5	16.242212	0.69393187	-0.34640552	0.068147375	1.0038422	1.7148411	-0.32329878	-0.8801918	-0.8236921	0.65515708	0.6442091	0.53694026	16.992799	0.89446158	-0.16181507	0.29106075	0.8983782	1.6437173	-0.23302517	-1.0340669	-0.69049111	0.47511722	0.66132382	0.51513713	0.32502481	0.0099815043	0.56266094	0.37410367	3.8001009	0.00451545	59.179487	2.2318597	2213.6303
1	train	7	16.929079	1.1927571	-0.44934377	0.45334435	1.2680779	1.3886882	-0.38253642	-1.3648157	-0.12929907	0.75503435	0.41821174	-0.41473127	17.20918	0.98533283	-0.29174291	0.48659021	1.4605594	1.5463672	-0.42758616	-0.7258529	-0.42409841	0.73283258	0.68139979	-0.21210617	0	0.014241657	0.3006375	0.37752929	4.505686	0.085312129	47.348837	2.1410912	1892.7393
1	train	7	15.749113	0.71604572	-1.320503	-0.66481153	0.46248992	1.2881427	-0.51450362	-2.0728326	-0.82194791	0.33969903	0.64923463	-0.11594045	16.135694	0.7312201	-0.66173652	-0.026916186	0.85047136	1.7420838	0.1749783	-0.84733412	-0.62027739	0.62547568	0.7742403	0.58757713	0.3974221	0.018679868	0.38746953	1.8915338	3.8127348	0.047081107	57.709677	2.237568	2181.0999
1	train	5	16.279966	0.83830319	-0.046413419	0.430826	1.1705678	1.8991532	-0.26593479	-1.5411027	-0.544521	0.49512298	0.60294481	0.12209777	16.27165	0.62226214	-0.60223549	0.22624786	0.62533321	1.5306373	-0.20493356	-1.546797	-0.46648865	0.9009399	0.35065337	-0.037571275	0	0.013913097	0.65037874	0.7514033	3.184146	0.12127115	61.371429	2.5054004	2332.0776
1	train	5	16.269221	0.30752071	0.038668449	1.1312825	0.92427562	1.1280116	-0.19575734	0.058994216	-0.20165919	0.055245362	0.061436334	0.43376514	15.985988	-0.028374578	-0.40066692	0.75527396	0.46407695	0.730676	-0.45971431	-0.049775393	-0.49977193	-0.26823068	0.20135103	0.39167344	0.36753248	0.006758654	0.60770803	1.5350189	2.9983461	0.12318265	107.44444	2.5639113	3162.6077
1	train	10	12.878959	1.2567921	1.1155212	0.92466451	1.4778209	1.2919766	0.3064749	0.45252692	-0.041080619	0.04225393	0.22615281	0.74602249	12.874285	1.237544	1.2808833	0.94347867	1.52458	1.3007756	0.56667115	0.37010591	-0.11698946	0.099343461	0.27051758	0.43551497	0.17029734	0.0058324615	0.95812296	1	1.8160143	0.20753918	7.8888889	3.2575704	1367.0165
1	train	6	15.268376	0.64042619	-0.31313152	0.63065641	1.2308724	1.8572028	0.097650662	-1.0626266	-1.0504785	1.0176226	0.95965236	-0.58088085	15.180453	0.57900531	-0.53693808	0.37521589	1.3432133	1.4799661	-0.3412422	-1.2190421	-1.0330574	0.83849684	0.94034721	-0.64163783	0.080634018	0.012202502	0.72024806	0.95710218	3.1067178	-0.32205186	53.533333	2.588126	2337.7419
1	train	3	17.985001	1.5838013	-0.24531917	1.7159403	1.6514609	1.1478399	-0.25707136	0.85782231	-2.1951314	-0.47682777	0.4642629	-2.0054459	17.817011	1.1930518	-0.25698977	1.8504144	1.4851997	0.8895381	-0.6567569	-0.053328122	-1.7212188	-0.26207349	0.69517375	-1.2118133	0.55836032	0.087393353	0.8064836	2.4418756	3.7322068	-0.08166199	25.15625	2.4684103	1678.2787
1	train	6	16.150027	1.0775959	0.4065451	0.58092184	-0.035006887	0.24251448	0.0042132245	0.35221834	-0.10430487	-0.14993226	0.1744547	-0.073626141	14.938983	1.4193883	0.99914862	1.0302237	0.50253474	1.1378805	0.87317795	0.80281999	0.51793714	0.54075077	0.38348966	0.23192738	0.31821634	0.014457084	0.27326493	0.015170768	7.7144302	0.16288191	16.416667	2.0930156	953.03853
1	train	10	13.802543	1.5836539	1.0627026	1.1986584	0.80176667	0.8410504	0.12016366	1.6376019	0.090681801	-1.3646385	0.021547428	-0.7413029	13.380955	1.540464	1.3355271	1.1702147	0.9708984	1.1985567	0.61382445	1.3993992	-0.010160584	-0.91464011	0.28095645	-0.33453734	0	0.016822112	0.94480233	0.32550791	3.3903411	-0.79624965	6.6764706	2.9107117	922.30165
1	train	9	13.629427	1.5375483	0.91539213	1.5120638	0.82186688	0.64753862	0.52296885	1.5600366	-0.48139589	-1.5215945	-0.19053814	-0.45687251	14.558972	1.6206826	1.1281628	1.5062016	0.46127629	1.2993651	0.24627369	1.7440097	-0.15646103	-1.2685711	0.19614986	-0.53205463	0.10357013	0.026766949	0.24389663	0.086774246	2.6115098	-0.088638952	6.6	3.0482575	975.54064
1	train	9	12.083873	1.5356029	1.1550659	1.1774954	0.8386181	1.4955718	0.62375061	1.5911909	0.33435872	-0.63680887	0.6305435	0.17629763	12.099851	1.5511591	0.93246603	1.2449936	0.79885696	1.5857018	0.4681374	1.5660976	0.30579282	-0.50184093	0.8220432	0.23917651	0	0.0076524592	0.96847099	0.80967077	1.8812501	-0.38412326	3.6666667	3.2398413	859.30313
1	train	9	13.315712	1.3570012	0.69605796	1.403465	0.61864167	1.2226724	0.48850971	1.4371601	0.50862916	-0.61377509	0.74533958	0.2555647	12.910131	1.5731851	0.71691708	1.1853292	0.79916386	1.1049694	0.54372385	1.2428532	0.17535347	-0.62591683	0.7660837	0.25337006	0.044816768	0.017945914	0.9540204	0.94512865	2.1151328	0.017110897	4.875	3.1146426	983.8595
1	train	4	11.63562	1.7724729	1.5327192	1.2160653	0.85689478	1.0351894	0.19061879	1.5286454	-0.2554156	-0.86686366	0.42004859	-0.29020819	12.756266	1.7430633	1.4316618	1.1752016	0.68099669	1.0177494	0.34291264	1.6396353	-0.057347609	-1.3631543	-0.23541036	-0.43400752	0.039216396	0.0066953114	0.95076224	0.25237249	2.6671956	-0.47966685	4.2959184	2.6983994	821.58724
1	train	3	12.121814	1.6719949	1.2722266	0.88687583	0.87501049	1.2420448	0.38176255	1.8992889	-0.078645134	-1.0788075	-0.22225544	-0.13964137	12.680477	1.7623272	0.52184477	0.84842376	0.46729718	1.0420358	0.81564693	1.6165696	0.093038535	-0.38502026	-0.1895201	0.33775291	0.0044156717	0.042923442	0.91636498	0.7051397	2.657649	-0.58298889	6.6470588	2.4193976	1024.5681
1	train	2	12.37182	1.9952988	0.90022086	1.2731422	0.99325587	1.2261538	1.3103909	1.2284359	-0.30497645	-0.20470579	0.10524948	-0.22783744	12.759492	1.7530949	0.80491485	1.3438351	0.39866824	0.96952137	1.1635951	1.246203	-0.17813499	-0.60773726	0.24131199	0.097928725	0.27583977	0.012104403	0.95566474	1.1214226	2.0258956	0.26049142	5.5	3.2341596	950.40526
1	train	10	11.644611	1.4489833	1.238303	1.2954448	0.7341113	1.3938566	0.81671922	1.4543248	0.19032364	-0.66114157	0.53999618	-0.31915272	12.685494	1.6806719	1.4957951	1.3861293	0.72675521	1.3230504	0.66221771	1.6277865	-0.02019868	-1.3446694	-0.0024020976	-0.33586772	0	0.0051651623	0.96898238	0.16613216	2.4812199	0.46182213	3.6627907	3.0327885	796.9145
1	train	5	10.077798	2.3897222	1.6821251	1.2829094	0.47336308	0.67423209	0.90716163	0.81755606	0.12013215	-0.05892863	-0.39175953	-0.18604656	11.430428	2.1038548	1.8021329	1.2494316	0.27939292	0.52882819	0.57533951	0.71414191	-0.50125206	-0.28670995	-0.16734333	-0.19317698	0.098679067	0.0036595277	0.93186078	0.66560163	2.3330276	0.50956206	5.0869565	3.1477466	485.64012
1	train	10	12.787334	1.3664287	1.7931751	1.266713	0.45955284	1.102313	-0.060562774	1.0957453	-0.30359463	-1.2289908	0.36100301	-0.14172612	14.272197	1.4773683	1.6203741	1.302708	0.67998376	1.3473066	0.34804371	1.436803	-0.21980038	-1.3985987	0.1133191	-0.34623267	0.04503725	0.01348303	0.97130812	0.056594118	3.0967195	0.079852555	4.6111111	2.7060338	1018.5015
1	train	4	13.849533	1.8982993	0.71745719	1.4482174	0.97677729	1.5674835	0.6829607	0.37958724	-0.65846627	0.24922319	0.033152567	-1.2348283	14.84132	1.552687	0.21902031	1.0383087	0.67874578	1.6267429	0.92195218	0.057714331	-0.55941311	0.3383974	0.98274313	-0.31183912	0.41952291	0.033373297	0.90488426	1.0132656	2.1255101	0.39473266	9.2777778	3.1900345	1364.3252
1	train	8	13.58786	1.2128498	1.3453908	1.462909	0.6845864	1.4939406	0.37024654	1.8488635	0.022806565	-0.34899578	0.77383735	0.11437727	14.164033	1.2530499	1.3569594	1.4319161	0.47638355	1.5959962	0.52748238	1.896635	0.31118167	-0.83142716	0.67068811	-0.023125817	0.044011365	0.0091388916	0.97840493	0.25307975	2.2292954	0.16402914	5.0333333	3.0536344	1163.1013
1	train	7	15.778239	0.82483631	0.26160359	1.3730493	0.54340524	1.6682661	0.97903902	-0.055989384	-0.45462829	0.35449373	0.14747282	-0.0087542144	15.33716	0.75559494	0.29138003	1.4132931	0.3031954	1.3947337	0.99916025	0.087966857	-0.21442191	0.29766166	0.35538239	0.5969844	0.10227625	0.0085456954	0.70424549	1.1752266	2.4992539	-0.11140353	22.866667	2.9056785	2080.1454
1	train	8	13.440112	1.3260671	1.3394251	1.521332	0.67099293	1.4761337	0.20422799	1.8780439	-0.058337899	-0.75110992	0.70920109	0.045086514	14.363464	1.441433	1.4659409	1.4098569	0.49116061	1.5934266	0.53710923	1.7587171	0.080115551	-0.92925786	0.29425715	-0.12036243	0	0.0072701595	0.96573932	0.3953282	1.9755937	-0.013192094	4.9111111	3.1184396	961.54794
1	train	4	13.797557	1.0957198	1.1475144	1.6098567	0.4716604	1.8370083	-0.38937236	1.8695204	-0.80045327	-1.4451493	0.75195151	-0.081641013	12.944377	1.248173	0.93599116	1.3067551	0.74776035	1.6381556	0.0019160911	1.5547799	-0.26463584	-0.65664434	0.88546689	0.48502137	0.040220494	0.039160287	0.81379395	0.8744683	3.0406079	-0.61386728	15.291667	2.8505457	1360.7443
1	train	9	13.024679	2.1344238	2.168007	1.3346261	-0.26802185	0.7340178	-0.038263037	0.70072416	-1.5914718	-1.104173	-0.68815451	-0.44315078	12.975969	2.1298567	1.9078739	1.0884375	0.15150312	0.50491863	0.25112187	0.97761403	-0.98916874	-0.36605855	-0.20140605	-0.28166386	0.13327987	0.018901161	0.90727789	1.0372214	3.1571607	-0.54884603	9.1333333	2.9411836	706.87079
1	train	9	13.770706	1.1099404	1.2751491	1.2072225	0.33795352	1.4690045	0.098944952	1.7632756	-0.16624939	-1.2465828	0.41772608	-0.21309194	13.652536	1.111845	1.4551986	1.2681645	0.29833669	1.739226	0.25595783	1.6088042	-0.012970142	-1.1403398	0.69444874	-0.11193656	0	0.015102585	0.95697041	0.70744908	1.9960166	-0.51468049	8.173913	3.0752527	1636.084
1	train	9	14.405174	1.3492207	0.17799286	0.84104231	0.61953182	1.9148487	0.98952881	0.47901785	-0.17942203	0.21624527	1.3510749	0.14486716	14.185991	1.3002958	0.14295009	1.0443935	0.76144545	1.6670423	0.809174	0.36852389	-0.07399376	0.30232604	1.2853707	0.36078314	0	0.02301954	0.96845421	1.155544	1.8835854	0.20171404	7.5185185	3.1821157	1457.6087
1	train	3	16.230223	1.3326371	0.45911922	0.968346	0.38299514	1.2886866	0.41046837	0.19999171	-0.58745265	0.28346068	1.1538733	-0.19615576	16.059649	1.2383518	0.26562848	0.70580399	0.45725405	1.2628243	0.42410638	0.29054446	-0.44268577	0.14334634	1.109642	0.098041344	0.13416441	0.011323393	0.38310489	1.2445993	2.3743372	0.048012	19.772727	2.8873394	1674.079
1	train	6	14.90857	1.7440638	1.0152877	1.6605634	0.99428839	1.0486907	1.080484	0.83093396	-0.51385093	-0.14090215	-0.23666976	-1.0976213	15.828025	1.0839568	0.39552855	0.90777245	0.28436459	0.93265676	0.9101978	0.75238247	-0.36909231	-0.31467823	0.53088288	0.14167518	0.37647663	0.011280754	0.87660359	2.1113525	3.5941685	0.41517574	17.724138	2.7921109	1626.6208
1	train	4	16.330276	1.3611729	0.60850268	1.1121228	0.38309331	0.76464013	0.55896892	0.77046212	-0.22878263	-0.43796627	0.38294394	-0.10956156	16.304785	1.0416765	0.22279434	0.60187456	0.35172454	0.95621253	0.33266255	0.53529306	-0.32616852	-0.24468059	0.83150151	0.36512619	0.42706922	0.0076150496	0.65078964	1.1219926	3.3018452	0.38082459	31.571429	2.6622682	1959.1804
1	train	7	15.846824	1.4643978	0.49116453	1.0272777	0.56292762	1.2966314	0.6713672	0.74967565	-0.63090336	-0.041593973	0.9959213	-0.24270018	16.088785	1.1713435	0.15540423	0.6641119	0.39468536	1.2631167	0.27735757	0.15248898	-0.53760904	0.17787396	1.0707845	-0.17311247	0.21571196	0.013597215	0.54255674	1.2725614	2.9522464	0.22112541	20.275862	2.6552569	1683.6077
1	train	3	16.315703	1.1279763	0.25261731	0.57839295	0.44110594	1.0592107	0.5437094	0.68757912	-0.20257603	-0.66087083	0.60776119	0.064875366	15.965688	1.0691486	0.11730166	0.91872871	0.26852508	1.00321	0.53867523	0.54409642	-0.50931385	-0.070537013	1.1170611	0.082389775	0.29106769	0.01060781	0.46396881	0.68745138	2.2686511	0.10253625	27.533333	2.8640325	2031.1212
1	train	10	16.579378	1.0212701	-0.39660056	0.77871718	0.54642861	1.1332925	0.73201379	-0.1173316	-0.62594226	0.3716593	0.73445092	-0.52080843	16.669515	1.2299395	-0.58636677	0.79191709	0.52868566	0.88493024	0.55256315	-0.55392293	-0.29390233	0.81384401	0.56975356	-0.24489274	0.11468069	0.016106528	0.43688808	0.76198429	3.1632706	0.077454901	44.65	2.5761455	1910.3327
1	train	8	15.234853	1.06552	0.43876378	1.0870065	0.54062279	1.2929169	1.1486358	1.3127758	-0.02250441	-0.46653288	0.88021529	0.62309003	15.689526	1.4363143	0.0095244612	0.65485934	0.49526123	1.2484522	0.86245041	0.43543079	-0.21690968	-0.44683068	0.75542884	0.35476154	0.11960009	0.017694686	0.73533459	1.2785967	2.6199545	0.072260656	15.16129	2.8764028	1449.8436
1	train	6	16.319866	1.0476561	0.32049607	0.87312192	0.47866587	1.1404007	0.75540362	0.46332483	-0.74425372	0.2817534	0.84965014	0.066629312	16.437816	1.1559013	0.30376562	0.92061837	0.30660695	1.0348	0.74247395	-0.29165142	-0.75392772	0.39394308	0.86810776	-0.13751108	0.15345856	0.014238782	0.38425237	0.62030437	2.6603928	-0.065312275	26.186047	2.6881821	1873.3802
1	train	10	15.271371	1.0322949	0.11099457	0.85241638	0.51954481	1.0607081	0.82119016	0.43870791	-0.53997645	0.85628021	0.67058607	-0.415453	15.474599	1.3934198	0.22952071	0.94629845	0.49457678	0.82564862	0.63463142	-0.21085106	-0.53814757	0.69533942	0.97773473	-0.35853705	0.025253627	0.014806014	0.71238314	0.75065659	2.2455065	0.098622972	14.0625	2.9444245	1727.2403
1	train	10	16.347881	1.1760122	0.17045399	0.98360488	0.42239776	0.77037075	0.23677091	0.15178774	0.081690334	0.19571591	0.82293207	0.41225012	16.007604	1.2011994	0.12676006	0.97699774	0.50068051	1.2424189	0.54292078	0.33310309	-0.13911694	0.20653753	0.85644584	0.26840698	0.18907835	0.011342875	0.85513751	1	2.3476943	0.051559336	15.463415	2.8675423	1865.5812
1	train	9	15.42557	0.72210793	0.26356114	0.97827202	0.51160932	1.336192	0.34387533	0.46271726	-0.37358815	-0.32322219	0.94238478	0.66978833	15.531898	0.9594748	0.25036182	1.2232206	0.80249416	1.5653405	0.48323524	0.36117389	-0.13206265	-0.10557938	0.92934192	0.13133386	0.097691849	0.011790312	0.88548281	0.19500016	3.2077093	0.08951586	20.142857	2.679085	1787.8139
1	train	6	16.482716	1.0696505	0.38455163	1.0115613	0.28337919	0.96139461	0.39788759	0.42165501	-0.54450294	-0.083967511	0.20111444	-0.090941184	16.204203	1.0502118	0.36733222	1.0443778	0.35483341	1.1698681	0.38755954	0.45683544	-0.56106083	-0.14514142	0.83192869	0.19436762	0.33659643	0.011935965	0.43321887	0.67981577	2.5511711	0.064360655	25.16129	2.7928144	2015.9277
1	train	9	14.529833	1.3147299	1.4603426	1.4416407	0.76083212	1.1222682	0.33911702	1.8314737	-0.75462306	-1.7181546	-0.063423188	0.24445513	16.517598	1.0800605	1.2149347	1.1902052	-0.079141691	0.63738161	0.024899581	1.2573176	-0.58214146	-1.6171028	-0.33469733	-0.17227032	0.34382245	0.018431275	0.77848569	0.96250612	2.5319133	0.32983656	27.702703	2.8533706	2020.5807
1	train	5	13.631293	1.0991178	0.72875162	1.0734641	0.55001843	1.5710777	0.47776844	1.5877262	0.076595762	-0.41396514	0.83021488	0.39628794	13.599532	1.1334903	0.71747515	1.0294435	0.53258956	1.4440803	0.4210873	1.7916283	-0.16447913	-0.69696315	0.73243279	0.27478054	0	0.021579338	0.89850275	1.1556937	2.1058843	0.17825443	9.875	3.1488188	1641.9881
1	train	9	14.243638	0.90235813	0.93297404	1.6166046	0.75239688	1.3117624	0.23000327	1.7909048	-0.28423137	-1.0526612	0.18778154	0.15269873	15.079073	1.3203687	1.424749	1.3730222	0.80309459	1.446377	0.46715128	1.7072896	-0.0068367452	-1.1204985	0.45921669	-0.0075153888	0	0.017792093	0.77149829	0.10709912	2.5282782	-0.040323925	8.2666667	3.0001189	985.55934
1	train	2	13.622015	1.2194052	1.1212775	1.5162828	1.079625	1.0688431	0.61585157	1.3035317	0.029069098	-0.81215248	0.67037558	0.22968115	15.048366	1.4309489	0.81191764	1.4646019	0.47389468	0.93052636	0.40859179	0.92498715	-0.11697321	-0.94124615	0.57926618	0.14043995	0.12807815	0.014127661	0.77319226	0.75374807	2.6442485	-0.017641758	8.1785714	2.8367343	1164.7691
1	train	10	14.843315	1.4317518	0.77961019	1.5660459	0.49998857	0.7671462	0.54119982	0.91582846	-0.33639396	-1.3855534	0.27127311	-0.023759787	14.179967	1.6731161	0.92965901	1.4075181	0.56751988	0.91238271	0.49790455	0.9944042	-0.2159101	-1.1585992	0.39927056	0.10235705	0.053872117	0.010324551	0.77832307	1	2.7386942	0.36452671	6.4259259	2.7951003	938.45151
1	train	10	13.307488	1.5690262	1.0573465	1.0429416	0.76622161	1.1644104	0.50006022	1.1606085	-0.46103859	-0.76492096	0.64192303	0.13126083	12.758865	1.217215	1.1057264	1.3849076	0.6247314	0.94478982	0.36881227	1.0422918	0.24036678	-0.56357425	1.1899511	0.14953861	0.01546278	0.0064787658	0.85063377	1	1.9834215	0.10006682	4.5	3.0652529	1079.6753
1	train	5	12.753183	1.6903354	1.1147434	1.3720245	0.6294008	0.93036943	0.57511772	1.0707966	0.056129761	-1.1826598	0.65346894	0.26545404	12.771634	1.8127774	1.1882922	1.2545799	0.56259551	0.93051727	0.5869807	0.90414009	-0.49305968	-1.1078137	0.68269055	-0.44361728	0	0.0036981194	0.55879734	1.3150883	2.110294	0.26970661	5.6	3.0550923	879.81086
1	train	10	16.129769	1.2258831	0.22464761	0.98376148	0.4447737	0.64318562	0.71079046	0.028596921	-0.41716312	0.43037232	0.79260759	0.074676237	15.495402	1.3763695	0.3431538	0.97627059	0.41606501	1.1783403	0.76531661	0.14045938	-0.42256442	0.56735707	0.82649899	0.242655	0.068360934	0.0097957714	0.71033807	1	2.446937	0.078071411	13.266667	2.8763776	1682.5043
1	train	9	16.550579	1.0454639	0.19884743	0.99516792	0.52082584	1.0038625	0.17092028	0.31922173	-0.44296881	0.57827725	1.0686745	-0.025802455	17.011975	1.2556863	0.16485156	0.93989904	0.46210966	0.77219748	0.32897792	-0.0089948482	-0.87140111	0.42202073	0.85234202	-0.23239895	0.15860878	0.011049841	0.5426052	0.47734569	2.723941	0.02855511	25.321429	2.7463578	1758.135
1	train	4	16.042991	1.4086444	0.19306827	0.92229737	0.49546551	0.76053105	0.5938514	0.034253582	-0.55309864	0.45239195	0.8683209	-0.32478372	14.925559	1.2911499	0.48069193	1.117563	0.6506993	1.4813355	0.85244857	0.46928131	-0.46027454	0.21448552	1.1108235	0.12099443	0.29110968	0.012297647	0.68625508	1.0784432	2.3389178	-0.019525862	18.625	2.9203021	1584.0602
1	train	9	16.3564	1.0857795	0.14355197	0.92190342	0.3517397	1.1842105	0.78634356	0.25324767	-0.068939534	0.65204063	1.1615485	0.14796192	16.566543	1.341724	0.39925952	1.1496751	0.52282769	1.362157	0.60537738	0.35863614	-0.43790395	0.16148555	0.78903055	0.13103234	0.048466387	0.010155374	0.78257432	0.34416225	2.5321941	0.1734181	14.72	3.034115	1575.957
1	train	1	16.016734	1.177557	0.19116583	1.2235665	0.56415109	1.1167352	0.91124253	-0.42501772	-0.31072244	1.3354502	0.37390401	-0.17966502	15.309153	1.1009825	0.14877182	1.1916426	0.45867795	1.11406	1.1913284	-0.023319317	-0.38573299	0.91807455	0.6974687	-0.033735916	0.069834567	0.0096478277	0.37245924	1.6152773	2.6255135	0.17386392	14.916667	2.7024113	1526.9418
1	train	10	16.890889	1.0332795	-0.041609168	1.0875222	0.34274071	1.0931882	0.61406361	-0.20767605	-0.67208159	0.29947932	0.50008765	0.11533998	16.69163	1.1901475	0.27912288	1.3184469	0.42398394	1.1759564	0.86334824	0.078689178	-0.19577768	0.69459664	0.50504888	0.27535291	0.14622243	0.017657499	0.44753753	0.3158294	2.6198319	0.11195973	17.933333	2.7371232	1769.7002
1	train	1	15.920238	1.006952	-0.10885433	0.72866419	0.82921596	1.2982131	0.51042703	0.083707646	-0.48829703	0.29595338	1.1571098	0.4739692	15.891749	0.97621351	0.22884173	0.85039312	0.64462951	1.005501	0.1709731	0.27470605	-0.16122672	0.25739191	0.86341841	0.23978847	0	0.009656242	0.65040852	0.84299982	2.6700902	0.069115925	23.592593	2.8480686	1906.3163
1	train	9	15.944163	0.81330429	0.29268369	1.1829528	0.73508589	1.3484994	0.6229513	0.50627629	-0.26289276	0.50836299	0.82553038	0.18671632	16.068904	1.2404287	0.28120196	1.0611934	0.63745365	1.0085068	0.680402	0.091035486	-0.42388317	0.40049956	0.62328017	0.12709375	0.046805468	0.0099904787	0.39229373	0.9864907	2.8209352	0.16354182	14.481481	2.6738469	1739.3667
1	train	9	15.791348	1.3851556	0.29501287	1.0391643	0.27008507	1.1634411	1.2492971	0.24451555	-0.42536731	0.74353291	0.77680724	0.14968574	15.350727	1.4778248	0.27625968	1.039419	0.49209897	1.2227466	1.1053918	0.10593842	-0.82671056	0.21169851	0.41840794	0.0021144171	0	0.013790987	0.9265838	1.0722351	2.1952375	0.26834503	8.1785714	3.0556297	1369.2046
1	train	3	12.999198	1.0863017	0.96207344	1.5380057	0.62161588	0.99086667	0.92998916	1.2349952	-0.13893288	-0.24793392	0.82767405	0.11585061	12.562343	1.036881	0.99739064	1.6564385	0.67747771	1.250389	0.91381674	1.7099364	0.01377489	-0.71307792	1.1759338	0.3250313	0.21238675	0.0068576154	0.96929244	0.80255178	1.5067313	-0.048051376	5.9375	3.2050033	1677.6757
1	train	3	15.668502	1.7368791	0.60522374	1.4750315	0.74903098	0.86062907	0.83424035	0.21529692	-1.2095003	0.32770988	-0.077405746	-0.88438748	16.318045	1.3426092	0.21320253	1.185324	0.75443165	0.82543397	0.6493335	-0.0044177733	-0.69406774	0.53178738	0.82466942	-0.20393928	0.52175906	0.010382553	0.51669534	0.70079082	2.679347	0.28944188	15.708333	2.79901	1416.6712
1	train	5	13.615023	1.5381942	1.2687632	1.9316437	0.63692158	0.43444555	0.84185124	1.3196889	-1.0327904	-0.70619337	-0.31964619	-0.76751991	12.070577	1.6510503	0.9847982	1.6632936	1.1753321	0.51989482	0.98328268	1.490815	-1.0404601	-0.16511568	0.15489487	-0.56998902	0.38471449	0.015418502	0.83275973	2.0809429	2.5874521	-0.63728628	5.0555556	2.9405974	1124.5408
1	train	10	14.063603	1.1259566	0.67063351	0.94892667	0.46086138	1.4633545	0.15024043	1.9056422	-0.13994706	-0.41403193	0.83680631	0.43631242	14.998458	1.0370356	1.1209187	1.2715024	0.8096974	1.1211915	0.42957652	2.0696649	-0.69236923	-1.378235	-0.13095889	-0.24005796	0.035112678	0.040195405	0.73676454	0.73555226	2.5649372	0.079648096	10.545455	2.7776713	1504.7884
1	train	4	15.901323	1.5035734	0.17212126	0.78851908	0.060635085	0.76439386	0.93803849	0.0011215041	-0.62705169	0.67628498	0.7442957	-0.082473969	15.838624	1.3743097	0.15079356	0.85388558	0.2109918	0.95979934	0.87334936	0.14900533	-0.54090172	0.21084035	1.1291915	-0.15259889	0.014296618	0.018659189	0.52227733	0.84939359	2.5386878	0.10242348	17.25	2.7722272	1497.3101
1	train	6	16.736283	1.4579475	0.19032999	0.87726439	0.18885936	0.57170105	0.94754794	0.42463681	-0.57740578	0.067964889	1.0489054	-0.34880704	16.572235	1.2924141	0.16648196	1.0624826	0.26507053	0.83685413	0.80458474	0.15762433	-0.78436485	0.38647179	0.91802124	-0.051235784	0	0.014261534	0.53936405	1.4552812	2.7659655	0.13997275	24.133333	2.6678331	1639.4535
1	train	9	14.739351	1.4650186	0.54463261	1.3454419	0.52790433	1.0037399	0.3558508	0.81424954	-0.50493081	-1.1507051	0.87112618	-0.23008234	14.654986	1.0696826	0.8495179	1.4934479	0.47178862	0.92181559	0.19760082	0.75111342	-0.4974391	-0.92686489	0.99749415	0.31126605	0	0.031509295	0.44564005	1.210867	2.970841	0.034520327	11.384615	2.7691104	1368.153
1	train	6	14.102898	1.2994948	0.89854456	1.6528789	0.6661169	0.90625151	0.13403089	0.64509636	-0.63735978	-0.74534711	0.8870571	0.16773058	13.685737	1.461757	0.83607078	1.5321558	0.66011482	1.0320661	0.34508507	0.87495029	-0.36783701	-0.9757565	0.68095664	0.048604825	0	0.012338724	0.55222255	0.5573128	3.0166832	0.10146274	7.1794872	2.5703546	1070.9386
1	train	9	16.668359	1.3316772	0.018920494	1.1470558	0.16089289	1.0673226	1.1594532	-0.21416559	-0.50329059	0.9222776	0.63988366	-0.039123118	16.105144	1.2957258	0.038684859	1.0323372	0.46853707	1.0426774	0.8925172	-0.17898883	-0.73877483	0.84928026	0.86078643	-0.11526091	0.1304985	0.017686999	0.60841537	1.4109191	2.5053847	0.09798978	17.774194	2.7789579	1626.2812
1	train	8	16.141354	1.0884688	0.14541367	0.82275051	0.47236408	1.290397	0.39585604	0.67568614	-0.7356007	0.23991979	1.1692354	0.45692165	16.956926	1.3017262	0.035302082	0.58691059	0.66493104	1.4535871	0.33605505	0.2170607	-0.70524275	0.018748997	1.338054	0.29067638	0	0.01199193	0.72468291	0.52296582	2.5736687	0.080198251	17.555556	2.8652522	1716.1066
1	train	9	18.205395	0.20737738	-0.39069524	0.75108279	-0.0065710902	0.067641139	1.2991757	-1.0048264	-0.60017318	-0.67517041	-0.15662916	-0.32049858	17.729269	0.13392565	-0.06294234	0.37938835	-0.42556383	0.27010912	0.85039791	-0.72693665	-0.66829767	-0.38103825	0.059472096	-0.27277426	0.34735027	0.020671162	0.32368947	1.4990136	5.428353	-0.15539005	121.625	2.0841699	3288.8489
1	train	9	16.263455	0.90194374	-0.48562372	1.2492686	-0.84652071	-0.17703113	-0.14043205	0.9288564	-1.3389211	-1.6625798	-1.0379892	-0.79312897	16.684178	0.25916528	-0.45885053	1.1172927	-0.89318528	0.26008028	-0.17531625	1.29193	-0.65574416	-1.1500006	-0.73357602	-0.3307017	0.2914823	0.053647533	0.42405211	0.70852247	3.6307916	0.22223555	98.775	2.2082741	2768.5668
1	train	2	15.73526	1.4037946	0.081155069	0.811859	0.030909026	0.95931227	1.1511119	-1.0780961	-1.1724427	0.55935523	0.76206703	-0.051806925	15.360055	1.2040194	0.10344981	1.1641619	0.53812695	1.0852474	1.2733797	-0.39656825	-0.41377206	1.0441951	1.1112666	0.12710422	0	0.013137575	0.73143866	1.0692172	2.2739532	0.01259785	19.1875	2.9642339	1628.7995
1	train	8	16.522715	1.1372722	0.032415486	0.97824603	0.52718885	0.87063638	0.85709466	0.045504319	-0.77562774	0.45959526	1.0230332	-0.41972684	16.18703	1.2702325	0.2232335	0.9085166	0.43498425	0.81542293	0.81368335	-0.061038455	-0.82974344	0.38490993	1.138011	-0.42057338	0.056789492	0.013897995	0.5824238	0.43185387	3.250737	0.095527561	20.925	2.5805717	1716.9763
1	train	3	16.760412	0.56057724	-0.46601267	1.460483	-0.87482868	0.1632342	-0.23105599	1.0708783	-1.1357512	-1.4181725	-0.53667226	-0.27262832	16.804706	0.52572501	-0.52426837	1.3042944	-0.79464958	0.17063032	-0.12384368	1.3777679	-1.0024303	-1.4003809	-0.6449529	-0.32726077	0.4918412	0.070784044	0.33845398	0.8634223	5.820145	0.25113784	95.217391	1.88623	2612.6652
1	train	10	16.772167	1.2446778	0.14503155	1.0380709	0.56819401	0.7121602	0.7241514	-0.54330217	-0.88271028	-0.15538614	0.55931906	-0.35218261	15.791712	1.2785841	0.46727461	0.99350634	0.58526367	0.9878206	0.88205654	0.13284742	-0.70909196	0.24254476	1.2106843	-0.088343243	0.13995965	0.018215838	0.40988846	0.809145	2.5982004	0.088212992	15.283019	2.7292698	1630.0703
1	train	7	16.048127	1.1547918	0.16731201	1.2820983	0.18158319	0.7550583	0.92152462	0.18592197	-0.63588563	0.40979062	0.53131245	-0.032010739	16.395605	1.1866302	-0.0016932372	0.87943703	0.097909997	0.75309486	0.92486149	0.24482514	-0.75114024	0.041041114	0.89813828	0.07473622	0	0.011056552	0.46989737	0.84407936	2.8440752	0.19588295	33.785714	2.5892327	1850.5045
1	train	10	16.858881	1.2017788	-0.1588344	0.63421544	0.27027262	1.0971903	0.57132419	-0.0012243972	-0.98160308	-0.0082261086	1.4802302	-0.12417273	15.880797	1.2939839	0.4160301	0.92196756	0.54381124	1.3020601	0.74809363	0.44578369	-0.69016568	0.1184044	1.3676404	0.19879754	0.13056691	0.018261989	0.7458007	0.49875844	2.5882152	-0.015315058	19.527778	2.6446145	1725.9649
1	train	8	15.428284	1.160719	0.17826854	1.1249577	0.48492135	1.0806834	1.1000402	-0.017543169	-0.50822515	0.6605117	1.1352176	0.11680985	15.117541	1.3473909	0.17857121	0.83551329	0.67212546	1.3347265	1.1651097	0.18755615	-0.38169096	0.42840609	1.1528059	-0.14153805	0.11783606	0.021186636	0.88933987	0.73779665	2.1499911	-0.05792211	10.607143	2.9684785	1649.5666
1	train	2	15.667762	1.1663591	-0.17621702	1.1042664	0.32947533	1.4764286	0.93695014	-0.013451442	-0.15373344	0.44330869	1.3195667	0.52965351	15.606507	1.0681641	0.21328271	0.97311185	-0.014153224	1.0324329	1.0872108	0.1673665	-0.23374805	0.23610365	0.8498966	0.26862465	0.069060541	0.016736603	0.32486377	1.1405037	2.5042695	0.031083617	24.666667	2.6710067	1829.6797
1	train	10	16.130301	1.0729771	0.28172186	1.0249139	0.14623051	0.60863946	0.62925547	0.48528807	-0.64479305	-0.42031149	0.5735557	0.22539784	16.006166	1.0671487	0.33911823	1.0875511	0.11465323	1.0637218	0.80959742	0.48010176	-0.53077338	0.067332193	0.74548301	0.42692107	0.10658278	0.011924084	0.48479517	0.66125741	3.0067358	-0.015925503	22.756098	2.5843457	1867.1452
1	train	10	13.171005	1.369443	0.99326132	1.2756509	0.38529795	0.82850321	0.31759827	1.3902053	-0.19053187	-0.82063618	0.63639215	0.29284578	13.201065	1.4139444	0.88356743	1.5753675	0.63076933	1.0712633	0.90485117	1.2345048	0.31828719	-0.36181086	0.17811206	0.33634989	0.070899494	0.012741718	0.9018811	0.58137816	1.9716091	0.087975557	5.6296296	3.15006	1208.0982
1	train	3	14.567603	0.83840406	0.65717139	1.7130827	0.92791208	1.2582445	0.30700777	1.3653525	0.11031037	-0.15229238	0.86675954	0.45375589	14.832704	1.003132	0.62816739	1.295421	0.50632087	0.89485538	0.27882324	0.87688123	-0.35566887	-0.59202629	0.68855547	0.40436767	0.11624097	0.010736261	0.51618464	1.2144113	2.0233234	0.036981178	11.947368	3.0961579	1716.9273
1	train	9	16.652791	0.76953694	-0.55122828	0.73755275	-0.21368998	0.086072762	1.6407452	-1.1037658	-0.18521734	-0.25150188	-0.070352626	-0.021953954	17.058292	0.31654497	-0.33857349	0.77392368	-0.48919968	0.12920787	1.3531732	-0.89487828	-0.24633171	-0.37282564	-0.31167597	0.34331698	0.19439556	0.02293421	0.48545136	0.88004636	3.7926547	0.10387036	105.85714	2.272232	2934.332
1	train	10	16.372389	0.25886843	0.018109223	1.2906288	-1.3104426	0.32377827	-0.04458427	0.9240044	-0.81236306	-1.4404907	-0.92452938	-0.53403459	16.571203	0.20102921	-0.077870227	1.6477189	-0.94739816	0.46121183	-0.028049199	0.93372857	-0.86730929	-1.1713485	-0.85226686	-0.47536683	0.23823008	0.051922253	0.46404378	0.71908684	3.4729395	-0.072843506	125.15385	2.3868074	3085.158
1	train	10	16.516774	1.2333911	0.54825934	1.0570051	0.039589721	0.83474643	1.1289373	0.23028716	-0.53313672	-0.05126971	0.9246075	0.32635463	16.600647	1.3403432	0.46073027	1.0408166	-0.077806797	0.78158696	1.1738111	0.37906147	-0.64114992	-0.13979569	0.64227642	0.21135054	0.039401294	0.011542974	0.83388017	0.95893831	2.4555975	0.19483514	13.583333	2.8551119	1531.2726
1	train	2	16.103928	1.3437882	0.3245282	1.2481192	0.37095902	0.62279731	1.3140388	0.77418044	-0.56258638	-0.20912472	0.91596008	-0.1291427	16.209573	1.3615777	0.25642688	0.74677028	0.27923356	0.63595544	0.75876242	0.21764068	-0.58868399	-0.1480245	1.2475914	0.033643656	0.13764737	0.014031693	0.609478	1.0294156	2.5936783	0.030437773	17.487179	2.8137232	1606.0665
1	train	7	16.964088	1.4232476	0.22436772	0.91349694	-0.094630454	0.57910011	1.0496565	0.62731442	-0.73690591	0.086652465	0.82525592	0.013313686	16.058527	1.3597547	0.35226196	1.1041217	0.10885816	0.78892995	1.0283438	0.50857628	-0.82658074	0.14282496	0.90552578	-0.072198506	0.13136246	0.012444224	0.61732737	0.28264526	3.2037538	0.10477626	14.847826	2.5919682	1533.6141
1	train	7	16.80032	1.3907725	-0.002139452	0.89025594	0.43798022	1.0503416	1.2595337	-0.21773032	-0.65377068	0.43063867	1.3318525	-0.28818441	16.349906	1.3475979	0.22517108	0.99439434	0.29970112	0.9060031	1.1675319	0.026408428	-0.55211304	0.34351158	1.031858	-0.1882455	0.11784185	0.015828346	0.70913174	1.5509172	2.7427029	0.06028863	13.853659	2.6458526	1569.4256
1	train	5	15.978087	1.3986155	0.022567531	0.81263215	0.26118825	0.94726006	1.0028859	-0.16168749	-0.99912519	-0.030517147	0.93150582	-0.46810585	15.703516	1.2823969	0.34752791	0.93385978	0.65873163	1.0676211	0.81278892	-0.041029407	-0.70145829	0.15775512	1.2218184	-0.48753772	0	0.02361349	0.45363742	0.42125022	2.8119785	0.14847335	21.65	2.7238346	1544.8033
1	train	6	15.542634	1.1917966	0.50318323	1.0903605	0.6547089	1.1851356	1.202721	0.30725692	-0.40180828	0.31220507	0.85440533	-0.11414119	14.781819	1.1357001	0.30831242	1.0964997	0.70861542	1.1237583	1.3781383	0.48055249	-0.25860207	0.16306939	0.93026577	0.15306125	0.15825639	0.0092270816	0.66577697	1.6943679	2.3323762	-0.12500329	10.352941	2.9911203	1443.6868
1	train	10	15.486815	1.1097627	0.13628293	0.95421815	0.39286998	1.02665	1.133562	0.55215023	-0.84609454	0.39676736	0.98193376	-0.14629172	15.724689	1.2461954	0.26917421	0.96657186	0.19609645	0.82652415	0.93694287	0.35247226	-0.77473362	0.12049595	0.99674424	-0.064914827	0.076182632	0.013557282	0.73852311	1	2.7669331	0.12999088	19.909091	2.8326904	1716.8557
1	train	4	15.528352	1.3026366	0.64910427	1.3368599	0.61017013	0.91295391	1.267717	0.64988076	-0.66183392	-0.15934812	0.40399196	-0.58669957	14.909629	1.342131	0.7188303	1.2525882	0.60668814	0.9533647	1.2062579	0.46437044	-0.6008724	0.13595028	0.528477	-0.31669412	0.13688209	0.0077751296	0.72053309	1.0006934	2.2610413	-0.0075567452	10.666667	3.0812048	1387.1217
1	train	9	15.753742	1.1533638	0.4631194	0.89637946	0.22608659	0.84425749	0.86492495	0.34742871	-0.83885398	-0.17208577	0.75559661	-0.27842909	16.007376	1.2423908	0.47416809	1.0046146	0.25910318	0.8709474	0.7756662	0.27399662	-0.70831055	0.22124628	1.1217975	-0.27384901	0.22841988	0.010831628	0.31862171	0.41816325	2.7827781	-0.063705065	18.654545	2.5557993	1727.1775
1	train	6	15.524019	1.3477012	0.32242731	0.77567894	0.49309133	1.1402205	0.62679112	0.15232143	-0.68149581	0.0054422137	1.1798603	-0.49962523	15.414767	1.4117374	0.47034706	0.93335153	0.44062902	1.24043	0.7106785	0.1090541	-0.33933547	0.29772037	1.0665394	-0.048127558	0.18720782	0.0095181344	0.76222717	0.39712345	2.3414678	-0.012814445	11.333333	2.8687803	1511.3809
1	train	10	17.229565	-1.3591917	-0.33974404	2.1932453	-0.090678619	0.051373293	0.024975269	0.30507384	0.35363688	0.48064363	-0.64227369	-0.12710017	16.690692	1.5269384e-05	0.012246761	2.4707525	0.71887765	0.12325451	-0.40857328	0.14359219	0.47185221	0.2643428	-0.69107193	0.071272723	0.02314741	0.13767025	0.22125352	0.82980519	5.5487106	0.006559296	92.869565	2.1881635	3561.1513
1	train	9	16.002676	1.8216828	0.18051122	0.88959952	0.31708367	0.66524945	0.18599296	-1.0648026	-0.33738855	1.0040039	0.25682647	-1.1619655	15.365009	1.5336893	1.014481	1.9224073	1.4208858	-0.028170332	-0.43747764	-1.5120484	-1.0182902	0.98996748	-0.41067475	-0.43210032	0.52570534	0.089821193	0.87311248	1.0390091	3.3222701	-0.75957756	18.125	2.8090889	1404.0546
1	train	7	16.675569	1.4256541	0.68085519	0.47534504	0.17028757	1.8874161	-0.43421319	-1.578532	-0.67386358	0.43770859	0.90102339	-0.92573087	16.079544	1.5888433	0.79618637	1.5687911	0.75811187	0.56514001	0.15898197	-0.42376795	-0.36231021	0.52089206	0.065057642	-0.57030351	0.47118082	0.035485875	0.50667781	0.54617571	3.4391969	-0.85483408	22.357143	2.4256335	1921.9194
1	train	8	15.889024	1.4759405	1.5352521	2.1839589	1.2372014	-0.219258	-0.74811482	-0.23290871	-0.7180699	-0.11398425	-0.71215691	-0.56461225	15.783223	0.90998754	1.3962263	2.1572444	0.92081717	0.51149384	0.27034782	-0.77490767	-0.11682403	0.53838729	-0.14852293	0.12133104	0.54763424	0.080726525	0.74043436	1.8357898	3.352313	-0.36961653	39.136364	2.4609872	2706.2039
1	train	5	16.166928	1.4168447	0.80546958	2.020955	1.4898514	0.10614676	-0.81066494	-0.079767346	0.62294476	0.52865729	-1.0555831	-1.0288241	14.114208	1.5394242	0.7544043	1.8370512	1.6571587	0.95010574	-0.39003008	-0.43686147	0.95528647	0.71551858	-0.57098509	-0.95000647	0.604096	0.026038266	0.8733317	1.9305483	2.2847688	-0.10484411	9.6	3.0566508	1465.6204
1	train	10	15.700646	-0.83978934	-1.3978599	1.2556799	-0.38856415	0.60461877	-0.6242338	0.52379938	1.2903651	-0.51030712	-0.59735343	-0.091373945	18.581802	1.7960985	-0.34942034	0.71646786	-0.31647021	0.39148847	-1.2612756	-1.113571	0.98774319	-0.46018823	0.34622198	-0.24260205	0.37190728	0.16621524	0.48226488	0.1946871	5.6922812	-0.43271032	58.535714	2.1304969	1911.4691
1	train	6	16.790031	2.4398753	0.56743099	0.13830178	-1.2172711	0.48019368	-0.75903974	-0.55960557	0.021724388	-1.1499434	0.15842771	-0.54792632	16.582716	2.5515718	0.035127281	0.46198346	-0.48153739	0.33474343	-1.0532648	-0.85433786	0.29557036	-0.91420881	-0.33363631	-0.61797238	0.44069398	0.050879857	0.62854887	1.1781973	2.9146333	-0.31529201	16.083333	2.8188258	1158.1554
1	train	9	16.454469	1.6800998	0.54901394	1.4045018	0.26071995	-0.90192778	-0.79727549	-0.01426272	-0.7487108	-0.69069762	-1.547246	-0.46137947	16.336491	1.9877936	0.45722329	1.3976425	0.12663026	-0.20233976	-0.8417294	-0.91727092	-0.75715212	-0.22858992	-1.4759431	-0.61260203	0.51843241	0.068194303	0.92275345	1.0123748	3.6438795	-0.082549988	39.372093	2.6147447	2093.1727
1	train	3	18.447871	1.5209879	-0.045974755	0.85963071	-0.59022378	-0.39585844	-2.1000997	-0.80713329	0.22969205	-0.38643138	-0.6101836	-1.1500875	16.53334	1.9863403	-0.17262433	0.7983743	0.045709793	0.21396185	-1.6382464	-0.31601694	0.5746276	-0.75666279	-0.15922561	-0.73182833	0.66908606	0.14744236	0.82964112	2.3621737	4.5596985	-0.46653316	22.866667	2.3887628	1592.3834
1	train	10	16.559033	1.3025364	-0.011016362	0.41628578	-0.55461478	0.64509819	0.69779238	0.5436757	0.78222402	0.59314061	0.062840915	0.56023405	15.083267	2.4370164	0.59369929	0.93631983	-0.1988755	0.54944582	0.73753739	0.63254809	0.58170462	0.14657553	-0.13030226	0.24959221	0.26850653	0.087979701	0.64754695	1	3.9270041	0.034264719	19.411765	2.5183453	1345.9426
1	train	2	15.533953	2.2069165	0.79712296	0.096535686	-0.71417099	0.84415847	-0.090670541	0.88946235	-0.1819759	-0.44217697	-0.69160851	-0.013333956	15.260373	2.1082285	0.56224408	1.1036262	-0.24519847	0.17215489	-0.53353502	-0.541265	0.14116929	-0.51706353	0.63960604	0.17387599	0.43588293	0.040687379	0.85302175	0.92003777	2.3574424	-0.20054426	11.75	2.8338291	1064.9451
1	train	2	17.765676	0.95608495	0.27146847	1.1834864	0.44611623	1.020965	1.0295178	0.81721138	0.97013488	1.051002	0.36393204	0.5093876	16.143169	0.92361947	0.34345729	1.3456205	0.55548535	0.66577546	0.95602436	0.49326954	0.90665769	1.290322	0.70007696	0.42431061	0.2816158	0.011947818	0.39346307	1.4558142	3.729679	-0.0082615445	15.44	2.5253787	1714.2434
1	train	8	12.696207	2.2158917	1.561821	1.5363719	-0.28573047	0.9400646	-0.21167253	-0.36739422	0.33625818	-0.20039114	0.53391068	0.35340744	13.2423	1.7831705	1.3190456	1.2568182	0.27560579	1.0029567	0.28363671	0.29659152	0.55374494	-0.017519042	0.31255637	0.024889159	0.13388283	0.015621613	0.97647557	0.5590871	2.2836272	-0.35108133	7.4285714	2.9645914	1126.407
1	train	7	13.236524	1.6662057	0.82003323	1.3948195	0.98369044	0.89656431	-0.41915814	0.58232239	1.0900086	-0.70989868	0.44804514	0.38383753	13.616565	1.835189	0.85414997	1.3835476	1.1995869	1.0553515	-0.27939134	0.62021117	1.170221	-0.43903623	0.49509285	0.47840652	0	0.041041355	0.74641521	0.29307738	2.4515915	0.3018636	6.5106383	3.0736592	787.93313
1	train	5	12.924672	1.5161819	0.48315545	1.4753093	1.2825476	1.9737293	-0.089159641	0.91339228	0.81345688	0.28519239	0.56120639	0.49662042	13.411979	1.4275522	0.31649388	0.9026599	1.2696436	1.8191875	-0.056776191	0.37699077	0.41780912	0.40232549	0.92338223	0.42754702	0.14051254	0.011567395	0.97402291	1.4040288	1.8900822	0.22557036	6.9047619	3.187692	1251.8623
1	train	7	13.213741	1.1753755	0.89066759	1.432631	1.4128678	1.72122	-0.24905305	0.86532027	0.98741931	-0.36428894	0.25205663	0.46068598	12.843796	1.1180266	0.90055842	1.4270603	1.273623	1.6186038	0.16958342	0.91989039	1.1123119	-0.30823565	0.70689637	0.4196996	0.13490573	0.0074356988	0.95563216	0.95942554	1.8046729	0.076478554	7	3.2226083	1276.2773
1	train	8	18.163083	-0.16155692	-0.16307202	1.776499	-0.66859373	1.1569766	-1.473219	-0.17414826	0.39283048	-0.84354849	-1.1623946	0.30711975	17.547003	0.0022883751	-0.53855162	1.0437493	-0.93531213	0.98756296	-1.4305979	0.067145908	0.31831528	-0.87233943	-1.1261291	0.6313579	0.74826691	0.074697549	0.4981602	1.039436	5.233862	0.17183893	138.9	2.1719363	3360.8313
1	train	6	12.832597	1.173642	0.7984833	1.6483328	0.48950192	1.495761	-0.25187527	1.8943044	0.36811813	-0.98169256	0.98465203	0.39665635	12.812792	1.0983462	0.73118137	1.5826619	0.34556876	1.4422655	-0.73422041	1.8489422	0.36650993	-0.91012382	1.0502011	0.23758181	0	0.017941488	0.87730481	1.1445399	2.0532332	-0.43018876	11.631579	3.1084851	1464.6333
1	train	2	13.842104	1.6533618	0.079666826	1.0342697	1.4998792	1.6823503	-0.12185183	0.4390667	0.26540817	0.12304676	1.1091467	0.08684428	14.833122	1.1804411	-0.083820131	0.70014409	1.1920009	1.0209592	-0.38599877	-0.32060573	0.31231248	0.67615505	1.5337619	0.78668182	0.11900286	0.0065846532	0.93487588	1.2811515	2.4400768	0.64431496	16.533333	3.0031067	1584.893
1	train	3	15.980347	0.10918092	0.32205436	0.94608965	-1.1849695	1.1875166	-1.7787321	1.4648295	0.016981875	-0.87247355	-0.032903962	0.082148912	15.774551	-0.17996396	-0.21055897	0.62820554	-1.1302606	0.9237912	-1.785373	1.5879943	0.33458602	-0.63609383	-0.010156416	0.3471809	0.50737462	0.087542459	0.20210405	0.48334933	4.9233743	0.0012292046	159.93939	2.1105661	3601.1189
1	train	6	14.102274	1.6666521	0.52372894	1.9450105	1.9132868	1.6484422	-0.44337059	0.75784669	0.85096699	0.22353722	1.0520531	0.0034395282	14.922817	1.346173	0.034853943	1.3508449	1.6604539	1.2355718	-0.22062073	0.6153757	0.72019545	0.15624737	1.0713214	-0.15085063	0.41396483	0.01299452	0.90657352	2.3640987	2.5533056	0.26060725	8.84375	2.9967416	1339.4113
1	train	10	15.589505	0.75648226	-0.10875602	0.84579853	0.93132441	0.71521523	-0.30409599	0.43739887	0.33929948	-0.06322185	1.4278301	0.62660677	15.374058	0.75543329	0.065592754	1.0275113	1.0272768	0.53061459	-0.51286732	0.322678	0.19433357	-0.050895972	1.3744672	1.0415103	0.025254976	0.0073756093	0.84841655	1	2.737575	0.15917822	41.210526	2.6894204	2482.0881
1	train	7	15.203627	1.1816928	-0.18140221	0.55664892	1.0873551	1.2375514	-0.66301624	-0.38757803	0.7308209	0.55092361	1.3533704	0.68034108	14.902387	1.1889776	-0.10812432	0.63764153	1.0188706	1.1360513	-0.78903062	-0.37222838	0.90775808	0.48998485	1.1380282	0.84606264	0	0.0066450185	0.92024639	1.6790654	2.1268184	-0.046639681	21	2.9742243	1947.3312
1	train	4	14.075521	1.7628354	0.52904453	2.0317476	1.9172586	1.4589274	-0.24511647	0.1886936	0.55458978	0.21251433	0.82374446	-0.62095852	15.775417	1.0266645	0.097788698	1.1485393	1.0561828	1.3085966	-0.031750906	0.30916529	0.66311656	0.26746807	1.0736961	0.61050262	0.40870231	0.021079087	0.73490842	2.2417004	2.6281494	0.27708587	19.809524	2.9502617	1901.1149
1	train	4	16.390192	1.150036	-0.14644848	0.65591213	1.1071701	1.1090232	-0.65824257	-0.70002943	0.38795939	0.38427773	0.76473215	0.66337795	15.781332	1.2206383	-0.053705633	0.99048097	1.2375461	1.1984432	-0.30872456	0.062373526	0.36023764	0.51199014	1.218184	0.53126511	0	0.014349796	0.55194837	2.3427143	4.5153196	0.78465658	30.190476	2.5024309	1780.6901
1	train	3	16.23059	1.1103265	0.05975994	0.67451281	0.96156058	0.66726983	-0.4886939	-0.0016742125	0.17794994	-0.2013719	1.1806451	0.50326734	15.629724	0.89222553	-0.18001643	0.65973475	1.0543145	0.75538771	-0.49732334	0.18125867	0.27806365	0.2493547	1.1205615	-0.098731049	0.035078556	0.012450646	0.30629113	1.4647379	3.5424849	0.18718927	46.263158	2.3644323	2233.4283
1	train	3	14.659909	1.2394129	0.14837409	1.239939	1.2247402	1.4330609	-0.10968855	0.17563477	0.67802297	0.25374344	0.80119	0.021372176	14.922043	0.929081	0.23606072	0.92371557	0.61455801	1.2391784	-0.10592125	-0.17434044	0.3183598	0.49232589	1.2722136	0.64098574	0.20609912	0.019144547	0.94678446	1.5550957	2.2709434	0.46637213	17.75	2.930505	2022.4458
1	train	6	15.275394	1.6278675	0.24067988	1.077258	1.3475708	1.0846682	-0.98875593	-0.30685213	0.73417523	0.15858496	0.85879533	0.42229509	15.243589	1.7183194	0.24089949	1.2016067	1.2798324	1.210713	-0.65543441	-0.18990929	0.94131415	-0.085680216	0.88297762	0.4123044	0.56947177	0.016056756	0.91233309	0.58701142	2.1570135	0.083604442	14.26087	3.051074	1480.3153
1	train	8	14.292193	1.3358901	0.15816009	1.4427709	1.6879991	0.94144662	-0.62100723	0.17006516	0.83739888	1.0183817	0.77846224	0.12179256	14.896532	1.0488987	-0.53997604	1.2853442	1.4875366	0.49980918	-1.3451914	-0.18539141	1.3140467	0.2171751	0.51053679	0.76362786	0.41946705	0.018279074	0.82544971	1.035254	2.3888269	0.040052695	29.76	2.9404923	1740.9459
1	train	10	15.921498	0.96736826	-0.0088661151	0.71975433	1.2129867	0.80154633	-0.14653907	0.27872943	0.097058445	-0.34992587	1.2492788	0.36874422	16.046612	1.0181878	0.045835882	0.90634155	1.210911	0.81050738	-0.48567299	0.19461565	0.20588229	0.0014327684	1.3617298	0.038777202	0.27049477	0.010911578	0.77112392	0.78535828	3.0268272	0.16809945	30.666667	2.4867833	2320.6276
1	train	9	15.416744	1.6261307	1.1958572	1.0845738	-0.20824634	1.1945284	-1.1671701	1.912379	-0.3997014	-0.34883079	0.29751316	0.22016032	15.80472	0.42834657	-0.33879811	1.2280177	0.72255042	1.5940878	-0.3918082	0.16631639	0.82949532	-0.22375313	0.97066083	0.4346887	0.52769796	0.047103314	0.77490106	1.1861597	3.4097901	0.22397865	53.857143	2.4967021	2294.0247
1	train	6	14.59302	1.5040042	0.43763433	1.9241547	1.9039405	1.6898675	-0.52563044	0.22018342	0.76430125	0.38483074	0.934706	-0.615686	15.795205	1.2097977	0.39807787	1.413741	1.5688142	1.1765018	-0.31498151	0.27852229	0.54812597	0.37356739	0.95372341	-0.15369825	0.38708175	0.016895172	0.95103578	0.27235356	2.9139696	0.1692822	13.377049	2.7607512	1591.4949
1	train	10	12.358152	1.9536674	2.2661106	2.4139326	0.088860554	1.2339635	-0.96699488	1.1613926	-0.87874473	-1.1853819	-0.060170505	-0.40516905	13.199122	2.1862687	2.1590023	2.1940106	-0.21107932	0.80634631	-0.87008307	0.89999894	-0.93200235	-1.0147576	0.37873923	-0.77041261	0	0.088153936	0.83287952	0.54865506	3.9516159	-0.44012132	11.244444	2.6099718	596.01598
1	train	6	16.055094	1.1496005	0.00070647991	1.592469	1.3035655	1.2625275	-0.11845365	0.78547417	1.0845934	0.49583534	1.375901	0.64493318	16.54868	1.1071704	-0.37675807	1.1879443	1.2872003	1.0171316	-0.073130219	0.73531426	0.84836425	0.47023831	1.1763722	0.22515785	0.37363966	0.011611137	0.93469948	1.4961736	2.2523878	0.1427165	19.108108	2.8813256	2007.1266
1	train	4	16.165562	1.3300102	-0.24909811	0.018855091	0.97771405	0.99882004	-0.27923822	-0.27164652	0.20814046	-0.059510554	1.303463	-0.092821547	16.017736	1.0120888	0.0093104431	0.65761789	1.1581657	0.46045881	-0.50773246	-0.19429953	0.40017279	-0.0069904332	1.3235746	-0.078215748	0.054999808	0.010727941	0.48779809	1.186603	3.3363335	0.10778235	41.823529	2.3150023	2162.686
1	train	5	15.237715	1.022333	0.67507851	1.419566	1.2992611	1.7852834	0.34780427	0.020652252	0.20454831	0.78358319	0.68036802	-0.038704999	15.931899	0.68515278	0.038395961	1.0669812	0.70585626	1.2283105	-0.19757267	-0.18767339	0.37584991	0.56362448	0.94184607	0.72988026	0.39004953	0.014070709	0.889749	2.1863599	3.1100493	0.20705963	37.897436	2.6792905	2291.1723
1	train	8	16.446046	0.73873539	-0.18744888	0.74394918	1.2838174	1.0654861	-0.7461751	-0.39477367	0.17090327	0.37585507	1.1994298	0.11648892	16.765588	0.919153	0.20641924	1.0390179	1.3866082	0.82019287	-0.45581312	-0.024720585	0.32352881	0.26820637	1.2766418	0.19591175	0	0.014773253	0.58442664	0.49135901	2.3304837	0.24153306	21.197183	2.719573	1974.3074
1	train	4	16.449848	0.87030237	0.27958297	0.7951675	0.92949116	0.59063173	-0.12309018	-0.34775385	0.23813277	0.45387958	1.5150457	0.44844506	16.551489	0.88161463	0.18801717	0.62136699	0.97620855	0.45423204	-0.48531311	-0.47770744	0.083114987	0.55875864	0.93158626	0.011759447	0.14341468	0.01124726	0.33518649	1.1081638	3.0782963	0.15066743	46.65	2.5518104	2393.842
1	train	3	16.161785	-0.08985411	-0.80679013	0.28540868	0.018038786	1.2910616	-0.64300427	-0.3369779	0.15640196	-0.83639774	0.80901295	-0.28097288	15.490877	-0.45724415	-1.0128096	-0.29327128	-0.49036321	1.08712	-1.1602366	-0.079869322	0.05754452	0.31314401	2.2039754	1.2471761	0.41389561	0.023216914	0.22567751	1.0826753	3.2928089	0.068952367	124.6875	2.3056245	3258.652
1	train	8	13.10547	1.9243201	2.0672338	1.7571645	-0.0027634826	1.0466203	-1.1919901	1.3042587	-1.0714468	-0.31923277	-0.55571888	-0.17396827	12.560495	1.8264519	1.9614576	1.643855	0.34876853	0.94911722	-0.98033639	1.4062686	-0.98129179	-0.14921374	-0.5651488	0.26129351	0.11742089	0.055351187	0.89721665	1.1711352	4.1096746	-0.13235154	14.852941	2.489347	845.37812
1	train	10	11.982984	2.0082206	2.1650361	1.6126346	0.31099994	0.92934597	-1.136714	1.5218835	-1.1948243	-0.10875457	-0.53074708	0.17879717	11.978416	2.2064866	2.239962	1.509258	0.34846828	0.6909466	-0.92768778	1.2466359	-1.0124243	-0.026531575	-0.75348621	0.20890957	0.26632587	0.060172378	0.4988658	0.81531504	3.8626988	0.28771971	8.8985507	2.5427587	558.21526
1	train	10	13.408073	1.1551478	1.3358136	1.4098084	0.37015085	1.4009697	-0.42086832	2.5704927	0.16975598	-0.47396551	-0.16460434	1.0688905	15.851883	1.1228493	0.88306997	1.1505291	0.15535081	0.97010503	-0.62727449	2.5423379	0.04063649	-0.75678058	-0.35131072	0.61542479	0.28041706	0.079787493	0.85440861	1	2.8521261	-0.17915836	21.058824	2.7141288	1955.3994
1	train	10	15.399144	-0.63206042	-0.45331172	0.76632089	-1.3131974	1.3886835	-1.3280549	2.288498	0.77362655	0.0042248397	-0.1471765	1.036701	14.417803	-0.83350922	-0.4728758	1.1207696	-1.5356402	1.5704926	-0.90772352	2.0775611	0.69315934	-0.21886494	-0.2303842	1.3274392	0	0.062669513	0.43573134	1	4.0668094	-0.012531129	159.73333	2.4227456	3813.2064
1	train	3	16.738262	0.8382757	0.078013804	1.2212598	1.1146967	1.2936884	0.066189879	0.089563159	0.73498725	0.56751598	0.85205072	0.55414494	17.028725	0.79896779	-0.080106009	1.0498739	1.0834503	0.82834085	-0.1141476	-0.090566075	0.7559857	0.53146236	0.9633901	0.17399393	0.39535695	0.026636155	0.6883018	1.3705288	2.754515	0.1935037	40.678571	2.7915048	2344.3986
1	train	10	13.378441	2.2155551	2.121333	1.685218	0.080338168	0.57010994	-1.178	1.1338127	-1.153932	-0.73964195	0.0027923686	-0.68665615	14.065748	2.0037118	1.5621376	1.7406373	0.72163772	0.97424214	-0.44395137	1.313731	-1.0794056	-0.19750463	0.019866038	-0.44207432	0.3781518	0.29014451	0.59263087	0.64690271	5.0114717	-0.38826184	9.9473684	2.4435012	680.64244
1	train	10	15.191395	0.87759822	0.22799606	1.195091	1.3069091	0.57813829	-0.51505715	0.79064681	0.45585925	0.0020098388	0.94238997	-0.068018785	14.870054	1.0149953	0.16925041	1.2739701	1.4260073	0.69192976	-0.49436981	1.0116959	0.27794101	0.59208401	1.1830512	-0.48642148	0.30592918	0.0087709161	0.88979622	0.98913067	2.2510686	0.41355853	26.066667	2.9444758	2403.8843
1	train	8	15.709657	0.84772087	-0.47387851	0.03041384	0.49174668	1.1606906	-1.0886845	-1.1083193	0.55012572	0.061368433	1.0876037	0.82902951	16.02519	0.58154987	-0.62080609	-0.24205609	0.28841461	0.8743833	-1.0800774	-1.2171058	0.39644187	0.01452879	0.85281175	0.82230893	0.26898745	0.010871134	0.20548097	1.0325052	2.9000307	0.04362766	72.535714	2.5172782	2540.8747
1	train	9	15.648742	1.3011067	0.94966115	1.52876	1.4642027	1.5467877	0.32036976	0.23592373	-0.19814346	0.80691283	0.60588687	-0.29229593	16.80843	0.94506373	0.26193139	0.81810887	1.1461062	0.967084	-0.42910008	-0.085145898	0.091469796	0.53885198	1.1025298	0.49411728	0.39010659	0.014743985	0.93225668	1.1294943	3.1376677	0.25381379	30.302326	2.785273	2113.0322
1	train	1	16.237408	0.94591192	-0.2520092	0.98916163	1.1856917	1.6235549	-0.42366894	-0.0051744759	0.021177936	-0.72995353	2.0423852	-0.30400687	16.387769	0.53088625	-0.30080924	0.84300405	0.86880944	1.293811	-0.38886876	-0.17381723	0.36606063	-0.31222747	1.6184689	0.41352935	0.20557492	0.012172326	0.82983909	1.7287401	4.0413576	-0.25131997	63.789474	2.2537846	2461.448
1	train	6	15.948452	0.22900395	-0.52235832	0.56109223	0.64156802	0.86664994	-0.45854764	-0.030879324	0.34086375	-0.14427913	1.4705086	0.62081331	16.13975	0.24701767	-0.21421406	0.77436041	0.89532608	1.2781937	-0.49377496	-0.10098944	0.67643517	-0.23728562	1.5574366	0.35863226	0	0.008687892	0.78369175	0.60909358	3.1209166	-0.16501571	98.904762	2.4881712	3013.974
1	train	10	15.813222	0.7306573	-0.30246203	0.44453573	1.3378218	1.3640014	-0.78722399	-0.43835521	0.53428798	0.71088798	1.1042462	0.26754308	15.264009	1.0319328	-0.017394059	0.86836265	1.6027562	1.6093855	-0.4206818	-0.15947265	0.93639422	0.26010346	1.2364483	0.081941604	0	0.0099920122	0.86405279	0.86449357	3.2775134	0.38281005	27.75	2.484382	2047.2487
1	train	4	16.291461	0.770234	0.040137012	0.34140249	1.2705019	0.95868011	-0.27795951	0.051669121	0.12391503	0.71292156	1.3773546	0.58401423	17.012267	0.78858924	0.062378641	0.54961564	1.3637561	0.2598154	-0.73820051	-0.071182588	-0.1361596	0.3219335	1.228019	0.15026703	0.081012608	0.0096505002	0.47123359	0.70465914	3.1873414	0.1375205	51.769231	2.550248	2473.3117
1	train	4	15.808092	1.5767481	0.62465106	1.6577692	1.4090094	1.2976853	-0.37306154	0.28628257	0.43656311	0.89869458	0.93627	-0.88842107	16.20502	0.76349936	-0.0056722071	0.86349754	1.2614312	0.50753225	-0.60866061	-0.25295272	0.43101326	0.68392389	0.96988257	0.033576886	0.4487807	0.01815443	0.83124214	1.8980919	5.3840142	0.10426629	44.320755	2.2958224	2070.5089
1	train	8	15.827439	1.6677666	0.51989466	1.3052999	1.8907662	1.1565378	0.37324086	0.68201383	-0.21926087	0.24113542	1.1726624	-0.38999347	15.390791	1.0991958	0.19816524	1.0359783	1.7942342	0.76944141	-0.17739818	0.40461176	0.37890104	0.49237981	1.3122064	0.065950287	0.39962962	0.014606555	0.91071145	1.4483109	3.6130178	-0.016904194	15.714286	2.729722	1626.7634
1	train	9	15.732811	0.8119609	0.15123524	0.90256632	1.2188893	0.85935159	-0.37791906	-0.11352846	0.44524239	0.77650511	1.023887	0.16575715	15.781647	0.9177828	0.11259959	0.88513615	1.1632779	0.89716613	-0.47865384	-0.32569084	0.33307834	0.59033657	1.076888	0.2151378	0	0.0083010153	0.6770183	0.88578096	2.6491816	0.2930058	27.970588	2.6537305	2245.8835
1	train	3	15.999065	0.55190951	0.020392225	0.90275721	1.3626974	0.64244973	-0.4354667	-0.36683634	0.041139591	0.45728941	1.1834688	0.032561612	16.328569	0.63076937	0.047666864	0.61265712	0.88255201	0.44135242	-0.75447652	-0.51844399	0.30354405	0.28115605	0.9154081	0.19846334	0	0.0093580477	0.23788058	1.0901039	3.1500431	0.28079472	78.235294	2.6105915	2827.165
1	train	7	16.910456	0.49151153	-0.053171851	0.27654459	0.91622469	0.14636535	-1.0528737	-1.0260826	-0.50797625	0.25929398	0.68503751	0.13492728	16.891703	0.74735822	-0.56172334	0.15429061	1.1679691	1.0613573	-0.70436861	-0.61619098	0.44978828	0.55371013	0.92711116	0.28570951	0.42155935	0.014950759	0.64347529	0.25740002	4.1183896	0.076161688	69.125	2.145884	2557.4846
1	train	7	16.412607	0.33499412	-0.014432888	0.43567389	0.50873797	0.29902368	-0.75486133	-0.40808141	0.022912101	0.51420333	0.60968891	0.58509889	16.706524	0.56699552	-0.22933833	0.44428133	0.97770491	0.47322489	-0.83271696	-0.50017118	0.088252908	0.58466163	0.94305325	0.097005673	0.20110941	0.011487543	0.47356523	0.52476415	3.6285684	0.092795709	95.052632	2.3686804	2936.357
1	train	9	16.716848	0.46479	0.23201995	0.65701338	0.91062642	0.55528598	-0.60097679	-0.45055812	-0.41097666	0.12897967	1.0105002	0.25470071	16.608225	0.32201781	-0.13197294	0.59199226	0.8273031	0.36246096	-0.64928829	-0.17531039	-0.13702046	0.27264783	0.90670658	0.2072519	0.21430479	0.0078214436	0.44653245	1.5875274	3.3863957	0.046836517	105.12903	2.3405573	3157.8187
1	train	6	16.025973	1.1074955	0.52465321	1.3741571	1.4842279	1.2961798	0.13601051	0.046552046	-0.02613282	0.65654262	0.73798423	-0.13230868	16.629188	0.71260992	0.16429157	0.66298809	1.0216391	0.71975909	-0.30839623	-0.24894666	0.05571936	0.3239793	0.97881856	0.45867082	0.33663686	0.012386028	0.72875303	2.1384605	3.3480378	0.17369031	46.051282	2.5906498	2381.8914
1	train	3	15.919994	0.27420661	0.22496411	1.3046936	1.320543	1.1977849	0.048152051	0.29216158	-0.14015435	0.41543491	0.3143822	0.33402254	16.290311	0.018646349	-0.17966886	0.96385513	0.82776419	0.92643942	-0.37867074	0.37369711	-0.37646901	0.60669005	0.66951095	0.92759979	0.20275843	0.012307443	0.8959677	1.7047628	2.8846344	0.069089775	102.94286	2.6526417	3268.9053
1	train	6	17.280924	0.27590225	-0.00087654087	0.63813644	1.0611698	0.79007555	-0.33559118	-0.38313549	0.08671678	1.0431225	0.65748522	0.083598305	17.286225	0.61452006	-0.052526729	0.59505689	0.9426777	0.68989346	-0.49911786	-0.29043142	0.24528513	0.62157556	0.65231615	0.18283079	0.076725144	0.017688367	0.55942698	0.67321519	3.3436574	0.10448826	76.787879	2.4315774	2878.4002
1	train	1	15.961844	0.097880483	0.22165738	0.66539848	0.78171849	1.3669959	0.042157726	0.23907726	0.38860332	0.91090745	0.51623686	0.41442159	16.309056	0.31451379	-0.23470667	0.75361777	0.64220885	0.66235913	-0.53822306	-0.43729084	-0.055533272	0.3845971	0.90982113	0.81718847	0.26861871	0.011260309	0.72033794	1.1462422	3.1718972	-0.057669	99.857143	2.372209	3145.4335
1	train	8	15.8018	0.67825457	-0.12719525	0.60765266	0.87045885	1.6230695	-0.44323268	0.092161994	0.35267357	0.19579195	1.5911529	0.2430965	15.677217	0.85318186	0.44791021	0.87069157	1.0103925	1.6389116	-0.064755427	-0.27796527	0.58852447	0.24641631	1.382569	0.42685192	0	0.017140064	0.59316598	0.17273591	3.0885801	0.027822785	32.5	2.692538	2312.5506
1	train	5	16.800018	0.69469614	0.49247769	1.3687648	0.72832931	1.360549	-0.028657607	0.35332064	0.23834114	0.68028147	1.1226141	0.67566924	16.287778	0.42217057	-0.086413574	0.8732321	0.63309569	1.0811041	-0.096190647	-0.019957697	0.22773757	0.43410509	1.1135741	0.62891233	0.38799416	0.018840356	0.8459752	2.6913713	3.4842189	0.18113904	59.15625	2.5479736	2686.9587
1	train	9	16.937705	0.95037007	0.46125451	1.1795828	1.5680296	0.9318466	0.43103998	-0.29219182	0.052814723	0.77582435	0.89573162	0.093383951	17.274169	0.37131187	-0.32687802	0.4949576	0.80812918	0.25186806	-0.35341114	-0.52364274	-0.46911786	0.27295727	0.60895878	0.068974386	0.33935031	0.011524009	0.83268566	1.2914679	4.20893	0.29324991	71.863636	2.4413963	2779.0105
1	train	7	16.621338	0.9060654	-0.17344787	0.48218318	1.094957	1.3567681	-0.36115794	-0.40104983	0.29451534	0.59117984	1.2219578	0.8202228	16.598236	0.65451992	-0.60898502	0.13763531	1.0398841	0.97201577	-0.8509116	-0.89666669	0.3116791	0.36534358	0.9845622	0.61552331	0	0.010302818	0.69887157	2.8866654	5.9949279	0.43544707	56.76	2.1106207	2244.4408
1	train	5	16.266197	-0.10669525	-0.16277186	1.2886453	0.97302993	1.622619	-0.067390647	-0.12462404	0.51889611	-0.04806838	0.21994629	0.95820514	16.135031	-0.15792904	-0.21949834	0.82129724	0.83083687	0.91129998	-0.40361708	0.22826065	0.49603844	0.23146454	1.0652998	1.5893876	0.22944035	0.0065993517	0.90653997	1.0527736	3.0634056	0.021662442	120.26667	2.5880707	3503.8033
1	train	6	16.63409	1.0675926	0.3978557	1.1404006	1.3586691	1.4537635	-0.44950454	-0.34721209	0.65951772	0.60518646	1.419515	0.22499897	16.804198	0.47361565	0.042405254	0.55894853	0.77288919	0.66945154	-0.62409193	-0.41618845	0.38810584	0.34656977	1.2324495	0.50492011	0.40300279	0.017601731	0.87031455	3.3968734	4.1547151	0.21645038	67.944444	2.2360532	2848.7219
1	train	10	16.328425	-0.11087747	-0.18495198	0.57243288	0.68596006	0.60975289	-0.72111301	-0.4550777	-0.14931954	-0.15167873	0.46206098	0.01322875	17.103606	0.087892867	-0.17620127	0.46587402	0.59717184	0.17195725	-1.0970764	-0.64176647	-0.3840511	-0.0053225523	0.63056309	0.23001264	0.22197366	0.0061644519	0.23515232	0.78887665	3.3510837	-0.0048725392	123.66667	2.4142762	3433.8124
1	train	6	16.691051	0.90808702	0.87436892	1.4184278	1.4182175	1.345492	-0.022014935	-0.21755279	0.32309072	0.51662954	1.0582313	-0.017970305	17.129833	0.49807176	0.15209533	0.59888196	0.82419622	0.46706683	-0.71549637	-0.15161326	0.12113502	0.34430187	0.94031724	0.11600049	0.34689744	0.010249126	0.82738303	1.1756679	4.3831309	0.26458387	67.875	2.3432447	2767.4077
1	train	8	16.83053	0.50028245	0.087038101	0.62608448	0.93225839	0.4745488	-0.30497999	-0.36788602	-0.2338254	0.088186117	0.90042395	0.31999966	16.594988	0.74249471	0.3255666	0.77767604	1.044563	0.58778664	-0.38940046	-0.14162085	-0.07535894	0.19142998	0.72601111	0.27074338	0.092944058	0.0066880276	0.57036035	0.63875197	2.6804504	-0.19671699	54.469388	2.6123629	2794.5748
1	train	10	16.44846	0.10169025	-0.37782449	0.34850504	0.43269292	0.13940748	-0.73629599	-0.35831253	-0.31941125	-0.029932069	0.85089024	0.65583496	16.990894	0.31146589	-0.51688188	0.48191875	0.93682996	0.66851455	-0.80117978	-0.4771261	0.41431407	0.018109077	0.99798915	0.13085203	0.3275556	0.019582182	0.1873275	0.14708596	4.4460709	-0.029272228	95.897436	2.1850544	2971.415
1	train	5	16.607063	0.076305275	-0.014795792	0.64345469	0.99744198	0.87934027	-0.70400483	-0.35492652	0.12172716	0.13769687	0.75224607	-0.26835326	16.496557	0.17775838	-0.076771468	0.50113858	0.96483064	0.80638284	-0.74511329	-0.25040596	-0.028012633	0.25059578	0.54795103	-0.14456362	0.16587761	0.0064547277	0.80254368	1.1958086	3.1132706	0.011886255	117	2.5961867	3535.6789
1	train	5	16.415109	0.4476424	-0.0036329075	0.65454962	0.61263339	0.74520231	-0.34459014	-0.46213282	0.098076777	0.69260903	0.66426537	0.75785408	16.322005	0.37834383	0.20063011	0.94754501	0.64007631	0.66490833	-0.26228948	-0.3406883	0.14072237	0.45684414	0.52504497	0.86978174	0.14115129	0.0052790026	0.82601628	0.92701845	2.9033187	0.092900756	85.428571	2.6254109	3106.2319
1	train	6	16.771086	0.60243355	0.19727288	1.0074767	0.82951612	0.93892897	0.043847611	-0.33958245	0.31735616	0.042050837	1.0532628	1.0180945	16.952141	0.49005779	0.14501855	0.77275282	0.4372411	0.52529389	-0.40626592	-0.4175139	0.32625237	0.110109	0.91978836	1.1494703	0.21560357	0.010124874	0.85247812	1.5342439	2.7862895	0.046570619	78.775	2.6137281	3009.0996
1	train	7	17.565688	0.8330957	-0.63114138	-0.21605472	0.63710103	0.8743568	-0.76723186	-1.2824593	-0.16762404	-0.097814339	1.0014293	0.73501186	17.242844	0.49465011	-0.49915136	-0.0070016295	0.53467337	1.1154084	-0.79627909	-0.9454311	0.38562789	0.1154602	1.0714623	1.0262733	0.23470231	0.0081632462	0.5230531	2.2719561	4.0248304	-0.090570751	78	2.2088438	2638.6102
1	train	6	17.033478	0.75922194	-0.57072575	0.25188314	1.2576463	1.0985279	-0.77757125	-0.73724072	0.64306921	0.43311879	1.0794662	-0.065618507	16.758602	0.81595983	-0.62505039	0.22492469	1.1244052	0.94507746	-0.94555415	-0.88435906	0.30335611	0.01087224	0.97299611	0.17472694	0.050621399	0.0090522336	0.31154021	1.3182094	3.2920245	-0.050461301	64.75	2.4589879	2348.3227
1	train	3	17.017844	0.64237098	-0.14877953	0.28791875	0.63532149	0.98611137	-0.69619257	-1.3119953	0.57048357	0.62509412	0.71832963	0.99495392	16.400228	0.62913829	-0.42472525	0.30413444	0.60264029	0.79414632	-0.82077443	-0.94286499	0.26801008	0.3348453	0.8185627	0.5897563	0	0.010683646	0.31170421	1.454988	3.4364886	-0.0088657294	80.166667	2.4229677	2755.9876
1	train	5	16.591008	0.53287726	-0.13526633	0.34346556	0.18688985	1.1271228	-0.82693316	-1.0706456	0.7125356	0.2847464	0.56199507	1.2082862	16.140849	0.47918301	-0.2717103	0.47949284	0.58526455	1.2381114	-0.81258051	-1.3784414	0.1445736	0.27731914	0.94060247	0.80248932	0.081598697	0.0071972864	0.35503326	1.984428	4.3310531	0.082434715	93.6875	1.9880769	2861.011
1	train	5	16.664968	1.0987731	0.26376636	0.86471893	1.2682565	1.5506095	-0.5203413	-0.31039422	0.69255027	0.31978985	1.5624966	0.30130854	16.646151	0.50499145	0.33838559	0.66137624	0.76097696	1.3005041	-0.99026587	-1.1522372	0.76570089	-0.048648753	1.0702543	0.74079741	0.098122832	0.019848239	0.65183532	1.6405667	4.1354836	0.47949868	72.057143	2.4068191	2658.8621
1	train	3	16.199177	-0.23054109	-0.26401003	0.89032443	0.8025393	0.42894392	-0.87129195	0.53919619	-0.047224655	-0.29420566	0.47780396	0.63399241	16.242255	-0.078490161	-0.36780166	0.68975186	0.70090165	0.26711613	-0.72062559	-0.040119293	-0.17914202	-0.14579068	0.85521857	0.42025749	0.27391567	0.0064360052	0.55524157	0.91580762	3.0421292	0.11614596	120.68182	2.540922	3481.9681
1	train	6	15.993815	1.0929401	0.36488921	1.2720944	1.2503181	1.0096151	0.099730515	0.22313784	0.50529729	0.38204049	1.0752022	0.51096198	16.120758	0.66325427	0.23852314	1.0346921	0.69877079	0.84003457	-0.088751934	-0.07958686	0.12772891	0.11126709	1.0023542	1.1721358	0.38295684	0.012694479	0.85867417	3.1232264	3.1007918	0.16415476	41.482759	2.6701374	2556.8552
1	train	10	17.050216	0.52654153	-0.45824983	0.26160533	0.83194295	1.0216858	-0.85878766	-0.90701072	0.55009566	0.25387615	0.6051604	0.86612449	16.772844	0.39519486	-0.48597452	0.09795119	0.53607085	1.0577065	-0.81235801	-1.0297435	0.22366051	0.047583144	0.99390808	0.71727795	0.22275837	0.0091990181	0.63978677	1	3.7945725	-0.0097658725	83.964286	2.1866924	2810.9296
1	train	8	16.540084	0.75204598	0.74658977	1.7079273	1.3593553	1.9582981	0.1271706	0.0071158613	0.39663504	0.18593913	0.66325625	-0.073187719	16.867551	0.82269583	-0.041904064	0.62149519	0.68029602	0.893684	-0.68702469	-0.31756878	0.056587648	0.17058806	1.3283199	0.53221466	0.41180302	0.011123655	0.93610652	1.2244693	3.8409717	0.33469761	48.55814	2.5362105	2447.8463
1	train	7	15.222484	1.2781575	0.37959747	1.3579749	1.2548281	1.0736946	0.58814434	0.086743854	0.4137468	1.1330817	0.67340747	0.33401643	16.202984	0.82935139	0.086585199	0.88268076	0.64167295	1.2719336	-0.20002155	-0.39451301	-0.15987063	0.43274708	0.65779593	0.68214148	0.38780244	0.021321701	0.86338259	2.8105533	2.9919109	0.17461969	29.388889	2.8165303	2197.6601
1	train	3	16.608577	0.73087145	-0.74894461	0.32922621	1.0015285	0.56938205	-0.83524431	-1.1827936	0.74380225	0.57287229	0.200901	0.029868036	16.924912	0.79832509	-0.7040805	0.40747685	1.1260612	0.25838546	-1.1476563	-1.0096913	0.69921619	0.63001527	0.41872535	0.27608922	0.17459694	0.016443654	0.33174946	0.97691918	3.3337134	0.075356627	72.666667	2.6000271	2438.8977
1	train	8	16.63827	0.94274189	-0.27138744	0.38416097	0.89100911	0.93487652	-0.55677936	-0.65391411	0.62657119	0.56284243	0.86325289	0.4117708	16.247625	0.68735003	-0.44811271	0.39229594	0.88678028	0.85401114	-0.57393653	-0.81045955	0.035771434	0.6395377	0.82252937	0.52785372	0	0.0089686851	0.62176696	1.4274234	3.4918392	0.050417284	63.484848	2.337285	2424.0511
1	train	7	16.373491	0.83121148	0.024964609	0.93894837	0.58997753	1.2444628	-0.16771658	-0.56525729	0.49103687	0.86165953	0.60857516	0.20089431	16.279186	0.4057746	-0.44434509	0.40929522	0.26776103	0.62728052	-0.96593054	-1.1225803	-0.29973999	0.49332979	0.69515327	0.31901444	0.44477717	0.014282468	0.77023594	1.7622314	2.8629602	0.039677057	77.913043	2.6082772	2770.7107
1	train	10	16.535015	0.64569864	-0.42859967	0.060225536	0.7664313	0.982026	-0.98696547	-1.0391619	0.2947475	-0.52285335	0.92934782	-0.096882701	17.161388	0.59037697	-0.14688488	0.32445279	0.96418244	1.184074	-0.87471053	-0.66109542	0.67197501	-0.17964038	1.2392555	0.43968001	0.27613398	0.0085667193	0.69725657	0.81476311	3.6103254	0.016750106	81.581395	2.2222877	2790.3237
1	train	8	16.98499	0.65838932	-0.34133646	0.30236413	1.0505159	0.73172466	-0.81573995	-1.0865188	0.62343219	0.54407931	1.1236346	0.89037505	17.319611	0.64692477	-0.48893622	0.2708827	1.1233617	1.0154518	-0.61079486	-0.91889945	0.60968589	0.32240083	0.67337874	0.44088359	0.14396486	0.0070645578	0.26783445	0.51783257	3.8626693	0.064268333	70.102041	2.2367178	2582.2123
1	train	9	15.895969	0.23131534	-0.68591505	0.71124253	0.80266102	1.3311841	-1.4714069	-1.0227314	0.37131149	-0.25686252	1.2240393	0.26880144	16.632755	0.27424018	-0.71476626	0.76266839	0.76935703	1.1098401	-1.4012552	-0.73373956	0.29729618	-0.25999382	1.0647715	-0.10761838	0.27539582	0.011914819	0.47604553	0.21283603	4.3909835	-0.17368979	92.791045	1.7499951	2798.7701
1	train	5	16.61124	-0.043202658	-0.41058666	1.0582446	1.257756	0.60107551	-0.96594685	0.18674225	0.27367802	0.56138375	0.72113705	0.11394067	16.191801	-0.1956527	-0.60798153	0.7096626	0.52486876	0.27702953	-1.0482435	0.058973103	-0.25570395	-0.17759218	0.55208598	0.36416665	0.26330951	0.0090003989	0.40247116	1.4506895	3.2966716	-0.04944435	112.62963	2.383126	3360.3022
1	train	5	16.633721	0.68013067	0.27171518	1.2395459	1.2047714	1.093818	-0.46798926	-0.20148816	0.18228805	0.54741116	1.0294883	0.24277103	16.751593	0.62460619	-0.041803995	0.69859064	0.70730727	0.32915114	-0.85945024	-0.159883	0.10408216	0.5185283	0.91448448	0.27344505	0.21795781	0.0073825242	0.83206542	2.0792046	3.3207182	0.16617805	68.6	2.5031216	2801.3544
1	train	9	16.799416	-0.074036531	0.030373665	0.62854227	0.76785587	0.68664273	-0.035235016	-0.43268794	-0.18211591	0.36365877	0.57851097	0.49043758	17.099119	0.46641966	0.20608379	0.73317666	0.70396429	0.30309415	-0.58719164	-0.60465553	0.064633258	0.32228378	0.92318032	0.36525165	0.12891927	0.0088180128	0.75173066	0.90092155	3.1287188	-0.11049816	99.822222	2.4161099	3311.247
1	train	3	15.341448	-0.85010359	0.057864063	-0.12830359	-0.3753384	0.71699238	-0.76089101	2.2745521	1.1623504	-0.010422806	0.66006772	0.018133179	15.850239	-0.27666916	0.12769983	-0.076580004	-0.42523132	0.44843178	-1.1141526	1.2152248	0.26915335	-0.26412669	0.48470702	0.15659915	0.094670315	0.059149493	0.27241224	0.8131422	4.8217581	-0.12934476	154.0303	1.6857105	3732.0236
1	train	3	16.396327	0.35733374	-0.50821149	0.61650971	0.73770651	0.39935812	-0.96335598	-0.89742158	-0.35628577	-0.23825877	0.76477793	0.076921939	16.505567	0.25090212	-0.39369871	0.50171116	0.7704049	0.41055457	-0.96051556	-0.76584879	-0.32678849	0.20197363	0.48952278	0.22843554	0.32951705	0.021506559	0.22778414	0.66070338	2.9685888	0.028780328	99.407407	2.4615419	3103.5232
1	train	2	15.86201	0.53984309	0.040981058	0.8301344	0.65244029	1.3476722	-0.10438567	-1.2550378	1.2034979	0.31040876	0.61197744	0.52839848	16.282368	0.80738864	-0.069307144	0.77139015	0.69372045	0.80641989	-0.48033864	-0.65343166	0.54812941	0.32939082	0.893655	0.54590015	0.11740823	0.016536005	0.44932176	1.6087973	3.3680325	0.21037501	60.08	2.4714543	2460.8935
1	train	5	17.061344	0.0096842588	-0.41162138	0.43438545	0.38186743	0.77896807	-0.54858845	-0.94238669	-0.2433989	0.73325147	0.27612209	0.38526946	17.217094	0.033952224	-0.26529839	0.46782724	0.61214835	0.55059526	-0.44778642	-0.31065964	0.038176694	0.42704791	0.67676705	0.52025014	0.30871352	0.01020108	0.47304603	0.90759278	3.2920858	-0.014160497	119.23684	2.4654996	3469.7226
1	train	7	14.777697	1.4020928	1.1570119	1.4265807	1.0261466	1.3397164	0.55746501	0.14954056	-0.57138117	0.16837179	0.17179884	-0.30896255	14.595819	1.1471754	0.71074779	1.6128842	0.98980843	1.6618507	0.37161911	0.045125647	0.14603376	0.32628611	0.53848207	-0.27600259	0.26676408	0.01070751	0.90653552	0.48115723	2.5758895	-0.31253251	7.0263158	2.9873949	1159.8946
1	train	10	16.068736	0.34175752	-0.89661009	0.097797193	0.31187398	1.0084211	-0.39052914	-0.90965445	0.54098033	0.0062177697	1.1031735	0.015785871	16.766531	0.45869877	-0.50408481	0.64838769	0.54538689	0.98977804	-0.19708186	-0.91450794	0.20012352	0.16073842	0.8609197	0.22742388	0	0.012208128	0.42763958	1	3.2744846	-0.057132796	88.529412	2.4601141	2884.7086
1	train	8	16.448281	-0.02747192	-0.54817436	0.41195905	0.05768645	0.25913341	-0.18454271	-0.96260262	-0.13170818	0.67656974	0.1233625	0.31246558	16.471204	-0.11025336	-0.45924986	0.18333403	0.42285766	0.33985072	-0.0027756824	-0.89840406	-0.22864375	0.56892762	0.13624551	0.59001457	0.19902684	0.0099868511	0.21698494	0.81194828	2.9687474	0.0098137236	127.05	2.5700354	3614.881
1	train	2	16.158619	1.1886591	0.30435457	1.089106	1.075141	1.1267642	-0.19905393	-0.95892391	0.23548856	0.5319166	0.49102867	0.1437398	16.987822	0.77441172	-0.43667164	-0.060068773	0.45482769	0.98120364	-0.62839596	-0.84162784	0.45646989	0.12489916	1.1214217	0.6370809	0.4156044	0.011607132	0.76925104	0.73825395	3.2521123	0.065072805	63.169014	2.2848427	2478.1311
1	train	6	16.960272	0.6858139	0.35893171	0.53315863	1.1157187	0.4429664	-0.43619078	-0.30837936	-0.51852536	1.1449627	0.65158399	0.72077498	16.969042	0.70297994	0.07775061	0.31840549	0.54034272	0.22831531	-0.49795254	-0.98332433	-0.42671775	1.023133	0.28626243	0.54811864	0.25601053	0.011017776	0.42356725	1.6954284	3.3034466	0.050658386	82.964286	2.3852942	2927.8814
1	train	8	17.031647	0.81946212	-0.0027429619	0.24434735	0.51678316	1.1100957	-0.089168012	-0.3634841	0.90278872	0.23106719	1.247819	0.83334133	16.764252	0.82111238	-0.21586072	0.23119184	0.89774878	1.0164039	-0.69079825	-0.72022442	0.86268377	0.29872534	1.0406117	0.72305844	0.036737973	0.0053102043	0.93453845	0.6219749	3.5281438	0.42679336	49.78125	2.6512767	2461.913
1	train	6	16.322863	0.69981614	-0.22415985	0.53208274	0.37431591	0.74776005	-0.15816003	-0.96128016	-0.26483425	0.2439327	0.76066624	0.75251467	16.130316	0.96317241	0.12252882	0.91571389	0.53908255	0.74516267	-0.16515443	-0.89017687	-0.040689517	0.40226802	0.6596063	0.99236943	0.2629644	0.0052901262	0.74095405	0.69442253	2.8719699	-0.14412356	64.058824	2.6613314	2703.104
1	train	8	16.573344	0.41183115	-0.76209282	-0.041838831	0.27678742	0.55345599	-0.56096447	-1.1283269	-0.010546256	0.076271745	0.4695621	0.47537803	16.686698	0.5162711	-0.68237975	0.27779993	0.52215887	0.75685896	-0.53287696	-1.1762476	0.020966304	0.21278701	0.54627339	0.4337816	0.21521274	0.0053289917	0.15804815	0.99743749	3.2677372	0.0090897132	81.806452	2.5436121	2756.458
1	train	8	11.840955	1.758134	1.3064744	1.3003258	0.92519104	1.2912747	0.61511408	0.38061358	0.46913804	0.383619	0.31220087	-0.66544588	12.874496	1.4711302	1.0717122	1.2033102	0.9791992	0.92127547	0.5075779	0.43370329	0.51661111	0.72549995	0.28195807	-0.56291822	0.14628118	0.013784202	0.91498751	0.97375299	2.2523962	0.083909549	4.9230769	3.0755089	876.60882
1	train	5	15.529568	0.75480317	0.36119186	1.7156727	1.5952092	1.3326585	0.22347783	0.71756374	0.43020886	-0.056755018	0.76982287	0.28761479	15.861738	0.42141873	0.29153806	1.3741359	1.3024822	0.90111355	0.052739003	0.54213846	0.34768856	0.27107853	1.0002056	0.90883933	0.37302957	0.01439204	0.92241275	2.0636819	2.3250773	0.1002886	32.583333	2.9521645	2834.8179
1	train	6	16.219394	0.62320282	0.32863682	1.384283	1.25447	1.5057778	0.31005107	0.11716095	0.53838166	1.1214872	1.0867283	0.75958092	16.472705	0.15565686	0.019737753	0.96765168	1.2265356	0.50974219	-0.0001020655	0.29920071	0.39934529	0.30293243	0.83885575	0.88623218	0.41219969	0.02026747	0.95349415	1.5915742	2.7283798	0.07080942	66.888889	2.7534509	3276.0139
1	train	8	16.089985	-0.13457117	-0.45461171	0.88356582	1.1595841	0.32002582	0.012999969	0.27142846	-0.0013598456	0.42285727	0.53283961	0.27115019	16.577584	0.18500691	-0.25793461	0.51956619	1.082618	0.45387857	-0.016113584	-0.16766184	0.056632309	0.581025	0.52390749	0.35746881	0.27524978	0.01248554	0.88537103	0.48754173	3.3090703	-0.022293266	107.16667	2.2046041	3374.04
1	train	7	16.210347	-0.23643528	-0.69234241	0.82890995	0.49039531	0.14242538	-0.86057278	-0.29545895	-0.40997514	-0.36195546	0.34356761	0.27414021	16.07603	0.05313797	-0.22218083	1.2104348	0.8991099	0.44965628	-0.41509066	0.36741889	0.23662411	-0.035037246	0.46333732	0.35612785	0.23621059	0.010593663	0.24012568	0.59046663	2.8205901	0.017590477	98.107143	2.6166723	3260.2663
1	train	7	15.964465	-0.12592386	-0.35504543	0.23262487	0.83187818	0.011847201	-0.20195436	-0.32035837	-0.22266593	0.13308786	0.33466818	0.37817206	16.302464	0.54386558	-0.11735028	0.44129066	0.66993865	-0.18399196	-0.22100578	-0.84284986	-0.2226313	0.43367271	0.54873922	0.46918599	0.17063343	0.01735493	0.29923523	0.62390188	3.1519251	-0.0063210795	122.11538	2.3912345	3444.7813
1	train	10	16.219616	-0.10410172	0.10801367	0.4469389	-0.25721535	0.092729299	-0.73638812	2.0139243	0.87610289	-0.70860985	-0.0041214682	-0.55059861	17.034406	-0.10362151	-0.32393775	0.14039959	-0.85733608	-0.26403384	-0.86942285	1.8047983	0.80261986	0.1972503	0.22803103	-0.90253301	0.12978139	0.045566208	0.31160439	0.33156545	4.119203	-0.13852936	132.45312	2.1911108	3285.5071
1	train	9	16.421596	0.50075481	-0.13652454	0.60309662	0.66361738	0.56945996	0.052050543	-0.1720583	-0.10523367	0.64165539	0.75799113	0.79390416	16.362787	0.3089316	-0.19804772	0.70298258	0.66543576	0.56738749	0.015352679	0.1085854	0.19829848	0.2069914	0.74528899	0.81414502	0.31201985	0.0085475533	0.80678947	0.91295793	3.0031217	0.037805229	92.387097	2.5228971	3142.6133
1	train	8	16.273257	0.3552372	-0.53847192	0.39812416	0.57316015	0.74073347	-0.70623023	-0.69460451	0.19034529	0.14825548	0.77603224	0.22922181	16.281673	0.53766342	-0.38553163	0.41585447	0.54561674	0.66229336	-0.57725612	-0.51591494	-0.0093428433	-0.02963794	1.1753795	0.97388941	0.10830261	0.0087882914	0.37362141	1.3329336	3.1703703	0.12784085	97.5	2.5526483	3067.8877
1	train	9	15.924803	0.12745927	-0.77462925	0.79068477	0.39802918	0.85487042	-1.2433292	-0.71697925	0.26481606	-0.68552775	0.61125689	-0.15312868	15.867108	0.15683153	-0.49766823	1.0738529	0.90076734	1.6222692	-1.2259167	-0.9656547	0.1355394	-0.85859745	0.0010486788	-0.83769137	0.2294802	0.0083525188	0.2718522	1.0523487	2.9203425	-0.021116131	112.86667	2.6579041	3052.4565
1	train	6	16.449594	0.33765011	-0.45167554	0.48388891	-0.0604159	1.0439515	-0.61491935	-1.4141737	0.49533874	-0.21511928	0.93750368	0.40507997	16.241864	0.5176649	-0.13605034	0.97759785	0.27158257	1.2435791	0.072222319	-0.54241403	0.8571936	0.27778364	1.0466493	0.93844459	0.38248275	0.011815143	0.65825968	1.00501	3.2049558	-0.14600872	96.6	2.4391089	2874.2303
1	train	6	16.661143	0.79357942	-0.42799994	0.65058545	0.78741427	0.7114458	-0.28606276	-0.42477504	-0.50775765	0.47969853	0.69578021	-0.19122163	16.654218	0.59985216	-0.42554798	0.70795618	0.74153241	0.40124603	-0.40285826	-0.81754012	-0.39885153	0.59276775	0.77713269	0.35093844	0.51914137	0.010443453	0.62725351	1.0204784	2.9994708	0.045611489	77.153846	2.4982362	2706.3238
1	train	3	17.495686	1.2869586	0.31900111	0.52210891	0.873648	0.98796531	-0.22894737	-0.68890859	0.7336108	0.36576449	1.0422729	0.59691503	15.828508	0.73069465	0.39411219	0.50072093	1.0283833	1.1982251	0.11607282	-0.24190218	0.72301993	0.092888246	0.36637849	0.48539951	0.076205882	0.019367804	0.57279196	5.4231815	4.9622577	0.069723101	40.533333	2.3096377	2151.5034
1	train	5	17.339939	0.66715013	0.62649299	0.94670693	0.44532704	1.8262659	0.13034588	-0.01969972	1.0083542	0.17228269	0.43660221	0.91493137	16.478756	1.0404765	-0.2300149	0.4269235	0.53882936	0.96607229	-0.18417819	-0.49137808	0.43443739	0.54783059	0.72947188	0.57229673	0.39643401	0.03118341	0.90208607	2.0403089	3.684808	0.26715777	46.181818	2.5032164	2644.9605
1	train	5	16.271669	0.9749405	-0.019710631	0.63779559	0.9349596	1.0849937	-0.21269565	-0.83702746	0.48332904	-0.19942993	1.0243324	0.3626326	16.956872	0.93529849	-0.083380973	0.71423305	0.91687665	1.0653734	-0.44642243	-1.1291413	0.76961762	-0.22177068	0.84439545	0.2845183	0.44584914	0.0091786182	0.21965712	0.2523998	3.372307	0.060601049	56.955556	2.3630533	2440.4006
1	train	3	15.203031	-0.83856713	-0.018515604	0.14475071	-0.12598262	1.3692021	-0.11954252	0.64824158	-0.10626121	0.083082663	-0.59979465	-0.13708424	16.0067	-0.75117527	-0.5179659	0.2503	0.13466288	1.070972	-0.15101163	0.53555968	0.26818824	0.51330123	0.15785693	-0.22358764	0.17806557	0.020323301	0.42665463	0.53340656	3.1577975	-0.009514477	161.25581	2.5073139	3933.9872
1	train	10	16.864668	0.57913346	-0.48535699	0.39762224	0.24625327	0.34564772	-0.3112918	-0.93669146	-0.4345331	0.5261388	0.29398506	0.59042123	16.930783	0.4041482	-0.49485962	0.58664152	0.64336898	0.41478649	-0.28777512	-0.4860929	-0.052383696	0.60248572	0.3713401	0.57273396	0.28827011	0.0088096659	0.71426801	0.83505831	3.5718651	-0.0070774085	89.529412	2.2560509	2849.6266
1	train	10	16.535703	0.62737157	-0.53775411	0.30790857	0.56661459	0.74395226	-0.98631072	-0.82954036	0.13151486	0.51207439	0.71908246	0.44549294	16.371222	0.71953675	-0.44754289	0.38823637	0.65501658	0.95723972	-0.61640852	-0.4607768	0.25810262	0.63914801	0.79179415	0.24008185	0.041934437	0.0079237248	0.58229778	1	3.0381025	-0.076734325	72.454545	2.5994076	2557.6047
1	train	3	16.991074	0.58849106	-0.22752422	0.57296163	0.60044213	0.9571727	-0.47647691	-0.67684468	0.042015028	0.40595669	0.85932578	0.022760204	16.527435	0.58440222	-0.44660821	0.2993073	0.56723434	0.73714652	-0.61268487	-0.50452685	0.16520785	0.59590009	0.88843557	0.50539952	0.11678962	0.00497487	0.71988851	1.3933645	3.4882194	0.039205869	76.055556	2.3750663	2727.5534
1	train	5	16.195466	0.015311267	-0.74737106	0.59411794	0.11854584	0.70614164	-0.57011511	-0.83174727	0.12977546	0.17530233	0.76558919	-0.23208411	16.53005	0.32689714	-0.087065075	1.4063708	0.73692443	1.3103311	-0.17402389	-0.34533959	0.62224935	0.42007833	1.42336	-0.35754636	0.37989817	0.011354141	0.84235297	0.34169864	3.8259867	-0.18016301	93.235294	2.3298814	2976.0612
1	train	2	15.758591	0.61721852	0.029096204	1.2311673	1.3073354	1.1568916	0.087180827	0.23467601	0.070555916	0.52487952	0.83174482	0.34154104	16.294902	0.6873201	-0.056404851	0.93738821	0.91481241	0.73498405	-0.026983481	-0.070617867	0.27345596	0.66878619	0.80247279	0.71269678	0.35529211	0.0083226375	0.67115901	0.83449148	2.8866673	0.09586039	51.096774	2.7463026	2550.5198
1	train	9	16.515283	0.85677404	-0.32499241	0.23074507	0.32832858	0.26528221	-0.55534558	-0.50225959	0.31888208	0.28096964	1.3611923	0.78245663	16.402351	0.84388849	-0.10454532	0.47762812	0.5974623	0.65557301	-0.15222318	-0.50399714	0.42524929	0.33689371	0.809194	0.48873187	0	0.010588221	0.53638863	1.011181	3.0339645	-0.0079397778	65.55	2.5833899	2547.0319
1	train	10	16.445714	0.64252245	0.0089780149	0.54936452	0.98595348	0.71790922	0.2558592	-0.44921756	0.31887401	1.0882219	1.0736032	0.67434757	16.543171	0.99385024	0.018434522	0.52307777	1.1054159	0.92919889	-0.19370329	-0.65738006	0.67792458	0.9565903	1.4360722	0.8771113	0.17785012	0.011045917	0.89692804	0.69277039	2.9479648	0.044792085	40.473684	2.6189607	2492.3031
1	train	3	16.306628	0.079242014	-0.67616369	0.33378742	0.36418006	0.74489645	-1.133806	-1.0954536	-0.56700618	0.9288511	0.60273861	-0.16581938	16.650768	0.45167663	-0.34697381	0.46586933	0.36724983	0.29509772	-0.97953699	-0.71678083	-0.35413067	0.24370437	0.55561547	0.62139492	0.20240806	0.012453604	0.14966349	0.64257218	3.1255335	-0.024150253	94.222222	2.5124834	2922.3134
1	train	4	17.557373	1.0688293	-0.21319392	0.3151198	0.75543859	1.4036126	-0.75171156	-0.92611191	0.57194859	0.44219097	1.2859143	0.48298982	17.61529	0.99868546	-0.43895485	0.58704604	1.4369462	1.1378144	-0.71094976	-0.64228767	0.50431519	0.46170746	0.7010432	0.23750734	0.055549828	0.011827609	0.59360172	0.58395496	3.9375	0.25126466	56.790698	2.4084347	2119.4153
1	train	10	17.565001	1.1851634	-0.27389589	0.78926411	1.2057621	0.98895444	-0.47802445	-0.85384861	0.43829022	0.40306069	0.7701821	0.13587558	17.400837	0.81691443	-0.17480511	0.47161093	1.417175	1.0335735	-0.68277736	-0.85107272	0.60682565	0.05024372	0.51758839	0.15757382	0.16516815	0.016791832	0.36807971	0.83966944	4.6277802	0.25353204	59.326531	2.2428367	2243.6654
1	train	10	15.080656	0.67814645	0.39617194	1.2703202	0.83372537	1.5230797	-0.1877217	-0.31612087	0.53032163	0.1674468	1.350363	-0.079307181	15.681714	0.70803767	0.58533971	1.5112914	0.65700982	1.6525487	0.12385288	0.13266993	0.64335724	0.40756993	0.9038653	-0.56921053	0	0.015550966	0.87394949	0.57750772	2.6565681	-0.13992081	30.041667	2.7921935	2405.7985
1	train	9	16.322207	0.66091755	-0.071807139	0.32722937	0.2878551	0.8436964	-0.29261181	-0.56998937	0.2099507	0.15292311	0.99403269	0.99505703	16.506993	0.78388977	0.084243488	0.22676038	0.30133777	0.69910239	-0.20221448	-0.33671762	0.13837818	0.01469298	1.0986047	1.3642784	0	0.0082240638	0.79239397	0.61472952	3.0274121	-0.068061969	69.4	2.4467237	2757.5063
1	train	10	16.579174	1.2377135	-0.022923161	0.42284795	0.56859176	1.0740218	-0.20055086	-0.60980388	-0.038006141	0.24053228	0.80796111	0.78455779	17.017023	1.0538831	-0.46658867	0.070780447	0.88540276	1.0320771	-0.31926162	-0.7018953	0.20911065	0.44374063	0.97350315	0.69457311	0	0.014110372	0.82544124	0.24671679	3.5944736	0.35577358	42.390244	2.5419919	1941.2284
1	train	8	17.349382	1.1980696	-0.038993769	0.55730004	0.98505311	1.2405492	-0.6013147	-0.80928349	0.77814631	0.36135632	1.0898836	0.54197579	17.291942	0.66107671	-0.60886918	0.17690609	1.0376038	1.4603457	-0.46792287	-0.7642862	0.55773851	0.13540378	0.86242911	0.41433943	0.086805425	0.010198034	0.55887135	1.4369297	3.5335737	0.31265073	60.366667	2.3750859	2269.029
1	train	9	16.848465	0.92965208	-0.52924046	0.12311927	0.55359907	0.45380403	-1.0106987	-1.1700099	0.11065605	-0.019673085	0.91250473	0.69807418	17.480215	0.81227161	-0.47164082	0.48785492	1.398596	1.1476716	-0.59802597	-0.69134818	0.16736954	0.025145136	0.62258863	0.1119372	0	0.0089028202	0.70882509	0.88868273	3.7576167	-0.010609171	62.060606	2.3162042	2362.6309
1	train	2	16.666565	0.20244061	-0.43649078	0.46154033	0.28629629	0.3209662	-0.22268541	-0.56344275	-0.29833305	0.376898	0.84334214	0.93531109	16.918753	0.39139185	-0.32286491	0.68582412	0.61075025	0.40327758	-0.4581996	-0.50155528	-0.043781948	0.30315502	0.31668503	0.69117498	0.22693113	0.016136042	0.36268143	0.3070051	3.7671695	-0.10748909	94.875	2.2386621	2843.9972
1	train	4	17.017076	0.15386583	-0.82783351	0.37328902	0.32265972	0.8518414	-0.41313825	-1.142676	0.49693555	0.22822152	0.3163161	-0.07961524	16.752909	-0.13811768	-0.43904811	0.43400598	0.41431638	0.15497525	-0.7795706	-0.84432401	-0.23276211	0.26149454	0.22959224	0.50299593	0.3647966	0.011288641	0.20283652	1.1069446	3.2334058	0.017211557	115.375	2.3816384	3397.5197
1	train	9	17.230478	0.31708283	-0.51362099	0.67759581	0.096104793	0.67735919	-0.87174678	-1.2219301	0.25549105	-0.065574982	0.80438673	0.014680348	17.139481	0.11356917	-0.52756611	0.62689977	0.2819941	0.47786672	-0.78089039	-0.86410424	0.20775501	0.19960071	0.59411659	0.17556666	0.31777039	0.0078498969	0.20623163	1.1865519	3.2903669	-0.025106373	108.78125	2.3281905	3096.6002
1	train	10	16.563547	-0.0026860139	-0.34226721	0.54706645	0.40332408	0.53211682	-1.0370235	-0.78842813	-0.13633596	0.30539626	0.64131484	0.15767539	17.163078	0.15915032	-0.49366231	0.46255241	0.17588571	0.18980424	-0.99448726	-0.93412559	-0.092648533	0.1696091	0.62860008	0.33239104	0.25917523	0.0096634924	0.19889301	0.53031442	3.4486569	-0.0160938	113.66667	2.3527122	3252.1363
1	train	2	15.461377	1.2050789	1.222013	0.97197495	0.77653077	1.1231642	0.082404501	1.1346783	0.57393501	0.016760788	0.39243809	0.35955776	15.837992	0.56160639	0.96456433	1.1000178	0.55396528	1.1163759	-0.13506844	0.59094473	0.64227161	0.012222429	-0.097375459	-0.16692831	0.16983284	0.01613616	0.42809381	2.2553829	4.0262467	-0.44396817	45	2.5938199	2317.6341
1	train	9	17.382465	0.37428236	-0.47576943	0.6370968	0.36410018	0.75124106	-0.67915689	-1.0044179	0.052420692	0.6750497	0.21990583	0.39797339	17.160517	0.47164804	-0.53465487	0.58360619	0.39208565	0.66003805	-0.28954608	-0.57085649	0.095568661	0.73121467	0.39328531	0.51424967	0.43921636	0.013431429	0.42269384	0.96034286	3.2520427	0.018763659	94.567568	2.5037833	2879.0579
1	train	2	16.907775	-0.13538475	-0.57779089	0.55347609	0.33642407	0.56277707	-0.15120507	-1.1436533	-0.24742286	0.74361285	-0.25177834	0.51478028	17.148893	-0.057629697	-0.5372382	0.27806002	0.19678778	0.1552953	0.057065109	-1.3708897	-0.23722862	0.39101657	-0.33391827	0.64503062	0.35853299	0.014250088	0.27478097	0.66583875	3.2446191	-0.045607025	125.9375	2.5987591	3425.2768
1	train	4	16.933201	0.6161663	-0.39648225	0.45244162	0.53893367	0.33767008	-0.37329768	-1.0585106	0.24045731	0.42927449	0.39626187	0.92002132	16.129821	1.0247314	0.19033662	0.67745427	1.1257584	1.2688608	0.11536793	-0.5395407	0.70643802	0.58744006	0.73629925	0.66040996	0	0.011411617	0.78435372	0.17628372	2.7906241	0.16064925	38	2.7525039	2206.425
1	train	4	16.869722	0.96201651	0.032175944	1.092787	0.92360519	0.82987585	0.38505864	-1.0205418	-0.020990397	1.0265272	0.37520509	0.74051249	16.832512	0.69427843	-0.23054653	0.88695211	0.89077027	0.69929904	-0.098361892	-0.46666683	-0.044616902	0.56171272	0.67393028	0.62839113	0.43912528	0.0091261086	0.39333424	1.7252762	3.0239757	0.078840202	57.344828	2.5081547	2490.1499
1	train	10	17.29162	1.0078408	-0.28882536	0.58742556	1.1305497	0.77476038	-0.28557806	-0.70409587	-0.0040203745	0.65324247	0.92592324	0.52091143	17.027718	0.8459443	-0.319793	0.55640918	1.1859699	0.89086759	-0.035678511	-0.57577037	0.28963376	0.91589083	0.73790592	0.32136792	0.38843318	0.006698434	0.88366039	1	3.4411396	0.0045731383	52.956522	2.515493	2375.9751
1	train	7	16.113259	-0.2465297	-0.39483905	-0.051784227	-1.2996686	0.078700434	-1.2092504	1.4608884	-0.18782829	-0.69553509	-0.63376879	1.3924453	16.279988	-0.75002154	-0.6272638	0.34727176	-1.7395883	0.76897105	-0.42864251	1.6098914	0.49655574	-0.066378579	-0.90057665	0.4676414	0.59047019	0.058754368	0.21412198	0.44537455	4.1976865	0.11766044	146.7	2.290555	3677.1767
1	train	9	16.838613	0.029898775	0.0047896234	-0.11016785	-0.91540169	0.077758786	-0.88154111	1.2788694	-0.339519	-0.60551419	-0.87355288	0.6608577	16.879297	0.2115421	0.063043873	0.10036612	-1.00918	0.17712007	-0.80701904	1.2966969	-0.32802755	-0.74950436	-1.162106	0.48184016	0.36095407	0.016176543	0.38502182	0.94856214	3.8411033	0.11849014	135.20588	2.085905	3325.5075
1	train	9	17.298874	0.65602179	-0.10544427	0.76866353	0.9542885	0.78167113	0.26901632	-0.52326912	0.32574277	0.93390898	0.50769621	0.85095176	17.418948	0.67083279	-0.43940823	0.21787643	0.41914917	0.39933251	-0.051634049	-0.6188375	0.29007258	0.72003864	0.3620191	0.65073352	0.40920181	0.0077033841	0.86415214	1.2200014	3.1840665	-0.011086218	73.241379	2.4742861	2726.082
1	train	9	16.217413	-0.52300245	0.64123605	1.2163032	0.45865906	1.0085855	0.44384267	0.2643817	0.35487769	-0.070771954	-0.29849694	-0.20608416	15.311246	-1.1408942	0.043033447	0.90788077	0.53460014	1.0906094	0.014695123	-0.36577166	-0.20664897	-0.04156745	-0.17368012	0.076491332	0.60670162	0.052541246	0.31797026	1.3316259	3.5327217	-0.0037923116	168.56522	2.2561085	4333.359
1	train	9	16.590384	0.057566385	-0.71100676	0.71863563	0.80976807	0.88130657	-0.70143759	-0.56689041	0.27904796	0.19720407	0.74767708	0.24377818	16.679664	0.1375336	-0.71412383	0.92865886	0.64993978	0.58181379	-0.75607458	-0.5780923	0.27126322	0.30799302	0.82850667	0.31134154	0.28757313	0.013337014	0.30594675	0.53398624	3.3326878	-0.078437538	94.673913	2.3026522	2967.1561
1	train	1	16.146777	-0.29228067	-0.47360901	-0.081236727	-0.2181447	0.77656827	-0.10564656	-0.76746986	0.26552712	-0.22950192	0.12434883	-0.60688804	16.958983	-0.26437072	-0.77399611	-0.19457224	0.10973968	0.71834081	-0.2354927	-0.33963435	0.24689015	0.099139448	0.58726584	-0.19951239	0.18231823	0.0067148559	0.14669172	0.24334631	3.7282728	0.021925317	127.49296	2.2384263	3653.4801
1	train	10	16.422783	0.85031431	-0.51371023	0.14287797	0.72971102	0.99005781	-0.50017289	-0.97960622	0.058614501	0.47298108	0.93263417	0.28722793	16.679893	0.94384539	-0.57183456	0.40649256	1.1529028	1.1735048	-0.42834851	-0.72997448	0.32266989	0.24851077	0.85649049	0.22981394	0.19661111	0.011272569	0.78370687	1	3.1885853	0.062298239	56.48	2.479096	2187.2718
1	train	1	16.128069	0.90934933	-0.55481497	0.24768625	0.99237511	0.91967207	0.062541701	-0.17508797	1.2065023	0.28463827	0.46666721	-0.39406006	16.360947	1.0480675	-0.072103797	0.49816329	1.0160667	0.7977296	-0.40425516	-0.91686853	0.86843972	-0.14352292	1.1425922	0.14968979	0.16057144	0.017467805	0.36343089	1.2408476	3.4308938	0.19878793	57.058824	2.584814	2214.6808
1	train	7	17.185841	0.92677428	-0.43129803	0.62394506	0.86907014	0.89674039	-0.51350077	-0.67194175	0.61455545	0.88069199	0.71811474	0.80667844	17.350665	0.9022786	-0.30908146	0.63860023	0.89068644	1.0292141	-0.27691266	-0.59642858	0.84209506	0.94530612	0.82579414	0.87293858	0.29966953	0.0098533215	0.84476848	0.71465664	3.0841843	0.083287606	43.264706	2.5780186	2222.2033
1	train	2	16.921387	0.43739455	-0.44518609	0.7925805	0.99185716	0.24790998	-0.21513625	-0.52470241	-0.93226087	1.5026346	0.46545104	0.35869033	16.53281	-0.092304294	-0.62754569	0.25988808	0.67010213	0.14690305	-0.46829972	-0.050545871	-0.55000497	0.14980262	0.37224053	0.49236712	0.13462028	0.018107356	0.40267913	0.97252361	2.9431546	-0.08256736	116	2.7075192	3299.8672
1	train	10	17.599486	1.0489908	-0.31868002	0.49463974	0.66589894	0.74288447	-1.0369406	-0.96619283	0.74373751	0.45697264	0.9511247	0.55489761	17.43153	0.87332195	-0.35266237	0.37336966	1.0444569	1.1000849	-0.52669756	-0.72620579	0.64976982	0.53350209	0.66247391	0.61239161	0.2699576	0.013037481	0.29623245	1	4.0706178	0.1246943	57.694444	2.2642712	2277.197
1	train	6	15.248975	1.8086648	0.93567643	1.4279208	1.3310582	1.0414594	0.75318995	-0.20033482	0.43117285	1.2440252	0.29268401	-0.15830739	15.837325	1.3478948	0.60532912	0.93738683	0.84672392	1.0214823	1.3049407	-0.11326143	-0.32480618	0.63475955	0.21475726	0.82495547	0.37114623	0.015337427	0.89288707	1.381734	2.8894733	0.34074589	8.875	2.8450965	1425.8303
1	train	10	16.539174	1.1535281	-0.11232672	0.27992226	0.50650504	0.86441655	-0.72720159	-0.80144015	0.17679537	0.34745341	1.173602	0.88109104	16.973337	0.95209253	-0.64070986	0.1012435	0.94299082	1.0425725	-0.59063304	-0.83882797	0.38131365	0.32413994	0.81312472	0.59345765	0	0.0070540998	0.74397567	0.34391708	4.4829395	0.20180901	51.275862	2.2041619	2037.7818
1	train	6	16.443841	1.0825363	-0.47327286	0.00076695801	0.70563902	0.71035242	-0.78763077	-1.0230551	0.20270447	0.19128091	0.87479686	0.48955919	16.372963	0.795078	-0.85229045	-0.29538891	0.67804291	0.74187968	-1.061135	-1.1791208	-0.1924538	-0.092384392	0.69895325	0.15990756	0.29438311	0.0086417643	0.22839768	0.65486141	2.9473185	-0.005379726	61	2.6588692	2289.3845
1	train	5	17.014797	0.52546746	-0.46386481	0.71112762	0.14304045	0.6201032	-0.56425126	-0.86067869	0.60889236	0.16762844	0.86426436	0.44377531	17.05253	0.2041184	-0.4938274	0.38128321	0.30442769	0.17957408	-1.0080164	-0.85590927	-0.039401797	0.40110855	0.8806436	0.52800114	0	0.0095661217	0.25067199	1.1406342	3.233917	0.0053771795	100.09375	2.6006192	3080.9965
1	train	7	17.147966	0.87800666	-0.14608676	0.69637875	1.1082083	1.3413286	-0.46616831	-0.36538502	0.94770331	0.4452903	0.85308614	0.5716485	17.827699	0.87569351	-0.51724675	0.46488696	1.1388736	1.207493	-0.72410544	-0.85244086	0.70108893	0.23074086	0.39039217	0.10423457	0.082028752	0.0084385464	0.68800768	0.54129893	3.9280056	0.13239483	59.25641	2.2254886	2267.355
1	train	10	16.395282	0.93683274	-0.66362678	0.32873356	0.61340643	0.52252247	-0.61616349	-1.1244508	0.48095458	0.61289255	0.77123123	0.80173881	16.466957	0.8179384	-0.87353129	0.15739503	0.84184647	0.66239623	-0.88219214	-1.1496449	0.43004696	0.42051405	0.46570691	0.1663181	0.33141982	0.0083762866	0.43049724	0.93129737	3.2241031	0.0097171087	65.05	2.5023801	2314.6411
1	train	10	16.268732	0.7676929	-0.67297169	0.40538254	0.2173692	0.7336931	-0.13021146	-0.616501	0.36967495	0.24858955	0.94769125	-0.13702173	16.639877	0.80601813	-0.71761638	0.33461009	0.32646841	0.93047608	-0.27864482	-0.44832246	0.16383159	0.59106657	1.1375724	-0.08717952	0.28124799	0.017583239	0.66875315	0.35542661	3.9824472	-0.080819961	67.027027	2.1141601	2398.9244
1	train	4	17.598407	0.83586867	-0.064895213	1.1395593	0.83493503	1.5372076	-0.47667667	-0.46720774	0.57457528	0.1764023	0.75922383	0.29114805	17.454629	0.3472142	-0.7404696	0.63843613	0.44488916	0.89402581	-0.92357572	-0.71596714	0.29203971	0.065653279	0.74652067	0.36475176	0.46490543	0.0098537061	0.82560729	0.82852389	3.8665036	0.042951793	87.346939	2.32572	2804.757
1	train	6	17.077292	0.44754098	-0.69846622	-0.14889174	0.60249996	0.53969114	-0.87922735	-0.71978966	0.29000904	-0.10676302	0.69648652	0.32097449	16.88002	0.39439463	-0.53888201	0.26278749	0.49399191	0.54490315	-0.71090313	-0.41734968	0.20557308	0.04407125	1.0836663	0.3613258	0.24048452	0.0062012452	0.19829372	0.91244052	3.4042445	-0.0023621438	91.638889	2.3613759	2930.1768
1	train	5	16.787663	0.51246902	-0.76259937	-0.30428155	0.41985832	0.42419498	-1.0096809	-0.90061845	-0.11547979	0.30408512	0.82942082	0.29895934	16.710806	0.53323987	-0.3555212	0.22792915	0.48707842	0.71308947	-0.3937106	-0.33007992	0.33068043	0.25181873	1.0328004	0.33146965	0.27894535	0.0072389689	0.53915231	1.4002132	3.3124839	0.091361839	84.515152	2.2745882	2856.1592
1	train	10	18.435132	0.39455056	-0.38086439	0.076417602	-0.07226767	0.65284107	-1.1284454	-1.2345206	-0.71014578	-1.4670582	0.49519421	-0.65219071	20.144352	0.65397314	0.14079409	0.44148865	0.18110309	0.96336579	-0.51454941	-0.57617161	-0.59752508	-0.80821539	0.74434119	-0.099712783	0.57094514	0.037172919	0.55997332	0.39171494	5.2064061	0.0098494118	89.545455	2.2087556	3208.7539
1	train	6	16.658795	0.62682474	-0.67682429	0.5857576	0.25810737	0.76559498	-0.60201627	-0.83930522	0.21265667	0.53803228	0.84859311	0.21822211	16.624318	0.48880112	-0.55863127	0.58585878	0.010538805	0.74839138	-0.32283253	-0.56283241	0.045223168	0.33798768	0.69497097	0.055109295	0.20315849	0.0063521532	0.4714072	1.069448	2.6901033	-0.023272912	87.466667	2.7413326	2746.0295
1	train	6	17.785885	1.0656281	0.086279439	0.72924465	1.2106595	1.4315528	-0.70241391	-0.28039857	0.77032767	0.021747512	0.92856256	0.060675185	17.885867	0.61955065	-0.67415313	0.43912569	1.2092261	0.87037958	-0.75421064	-0.96781497	0.50813935	0.13790086	0.47978411	0.30323748	0.22575234	0.020550844	0.47733412	0.68948429	4.6489674	-0.045033322	62.666667	2.0967346	2305.2361
1	train	4	16.307185	0.64773333	0.29942363	1.1116414	-0.026894389	0.50323576	-0.46780293	-0.18775549	0.70295542	-0.86240195	0.031314596	-0.64199059	17.080455	0.30489405	-0.42632393	0.8758029	0.48108539	1.3477137	-0.50445708	-0.248919	1.0822148	-0.056620872	1.2256719	0.26293902	0.76987543	0.017008687	0.45982532	0.12054642	5.4473121	-0.047227725	92.283019	1.9041994	2803.0454
1	train	1	16.299202	0.84746659	-0.50593866	-0.045552646	0.46715557	0.88619517	-0.33797198	-1.0661786	0.67172957	-0.079274358	0.48123679	0.52740751	15.996731	0.63169839	-0.81489756	-0.22862163	0.66694656	0.54766227	-0.91851641	-1.3248086	0.28014057	0.032063067	0.54580922	0.42448671	0.2291632	0.0089637526	0.27804414	1.004013	2.8255415	0.079489048	74.733333	2.7615796	2598.4573
1	train	7	14.84446	1.1051187	0.5161253	0.68694876	0.96602511	1.4453327	-0.12098346	-0.16373838	0.32829165	-0.0062452267	1.2280347	-0.29791466	14.81622	1.1322157	0.44990546	0.85779009	1.0340883	1.2999955	-0.075871845	-0.041862457	0.45143663	0.15357253	1.2611501	-0.16868294	0	0.0076954278	0.9280555	0.55470544	2.0337132	0.17720065	15.171429	2.9520507	2046.7463
1	train	8	17.333203	0.80560565	0.087705556	1.1919054	1.1477239	1.1980913	-0.4513694	-0.32583251	0.25421586	0.080254219	0.84908891	0.013923559	17.088024	0.12002568	-0.58859072	0.54452789	0.54133358	0.48514238	-0.92206698	-0.34671818	0.39073635	0.073906574	0.555793	-0.13299736	0.51586596	0.015155988	0.91139191	1.2918821	3.9289371	0.1484952	84.95122	2.349459	3019.7437
1	train	7	17.204416	0.91048084	0.41535827	1.449085	1.1633096	1.2726868	0.44678441	-0.069149645	0.21729889	0.67666176	0.42483338	0.45011239	16.999402	0.77683285	0.052036165	1.0228957	0.96601392	0.89992172	0.17441641	-0.19656937	0.35345708	0.66089931	0.81728598	0.52521011	0.38142734	0.010256382	0.90176486	2.2924278	4.0236601	0.40351261	34.71875	2.5773919	2476.4854
1	train	8	17.603466	0.89665351	0.07484758	0.64680297	1.0670645	1.1476617	-0.43086006	-0.55891627	0.41215164	0.84631024	1.0822063	0.28299734	16.742193	0.46218192	0.096626905	0.83307272	0.60076577	0.72226285	0.30584246	0.23730579	0.38815414	-0.060799064	0.72185423	0.63993864	0.20643021	0.012706322	0.73651932	2.1133528	4.6274706	0.28424991	64.454545	2.2252398	2672.3623
1	train	10	16.779072	0.067662644	-0.32381615	0.19871055	-0.37206176	0.49049455	-0.95242146	0.20043864	0.56563491	-0.56366435	-0.18143864	-0.46104606	18.348532	0.47776924	-0.57269293	0.52145937	0.20217219	1.4025465	-0.16549665	-0.54566489	0.86812503	0.15851371	1.0897465	0.038346378	0.52823433	0.055088121	0.29453143	0.025294338	7.5555899	-0.052528521	90.823529	2.0845884	2895.6635
1	train	8	17.004339	0.78238879	-0.04336357	0.85835734	0.92886624	1.0452125	0.045304329	-0.81619925	-0.21474781	0.025009003	0.1891678	-0.090368869	16.737011	0.024840885	-0.35847995	0.76188017	0.83378548	0.2031265	-0.53907394	0.077508024	0.070835584	-0.19498756	0.48109697	0.26636268	0.57594529	0.029458339	0.83413438	1.5688261	7.15383	0.65097395	89.421053	2.0833078	2799.8779
1	train	7	18.761616	0.67782351	0.21671538	0.39856536	0.16072279	0.681564	-0.47683218	-0.38086447	0.73056594	0.075639854	0.14065947	-0.082417906	17.963387	0.2159473	0.013732337	0.79742889	0.65465659	1.1359927	-0.021706144	0.64328958	0.83539887	-0.19218789	0.19132841	-0.15661629	0	0.010727802	0.26102226	2.0015729	8.1532414	0.38469908	101.04348	1.6743085	3058.4317
1	train	7	15.324172	0.84038913	0.95032337	1.7274801	0.77505785	2.0926351	0.41033948	0.10459139	0.6895657	-0.029224406	1.1504935	-0.49081139	14.940139	0.82320544	0.54231322	1.1893023	0.86078948	1.7255818	0.26478048	0.44466541	0.54529759	0.26491883	1.5533194	-0.1045288	0.18935388	0.013459053	0.97117348	1.1805028	2.773912	0.64223022	12.923077	3.0029323	1938.3648
1	train	3	16.250334	0.8835899	0.67267892	1.479852	1.1680167	1.151294	0.17538812	0.040786684	0.33476035	0.2491764	1.1189731	-0.078057219	16.238525	-0.040193939	-0.10981228	1.063832	0.82195407	0.42853265	-0.28002422	0.4699295	0.099776893	-0.49002693	1.1155109	0.59378912	0.41806681	0.021341065	0.9276562	3.0247747	3.6606975	0.28565823	80.206897	2.6834762	3100.5439
1	train	8	16.623163	-0.073225438	-0.26196707	0.56314792	0.59115487	0.14390943	-0.32032704	-0.09482633	-0.055642109	-0.17753543	0.96372656	0.44866487	16.512408	-0.10593376	-0.39726271	0.44244297	0.43494178	0.09384847	-0.58904225	-0.064558846	-0.071275455	-0.25921421	0.93867694	0.20645404	0.059651966	0.0049179561	0.24635808	1.0962269	3.153574	-0.020611076	129.92857	2.5821695	3680.647
1	train	9	16.707316	0.062242665	-0.18372723	0.6826047	0.23582566	0.82566271	-0.26683789	-0.97529837	0.24117939	1.0005566	0.79343224	0.1052066	17.349099	0.035478292	-0.48049378	0.49545957	0.29452643	0.67813383	-0.85762111	-0.53151862	0.2279699	0.16264995	0.99412529	0.22445954	0	0.0079531061	0.72072082	0.41072379	3.5376232	-0.0060388789	115.47222	2.3166526	3289.2535
1	train	6	15.902371	0.26092414	0.54928578	0.74117587	0.49246884	1.6529486	0.23971937	1.0820363	0.72964766	-0.03708114	0.66428381	-0.53625987	16.400918	0.63640214	0.78126677	0.84180584	0.38414222	1.2651873	0.027104454	1.0023891	0.08350702	-0.77004697	-0.010395355	-0.652989	0.34234273	0.0078008559	0.41320208	0.39682847	2.3102164	0.010117325	46.3125	2.8367377	2989.2669
1	train	8	13.246966	1.5003603	1.5147239	1.4829075	0.95632137	1.1949137	0.27444371	0.89716237	-0.32488289	0.61985296	-0.16571519	-0.37164311	14.819559	1.4454674	1.6091973	1.2949248	0.19382916	0.22379927	0.029450393	0.52512549	-0.52222101	0.98796425	-0.48459233	-0.69293762	0.04218139	0.034171586	0.95328537	0.66260719	3.7064523	-0.33318022	17.80198	2.634973	1341.4792
1	train	6	14.698989	1.2204404	1.6846916	1.1221095	0.20937846	-0.25854091	0.16093632	0.52229136	-0.81600567	1.2246273	-0.54033682	-0.68155664	14.396941	1.4381646	1.5694094	0.92388995	0.31794546	-0.32766985	0.059732475	0.38408644	-0.79207499	1.3505642	-0.59458886	-0.77427204	0.34269298	0.033894717	0.64211519	1.1784291	5.1345101	-0.57431236	16.772727	2.3021136	1972.8992
1	train	9	16.450211	0.31320987	-0.47788702	-0.019953661	0.10057843	0.37102586	-0.87329194	-0.26695772	0.028255661	-0.45994948	1.1724963	0.36947707	16.527024	0.30004861	-0.39403503	0.054676494	0.33315963	0.60247441	-0.69173316	-0.76118	0.011588253	-0.27027376	1.3544852	0.40222077	0.15618575	0.0071718717	0.16124715	0.78466117	2.9283282	-0.030344801	110.26087	2.5347541	3231.4064
1	train	5	16.694645	0.26959719	0.15454289	1.1887536	1.080962	0.87348367	0.30383622	0.45540173	0.38572693	0.29050971	0.91865222	0.99282661	16.364359	-0.074078933	-0.35391775	0.63903762	0.45782816	0.03279078	-0.57298087	0.17779176	0.1061347	-0.34754384	0.643561	0.8517032	0.40645242	0.0083121814	0.85169678	2.1699028	3.3476003	0.058657643	104.65385	2.4694779	3386.4285
1	train	9	17.474171	0.53007253	0.19703776	1.3128484	0.95304472	0.97856637	0.64828708	-0.30092434	0.23586722	0.74429384	-0.059232214	0.29410369	17.038975	0.21146547	-0.053589979	1.1672316	1.0512758	0.76697991	0.1357577	0.2546873	0.51524085	0.42019029	0.88265252	0.7352211	0.40494573	0.01358524	0.92035573	1.0068594	4.5874251	0.34029039	71.953488	2.3152719	3088.4515
1	train	2	17.084399	1.1462613	-0.23615723	0.40823769	1.1449084	0.88270059	-0.68718705	-0.67028441	0.8260539	0.3270288	1.1374704	0.42650849	17.102321	0.5369206	-0.71216122	-0.2357728	0.73313139	0.74666847	-1.1203801	-1.1005872	0.047614464	-0.13218306	0.76901146	0.32657741	0.19250651	0.013735992	0.17581821	0.50268554	3.7122405	0.03066056	71.710526	2.3047282	2576.2099
1	train	10	16.370876	0.020712565	-0.20414648	0.62264555	0.16450671	-0.24022254	-0.53929615	0.34762329	-0.16246148	-0.57446247	0.41466942	0.63649266	16.289352	-0.016937338	-0.38975073	0.71054661	0.25122281	-0.36106567	-0.51580843	0.33827808	0.090985934	-0.28583037	0.46311715	0.5943703	0.09184465	0.0053281045	0.18159516	1	2.9975644	0.01324685	118.66667	2.5819264	3401.3776
1	train	5	16.842201	0.65337678	-0.1219414	0.36338608	0.39626149	0.79174642	0.13905123	0.0094986443	0.013594767	0.54818216	1.2777594	1.1327112	16.811769	0.67986967	-0.13789737	0.5318832	0.37900684	0.67208522	0.1185072	0.13808021	0.1350689	0.002433876	1.2143243	0.87995137	0.15043924	0.0091655605	0.69333765	1.0511494	2.9762921	0.10009719	72.083333	2.6492182	2780.1873
1	train	7	14.775988	1.4994616	0.55450926	1.1928704	1.2035427	1.1091454	0.50401177	0.20258173	0.71062214	0.36508173	0.84890461	-0.52720324	15.186983	1.0326127	0.49702444	0.95110543	0.929394	1.334331	0.5034801	0.014584448	0.58086265	0.40035354	0.98791536	0.31553119	0.12290386	0.0096042241	0.96155409	1.3486856	2.2685624	0.51845882	9.1904762	3.0994827	1720.0538
1	train	8	13.610853	1.212647	0.49140412	1.3659476	0.90062988	1.2399037	0.81293188	0.26120426	0.35653356	0.60541413	0.74367521	0.032548702	12.880366	1.6827686	0.751461	1.409577	1.2729754	0.89193207	0.75702048	0.46229012	-0.092219365	0.50456976	0.26557058	-0.49756654	0.012057749	0.013498878	0.97021789	0.47958466	2.3920374	-0.27861087	7.5135135	3.1121355	1218.7986
1	train	4	16.545045	1.7014493	1.1966336	1.5633912	0.94563265	0.66799244	-0.82510421	0.82441618	-0.38264751	-0.77519093	-0.51478635	-0.49266666	17.247392	1.7519158	1.372473	0.9964182	0.33298549	0.28261023	-0.75056251	0.13703074	-0.3879451	-1.1233694	-0.44444874	-0.24795847	0.64926978	0.013563068	0.76108396	0.48381125	2.2595543	0.23472289	9.2692308	3.0927347	997.48243
1	train	10	21.309101	0.88935651	0.18997245	0.82256659	-0.048448826	-0.035738359	-0.48496485	-0.048714999	-0.91639897	-1.2664631	-0.91741836	-1.1123292	21.066158	0.83191735	0.13669542	0.73563233	0.32487341	-0.2920201	-0.39193408	-0.22922653	-1.3283417	-1.5860685	-1.6661418	-1.1913227	0.5541011	0.031398859	0.73251334	1	1.7711815	-0.006993424	45.558824	3.02578	2233.8475
1	train	5	17.155946	1.1853567	0.40046377	1.5509305	1.0911351	0.90035527	-0.35856454	0.49448753	-0.017505748	-0.049052886	0.529653	-0.23214249	17.146895	0.83284039	-0.20124575	1.2175728	0.91387981	0.84268872	-0.16277176	0.54268494	0.59868371	0.1632794	0.85011332	-0.20866421	0.49141624	0.017721718	0.63633941	1.6404363	3.3602745	0.20571151	38.396825	2.4972827	2239.2064
1	train	6	16.555754	0.53259516	1.0357005	1.4656553	0.25410276	1.1906109	-0.87324328	1.1117141	0.15510769	-1.3710395	-0.17038379	-0.05431003	16.912023	0.55143911	0.86062037	0.95392088	-0.50716547	0.69866353	-1.1985582	1.2158083	0.23646802	-1.1334216	-0.60187179	-0.51387054	0.40683675	0.02399615	0.45081547	1.1345344	3.0871417	-0.089917321	55.72	2.4272475	2913.4951
1	train	8	16.847236	0.53066123	0.39396352	0.5769751	-0.48819529	0.042330711	-1.384709	0.57834261	-0.4024785	-1.9797462	-0.58266688	-0.24859467	17.427732	0.23763813	0.52507074	0.75559489	-0.31193965	0.56803298	-0.83943501	1.1095213	-0.25169634	-1.4740267	-0.55326149	0.15245893	0.76896615	0.072038995	0.21627057	0.6675451	6.3739866	-0.18313055	135.84127	1.8240601	3542.1381
1	train	4	13.283857	1.3777308	0.85311137	1.0692415	1.0501696	1.1300689	0.553561	0.78439701	0.45708212	-0.17041646	0.52887325	0.17301471	13.203095	1.3464349	1.2078941	1.109084	0.84179351	1.1630258	0.35185175	0.63336112	-0.07675581	-0.043852468	0.19013516	0.32723848	0	0.017772138	0.89460847	0.83938203	2.1598279	-0.17641498	9.4615385	3.1632279	1295.4127
1	train	4	15.37529	0.92793899	0.44533135	1.225816	1.5382888	1.1971296	0.20001715	-0.11767782	0.6951926	0.70693162	1.1862848	-0.2809588	15.257752	1.0229999	0.54310816	0.66751523	0.99142191	0.58891424	0.26531924	-0.36694283	0.60622444	0.54040405	0.98411772	0.18276732	0.18637505	0.0099667628	0.844516	1.3914887	2.31458	0.3164509	19.529412	2.9299278	2223.6607
1	train	6	16.275928	0.81651533	-0.53013515	-0.14529312	0.49145752	0.46696877	-1.468586	-1.3499633	0.44611179	0.14538004	0.60982672	0.30798194	16.367499	0.62901954	-0.61468347	-0.34213916	0.6179366	0.70518773	-1.3068098	-0.97032375	0.32579292	0.37117056	0.21018221	0.22918932	0.18949501	0.012888498	0.17534501	1.098169	2.8668535	0.023307324	71.961538	2.4637464	2563.2067
1	train	5	15.945768	1.1809713	0.26072512	0.42009029	0.91960722	1.2478815	-0.42268654	-0.19472622	1.0297637	0.14662781	1.0107616	0.23199042	15.661859	1.1355003	0.24763556	0.6658525	1.1128072	1.4654684	-0.48275153	-0.19160076	1.0244617	-0.0085530307	1.3089288	0.42650963	0.048480851	0.007667213	0.58682356	1.292048	2.5887243	0.44867742	24	2.8932565	1937.8536
1	train	6	16.327848	-0.38565346	-0.48793223	0.32222657	0.45651225	0.93154769	-0.98683472	-0.28371438	0.60225791	0.039740875	0.51331041	0.72002538	16.582801	-0.085386202	-0.52800527	0.18031485	0.11227833	0.2285433	-0.92497932	-0.28994923	0.25935328	0.073434005	0.43907205	0.54348213	0.069938018	0.020968044	0.16791344	1.1441488	2.97272	0.01567595	121.66667	2.6861128	3395.2232
1	train	2	16.743176	0.50661758	0.40946076	0.093686037	-1.2897191	0.26947258	-1.3010875	1.4433932	-0.16493556	-0.74070816	-0.22740909	0.54174325	16.320401	0.56890814	0.18187112	-0.0065591382	-1.479523	0.047416524	-1.5717311	1.2863209	-0.175647	-1.3470731	-0.93255742	-0.039744523	0.49003627	0.064802926	0.39429868	1.336498	3.3798136	0.0080991701	110.85714	2.366488	2998.393
1	train	6	16.888181	0.68292465	0.40995962	1.0301043	0.9480169	1.1099611	-0.17634423	-0.48661599	0.52004302	0.64469218	0.87599208	0.54619813	16.583354	0.66682075	0.11223473	0.80296658	0.99976754	0.59291174	-0.42995383	-0.60676779	0.30601221	0.18720472	0.86669914	0.38690033	0.34333961	0.02036595	0.59240476	1.4149313	2.9146925	0.16870777	53.714286	2.5033817	2678.1055
1	train	6	16.980705	0.82389781	0.12010621	0.78487685	0.75754844	0.72374884	-0.51156253	-0.7790047	0.3816806	0.24851727	1.0702412	0.44478502	16.873724	0.81803491	0.040011906	0.50958353	0.88887978	0.7328151	-0.55583815	-0.89114955	0.29874205	-0.0314214	0.65083781	0.24191067	0.11871353	0.0071040529	0.43612159	1.4559844	2.9352956	-0.017807592	54.52381	2.5670486	2494.5452
1	train	5	16.988173	1.1240294	0.42480649	0.98908425	1.3701677	0.87814889	-0.15359961	-0.13743279	0.56327511	0.59788425	0.75065554	-0.18011509	17.061264	0.84579224	0.029133662	0.81520554	1.3126441	0.49174142	-0.48087307	-0.34243693	0.60054641	0.65771517	1.0015013	-0.12520028	0.27966807	0.01065293	0.73416678	1.0822132	3.4519524	0.19992996	40.5625	2.4361813	2294.7895
1	train	9	17.190804	0.88637122	0.17356661	0.83320929	1.4320093	0.97224792	-0.77185334	-0.78971611	0.78226239	0.21141348	1.4702289	0.081301747	16.899958	0.64319467	-0.11200387	0.98117947	1.6937011	1.4623907	-0.5785708	-0.1691896	1.0960281	0.38504287	1.2718987	0.35421653	0.17358738	0.010743616	0.9264771	1.0678554	2.5938771	0.20566044	32.541667	2.7362454	2462.0169
1	train	5	16.208316	-0.28377608	-0.36262801	-0.24801136	-1.2376785	0.34637534	-1.5912607	1.758818	-0.59433207	-0.63418025	0.082797327	1.701046	15.826103	-0.25852525	-0.15895121	-0.094352647	-1.1379366	0.66057783	-1.764304	1.7750133	-0.13202132	-0.48581136	-0.08227432	0.99534038	0.54422302	0.03991527	0.21874065	1.1448426	3.5220285	-0.10866526	162.86667	2.4940853	3707.9547
1	train	7	17.267622	0.95651245	-0.15138847	0.62769022	1.3406829	1.0306502	-0.90186488	-0.75720769	0.71224601	0.052169087	0.9165435	0.012684435	16.934052	0.8127703	-0.57220739	0.37973667	1.4967373	1.0590193	-0.88469417	-0.48005257	0.73625367	0.078393979	1.0609329	-0.020371651	0	0.0069736641	0.60495335	1.3733413	4.8796205	0.39823115	55.954545	2.2609927	2215.2403
1	train	3	17.037508	0.78642194	-0.27980547	0.3853498	0.36814129	0.14955209	-0.67613047	-0.51252291	0.94119597	0.35246137	1.1577307	0.13266452	16.321975	0.74376346	-0.41837876	0.29770314	0.84982979	0.78669734	-1.0503957	-0.58472969	0.88891764	0.3075342	1.28772	0.25809009	0.079871905	0.01378905	0.60697112	1.1468185	3.5165598	0.13104058	73	2.3226712	2639.1623
1	train	3	15.568139	1.0144744	0.2811977	1.0839591	1.5379994	0.90153775	-0.28834242	-0.071351645	0.22207652	0.82380536	1.0200757	-0.10443987	16.718063	0.56555166	-0.13045464	0.79015635	0.71260321	0.66424411	-0.64016841	-0.69102597	0.69364746	0.37437488	0.86869675	0.40829014	0.45407302	0.018953228	0.52223158	1.0243175	2.8701654	0.11700388	63.740741	2.5065395	2654.784
1	train	10	16.716674	0.68817883	-0.0084194539	0.52028042	0.89852906	-0.19414373	-0.53877089	-0.6832417	0.35478289	0.32594047	0.62246902	0.44407065	16.870477	0.74709595	-0.22961491	0.50187229	0.96594062	0.41378909	-0.61275792	-0.98540145	0.2333301	0.36172824	0.55977106	0.18834555	0.23162669	0.0174089	0.42260884	1	3.7594954	0.23925669	76.827586	2.1962004	2766.9156
1	train	6	15.971473	0.073578381	0.27352092	1.5374371	-0.94192447	0.23062553	-1.0106344	1.4763256	-0.22383693	-1.1611375	-1.0886114	0.41429465	17.514686	0.44860878	-0.075294359	0.6996239	-0.7007133	0.20049035	-0.63511699	1.7203147	-0.045681933	-0.52103741	-0.70928544	0.54240411	0.51877189	0.057005167	0.24262154	0.37523618	4.0999951	0.090548345	116.54839	2.1492712	3042.9583
1	train	2	16.633776	0.90625389	-0.14119278	0.55690269	0.97974295	0.31519534	-0.95066931	-0.99384458	0.3316431	0.17535853	1.1384284	0.37447917	16.432507	0.71994146	-0.30259564	0.29649349	1.1450909	0.28758636	-0.60177934	-0.68338228	0.52040997	0.15238039	1.2419621	0.1463633	0.098787	0.013265215	0.42961288	0.88732284	3.2343943	0.16229638	75.823529	2.4904691	2760.5344
1	train	7	17.381715	1.039519	-0.17692896	0.74980757	1.5848053	1.2505893	-0.79744105	-0.57297571	0.56935115	-0.14639696	1.0463528	0.086957899	17.413978	0.955136	-0.34876766	0.58053861	1.6579808	1.1747633	-0.98039261	-0.67456894	0.49124864	-0.01907052	1.0663228	-0.045440796	0.098827261	0.007381156	0.46972004	1.0161619	3.5496616	0.35501019	52.068966	2.5212618	2137.1115
1	train	4	16.619968	0.70539963	0.14816529	0.54716819	1.2815389	0.75831849	-0.51975169	-0.47525858	0.50282289	0.54429309	0.37282069	0.6705378	16.488059	0.94069101	-0.27531069	0.40385872	1.4634844	0.92355007	-0.69105105	-0.42037726	0.76457292	0.75060785	1.1118214	0.59549897	0.10374873	0.018591649	0.68340767	0.55892069	3.1623196	0.0063967068	51.333333	2.6573014	2427.9879
1	train	8	17.61095	0.6140216	-0.064954898	0.99149462	1.1587975	1.1254216	-0.48625233	-0.42143174	0.69948211	-0.13489356	1.7847244	-0.22950159	16.419034	0.47864183	-0.9132557	0.53307191	0.39233238	-0.081494254	-0.80682571	-0.37782026	0.022534239	0.076117353	2.1017121	-0.49372832	0.11365273	0.019402997	0.6081851	1.586322	4.4905291	-0.1018847	80.098039	2.0533888	2581.6255
1	train	8	15.992559	0.50828163	-1.0229679	0.60142849	0.36506984	-0.79424745	-1.1580666	-0.27678448	-0.30506755	-0.20459811	2.2657855	-0.63427823	15.723861	0.16327076	-1.2459743	0.60715853	0.69573247	-0.41197455	-0.86118938	0.074816289	-0.10487505	-0.3507154	2.4157584	-0.60177721	0.36511872	0.016313595	0.34512591	1.1418588	2.9739915	-0.013905339	95.555556	2.6641716	2750.9856
1	train	9	16.334884	0.72172758	-0.10951905	0.84761364	0.87294105	0.53788547	-0.76911358	-0.38118346	0.14399354	0.43271263	1.0986134	0.28735681	16.494705	0.38897368	-0.15232178	0.74395997	0.81220745	0.83149081	-0.50448404	-0.17612649	0.25832114	0.54361016	0.86741945	0.50450286	0.1598551	0.013442815	0.59357249	0.83382216	3.104339	0.11190082	79.5	2.4535686	2828.1694
1	train	1	15.47517	-1.6301171	-1.5650535	0.58820621	1.0533837	1.5434873	0.64651159	-0.7033518	-1.3468583	-0.086680713	1.267772	1.0717429	15.945728	-1.0019155	-1.3288015	0.60470554	-0.051084016	0.94149503	-0.071141769	-0.69265823	0.31319473	0.67017111	1.0542203	0.77434446	0.1870225	0.01703937	0.15740967	0.96714223	3.6613735	0.024852517	133.63636	2.3504651	3524.0694
1	train	9	15.509033	0.83696687	0.55617891	0.83362628	1.1901817	1.4573643	0.33289809	0.38298266	0.6676634	-0.13647144	1.5402136	-0.072450512	16.166607	0.68777144	0.3272598	1.3356039	1.1755284	1.1087332	0.23744622	0.39685228	0.52728992	-0.13903964	1.1415315	0.011470154	0.039319296	0.025072514	0.87885464	0.67363302	2.4240699	-0.21861597	22.44	2.7622037	2404.9718
1	train	4	16.758319	0.83993221	0.58538737	1.1004074	0.76475492	1.1009749	0.051182012	-0.016586438	0.071338525	0.62290619	0.8664925	0.092945752	16.902731	0.56005046	-0.13169171	0.68624369	0.65676375	0.43710792	-0.24887114	-0.55772155	0.44826707	0.6224908	0.89227936	0.20359687	0.42032771	0.017846665	0.60497474	1.0355619	3.1450382	0.16069954	66.65625	2.5059013	2732.7062
1	train	9	16.618392	0.79808841	0.072815187	0.61883842	1.1555736	0.085883833	-0.18581744	-0.46596862	-0.53735527	0.67026559	0.507939	0.10628724	16.399168	0.69227467	0.035692637	0.62189839	1.4328106	0.33468793	-0.089444631	-0.13250827	-0.07254411	0.70288513	0.71438589	0.35093192	0.32897089	0.0042234176	0.86272942	1.0544266	2.8048403	0.11106106	64.275862	2.5429584	2895.4177
1	train	9	16.619424	0.72726182	-0.17885283	1.0153321	1.7055929	1.2856675	0.41120839	-0.091551209	0.28355797	0.29946164	1.9501342	0.43162039	16.690333	0.7158519	-0.31168371	0.9008972	1.3337652	0.94169689	0.28460963	0.10402109	0.1586435	0.45535302	1.040907	-0.24945972	0.11519417	0.013307423	0.76914398	0.41117442	4.0049915	-0.21406949	35.961538	2.3834013	2253.9103
1	train	3	16.836622	0.92027076	0.095548179	1.3630301	1.3662876	0.57632982	-0.38601552	-0.094594134	-0.26221742	1.0252537	0.46422399	-0.10669477	17.16646	0.78327958	-0.1344633	0.9645041	1.4710222	0.47070995	-0.11179431	-0.25410452	0.19624083	0.6551616	0.47399604	0.06294166	0.4633229	0.021566711	0.69388858	0.36747682	3.1457071	0.27994543	48.37037	2.5099542	2427.9332
1	train	4	16.817121	0.85016993	-0.15875139	0.75924248	1.2617276	1.1848085	-0.3912183	-0.44218547	0.75489328	0.52748386	0.90994274	0.028319756	17.024068	1.067069	-0.25068326	0.68785269	1.3972316	1.0869365	-0.38473792	-0.37908506	0.88961538	0.70938196	0.83451948	0.3028207	0	0.0077813351	0.78291304	0.69721495	3.0126984	0.29342745	37.652174	2.6976494	2108.8867
1	train	10	16.830079	0.68503462	0.12116535	0.55694961	1.0690412	0.30197303	-0.30682189	-0.40661845	0.1066501	0.96292529	0.873167	0.47614723	17.069502	1.0456548	-0.34702456	0.50476285	1.4812295	0.99614784	-0.27612779	-0.25572986	0.62610618	0.54582529	0.7312209	0.23069278	0.068692683	0.020272115	0.52236619	0.51519231	3.7419402	0.23786066	50.064516	2.2621252	2243.4988
1	train	7	16.429412	0.40722145	-0.23119619	0.39763167	1.0324896	0.19460339	-0.0036386202	-0.64980028	0.10744904	0.89663188	0.34889917	0.49834865	16.141283	0.75685273	-0.40351338	0.3322209	1.2018857	0.74592097	-0.16697572	-0.38103781	0.33568521	0.88417671	0.68432895	0.898387	0	0.022800161	0.76043712	0.66322835	3.0582623	0.069404948	70.24	2.5399167	2860.1796
1	train	2	16.612006	1.3259139	0.040048035	0.29814706	1.1807502	1.2177655	-0.67703298	-0.076176845	0.57384279	0.47611025	1.5893352	0.60507447	16.650256	0.83050296	0.085390762	0.68479564	1.0750956	0.56508474	-0.036971178	-0.12665712	0.52180985	0.60322876	0.91430464	0.53733117	0	0.017416294	0.6213979	1.2277849	2.990713	0.16540445	44.541667	2.6319003	2412.1552
1	train	10	17.242131	0.099378276	-0.98561108	-0.58091104	-0.40710341	1.114117	-0.69617109	0.5914384	0.79374927	0.59270923	0.36258572	-0.64005233	18.60771	0.43954824	-0.46134151	-0.013122143	-0.29460839	0.57495898	-1.7733899	-0.091733498	-0.065952047	0.32140741	-0.33853869	-0.639819	0.40522928	0.058060552	0.28430017	0.78273033	3.9016711	0.1066791	106.69444	2.2108779	2863.6142
1	train	10	13.991483	1.4871606	1.33435	0.74089017	0.16117707	0.82407943	-0.24408633	2.0557698	0.032443211	-0.56520815	-0.70120301	0.46976578	14.011679	1.3778855	1.5903008	1.141807	0.66703066	0.63871525	-0.92515454	1.2242555	-0.28444315	-1.125673	-1.2941938	-0.19719658	0.69148138	0.028936034	0.69694068	0.9796702	2.3497071	0.043250345	12.823529	3.099177	1388.0531
1	train	6	16.18698	1.0056463	0.57466347	1.5555597	1.6795371	1.1680059	0.24106405	-0.21241296	-0.1495359	0.84623351	-0.049957169	-0.19314992	16.759517	0.80611933	-0.1502637	0.87895572	1.5583058	0.74416163	-0.25927014	-0.27371681	0.7350977	1.0400597	0.5015424	0.52932429	0.42357884	0.018687112	0.88323564	0.88563438	2.7741329	0.16991984	33.521739	2.6458958	2258.4406
1	train	9	17.267888	0.69484801	-0.1037999	0.40544343	0.90732518	0.51166333	-0.54675553	-0.8349267	0.46310294	0.5865876	1.3490234	1.0455658	16.874764	0.90275254	-0.31753442	0.50028733	1.2688587	0.82464649	-0.76568323	-0.2940533	0.68164713	0.26141359	0.97659083	0.33223185	0.32056783	0.015841119	0.65741317	0.8813692	3.5861677	0.077753435	55.321429	2.3419789	2423.1245
1	train	10	16.909911	0.89265505	0.58352708	1.1435901	0.83747326	1.0019984	-0.21328778	0.70193857	0.3596971	-0.3381588	0.77300585	-0.31148434	17.425933	0.6378245	-0.45292456	0.87759367	0.82286729	0.89958962	-0.29654699	-0.26421013	0.56073819	0.34181726	1.4941684	0.23424755	0.093508464	0.024132266	0.73906159	0.82167043	3.7323288	0.073396125	53.214286	2.2850106	2476.0583
1	train	6	16.877589	1.2888486	-0.10144668	0.63626962	1.6714327	0.9329428	-0.51122663	-0.36017422	0.63224941	0.66540299	1.0554891	0.17077315	17.089452	0.95256525	-0.4012269	0.60667152	1.5232412	1.1190019	-0.65226857	-0.52257365	0.78210458	0.4105394	0.88562979	-0.0044751435	0.10937869	0.0090850125	0.7945786	1.3551669	3.066244	0.32131994	43.604167	2.5468678	2100.7005
1	train	7	17.264054	0.50995543	-0.28784586	1.2917014	0.83108165	1.3225336	-0.41167088	-0.49559336	1.2724472	0.26976949	1.3481681	-0.50138904	17.96166	0.52658704	-0.35170352	1.0158263	0.84051937	1.2289616	-0.074794962	-0.36420723	0.81153587	0.23192967	1.6238441	-0.31667304	0.16952903	0.01510586	0.75989364	0.78428617	4.9654065	-0.16727077	71.074074	2.2095788	2551.407
1	train	5	16.664027	0.36584456	-0.54820255	0.49303344	0.56736257	0.32203451	-1.334011	-0.90204927	-0.16764897	0.18234883	1.3448965	-0.081948079	16.73645	0.22725312	-0.70537965	0.54769395	0.3362451	-0.15333252	-1.1395013	-0.49442925	-0.03825988	-0.08760434	1.3412996	-0.23564744	0.1852791	0.0068876159	0.28865541	0.82897327	2.9092978	-0.026581814	100.77778	2.6270122	3011.295
1	train	9	16.934747	0.31429547	-0.36122855	0.12469017	0.57896244	-0.035874719	-0.60641728	-0.11270254	0.24513548	0.30900779	0.58548285	0.035590237	16.3528	0.44659138	-0.041110028	0.48268939	1.2262727	0.53560033	-0.088630745	-0.074689273	0.45436251	0.55439248	0.92139512	0.5259172	0.085669196	0.0072261786	0.39132485	0.43663439	2.4478983	-0.024379221	64.25641	2.7072944	3118.7211
1	train	10	16.568275	0.41919857	0.11986051	0.53424256	1.0849368	0.46258956	0.06286717	-0.14161265	0.37909561	0.29288233	0.92084807	0.84396061	16.474587	0.41688979	0.16830191	0.65112242	1.3068175	0.61342389	0.050683872	-0.26711068	0.49366656	0.47124106	0.89864865	0.8000109	0	0.0062933368	0.93854921	0.74188599	2.4925896	-0.045702729	66.148148	2.7845492	3398.2749
1	train	10	16.547304	0.36032817	-0.19707921	-0.052938323	0.67895975	0.20450994	-0.23069281	-0.38654028	0.34883151	0.54888379	0.62171417	0.59041284	16.965488	0.83552106	-0.14144886	0.43346747	1.0224958	0.93187307	-0.33003778	-0.19956983	0.64009589	0.45496199	1.1652354	0.42869623	0	0.017339201	0.72797656	0.14649796	3.9357417	0.31016384	63.75	2.2330558	2673.2823
1	train	10	16.712276	1.1630142	0.16823025	0.85202702	1.4230811	1.1772519	-0.21505274	-0.30917305	0.79656393	0.51105818	1.0584175	0.77742307	17.494671	0.78399733	-0.60274949	0.30320319	1.1431878	0.92929826	-0.51703817	-0.54208978	0.76823892	0.48362439	0.91083285	0.62254498	0.048171738	0.0079786744	0.66664408	0.81888783	3.3410119	0.26222702	47.392857	2.4845536	2252.6131
1	train	9	17.280749	0.72297048	0.071877608	1.033408	1.050523	1.0755692	-0.001581684	-0.64325283	0.09640082	0.66077849	0.72776781	0.74272447	17.388123	0.82550694	-0.36008848	0.46840332	0.9946785	0.83070265	-0.33366595	-0.72033312	0.48968104	0.7455331	0.90893644	0.89540999	0.37793674	0.0090621396	0.87295243	0.4327539	3.2320786	0.17772666	47.545455	2.5537883	2380.5681
1	train	6	16.5028	0.010290179	-0.52625159	0.41859579	0.88013262	0.0085227632	-0.49119587	-0.57344249	-0.33881918	0.057353757	0.34133435	-0.098208018	16.704338	0.29199491	-0.23458052	0.44615413	1.2257856	0.14771885	-0.32155	-0.30541015	0.29513396	0.59808353	0.98008579	0.49403392	0.1402209	0.0084767795	0.40704093	0.78008539	3.2389583	-0.0099111338	115.51852	2.3715774	3426.0573
1	train	5	16.120967	0.67676824	0.30507325	1.5249137	1.3768091	1.304311	0.021221503	-0.071221221	0.25006807	0.26725675	1.42543	-0.00060817031	16.152906	0.51083658	0.08121646	1.2559945	1.2492739	1.4848912	0.22174154	0.059192622	0.60902145	0.44016767	1.173387	0.00065848924	0	0.0087604079	0.86365395	0.68482494	2.9281865	-0.34316141	32.72	2.8215526	2479.0475
1	train	6	11.96554	2.0058005	1.4905782	1.6157539	1.1658425	0.66917444	0.70080558	0.60462942	0.29277839	0.95334934	-0.18528078	-0.31053541	12.373473	1.9734687	1.3871831	1.1705441	1.0882985	0.42174229	0.4766848	0.44189386	-0.026855566	1.1465165	-0.39525282	-0.52836835	0.068100764	0.0020591232	0.94157612	1.6167653	2.6190242	0.25762288	5.16	3.0719162	551.78005
1	train	8	15.722038	1.8673002	1.4703279	1.3022248	0.25790577	-0.27667792	-0.26157972	-0.031420499	-0.35478624	0.91116789	-0.54830669	-0.20156984	15.461368	1.8236471	1.5192977	1.2741649	0.31028523	-0.15747372	-0.021859088	-0.3004383	-0.3237518	1.253395	-0.96469726	0.036714521	0.18542461	0.021085868	0.90354215	1.0705453	4.8112197	-1.3586473	12.045872	2.578064	1163.0705
1	train	4	16.029627	0.40202185	-0.90408103	0.24532745	1.0445428	0.55280966	-0.9031381	-0.92144173	0.33882567	-0.10905759	0.6222261	0.040058792	16.095724	0.37267944	-0.92415228	0.22205035	0.88357721	0.44968727	-0.81936279	-0.78527327	-0.17523896	-0.03221673	0.46147447	-0.073449239	0.28069404	0.0070738888	0.24266393	0.98009993	2.8397745	-0.025953359	77.0625	2.631167	2745.3225
1	train	2	16.237419	0.49401714	-0.56347362	0.39421894	0.90206513	1.0088961	-0.69071433	-0.70687629	0.31249074	0.046126187	0.86840113	0.42885566	16.27884	0.41181497	-0.75274155	0.11050573	0.86104378	0.56855988	-0.70454183	-0.36167651	0.24925807	0.13028764	0.59818641	0.23664776	0	0.0078460906	0.38693591	1.2698365	3.1408455	0.068737656	78.266667	2.610457	2779.4592
1	train	9	16.5141	1.0451367	-0.20089972	0.74406757	1.3553787	0.95686621	-0.63811353	-0.3776124	0.70052504	0.50179427	1.0830964	0.39436451	16.807784	0.75648991	-0.6668563	0.19985838	1.0625862	0.79877584	-1.0007437	-0.90839119	0.54445359	0.36148484	0.92334247	0.26201786	0	0.0076980774	0.91741386	1.0746046	3.3260385	0.31199106	55.333333	2.5390864	2227.3399
1	train	6	16.942088	0.83649539	0.31770203	1.2332546	1.2172881	0.41196794	-0.16755577	-0.84514665	-0.097628431	0.74033094	0.66271677	-0.00030508529	16.749169	0.76537076	-0.30684006	0.70860858	1.2303295	0.64368404	-0.16998344	-0.35235729	0.75024415	0.63831414	0.69826767	0.23807512	0.29143853	0.016321565	0.75768696	0.86995033	3.0487195	0.18840726	58.354839	2.5639708	2692.9896
1	train	3	16.287281	0.81348784	0.091908844	0.67659455	1.213024	1.4466618	-0.16581391	-0.65490041	0.89155945	0.47579399	0.83126407	0.56247003	16.462597	0.57278991	-0.61860778	0.22448393	1.3615041	0.83751719	-0.27860132	-0.7742348	0.68873096	0.071112424	0.68508825	0.044167364	0.1107675	0.019063464	0.71489234	4.9630307	4.1535347	0.33744667	60.6	2.5090656	2555.7012
1	train	8	17.059594	0.64080961	-1.088877	-0.09510307	1.0333871	0.68417632	-0.89728266	-1.0152726	0.11087021	0.14695604	0.94438749	0.41993728	17.188696	0.48389476	-0.64156689	0.0063743686	0.89579066	1.1684466	-0.77070778	-0.87810075	0.32630494	-0.010422114	0.95584435	0.48705483	0.17103585	0.01133528	0.21870961	0.84237958	3.7904169	-0.005006115	67.833333	2.3808321	2652.7006
1	train	5	17.174653	0.96711933	-0.47773744	0.15717207	1.164717	0.7740154	-0.92055026	-0.71146006	0.40337368	0.53667946	1.2571343	0.50056482	17.560737	0.74487966	-0.49290862	0.15991951	1.0350814	1.0059001	-0.67896735	-0.78550905	0.45651268	0.15590535	0.61447281	0.23158682	0.35439535	0.010587206	0.34996996	0.41108745	3.5996514	0.073975046	59.948718	2.3484657	2406.7501
1	train	9	16.459902	0.31837844	0.16279662	1.036064	0.307672	1.6877503	0.17725446	-0.17780061	0.51615841	-0.05158174	0.33014737	-0.61951439	17.203528	0.34423055	-0.36791624	0.61101049	0.41147405	0.88245285	-0.25435627	-0.069218008	0.034426196	-0.40623711	0.34735082	-0.83571094	0.68891112	0.033126732	0.52226653	1.0155031	4.3400819	-0.021383215	88.0625	2.0853444	2760.134
1	train	7	15.599906	1.7867735	1.0480279	1.8829171	1.4340021	0.92291706	0.11336147	0.21403773	-0.33221383	0.69043492	0.10610424	-0.52510795	15.73756	1.3508742	0.30043268	1.6647047	1.342983	1.3747137	0.41989562	-0.023370262	0.11223017	0.41575393	0.4083017	-0.21510016	0.37044373	0.0072488015	0.84101212	1.3366064	2.4004799	-0.27209713	6.7428571	3.0405468	1032.6729
1	train	9	17.118548	2.068676	0.81137941	1.2191664	0.05047671	0.010162769	-0.11850254	-0.37707592	-0.39662583	0.9889171	0.32675842	0.045333642	16.66679	1.9324367	0.98538353	1.1952808	0.11959538	0.03794771	0.17726991	-0.14521655	-0.16154697	0.74454472	0.15699499	-0.71913845	0.25853154	0.024175329	0.60389505	1.2265421	3.9756615	-0.87617858	13.208333	2.7059201	931.29626
1	train	7	16.826788	0.56923817	-0.1285837	0.70046486	0.8992085	0.37281163	-0.18837054	-1.0483401	0.09199542	0.50456938	0.49935269	0.37111017	16.62506	0.66344506	0.068817214	0.96498431	1.1754643	0.49295575	-0.079918413	-0.33140341	0.28207834	0.81741709	0.81621067	0.55297304	0.28180126	0.011255769	0.85120162	0.9807386	2.9245902	-0.0925445	55.363636	2.6197268	2840.4793
1	train	7	16.852475	0.77514478	-0.75909727	0.12781517	0.87122867	0.057326619	-0.90691552	-1.0337207	0.08737651	0.55898786	0.56497057	0.054319497	16.878987	0.65693948	-0.83791643	0.029339434	0.78025808	0.42521711	-0.80815071	-0.8432077	0.062130818	0.24160682	0.46695252	0.27357752	0.15527309	0.0049757461	0.24999388	1.0433421	3.3530805	-0.051451658	72.363636	2.460276	2481.9897
1	train	3	16.661112	0.19650482	-0.7340377	0.44266584	0.65639674	0.067710386	-0.71983518	-1.1597276	-0.44068218	0.2004467	0.67878043	-0.19080646	16.520611	0.091297744	-0.73673657	0.28702206	0.82246385	0.21003674	-0.64752184	-0.59185738	-0.28781363	0.41293382	0.44142244	0.37245297	0.262396	0.0085209835	0.28803382	0.97170448	2.9669327	-0.0067217024	100.75862	2.5749795	3210.438
1	train	3	17.956017	0.31553556	-0.48259649	0.47804942	1.1163883	1.3528203	-0.64480728	-1.0957198	0.69996349	-0.24832446	0.91138293	0.81548371	16.802222	0.54317568	-0.63787196	0.17189054	1.0469041	0.93744326	-0.31376958	-0.92047621	0.57116286	0.12438573	0.70337826	0.11306465	0	0.0097051712	0.34432868	1.2427221	4.053926	0.063058575	75.833333	2.2815219	2720.8411
1	train	9	17.05805	0.86014449	0.2095278	1.1007669	1.3042141	0.6725503	-0.05691633	-0.61274085	0.43749494	0.32599429	0.41723713	0.32741337	16.777652	0.78654591	0.098215385	0.7551315	1.2115926	0.57595616	-0.41524572	-0.71921921	0.46610899	0.31641024	0.84227537	0.36503887	0.16286678	0.0089872597	0.72381837	1.1556929	3.3140723	0.20324901	52.647059	2.5264968	2552.8513
1	train	6	16.532296	-0.07140764	-0.55750378	0.39232583	0.53576451	0.16997819	-0.88842553	-1.0638585	-0.62466977	0.2014123	0.26739475	0.21364183	16.81201	-0.17704351	-0.68538516	0.17957715	0.68467752	0.16112672	-0.75953458	-0.62314138	-0.37844785	0.23170622	0.41311632	0.28515047	0.26705185	0.0070857733	0.16727449	0.48415818	3.267515	-0.046273008	116.5	2.3796987	3422.387
1	train	5	14.777793	-0.95600074	-0.78174801	-0.26452946	0.82705453	2.0357469	0.50493819	-1.2018942	-0.29555221	0.49552456	1.5903022	0.081195963	17.215777	-0.34028148	-0.95690623	-0.45911904	-0.35048769	0.88053305	0.0070151602	0.16698747	0.53294978	-0.001144119	0.69947067	0.37501977	0.035084924	0.035572331	0.12542868	0.16724582	8.5772366	0.081666226	103.72477	1.8104361	2999.6445
1	train	9	15.927967	0.077984725	-0.56224636	0.54490327	0.87059402	0.2114684	-0.5396745	-0.24417174	0.18763375	-0.012798327	0.91583628	0.7166274	16.537238	0.48943782	-0.60872651	0.39926531	0.99554336	0.63751973	-0.73290483	-0.47468672	0.33610047	0.42968965	0.81655691	0.49274723	0.36071573	0.014462636	0.30331607	0.12260736	5.9094209	0.041287188	81.410959	1.7592667	2694.1536
1	train	10	15.842545	0.76456485	-0.68588232	0.12565008	0.38358883	0.28811463	-1.0504704	-0.98761505	0.21010367	0.14602687	0.44695451	0.42202018	16.6039	0.33421268	-0.87122026	0.20256052	0.47151925	0.65615385	-0.94355194	-1.6160902	0.80323628	0.19378079	0.23727396	0.53859581	0.34999895	0.012246232	0.19542253	0.28354729	4.1638792	0.057820325	79.7	2.2837777	2795.39
1	train	6	15.324721	0.3106588	-0.91724434	0.24359383	0.54203572	0.90404375	-0.60192996	-1.2615459	0.15541945	0.065648324	0.26819271	0.461063	15.309803	0.37433658	-0.8119613	0.20434639	0.5588681	0.84349574	-0.76678959	-1.1876647	0.4743862	0.39531411	0.5667641	0.46906673	0.22652934	0.0045282995	0.16184052	0.79820251	2.855256	0.0053372082	82.888889	2.7599664	2783.5472
1	train	10	15.208988	0.47471284	-0.69110772	0.19286214	0.75883459	0.6642219	-1.0709184	-1.3441152	0.46098799	0.098558738	0.92441804	0.25025047	15.660943	0.51065335	-0.75419179	-0.072839281	0.41355219	0.72796319	-1.2103584	-1.2529099	0.54884193	-0.1670223	0.86771392	-0.00026184142	0.18900583	0.0046928926	0.21573523	0.63397139	3.0632449	0.017457633	78.851852	2.6464645	2779.477
1	train	10	15.668396	0.6043384	-0.18534795	0.87771714	0.54998644	1.3134554	-0.50095051	-0.69776254	0.33372768	0.085867274	0.4518065	0.42333917	15.83104	0.5814134	0.019916184	1.0849848	0.87753067	1.5305849	0.022337902	-0.46922391	1.229627	0.35223665	0.82682205	0.46759439	0.36488201	0.023130125	0.58398165	1	3.157138	0.18998048	50.964912	2.4715107	2361.1709
1	train	10	16.202481	0.30995333	0.076202398	0.29412042	0.61446148	-0.023704291	-0.73157495	-0.78009968	0.51325192	0.24795016	0.96462621	0.42479915	16.179999	0.31966574	-0.59832787	0.2533604	0.84578062	0.42204917	-0.67256718	-0.56630956	0.16386975	-0.066388828	0.65818957	0.48118216	0	0.016064116	0.35571193	0.91657362	3.0456161	0.032175307	101.43333	2.6202418	3213.6158
1	train	10	16.024008	0.11809702	-0.5949288	0.61880659	0.61227258	0.0055306688	-0.6247598	-0.33144373	-0.57591349	-0.10129015	0.28008595	0.19861099	16.972422	-0.053603667	-0.60396883	0.61670934	0.74766707	0.18123063	-0.51619138	-0.74230153	-0.45162288	-0.23923506	0.47187529	-0.003650064	0.27036381	0.013344594	0.25064305	0.32756633	3.7410874	0.08069229	99.325581	2.1948386	3148.8815
1	train	5	15.552595	1.2990933	0.32458725	1.4805256	1.8447339	0.82092456	0.045461861	0.09417819	0.16832905	1.010255	0.45301071	-0.32985421	16.101908	0.90293415	-0.47875316	0.27095676	0.61410246	0.28012724	-0.46434763	-0.86456553	-0.23185861	0.8740701	0.6961737	0.3210023	0.3460385	0.0085953886	0.85427706	3.2931656	3.7417415	0.29099592	42.482759	2.6531879	2044.3467
1	train	6	16.674957	0.46446476	-0.62095369	0.21579257	1.0020868	0.2589054	-0.95190598	-0.94435386	-0.57972523	1.2010469	0.29284235	-0.16287128	16.736317	0.89379421	-0.14062062	0.68935868	1.1567206	0.46576047	-0.10806412	-0.33402748	0.43577107	1.1514326	0.76582793	0.23911208	0.12870309	0.013627375	0.84402652	0.87694107	3.0398662	-0.028674043	52.882353	2.6811257	2559.1371
1	train	8	16.503119	0.99164956	-0.42765574	0.58648873	1.3254602	0.84527794	-0.82074456	-0.61968838	0.69566696	0.78850365	0.83228949	0.10188588	16.625554	0.93784423	-0.48846463	0.746978	1.4613701	0.7449814	-0.78508221	-0.73315423	0.92162865	0.86934826	0.69661073	0.19886074	0.339376	0.010566183	0.76658221	0.9491684	3.6321257	0.10276585	54.735294	2.3919182	2119.5732
1	train	8	16.363104	0.51050067	0.13705682	1.1176995	0.83739919	1.651426	-0.0046441725	0.20701577	0.6370685	0.11132436	0.73487184	-0.37058669	16.884142	0.25449747	-0.31903395	0.71286506	0.2332002	1.127191	-0.16756017	-0.0052150601	0.62953821	-0.38910078	0.5810659	-0.81377525	0.22618063	0.022292614	0.25582591	2.3866031	3.7428821	-0.0095541074	110.02885	2.2010318	3212.6924
1	train	10	15.972438	0.54999084	-0.49102364	0.54906579	1.040811	0.46748981	-0.93110764	-0.60370225	0.013279829	0.2363924	0.72446329	-0.18319346	16.287527	0.66587686	-0.21166316	0.7250997	1.0724371	0.61258262	-0.39714728	-0.32644261	0.37304246	0.69969243	0.74714161	0.37953498	0.20165094	0.025573263	0.24203799	0.27070733	3.4104303	0.084037575	65.705882	2.3759133	2591.7363
1	train	7	15.67988	0.55897952	-0.9530734	0.24833414	0.15191686	0.80000899	-1.6009265	-0.97329475	0.085711168	-0.17434095	1.0199163	-0.24692019	15.871793	0.72985752	-0.79483892	0.32968178	0.28550953	0.53632103	-1.3075079	-1.3183671	-0.14982113	-0.13655127	1.0008256	0.074221956	0.3163498	0.014741305	0.27541451	1.1274114	3.1371625	0.07714562	74.884615	2.4493806	2422.7823
1	train	7	16.000239	0.2314091	-0.81107265	0.17279601	0.79023618	0.44311504	-0.82914394	-0.47513228	-0.34785414	0.055616041	0.94557984	0.47239568	15.852604	0.073266893	-0.83922351	0.40631203	0.78132499	0.31287608	-0.85507011	-0.71377129	-0.25905436	-0.0069527173	0.59211103	0.2361929	0.24933041	0.0045396211	0.13162585	1.2625389	3.2052122	-0.034181493	91.833333	2.3948582	3016.4793
1	train	8	15.434404	0.67406564	-0.94852593	0.24335917	0.22317149	0.64744876	-1.0014044	-1.0149233	0.35665452	-0.25369452	1.441403	0.15741304	15.610958	0.7314551	-0.91791384	0.32598415	0.12564568	0.31134178	-1.1668889	-1.0063624	0.32874761	-0.28642262	1.4087326	0.33954395	0.28624526	0.01819099	0.19349912	0.63490271	3.1232351	-0.011661275	80.359375	2.465849	2407.8748
1	train	7	15.85476	0.46001399	-0.69175457	0.26553693	0.74696339	0.56063228	-0.87977594	-0.84364232	0.21969312	0.30815257	0.86397379	0.23506178	15.790998	0.13616764	-0.77793311	0.46487661	0.84425195	0.69919116	-0.64404155	-0.53414138	-0.094127166	-0.058228003	0.77292774	0.20400521	0.29369398	0.0075936823	0.2114381	1.2168026	3.2573525	0.081656649	89.423077	2.4807097	2904.3285
1	train	8	13.37086	1.6860489	1.7516936	1.6355748	0.87034521	0.92015876	-0.40959036	0.15574255	-0.72308079	1.2734168	-2.0210339	-0.35937051	12.505039	1.6821957	1.5417659	1.3779641	0.81394061	0.71513134	0.10090247	0.73878482	-0.56540669	1.2024014	-1.6502048	0.089380207	0.054285751	0.028753584	0.92834968	1.2313649	4.0863572	0.099499013	13.473684	2.6539515	907.03912
1	train	7	16.489232	0.66317992	0.033350269	0.66224895	1.1857464	1.0479855	-0.11680468	-0.049004837	0.74143398	0.5406329	0.66369326	0.23669365	16.215378	0.74197658	-0.5297265	0.54478965	1.4941607	0.92929114	-0.75494253	-0.40737964	0.72849717	0.70014502	0.67493615	0.038847293	0.41351726	0.011317455	0.82054999	0.86076388	3.2491114	-0.14986636	58.30303	2.4160388	2391.2456
1	train	6	16.037787	0.37513108	-0.21492663	0.31312657	0.56533969	0.11496645	-1.1778845	-1.026199	0.085593153	0.36340678	0.94544231	0.46876239	15.652974	0.44548777	-0.3992511	0.24173516	0.74139336	0.21427779	-0.5389316	-0.54546723	0.11413749	0.13481879	0.65785482	0.1879806	0.10829556	0.0057891276	0.35108469	1.3038085	3.2718582	0.0036102135	96.892857	2.4246219	3035.0839
1	train	10	15.94309	0.27726824	-0.22182551	0.25419989	0.78496682	0.26498293	-0.35856225	-0.69856628	0.059507214	-0.20845813	0.3738893	0.57180985	16.289482	0.40677638	-0.23954081	0.34278428	0.8550689	0.35400207	-0.20980927	-0.48248985	-0.11401044	-0.0024051954	0.51217695	0.48320742	0.31297118	0.0066324537	0.58166235	0.93025419	3.2042941	0.005626992	101.9375	2.5167999	3215.1244
1	train	10	15.855539	0.2975359	-0.42520386	0.39262552	0.78501723	0.10251186	-0.70944874	-0.86684439	-0.04767614	0.1615793	0.65583724	0.41484127	15.904443	0.052276238	-0.6227797	0.31014832	0.66645972	0.35856353	-0.82546243	-0.60243262	-0.3603245	0.026136243	0.58031897	0.35581682	0.32354853	0.0089282437	0.30789767	0.77408466	3.2536072	-0.01309748	104.29032	2.3260326	3222.2941
1	train	8	15.53234	0.21206198	-0.66144874	0.83443822	0.56096758	0.34953022	-1.1297838	-1.2310291	0.048953304	0.40457829	1.0840454	-0.13895851	15.528061	-0.084075073	-0.68770827	0.7490022	0.56056121	0.67610108	-1.0830131	-0.85407246	0.094788056	0.14835367	0.67713762	-0.20152283	0.27935653	0.0052694415	0.18822044	0.88356904	2.9980226	-0.051297892	108.66667	2.640298	3113.2857
1	train	3	16.219603	0.087282594	-0.91697559	0.48983399	0.53665755	0.73191413	-0.68873796	-0.89147273	0.50557291	0.2194033	1.0188779	-0.48000213	16.520097	-0.090945076	-0.52588941	0.65687848	0.48447241	0.091272002	-0.71578525	-0.10449702	-0.21218133	-0.089086066	0.42114657	0.19349057	0.14595035	0.022634693	0.22516962	0.57057536	6.3643836	-0.01591419	99.604396	1.762753	2971.7931
1	train	10	16.747898	0.77045828	-0.76137172	-0.078567139	0.39031638	0.41459174	-1.1224355	-1.0350183	0.57856837	0.31626411	0.92325708	0.32299439	17.170625	0.6759499	-0.44348923	0.27435545	1.1178374	1.2355018	-0.85787363	-0.7758405	0.51400346	-0.079121032	0.9811401	0.23793676	0.49863092	0.010566206	0.30427095	0.87337371	4.771327	-0.035478033	67.717391	2.1275863	2517.6635
1	train	2	15.600378	0.33585296	0.46269095	0.61765924	0.99494905	1.0444902	-0.037154467	-0.058061708	0.21779991	-0.20119622	0.93160382	0.72198285	15.876764	0.49005128	0.23069342	0.33901145	0.43504321	0.58081449	-0.35407803	-0.71706606	0.063726665	0.18291447	0.37037064	0.069052478	0.056605173	0.0071360488	0.4334689	2.0667531	3.7043702	0.091158721	92.333333	2.3168231	3132.0104
1	train	7	16.694873	1.0544967	-0.47114077	0.11111284	1.1202702	1.050377	-0.64552921	-0.78969638	0.67318913	0.41512285	1.025375	0.34497142	17.795029	0.8031505	-0.68453272	0.0084968821	1.3008868	1.0186056	-0.62769938	-0.65001335	0.40409067	0.10555373	0.75001911	-0.19805373	0.18224261	0.0088596768	0.59032394	0.26465666	4.2686477	-0.11272685	63.613636	2.181272	2363.0706
1	train	3	15.726124	0.47643173	-0.63424082	0.23181169	1.054253	0.62681635	-0.85296852	-1.4762764	-0.38808792	0.16106838	0.93292185	0.19528117	15.932679	-0.16803637	-0.45057281	0.5744251	0.85356663	-0.035591256	-0.48055921	-0.5796425	-0.16465158	0.02025064	0.6329205	0.39025707	0.35207588	0.025910056	0.16101066	0.67133434	9.627546	0.54189428	93.025	1.6783208	2588.8474
1	train	10	16.090877	0.0023597428	-0.55865839	0.48709736	0.99153263	0.18987546	-0.2059721	0.031344423	-0.10467501	0.33956663	0.46662441	0.58189306	18.126631	0.75079838	-0.65677926	0.53423674	1.264973	0.76883401	-0.57468851	-0.77023835	0.39151042	0.46655517	0.5037196	0.28490402	0.16200253	0.0163748	0.31701085	0.18829959	5.2880431	-0.045939322	82.025	2.1455314	2545.4558
1	train	8	15.850865	0.60861937	-0.56008143	0.5398885	0.62032076	0.48032571	-0.6381043	-0.74398793	0.35455048	0.28292475	0.96285009	0.43316568	16.779463	0.74105742	-0.65294075	0.39453393	0.91681053	0.55585304	-0.63798384	-0.83398823	0.65623501	0.64631622	0.60977529	0.39618004	0	0.0099006459	0.50540331	0.096056854	5.4928992	0.23429656	68.766667	2.0175095	2300.0524
1	train	3	12.969881	1.3642582	2.0517785	1.3412632	0.080521578	-0.054689761	-0.39070225	-1.4322053	-0.41439959	1.369239	-1.4610704	0.27245464	14.127309	1.2440968	1.8472599	1.4991678	-0.043898823	0.30338794	-0.14840497	-0.88204739	-0.39794153	0.96194557	-1.6817443	0.046877443	0.15672028	0.027588796	0.28900969	0.39737425	5.8609187	-0.61309044	25.756757	2.2064117	1539.2065
1	train	10	16.096417	-0.041331605	-0.43705257	0.27836865	0.57268889	0.5132159	-0.79455158	-0.89118005	0.35414551	-0.50029541	1.0197241	-0.25494546	16.578021	-0.064313568	-0.24802275	0.44427112	0.74560257	0.23526363	-0.61592313	-0.84709064	0.17131494	0.040348173	0.82737787	0.29931688	0.34788414	0.01196904	0.21051757	0.86014287	3.5274566	-0.023037718	132.84375	2.3187289	3607.2557
1	train	9	16.206405	0.39563824	-0.55985454	0.051986701	0.32430599	1.014747	-0.79553585	-1.0593904	0.28034622	-0.068944392	0.47404282	0.31845328	15.881844	0.41215838	-0.59592038	0.035167154	0.34907464	0.88149351	-0.55191461	-1.2687567	0.00091400969	-0.21077661	0.36114712	0.52733609	0.15525964	0.012082662	0.28984177	1.164666	3.4825932	-0.025069465	87.085714	2.3713438	2956.7978
1	train	8	16.274545	0.67859393	-0.44876302	-0.19380368	0.59605322	0.69455652	-1.1635618	-1.0288384	0.20626638	0.34556036	0.87078866	0.74696255	16.350239	0.35163434	-0.19956834	0.12735618	0.14023805	0.85701771	-1.0292574	-1.2602265	0.057790794	-0.1144357	0.63605591	0.75216963	0.045143163	0.0077331581	0.20897605	0.92550391	3.54633	0.029138454	93.666667	2.3154794	3012.6245
1	train	9	16.131851	0.20605571	-0.26261294	0.36519253	0.45436489	0.47625123	-0.45345925	-0.61451939	0.43114316	0.13089787	0.80425333	0.87222951	16.043485	0.55031022	-0.039178053	0.2516568	0.27412832	0.32599764	-0.55563177	-0.56039598	0.37257866	0.22021067	1.1142628	1.0221283	0.21442508	0.0074569725	0.3874805	0.99963084	3.3382316	0.16092578	103.5	2.3754388	3195.497
1	train	6	16.37867	0.040408015	-0.59468701	0.24856691	0.88957546	0.35559437	-0.73628116	-0.72190973	-0.25752386	0.09869842	0.61782846	0.002376894	16.651283	-0.067560998	-0.52956729	0.30882515	0.94972885	0.12918387	-0.57732886	-0.6959438	-0.29983996	0.0037860203	0.22048063	0.16970583	0.36362118	0.0074408861	0.14576479	0.5575785	3.601753	0.052692176	116.75758	2.4088668	3511.5046
1	train	10	16.162498	-0.28321877	-0.74230023	0.44702143	0.66301652	0.59426962	-0.87066844	-0.61958477	-0.36908542	0.19352833	1.1161148	-0.1312903	16.435723	-0.40352694	-0.50248323	0.35366142	0.8058582	0.92614506	-0.81551487	-0.77495605	-0.22565586	0.095476161	0.54482944	-0.062654611	0.12838202	0.012221431	0.2217122	1	4.2691223	-0.043139987	127.17241	2.1389523	3560.3163
1	train	6	16.96954	0.90345391	0.59923902	1.2500908	0.95763488	1.2857337	-0.22758686	0.31130196	0.32578713	0.23599092	0.68345138	-0.1953329	16.305945	0.79459582	0.44738766	0.48853144	0.50391467	0.97548259	-0.30673129	0.44494051	0.73271871	0.24972795	0.7433091	-0.51026993	0.47556035	0.021624405	0.30502769	3.2871168	3.8034741	0.14462547	44.058824	2.6135454	2025.7651
1	train	6	16.318724	0.22282884	-0.10847061	0.56398942	0.90113758	0.34505518	-0.81098575	-0.62986059	-0.16406986	0.33343889	0.51804586	0.27212791	16.324653	0.1295579	0.010603928	0.64837163	0.97839605	0.30045557	-0.43985036	-0.26180146	0.15296809	0.38173119	0.39513115	0.4362748	0.10500369	0.0073947815	0.44815863	0.6663858	3.2271429	0.073028199	112.72727	2.4399083	3402.9071
1	train	6	16.228849	-0.05201866	-0.37652278	0.31493573	0.77946737	0.78791383	-0.90154969	-0.66979873	-0.051466721	0.3340452	0.76528459	0.093558183	16.807347	0.67327685	-0.38747727	0.2377419	0.76766394	0.60964681	-0.99608736	-0.78224239	0.53486319	0.41048717	1.0779177	0.72034809	0	0.022086489	0.28287968	0.28836473	3.9971994	0.17665923	87	2.2499686	2825.5685
1	train	8	16.375328	0.25381802	-0.5624038	0.40420284	0.7729255	0.066050789	-0.58100881	-1.0029707	0.11517919	0.3693546	0.33546427	0.13069636	16.585154	0.20121104	-0.60668937	0.10098211	0.60105579	-0.12348884	-0.70959509	-0.55249862	0.1086074	0.24215576	0.45058189	0.18703802	0.17736537	0.0060548847	0.2791108	1.0620467	3.1893244	0.043522914	100.77143	2.5614834	3212.3814
1	train	10	16.191889	0.14621453	-0.46801616	0.019521648	0.892075	0.0015053671	-0.32037735	-0.70116418	-0.24153433	0.74829636	0.39172235	0.32297751	16.28259	0.080577117	-0.57912799	0.18090089	0.77867447	-0.1915747	-0.39596126	-0.74459072	0.042600205	0.69045842	0.19726839	0.37803575	0	0.0063821237	0.47187708	1	3.3821207	-0.00023113698	116.73684	2.4147147	3454.0579
1	train	6	15.62111	-0.039663877	-0.59313263	0.61736544	0.64359013	0.46422039	-0.67536176	-0.56705825	-0.076356004	0.070841475	0.93970736	0.12247105	15.795979	0.012362659	-0.70086321	0.53733725	0.55000516	0.68327973	-0.69944592	-0.63360561	-0.35069287	0.070942689	0.52876684	0.068084491	0.27202094	0.011378122	0.21360474	0.74760546	3.0489548	0.057761601	108.84	2.5486831	3191.1256
1	train	4	14.250761	1.7577837	1.3749826	1.2304333	1.5155711	0.71905167	0.58550874	0.99676027	-0.50977828	0.083905962	-0.22379766	0.80469268	14.732894	1.4687949	0.9933478	1.1645199	1.1140516	0.70439746	0.082870811	1.1469292	-0.509377	-0.053929758	-0.34266047	0.81477436	0.45330695	0.017860694	0.90416894	1.6099956	2.7146023	0.28177158	12.9	3.0323835	1272.1677
1	train	4	16.089534	0.45914611	-0.65042359	0.43351968	0.82906237	0.73769025	-0.22168821	-0.78005976	0.34742622	0.68314055	0.90713987	0.37443997	15.699397	0.19909283	-0.74654385	0.22884769	0.70099454	0.24689396	-0.32663466	-0.57831641	-0.0090307401	0.066382771	0.45118379	0.56074672	0	0.012108131	0.58538009	1.5221201	3.5019795	0.16009703	91.928571	2.3273214	2983.0765
1	train	10	15.657408	0.0048711363	-0.40146554	0.5833548	0.59159016	-0.014291027	-0.68819182	-0.23844863	0.012780692	-0.54951604	0.13449775	0.49197436	15.864391	-0.10969374	-0.48068323	0.58360364	0.58296395	-0.0034290866	-0.72096671	-0.092244019	-0.048702689	-0.22994162	0.41715712	0.58011981	0.36251112	0.0049205595	0.19589335	0.92313385	3.1265167	0.034100343	119.52632	2.4123685	3483.9058
1	train	6	15.834863	0.51259688	-0.90121222	-0.027975186	0.86955264	0.79018453	-0.74266155	-0.8922865	0.10121003	0.52688978	0.46198468	0.50461763	15.945074	0.56642152	-0.55003914	0.044081221	0.59153551	0.51661767	-0.15851062	-0.50151221	-0.57222966	-0.069334047	0.3880208	0.96039083	0.22371912	0.010788134	0.30232257	0.77608858	3.3681064	-0.0012056962	74.575	2.2971009	2622.4302
1	train	4	16.019428	0.097778207	-0.59687339	0.58438933	0.68794152	0.64185987	-0.45499414	-0.79603995	0.27145738	-0.016823473	0.75429457	-0.024180774	15.825413	0.22616982	-0.46876858	0.12630728	0.54833002	0.27019826	-0.84197556	-1.0474314	0.30443853	0.5409145	0.37018508	0.17734197	0.049858004	0.0093348776	0.25291285	1.0415272	3.1056989	0.094613217	99.777778	2.2803729	3091.4521
1	train	10	15.41084	0.51283305	-0.85123354	0.44667371	0.17669506	0.76843642	-1.1986616	-0.66178368	0.37262609	-0.58667077	0.93279545	-0.10942752	15.375746	0.65777884	-0.91150732	0.55451574	0.50927959	0.9640459	-1.1126972	-0.91163825	0.2691474	-0.69286029	1.2962967	0.22901716	0.11039531	0.010013025	0.25770144	0.90605187	2.9953324	0.10084802	84	2.539505	2578.959
1	train	10	15.759503	0.2856078	-0.17860322	0.56641369	0.39131351	-0.23595478	-0.60133762	-0.24499886	0.053239998	-0.074117465	1.1013734	0.80931798	15.661711	0.2299527	-0.38515494	0.25441649	0.27880479	-0.27681183	-0.5209243	-0.25507162	-0.12120387	-0.28536259	0.83809364	1.3719705	0.002002479	0.0054077916	0.40120392	1	2.9981682	0.020485246	108.9375	2.4371369	3277.6202
1	train	7	15.414209	-0.006114264	-0.56118324	0.64577072	0.17833917	0.33077445	-0.95787028	-0.9135944	0.11510531	-0.21996677	0.973974	0.469719	15.519653	0.14321431	-0.79495728	0.31866707	0.21912333	0.5442764	-0.91162701	-0.84705169	0.059196543	-0.039736965	1.0126123	0.11428045	0.39179568	0.010582621	0.29009776	0.57283314	3.2877585	0.060989375	107.24	2.4430925	3101.1923
1	train	10	15.822685	0.18108987	-0.55390049	0.35517031	0.46873733	0.16819502	-0.57531213	0.26151764	0.21744735	-0.42192565	0.60765404	0.23757401	16.120321	-0.053905785	-0.56469948	0.70546232	0.41175559	0.31900574	-0.91884529	0.37544229	0.10045511	-0.48445522	0.94729427	0.22121467	0.17974836	0.022659759	0.28693598	0.55543207	3.7490553	0.22701775	96.807692	2.3456461	2911.6771
1	train	3	14.316888	2.0862547	0.51328728	1.0840581	0.11303676	-1.9749496	-0.29491856	-0.044797536	-1.4152955	-1.2336773	-0.29678911	-0.94726395	15.649943	0.28767896	-0.43067396	0.94357249	0.36376058	0.035612394	-0.32512492	0.66260867	-0.32913462	-0.14908814	0.66430551	0.22769967	0.48944866	0.052463878	0.17908511	2.545301	3.9469616	-0.21592411	90.909091	2.3871355	2862.686
1	train	6	15.58447	0.41882078	-0.91542063	0.7326869	-0.2939578	0.57719614	-0.65462022	-0.66099384	0.77226439	-0.2636249	0.39508712	0.70111198	15.46157	0.63276826	-0.90201718	0.6327261	-0.32352682	0.78931282	-0.81502488	-0.97095639	0.86868522	-0.092146026	0.603037	0.64811635	0.23470966	0.014692086	0.16369296	0.87605199	2.9588432	0.0059902454	95.533333	2.3907176	2557.0192
1	train	2	16.062536	0.33457641	-0.66244555	0.91153164	-0.511602	0.15686499	-0.27135483	-1.0776148	0.70639633	0.21879027	-0.1435413	0.67785255	16.614335	0.2323437	-0.71168541	0.4250766	-0.2182206	0.095734318	-0.79310632	-0.32265767	0.1640767	-0.050028202	0.35800204	0.38729745	0.058895375	0.02434364	0.30683638	0.55050072	3.4246984	0.081429115	109.63889	2.1975749	3022.7539
1	train	4	15.21624	-0.83081546	0.50095535	1.8060345	1.0564437	1.4997759	0.13356255	-0.37520925	0.62741928	-0.51113308	-0.030406272	-0.45041273	14.47152	-1.1227254	-0.014354468	1.0859927	0.678735	0.99474287	-0.15250971	-0.68725118	0.49640157	-0.71109832	0.81455696	0.060779894	0.32041373	0.040008507	0.19641547	1.1031204	3.168645	-0.023422626	169.53333	2.6066983	4347.2183
1	train	6	17.959365	0.76827087	0.30342262	1.0788612	0.7772175	0.66010533	-0.57180602	0.74423665	0.86954565	-0.27178706	0.80887558	0.054775218	17.946871	0.96625847	0.54345883	1.3582438	0.32670047	0.3651106	-1.005587	-0.12312962	0.1632722	-0.90530918	0.25470054	-0.57200073	0.10733179	0.080129876	0.29808834	0.55081968	4.000923	0.12906847	43.16	2.2662195	2219.4125
1	train	6	15.360146	1.0910606	0.10531466	1.6063347	1.4885603	1.0091017	-0.6350441	-0.0086856993	1.1701629	0.74027801	0.76675018	-0.4851496	15.445865	0.71644009	-0.32844183	0.9282533	0.78344203	-0.077758073	-1.3892931	-0.78625599	0.44529257	0.24699574	0.85666282	-0.011927707	0.36808328	0.012784041	0.86045883	3.4824602	3.8917096	0.31018976	55.137931	2.5157225	2353.3948
1	train	10	16.557869	0.57696793	0.21017114	1.640615	1.2289358	1.9093517	-0.44063046	-0.19307362	1.7585397	-0.51711608	0.76678332	-0.55674321	16.663242	0.67169443	-0.10740282	1.169405	0.76972579	1.2222049	-0.94420679	-0.32400431	1.2770668	0.30404376	1.103496	0.40809529	0.33851129	0.03417782	0.75842935	0.57994849	5.3078253	0.1921407	52.918919	2.156169	2318.0536
1	train	4	15.884178	0.52391994	-0.24778091	0.88112674	0.52936299	0.46846518	-0.39015186	-1.1019548	0.80083213	0.26498201	0.27917151	0.91355779	15.495559	0.87780079	-0.31146341	0.63443484	0.89513179	0.57293319	-0.94224109	-1.0185827	1.0176212	0.37947869	0.71873699	0.097502426	0.1265069	0.011182354	0.28803083	0.83967093	3.1469697	0.023951979	69.84	2.6245695	2572.6467
1	train	8	15.924772	0.51026653	-0.023986482	0.96541708	0.62016843	0.51308661	-0.37038256	-0.73865448	0.82478878	-0.048970525	0.44154564	0.14414948	15.792282	0.55559603	-0.2835161	0.85507167	0.66742021	0.22898696	-0.6605457	-0.64557085	0.87621149	0.19373062	0.84514097	0.25516675	0	0.0064845132	0.30932926	1.1810217	3.1349728	0.088118794	81.384615	2.4119979	2771.0678
1	train	7	15.183283	0.65569273	0.016782853	0.75218265	1.0840434	0.45539077	-0.19392391	-0.84952022	0.35257491	0.29761012	0.73662363	-0.100725	15.138449	0.80170392	0.20992548	0.82915441	1.004155	0.32445112	-0.23383605	-0.78351771	0.56934093	0.26244219	0.85756907	0.19658484	0	0.0058002925	0.73264341	0.94613065	2.7230531	0.022575746	60.315789	2.8007744	2722.7424
1	train	5	15.747433	0.2721625	-0.18607192	0.48870567	0.76858406	0.12993845	-1.0109717	-0.69217789	0.5479243	-0.29824768	0.93005358	-0.11590292	16.393445	0.74356011	-0.32607471	0.56478991	0.9683062	0.17917749	-0.80404062	-0.78089262	0.48707028	0.44558487	0.65710775	-0.17685515	0.19337774	0.014849334	0.20171401	0.31576819	3.76592	-0.022178798	84.384615	2.2343117	2765.5918
1	train	9	16.275833	0.66805173	0.0055984982	0.83195089	0.80697414	0.55901277	-0.76370203	-0.56265039	0.87996901	-0.072294124	1.5255601	0.62774874	16.109799	0.83959556	-0.054112564	0.65889501	0.81705892	0.97780225	-0.16160284	-0.48471701	0.61121929	0.50043453	1.7965554	0.48184648	0	0.010288383	0.85347802	1.1060664	3.1905351	-0.25978749	49.647059	2.651086	2467.4842
1	train	10	16.264563	0.6965205	0.061294856	0.70178969	0.97308719	0.080589776	-0.59060533	-0.95428051	0.70135064	0.38864961	0.60346968	-0.16234132	16.952968	0.62013143	-0.13928202	0.6013321	0.87332203	-0.096283266	-0.73456002	-0.93583515	0.54400726	0.0043772615	0.65755624	-0.025294273	0.33664278	0.0075825614	0.71352198	1	3.370916	-0.02730275	77.194444	2.4859066	2860.8563
1	train	7	16.942543	1.5607932	0.71714862	1.3945092	1.7618447	0.59786821	-0.30870021	0.13671768	0.26722177	0.56478529	0.35490598	-0.57238522	16.537009	0.90407888	-0.24772082	0.66558362	1.1601733	0.48961005	-0.45958803	-0.59481652	0.54925631	0.69172786	0.51222087	0.2040901	0.47369455	0.018227739	0.88657741	1.4946745	5.2368917	0.44360414	45.826923	2.3058392	1919.4547
1	train	4	15.45475	1.0391556	-0.29900843	0.40292868	0.98227471	0.19523437	-0.88228284	-0.87675155	0.93457738	0.68989154	1.2523213	-0.30294575	15.329193	0.90483212	-0.25350621	0.28004768	0.89430263	-0.023119887	-1.0989104	-0.95300267	0.56296809	0.26519701	0.97279885	0.34046829	0.090170356	0.0064518814	0.55664401	1.1270952	3.2058693	-0.01574156	61.647059	2.4440003	2331.202
1	train	10	15.889539	0.947717	-0.2397503	0.42989475	0.80126059	0.46040007	-1.057175	-1.0655496	0.62194266	0.028896524	0.85328657	0.41890245	16.086365	0.9478601	-0.14317898	0.64653964	0.80666212	0.91516537	-0.41191435	-0.75879137	0.89153805	0.52812396	1.0499663	0.82647766	0	0.0069195709	0.82524923	0.60417335	3.388955	0.10557904	43.5	2.3315547	2291.2993
1	train	5	15.859168	0.77021654	-0.39640769	0.2343122	0.65529926	-0.019964416	-0.97626198	-1.0572699	0.40994707	0.29982516	0.29515288	0.1956497	15.803652	0.66184727	-0.56947456	0.43498905	0.67179139	-0.026010964	-0.92406603	-1.1954718	0.44731953	0.44702123	0.43187328	0.031819521	0.13662552	0.0078425598	0.20308564	1.1416994	2.9458928	-0.061756976	73.318182	2.7138557	2573.9125
1	train	10	16.040213	0.71963347	-0.15351113	0.30777921	0.74535121	0.096741864	-1.0201879	-0.81008392	0.387464	0.58785043	0.84874023	0.1264137	16.545217	0.83672462	-0.26943748	0.48475475	1.0399143	0.4145749	-0.89960479	-0.78313096	0.54331002	0.55483373	0.71159314	-0.016267373	0.25884643	0.0067969392	0.40221451	0.57196768	3.4597051	0.064518434	68.939394	2.3961415	2505.8458
1	train	9	15.965134	0.32302142	-0.3831001	0.88284531	0.48966657	0.045624277	-0.83804057	-0.65313406	0.073042713	-0.33349197	0.67940891	0.05606617	16.081146	0.23859047	-0.25398144	0.94870822	0.56753802	0.087654551	-0.77563526	-0.26307329	0.14770688	-0.22505765	0.64283817	0.30621858	0.37222993	0.010021365	0.44523113	0.87846479	3.4209865	-0.088131085	106.55738	2.3871671	3104.369
1	train	9	16.260084	1.0667646	0.022250165	0.96025086	1.0903081	1.061107	-0.50502035	-0.62760019	0.96483736	0.41106591	0.82520333	0.5237066	17.185042	0.84073851	-0.34722165	0.61379608	0.68973021	0.93162807	-0.7031389	-1.3552331	0.82000422	0.35598035	0.68499834	0.68123092	0.073268735	0.010099024	0.79795361	1.2498754	3.5576066	0.16156625	58.15	2.3945458	2276.898
1	train	6	15.608821	0.72331014	0.18473639	0.78043436	0.4034601	0.99251455	-0.47523761	-0.24145875	0.61473035	-0.021458325	0.59063038	0.84089419	15.237042	0.65493296	0.32341636	0.95998189	0.31500233	0.90877208	-0.59958762	-0.44441754	0.80215207	0.5455211	1.162589	1.1765751	0.1509505	0.0056269657	0.89556064	0.97859939	2.7357594	0.19589019	57.0625	2.6617417	2719.8713
1	train	10	15.635395	0.18317902	-0.31767823	0.35968653	0.52251446	0.4700739	-1.0063127	-0.92526257	0.2731695	-0.27920599	0.69136253	-0.067778715	15.695645	0.47586582	-0.03553315	0.56586126	0.63210072	0.18966907	-1.0580497	-1.1295566	0.37284814	-0.12004343	0.52257485	0.18320867	0.28471963	0.0096631857	0.21896225	0.82255336	3.0888952	0.029027464	99.419355	2.3487976	3125.3278
1	train	6	15.425867	0.47380814	-0.64126208	0.2292248	0.90104997	1.3570187	-0.94966669	-0.45168385	0.35477399	-0.18372783	1.1652625	-0.074309606	15.375134	0.42685837	-0.71561695	0.26907525	0.84986563	1.236359	-1.2452537	-0.41542116	0.10322206	-0.1019455	1.1788926	-0.38372455	0.095925892	0.014355979	0.54902755	1.0188519	2.9370365	-0.064964292	78.645161	2.52764	2656.2659
1	train	1	15.017724	0.67041242	-0.95269954	0.218079	0.71477012	0.77050093	-1.7380516	-0.44499682	0.35564452	-0.67155641	1.0941207	-0.74473889	14.848817	0.54094945	-0.95684097	0.34164586	0.77904723	0.91796893	-1.8756795	-0.20769394	0.51201269	-0.61287095	1.176611	-0.8815242	0.15569477	0.008900016	0.24635366	1.0926159	2.842327	0.034969362	78	2.5563896	2476.7778
1	train	9	15.348865	0.38174488	-0.42590752	0.59455703	0.84291769	1.5271041	-1.1953332	-0.64709044	0.33816019	0.14046439	1.3907681	0.13475492	15.270029	0.65479579	-0.5515719	0.28085375	0.55109134	1.1290016	-1.2140731	-0.71371538	0.28518416	-0.28290608	1.0740194	0.024959294	0.13777306	0.012589979	0.23795126	0.8717248	2.8939497	0.021372436	81.208333	2.6221247	2636.8098
1	train	3	16.23725	1.2567428	0.10701442	0.77959814	0.93263727	0.77569279	-0.78517293	-0.52982529	1.1202893	0.38319321	0.66107608	-0.44305245	16.22522	1.0189639	-0.27303399	0.54624222	1.0582859	0.76228434	-1.1788161	-0.88747721	0.73868439	0.65208763	0.63530471	0.1141408	0.10198719	0.01053526	0.24483471	0.49498699	3.938565	0.19512462	53.321429	2.395734	1991.4253
1	train	2	15.69584	0.37756035	-0.40652771	0.088206982	0.41491186	1.1154746	-0.55347108	-0.54208032	0.35973207	-0.28037346	0.74261676	-0.011568695	15.489867	0.50492388	-0.36555305	0.27942724	0.29682769	0.75341079	-0.99435195	-0.8393088	0.48705479	0.095004902	1.1655633	-0.054721604	0.310369	0.0093007286	0.16674627	1.8994673	3.4279035	0.051567368	91.294118	2.3796228	2924.5086
1	train	5	15.813052	0.65089516	-0.95017864	0.2961904	0.37239947	1.0747852	-1.5192674	-0.66812029	0.49811988	0.22353283	0.89350009	-0.14903211	15.688852	0.70962535	-0.56666765	0.65940291	0.12843075	0.71603398	-1.8038529	-0.89857728	0.61598011	0.085505148	0.9916539	0.072194257	0.096708675	0.0085287773	0.25056388	1.5026981	3.3336506	0.020818209	78.315789	2.3027158	2460.6447
1	train	5	15.840378	0.76464468	-0.23246715	0.38176603	0.7034616	0.26115983	-0.96607248	-1.2999065	0.6750096	0.83949878	0.83414175	0.63436678	15.662938	0.7928398	-0.49318011	0.34244168	0.26033658	0.29172267	-0.81150074	-1.1639599	0.41722947	0.48130271	0.25266549	0.61344319	0.18214039	0.016071103	0.34640129	0.54157583	4.5409077	0.14749568	70.5	1.7235451	2514.1716
1	train	1	16.111268	0.90405935	-0.80052057	0.84270492	0.40401872	0.67957871	-1.0351245	0.017304639	1.0621606	0.098813417	-0.17955785	0.53919932	15.50966	0.8143675	-0.93298834	0.80607761	0.4715502	-0.059454969	-1.4079593	-0.49734725	1.226579	0.48160965	-0.54415446	0.25846644	0.02386239	0.022857919	0.1394667	2.0694927	5.1996445	0.21726833	71.303571	1.82735	2140.9272
1	train	2	14.786293	1.6259529	0.24137992	1.4024899	0.077942194	0.78389474	1.1644085	0.67936732	1.337445	1.0262155	0.34186781	0.39968803	15.882424	0.58221312	-0.099801154	1.007077	-0.20791732	0.57244427	0.94798512	0.87586581	1.0245147	1.1620182	0.074447089	0.49112869	0	0.03092645	0.14634452	3.0547553	5.7256357	-0.85946116	28.533333	2.5259182	1703.2858
1	train	10	15.505565	-0.53545135	-0.35749735	0.79559258	0.61609944	0.44372571	-0.77998226	-0.24359812	0.20205576	-0.38136508	0.4234602	0.2501875	15.242167	-0.4445453	-0.43771993	0.79004352	0.58075069	0.18259634	-1.0161238	-0.19847269	0.16893671	-0.49030004	0.26517531	0.55377061	0	0.0053093431	0.23961277	0.95740619	3.1851153	-0.014727539	136.57576	2.402801	3719.4417
1	train	1	17.056353	0.51654527	-0.26843387	0.37820971	-1.0680193	-0.024016544	0.40568289	0.1035316	0.36748008	0.21110342	-0.26135	0.5280889	17.793346	0.60259288	0.039924224	0.99794986	-0.16289962	1.0626298	0.97146923	0.64989473	0.98990378	1.1567754	0.33319893	0.5341666	0.0092004824	0.021666434	0.25456087	0.18392354	8.4909587	-0.68336009	55.346939	1.8214454	2484.7907
1	train	6	11.408964	2.2275364	1.3103918	0.58959812	1.0691468	1.3114134	1.0452474	0.61726145	-0.4318861	0.12205436	-0.27349813	0.025644039	10.867928	2.1002638	1.0627253	0.65636828	1.2097094	1.7006911	1.1697377	0.54892454	-0.29268438	0.055676951	-0.10642013	0.30779675	0	0.0021867599	0.95726046	1.0339227	2.3524646	0.48183185	4.3333333	3.1555469	627.12698
1	train	10	10.425699	2.2241394	1.1988554	0.78273888	1.4516655	1.5987996	1.0479669	0.6183992	-0.25839368	-0.0040829209	-0.085392671	0.088040959	11.098565	2.1475466	1.1895688	0.77496597	1.3162949	1.3870619	1.0656082	0.49949176	-0.27830879	0.15138624	-0.11675112	0.077989653	0.063692375	0.00093718758	0.76875231	0.79540553	2.4494068	0.40465988	4.9230769	3.1096807	590.59297
1	train	10	12.942411	1.0635557	1.1307265	0.19399518	1.0199667	2.5355212	-0.72376739	1.2384718	-0.63993107	-0.5999515	-0.77015375	-0.3597261	13.091132	1.2580934	0.92955645	0.24374885	1.0552111	2.51602	-0.028005134	1.8104146	-0.4567421	-0.8600774	-0.99790735	-0.73841635	0.67023844	0.036717333	0.96646964	0.75717295	1.7824451	0.055180119	14.745455	3.1429119	2055.5559
1	train	7	11.763209	1.3643557	1.2617946	1.0059405	1.2166996	2.0734015	-0.39222606	1.244756	-0.53572628	-0.55979228	-0.72824708	-0.43890237	12.203087	1.4733945	1.4738848	0.68874035	0.89366338	2.1903732	-0.51542207	1.4305087	-0.32953876	-0.22282907	-0.79789476	-0.39420136	0.66911217	0.0099156597	0.9206458	0.46116254	1.7795583	-0.013207908	9.9166667	3.1297689	1357.928
1	train	5	12.279602	1.3761365	1.3048372	0.90464294	0.98041234	1.9057375	-0.76822755	1.3948317	-0.29151377	-0.12967144	-0.54655509	0.21149798	12.207003	1.3910519	1.5985196	0.70869806	1.0680187	2.469581	-0.4777301	1.4480697	-0.23939199	-0.01661734	-0.63699057	-0.089810605	0.58916506	0.014854835	0.4560734	0.37930698	2.125257	0.32835166	9.2631579	2.9850614	1456.7879
1	train	10	13.578854	1.5198109	1.0129762	0.10946935	0.61771973	1.9561989	-0.94742326	1.5849481	-0.28936465	-0.16986614	-0.44155531	0.10472017	14.271487	1.3220347	1.2748084	0.41344711	0.81779183	2.1734414	-0.60762741	1.3018674	-0.1743124	-0.18743548	-0.13574899	-0.0087930068	0	0.012213963	0.46056846	0.25956336	3.43599	0.063887451	21.583333	2.7323777	1542.5947
1	train	7	14.82822	0.90142175	0.53228439	0.28580676	0.37428406	1.9622717	-0.84042223	0.66164025	-0.95304988	-0.84230275	-0.75791417	-0.20618064	15.192382	0.94323028	0.6325751	0.57313768	0.43266876	2.2064559	-0.53619479	0.93770668	-0.24255353	-0.51107328	-0.58757434	-0.12056605	0.3989585	0.017976396	0.40815207	0.36463985	2.9754188	0.085684477	67.041667	2.7820636	2360.8608
1	train	10	12.706624	0.95969881	1.2891306	0.65459721	1.3389478	2.1431757	-0.83865927	1.4972148	-0.017441331	0.32907527	-0.45138031	0.099996732	14.0322	1.1995626	1.1481118	0.32276632	0.94275303	2.0474705	-0.84190691	1.6456537	-0.12145939	0.048637538	-0.35576108	0.22063219	0.45158954	0.027522567	0.92197165	0.37292505	2.5360686	0.13929812	25.673913	2.7577698	1980.7418
1	train	10	13.082499	1.0791369	1.3394717	0.092064231	0.9417	1.8199442	-0.5077943	1.36278	-0.090826027	0.43782432	-0.0021472453	0.45922963	13.575723	1.0112226	1.3517009	0.27475561	1.0442987	2.0751819	-0.41954176	1.6415775	-0.14718812	0.20888268	-0.24016122	0.32395826	0.38808309	0.01848272	0.93637818	0.52270357	2.124131	-0.10788868	22.393939	2.9176152	2264.8451
1	train	5	14.77184	0.35629929	0.8450498	0.39447714	0.51595706	2.3193412	-0.95685292	1.0407217	-0.34150456	-0.53606253	-0.54416795	0.0087911109	15.096987	0.49218483	0.68138204	0.43866619	0.52588038	1.9987633	-0.83975092	0.6327284	-0.35906891	-0.2830729	-0.60643408	-0.023393229	0.60479691	0.01266924	0.43296747	1.0827033	2.9602075	0.13185884	101.68	2.5744439	3017.189
1	train	10	13.435071	1.3482011	1.0790792	0.37161242	0.41897357	1.8060316	-0.86997598	1.4900999	-0.18877824	0.099494353	-0.38860851	0.11677049	14.358203	1.2933915	1.0785262	0.50066059	0.74906059	1.9544713	-0.69799826	1.304356	-0.26737147	0.076048052	-0.30901929	0.046067797	0.0049317413	0.030999304	0.37654737	0.29382143	3.2819084	-0.30355485	32.15	2.6533297	1794.0379
1	train	8	15.389363	0.9696901	0.95756219	0.51264451	0.46433687	1.4311171	-1.4524245	1.0747552	-0.4737802	0.18578765	0.036972779	0.45403632	15.601332	0.69670786	0.9278363	0.66922929	0.54145409	1.897188	-0.35480907	1.4802562	0.11341485	-0.13937158	-0.047120581	0.088138289	0.4049039	0.036220432	0.44021753	0.49913371	2.9505026	0.23439341	59.15	2.6239847	2679.9611
1	train	5	15.390344	0.87490548	1.0935653	0.49590861	0.80939542	2.2570222	-0.79552274	1.4126327	-0.049448711	0.59178624	0.20636118	0.76685042	14.394624	0.6292539	0.67891829	0.22768525	0.72110964	2.259026	-0.54793218	1.1632121	-0.30892958	0.20345888	0.2684409	1.00261	0	0.019918871	0.69117655	3.5264426	3.4429521	-0.21161127	40.888889	2.6294068	2317.5719
1	train	5	16.174592	1.1918254	0.91221281	0.86745104	0.38045277	2.0095316	-0.48484349	1.1798617	0.58420306	-0.21121826	-0.19325751	0.0040533988	15.837125	0.97859803	0.29018053	0.61226085	-0.043239182	1.7648952	0.12044309	1.1198848	0.69157	0.30285558	-0.56706161	0.17124412	0.40256453	0.032318929	0.90381573	1.4693236	2.85185	0.23700834	36.272727	2.7734158	2015.1826
1	train	6	15.28083	0.85000692	0.99944837	1.0263002	0.81812096	2.1934668	-0.48886758	0.87842223	0.4140556	0.046608466	0.16625991	0.70531474	16.084708	0.84077487	0.80222826	0.6533644	0.58633468	2.2695503	-0.30033936	0.98321571	0.55562125	-0.055234372	0.15129849	0.40943582	0.42037271	0.014602245	0.80294429	1.1202273	2.1784102	0.15835182	18.882353	2.834084	2345.8864
1	train	8	12.7808	1.4101005	1.5749435	1.276894	1.1960636	2.2248252	-0.11594294	0.80180866	-0.42643583	0.20589958	-0.48927639	0.67512423	12.34097	1.0918347	0.91862537	1.3623969	1.7440768	1.6571726	0.77965933	1.3777808	0.32341403	-0.4798292	0.064533288	0.71379106	0.16941379	0.012305471	0.97687967	1.0664754	2.0518339	0.17896922	4.4642857	3.1910307	1176.5052
1	train	4	15.180363	1.6936134	0.77971241	1.0053451	0.89609488	1.4130689	0.039320816	0.45357561	-0.56545966	0.28842373	0.14289159	0.12820789	12.891204	1.8314082	0.90619352	1.0621642	1.607948	1.4862039	0.3233788	0.85274144	-0.34816132	0.48223307	0.074309166	-0.083943087	0.43466154	0.028638198	0.52286056	0.85572428	2.3634576	-0.16367246	5.4615385	3.0405722	878.49124
1	train	10	12.881458	1.2681257	1.2092803	0.73707963	0.76436519	1.9866751	-0.55622164	1.2358275	-0.72610766	0.21130052	-0.25782565	0.34709538	13.668974	1.1638531	1.1034422	0.17596404	0.64934473	2.1665011	-0.47266141	1.2129342	-0.38299828	-0.31077593	-0.65448308	-0.3838804	0.5685729	0.015581017	0.70788665	0.87942796	1.8581891	0.11316077	20.16	2.9728469	1927.7142
1	train	9	11.265875	1.7422749	1.4055416	0.95418637	0.84070853	1.8185165	0.720024	0.63832291	-0.34760548	0.42659061	-0.70454776	1.029578	11.645974	1.8745561	1.5591759	0.89323437	0.72840742	1.5563553	0.59811336	0.33142838	-0.14447684	0.41139748	-0.86242492	0.82327651	0.077372569	0.0088763136	0.77728391	0.8529	2.4080528	0.45935736	5.1162791	3.0581341	593.65608
1	train	2	13.45043	1.2973143	1.3375943	0.45465163	0.32534442	2.0741961	-0.71451307	1.4176104	-0.1799809	-0.04597353	-0.34702448	0.41024044	13.802604	0.96913812	1.3401953	0.47736199	0.62066042	1.9269305	-0.75151765	1.5190756	0.19248532	0.02564482	0.10852398	0.33316816	0.32796074	0.0167646	0.32269576	0.50547831	2.7443897	0.14805542	36.6875	2.9292568	2097.1783
1	train	4	13.719729	0.89956248	0.14820424	1.1219347	1.0539314	2.2930719	0.30588944	0.92580572	-0.33920793	-0.1721839	1.0262566	0.69825706	13.721059	0.79524852	0.14521031	1.1004368	0.86177327	1.7938302	0.032802931	1.0279079	-0.23452753	0.28246666	1.1502321	0.50981178	0.14132789	0.011143076	0.96075614	1.437128	1.9336103	0.16608616	16.222222	3.0695456	2105.6969
1	train	1	15.056317	0.10694126	0.36931316	0.6880679	-0.55933506	1.3887763	-1.3106712	0.92818878	-1.0819064	0.32581091	-1.1933065	0.6914353	14.741779	-0.14138166	0.16591951	0.38649848	-0.5807625	1.7146969	-1.3142635	1.1203178	-0.41109512	0.21977604	-1.4102352	0.63763971	0.23165012	0.057919166	0.38324064	1.0849877	4.635499	0.095688587	165.84211	2.1658367	3774.6649
1	train	8	13.234014	1.1456183	1.2295006	0.78474644	0.63463329	2.6812476	-0.37010296	1.8312757	0.099632604	-0.24608663	-0.92248122	-0.057828055	13.76615	1.1482698	1.2950098	1.0704976	0.90392354	2.2967985	-0.70052791	1.5039591	-0.16586932	-0.3118235	-0.52757312	0.18073758	0.30223304	0.014947322	0.90791786	0.48902203	2.3383583	0.55595642	11.634146	2.8671905	1895.2744
1	train	9	13.053525	1.5204605	1.6940335	0.38558237	0.087230803	0.9908344	-0.1114112	-0.28223922	-0.91683087	0.34375702	-1.141502	0.66559891	13.209622	1.5248353	1.6869902	0.4748238	0.14043435	1.0739161	0.1596353	-0.068967153	-1.03797	0.55563977	-0.96144347	0.98358103	0.38985326	0.01334203	0.67379689	1.2350723	4.7725469	-0.95777689	15.210526	2.5696544	1419.4929
1	train	1	14.537298	1.4926189	-0.23505364	0.58612312	-0.052549454	0.58604191	0.44204089	-0.83676819	-0.37414418	-0.015020701	-0.11869102	0.15597721	14.691995	1.3176437	-0.24652397	0.65543013	0.47481037	1.3097467	0.66044778	-0.92118006	-0.5005002	0.2150581	0.38351088	0.59390535	0.36109879	0.0096601757	0.40555968	1.022213	2.8072017	-0.099621984	37.72	2.6739649	1756.1158
1	train	9	15.368597	1.3894783	-0.3361972	0.73152379	0.32641325	0.70754239	-0.16471381	-0.84414306	0.082819448	1.0177026	1.0747649	0.57264341	15.06247	1.143137	-0.21654774	0.79902481	0.79625392	1.1447316	0.18824945	-0.51490302	0.28352392	0.57295468	0.98519365	0.46821061	0.16588272	0.017567166	0.49483112	1.1111445	2.8482165	0.056702614	38.333333	2.7811187	1748.3378
1	train	6	14.554766	0.8018086	0.19510761	1.5022278	0.87807393	2.4022865	0.33059079	1.003809	0.0070280569	0.16984508	0.89844398	-0.2085298	14.111794	0.82489587	0.39275347	1.0698655	0.91908892	2.0316612	0.27825493	0.8415074	-0.39470373	0.76516147	0.85720073	0.41970974	0.19581753	0.016605113	0.97477169	1.0708669	1.968285	0.22362226	13.777778	3.0232721	2246.2546
1	train	10	15.831563	1.3229465	0.072006627	0.96868343	0.64314446	1.1174543	0.16517937	-0.90242855	-0.071309537	0.78476701	0.94478769	0.3375686	15.938989	1.0210705	-0.28565372	0.62435832	0.55828183	1.1170119	0.24124767	-0.87779254	-0.34091772	0.56589207	0.79347175	0.44967751	0.086080782	0.014167046	0.8371155	0.9855946	4.9096511	0.59276708	44.318182	2.2622121	1946.5337
1	train	8	15.562045	1.2233015	-0.03034938	0.55213911	0.2435681	1.174415	0.57023645	-1.0257742	-0.066039001	0.69307089	1.2118965	1.0241933	15.710874	1.1721784	0.011632285	0.33351151	0.35490119	1.3527856	0.59420228	-0.50154032	-0.13894887	0.9044349	1.0549556	0.84092873	0.31051025	0.01691722	0.75824247	0.36682868	2.6578665	0.052266243	27.12	2.7740256	1921.9067
1	train	10	14.893375	1.1971718	-0.040806714	0.71933678	0.50896753	1.0277876	0.54381024	-0.93358753	0.30766369	0.68441508	1.2385501	0.36970322	15.355254	1.2801296	-0.06033806	0.87287005	0.73363802	1.208872	0.43362855	-0.78335339	0.20159759	0.74212337	1.1345579	0.3610864	0.11533817	0.014562374	0.83091355	0.35500071	2.4810099	0.13142432	17.160714	2.7854662	1718.558
1	train	4	14.097165	1.3140831	0.21958787	1.0194663	0.64164879	1.6451337	0.79778796	-0.70618417	0.12603615	0.57900642	0.4886758	-0.029437144	14.246145	1.2226216	-0.014400668	0.87236338	0.66552801	1.272273	0.56151721	-0.9381001	0.21538785	0.78286461	1.0219187	0.17013104	0.26840159	0.01279986	0.46780546	1.0680575	2.4401788	0.030966642	22.208333	2.7418981	1664.9138
1	train	9	13.391422	0.46291713	0.23503463	1.3545619	-0.13207883	0.32269659	1.1236925	1.0746968	0.57289558	1.1114244	0.47651061	0.60101387	11.043915	0.94224753	0.52675755	1.3427584	0.18746796	0.60355496	1.0702792	1.101272	0.49774899	0.89605917	0.63317668	0.6872759	0	0.013218205	0.59523171	1.224086	2.2206973	0.013540475	6.8787879	3.0675998	1498.4561
1	train	7	15.765207	1.1945839	0.89324717	0.95272255	0.48158863	2.1256762	0.031114898	1.2454623	0.020178488	-0.37284717	-0.10850192	-0.35399629	15.032765	0.66940933	0.70043718	0.41945723	0.17316358	2.0606917	-0.024968638	1.6679232	-0.01810005	-0.25278957	-0.025734939	0.037501964	0.38973738	0.01908777	0.76138215	1.8289645	3.4904828	0.049834242	47.157895	2.6827845	2061.4139
1	train	10	12.900629	1.6933944	1.2587541	0.97268498	0.80205382	1.9373244	0.29006929	0.88482591	-0.80374088	0.35736003	-0.54752089	0.42553114	12.417597	1.6533602	1.1443871	0.7247233	0.87978609	1.9691484	0.16818471	0.97641077	-0.76900281	0.38792427	-0.70191291	0.70987455	0.076743505	0.022005908	0.96552182	1	2.7940981	0.44705134	7.3214286	2.7729755	926.54778
1	train	9	15.500032	0.063794655	-0.72034324	0.74011629	0.18041608	1.5566019	-0.59487281	-0.26598558	0.34224459	0.12373235	0.79669943	0.51153205	15.990359	0.25687044	-0.29788645	0.82932738	0.31840806	1.5001166	-0.47809441	-0.35286369	0.026047113	0.029547879	1.1436314	0.33498315	0.13645259	0.012109296	0.38176219	1.0630848	3.7602719	-0.1921362	107.33333	2.3899924	2871.8559
1	train	9	16.796981	1.2006031	-0.45331011	0.35042892	0.77410565	0.46708432	-0.2312472	-0.77977281	-0.41175063	0.77364155	0.56729803	0.23032814	16.16309	0.72000549	-0.64252843	0.34761616	0.53476971	0.7894954	-0.10047907	-0.85645651	-0.67524099	0.71320086	0.17273306	0.50792529	0.25153824	0.021324118	0.35553098	1.0332043	4.402549	0.11987614	65.5	2.1579973	2140.1116
1	train	7	15.048557	0.97722963	-0.028935898	0.63788361	0.12949766	1.3014823	0.49352985	0.18434025	-0.59731286	1.0107461	-0.073464285	0.46209017	14.990334	0.95194435	0.027916181	0.74767377	0.42480083	1.4264117	0.38515024	-0.021806612	-0.64630309	0.99584051	-0.075362753	0.80704189	0.15523938	0.011369783	0.71582103	0.61215146	2.3210149	0.11082253	37.212121	2.7270194	2179.406
1	train	10	13.237167	1.5413922	0.15063073	0.46265088	0.63387199	1.2651883	0.16240071	-0.031080476	-0.53278187	0.98422458	0.54768963	0.66155319	13.440852	1.6315007	0.2211436	0.34007754	0.4251972	1.2884722	0.095055656	-0.2180322	-0.60521744	1.2679142	0.48904469	0.46987239	0.00063012872	0.011806774	0.94747054	0.88318506	1.936309	0.0070095646	12.73913	3.046388	1488.1842
1	train	5	17.217777	0.3683854	-0.32325292	1.0104068	0.51876773	1.9910244	0.15033269	0.28102514	0.15399252	0.54948661	0.19334731	0.080623642	16.917044	0.21773036	-0.37104291	0.82640039	0.39635689	1.553857	0.13401512	0.22759367	-0.31786353	0.30303261	0.6484113	0.22934471	0.048516407	0.032981862	0.37780498	1.1024677	5.2646364	-0.31956737	93.545455	1.9882996	2748.4744
1	train	4	15.748524	0.26689485	-0.58849989	0.77029512	0.21287556	1.692677	-0.43088935	-0.74931126	0.32608177	0.42894628	0.23278538	-0.16691696	15.404224	0.51565083	-0.70136381	0.43498889	-0.3134533	1.0642707	-0.82173542	-0.55484801	0.15997996	0.34402516	0.34283516	-0.027039628	0.19887362	0.013512441	0.2649708	1.852148	4.5685147	-0.24458976	98.125	2.0628373	2760.2416
1	train	2	14.452002	1.194311	-0.042759563	1.0261152	0.91719251	1.458881	0.53907724	-0.094375396	-0.39487042	0.96765494	0.39001284	-0.33531897	15.490342	1.0068674	-0.41748595	0.61138839	0.74745866	0.87807924	-0.15428031	-0.82708837	-0.22266814	0.76265222	0.49101734	-0.20185127	0.21424945	0.020778735	0.84011761	1.3411186	2.6534098	0.12612755	48.081081	2.712302	2057.5322
1	train	8	16.161257	1.1212204	-1.0529267	1.4075248	0.80912393	1.318009	-0.044302437	-1.0501087	-0.56823	-0.44091343	0.17084378	-0.29931376	16.831716	0.82094341	-1.0117146	0.93891771	0.54349802	0.99777537	-0.56031424	-0.97563412	-0.67549708	-0.34170941	0.031866874	-0.10164695	0.67103503	0.16773242	0.23709882	1.0738945	6.1817839	-0.01126938	92.298701	1.6557875	2833.1855
1	train	6	15.315527	-0.42498289	-1.0339872	-0.26870214	-1.2440661	1.2272194	-1.1687115	1.3479424	0.48389269	1.2370678	0.27998882	1.6229197	14.762301	-0.35737864	-0.19556386	0.060843685	-1.2389926	1.3455949	-1.7694287	1.0529689	-0.58701507	0.45332005	-0.50461928	1.6218381	0.0916102	0.068944904	0.2379961	1.1386806	3.5845059	-0.047192844	168.15625	2.4606504	3649.7945
1	train	2	13.138904	1.4839323	1.5893001	1.6761563	0.25742886	0.86809373	0.45783948	0.10633993	-1.0156569	1.0729434	-0.95623154	-0.41438656	12.359499	1.8231294	1.7941872	1.3099914	-0.18591371	0.29345239	0.23186152	-0.38626063	-0.65293404	0.85992521	-0.77713238	0.1305825	0.447433	0.027319957	0.18020027	1.0350653	4.7917346	-0.8641797	12.449541	2.4620963	893.21824
1	train	7	11.114492	1.9537675	1.9917589	1.058804	0.67388412	0.46794145	0.072948191	0.33031158	-0.49356985	0.38330405	-0.78008171	0.41931713	10.864162	1.9098597	2.1058612	0.99743798	0.63228697	0.64971918	0.2946168	0.22611362	-0.33382401	0.26536657	-0.92740061	0.48438476	0.079379502	0.020777864	0.86067882	1.018511	3.8457718	-0.51454958	6.8125	2.7318903	865.04188
1	train	9	15.705996	0.72199396	-0.59748313	0.22202287	0.72267149	0.18529843	-0.59793463	-0.94865233	-0.67265303	0.6182647	0.4558331	0.10621317	16.142634	0.58123842	-0.560356	0.0085111708	0.50713195	0.34786926	-0.6801869	-0.99396116	-0.38915249	0.72844593	0.38198363	-0.055708271	0.3573109	0.015973071	0.52968652	0.97541622	3.458466	-0.011456754	73.076923	2.3716759	2517.7249
1	train	6	15.789595	0.51081573	0.23672788	0.27110644	0.78531456	1.0369805	-0.0010821063	-0.57775459	-0.57527584	0.6580521	0.072351977	0.54257476	15.755204	0.69564624	0.0011115454	0.34650679	0.46514617	0.85188869	-0.066642925	-0.63779091	-0.5077908	0.7147505	0.030770538	0.18765535	0.14445682	0.022084568	0.22826384	0.85108304	2.9971249	-0.0028589613	87.69697	2.5822502	2855.3394
1	train	7	15.458486	0.93766436	-0.45413014	0.31344429	0.54068284	0.82491079	-0.48218769	-1.2563218	-0.22823827	0.74792368	0.57385023	0.0064522092	15.934065	0.79433676	-0.52504767	-0.03850376	0.39594177	0.67887679	-0.40718231	-1.2578073	-0.41104228	0.42171027	0.61138183	-0.034122656	0.19234319	0.0090869041	0.17659599	0.30750182	3.5370757	0.0020600165	66	2.2306943	2348.453
1	train	8	15.698899	0.24360574	-0.55943257	-0.049330557	0.62442533	1.3815321	-0.28109423	-0.21519554	-0.99708601	-0.33335376	0.53462623	-0.22282298	15.5154	0.47570605	-0.6280262	-0.49131071	0.77020173	1.3848654	-0.6830167	-0.081765063	-0.57540115	-0.015780557	1.0583826	0.076506814	0.12293593	0.0108296	0.18099696	0.94159454	3.0612532	-0.024074978	82.208333	2.6188672	2788.8615
1	train	9	15.733138	0.95305867	-0.40326312	-0.39702603	-0.057965476	1.3811023	-0.5512379	-1.0534063	-1.1475915	0.087663753	0.40202175	0.41977965	15.74307	0.9660909	-0.31847902	-0.098644901	0.30639797	1.2238373	-0.42307487	-1.2276065	-0.67379513	-0.10940963	0.33923603	0.29741549	0.15272548	0.02084015	0.45565204	1.7957585	3.795727	0.050244241	59.666667	2.2150184	2143.1522
1	train	3	16.174056	1.1483714	0.058826467	-0.18239632	0.39652044	1.1494946	-0.69915004	-1.0269159	-1.1287104	0.033708622	0.50454113	0.73978015	16.037985	0.59247813	-0.10143977	0.07942127	0.49907448	1.4065306	-0.18655712	-0.81849646	-0.66259744	0.20459211	0.12586309	0.45541443	0.24590504	0.011373906	0.25597996	1.6730254	4.2902237	-0.02739614	80.333333	1.8389797	2619.9737
1	train	2	15.629391	1.1951248	0.073102584	-0.047515657	0.3736295	1.1984037	-0.17916369	-0.72181811	-0.58604182	0.37678874	0.63812733	0.43842749	15.844943	0.83549291	-0.0083614475	0.11832282	0.39239598	1.2570961	-0.38062011	-0.8024053	-0.95949242	0.22283587	0.17398395	0.47918562	0.1244858	0.014311926	0.30486212	1.1458688	3.4869083	-0.025656373	66.051282	2.3323952	2292.2468
1	train	10	15.41526	0.95885277	-0.013807829	-0.0092324554	0.15452825	1.4755258	-0.29277157	-0.70060262	-0.67128482	0.43263866	0.33156274	0.35042333	15.68709	1.0940403	0.24682036	0.60738789	0.74780104	1.960571	0.025262685	-0.33716291	-0.09600619	0.59100165	0.58309664	0.39558783	0.44386925	0.017420143	0.77417548	0.14145882	2.9017401	0.29403753	29.146341	2.7983972	1955.4465
1	train	3	16.144856	0.89397877	-0.10534088	0.82732353	1.1340361	0.29373578	-0.57533213	-0.66029229	-0.64363968	0.88448508	0.56556528	-0.19919983	15.899232	0.98885081	-0.14667206	0.66957547	1.0105151	0.9436521	0.043621021	-0.40459671	-0.15698319	0.74551709	0.26704145	0.018929926	0.012110684	0.013575195	0.69546757	0.43283071	3.2545163	0.090290859	44	2.6442587	2192.2313
1	train	3	15.927569	0.9034291	0.30490651	0.79116697	1.0238676	1.6137496	0.32885619	-0.35209001	-0.095872795	0.63455784	0.33293202	0.18655504	15.970956	0.72937197	-0.28404025	0.24937099	0.47052716	0.69215592	-0.40288588	-0.88376942	-0.34677768	0.76728787	0.17411616	0.086893709	0.45733374	0.013928214	0.43735346	4.9030005	4.4059697	0.16867452	59.75	2.429669	2341.5726
1	train	9	15.593965	0.36185579	-0.62007507	-0.13275191	0.43189773	1.1362477	-0.42450745	-0.26203336	-0.3999606	0.38690799	0.11133755	-0.048450325	15.551401	0.099324334	-0.79085547	0.13243326	0.58801844	1.2604456	-0.64611399	-0.59997732	-0.57079497	0.31491039	0.29188788	0.055588975	0.16882822	0.014845332	0.15941206	0.77031998	3.2172139	-0.043781129	93.5	2.4605965	2989.2703
1	train	6	15.673536	0.61800353	0.38650693	1.5229414	0.65267763	2.0024775	0.0815069	0.38749907	0.02163184	0.2171042	-0.32637874	-0.018170802	16.636372	0.31899576	-0.33814543	1.1030084	0.19426871	1.9161278	-0.39479054	-0.24558848	-0.23138236	-0.31031482	-0.27825035	0.33874597	0.21690232	0.021454807	0.30993445	0.5825475	3.2227542	0.064024935	98.688312	2.4221404	2721.8892
1	train	4	14.376805	0.98260273	0.25556011	1.1271748	1.4857106	1.7328168	0.24042093	0.56061363	-0.19289135	0.24834473	0.51875115	-0.22397253	14.09125	0.83017969	0.20342863	1.1219548	1.3888509	1.7680309	0.33243223	0.72894424	-0.091647158	0.50795042	0.61323794	0.25577315	0.27733626	0.0076511603	0.96470092	1.0879128	1.9565057	0.36623943	13.1	3.1447505	2172.4294
1	train	2	18.204466	0.20091292	-0.46604611	0.75316435	0.39422332	2.022278	0.0028230291	0.024223659	0.20358188	-0.83774673	1.1638389	-0.20460816	17.278264	0.11308004	-0.42151508	1.0843319	1.0614321	1.6883251	-0.25344449	-0.035110076	0.01597321	0.4244859	1.0212207	0.19579119	0	0.02023485	0.55073464	1.5715806	6.8600071	-0.37166526	82.695652	1.6788877	2843.7418
1	train	9	16.146156	1.0502046	-0.35958168	0.0079991927	0.71971865	1.118412	-0.34982273	-0.57581623	-0.74512347	0.4951028	0.26039693	0.13477581	15.984146	0.69177398	-0.58335687	-0.072522079	0.50661352	1.1200932	-0.66191543	-0.81409869	-0.98431238	0.17742327	0.31119701	-0.035978492	0.18012749	0.012172138	0.23370811	1.1261097	3.6241653	-0.052952993	68	2.3609521	2310.2151
1	train	10	15.546189	0.76982542	-0.25023605	0.11274527	0.30360851	0.9879319	-0.6165944	-0.48404776	-0.39541194	0.38285922	0.4293925	0.23271059	16.383873	0.97239447	-0.31516122	0.020925544	0.26028614	0.89776496	-0.93996023	-1.1918063	-1.1283095	0.29742377	-0.035943855	-0.26128672	0.16395286	0.0082422473	0.21089426	0.37067041	3.5986601	0.074328285	71.147059	2.3364318	2338.1181
1	train	7	15.781287	0.88659343	-0.30482439	0.27910024	0.69574352	1.1910049	-0.47316553	-1.0284937	-0.94895731	0.092947861	0.13136282	-0.35708595	15.864838	0.91166168	-0.27498502	0.22198404	0.73181292	1.1196594	-0.43838136	-1.0824611	-0.70804482	0.12321586	0.071092287	-0.31904069	0.39307577	0.0088556458	0.33459681	1.2524577	3.3109865	-0.10269434	62.758621	2.385059	2270.1947
1	train	9	16.725082	0.8458967	-0.50667671	0.51475916	0.69078517	1.7380779	-0.92702054	-0.63070566	-0.97413626	-0.19432362	-0.36069022	-0.46548314	16.931047	0.61170616	-0.11507642	0.8541405	0.38027164	2.0512377	-0.1046999	-0.1809186	-0.35215318	-0.63514468	-0.64599826	0.035167888	0.61046688	0.024544373	0.47035377	0.81129998	4.6119109	0.02200315	83.714286	2.0877929	2606.1054
1	train	10	15.529559	0.63236065	-0.67380742	-0.043120511	0.41483768	0.47120436	-0.94277462	-1.5502537	0.083293664	0.48537474	0.42918775	-0.23631437	16.651936	0.77206859	-0.78184357	-0.050629554	0.77186829	0.73016639	-0.84556439	-1.6450892	-0.12801572	-0.11790611	0.19086697	-0.49717666	0.54942507	0.014650243	0.43019677	0.40278912	4.2810903	0.031692749	65.216216	2.3355392	2292.619
1	train	7	16.909888	0.66713853	-0.3347707	0.31164525	0.84438017	1.2603565	-0.66529736	-1.0004955	0.23254005	0.30183724	0.4822606	-0.16768311	16.709388	0.69026049	-0.58131879	0.1612235	0.76226084	1.1915914	-0.17916697	-1.0830063	0.030117325	0.56925898	0.41069169	-0.18536522	0.065610595	0.010730869	0.47218916	0.53975698	3.9675292	0.10709258	65.585366	2.0733042	2376.7673
1	train	2	12.8431	1.1920815	0.96578	1.8281574	1.1990986	1.4892318	0.55922824	0.73427163	-0.04562134	0.030906706	0.094222583	-0.12501607	12.030035	1.1459954	0.99335642	1.7285135	1.1827181	1.7938421	0.75889986	1.1321625	0.06862599	-0.12596613	0.27549003	0.32331595	0.29978226	0.0055634226	0.94236138	0.78947708	1.7968118	0.32142118	5	3.2038306	1189.9438
1	train	7	15.107903	0.54108869	-0.53464192	-0.33328243	1.2752249	1.3982287	-1.3962608	-0.62695761	0.29342479	-0.10739654	0.12162101	0.021110874	15.081811	0.53858765	-0.60755223	-0.40549997	1.5602485	1.4805311	-1.5105502	-0.84365232	0.012759154	-0.18100606	-0.05855101	0.32698968	0.24993905	0.010734773	0.21382623	0.56903034	3.0028909	0.03728547	72.035714	2.6598974	2559.0157
1	train	2	15.750331	0.9948588	0.46823258	1.3563197	1.7809806	1.6817565	0.27201288	-0.17078597	-0.2580728	0.65663486	0.22530677	-0.29407597	15.752149	0.75374949	0.35583725	0.94656507	1.3131128	1.2350266	-0.041469797	-0.25919883	-0.077626315	0.82779347	0.40615564	0.13974946	0.43579487	0.016817451	0.92531493	1.5899075	3.2341424	0.064402076	31.22807	2.5128676	2242.3857
1	train	10	16.044398	0.76185893	-0.35704246	0.14584406	0.67926786	1.3466292	-0.47836696	-0.83846551	0.067490158	0.31997487	0.86427921	0.12692821	15.960297	0.71105592	-0.60854179	0.21489156	0.73182721	0.85809879	-0.80081012	-1.3354961	-0.099710046	0.11013625	0.61509077	-0.08873763	0.39138596	0.0097983106	0.53894635	0.75563742	3.4651178	-0.038173845	67.466667	2.2531288	2399.0673
1	train	2	15.756575	0.63902944	0.55002286	0.84917337	1.2794574	2.0773825	-0.014565824	-0.36687651	-0.36884341	0.89822773	0.79453214	0.59188272	15.789686	0.23834284	0.0076074144	0.4625175	0.78186553	1.5518245	-0.08375684	-0.036080992	-0.55841241	0.49090504	0.34233651	0.54609485	0.36645228	0.0081199261	0.86904057	1.0191247	3.2084071	0.061277104	79.52381	2.6414878	3020.6072
1	train	10	16.442567	0.79483161	-0.11140666	0.37949248	1.2003147	1.7081437	0.33137862	-0.43284653	0.10599163	0.63079526	0.61666082	0.25134913	17.150259	0.60180805	-0.62108479	-0.060963824	0.70845947	1.172116	-0.35792391	-1.052761	-0.094127802	0.39781102	0.43531098	-0.02577772	0.067896401	0.011996962	0.69013808	0.99585583	3.4801171	0.015197672	59.709677	2.5655231	2369.2847
1	train	2	17.157598	0.4999754	-0.32423187	-0.38832163	1.28753	1.5518024	0.56827403	-1.0414912	-0.017699209	0.98726185	-0.1893437	0.12483861	15.522159	0.50997387	-0.11890961	-0.27070866	1.495969	1.7835561	0.26237814	-0.97787795	-0.1181404	0.7663371	-0.03906223	-0.10107366	0.047728431	0.013668498	0.81986168	7.0175548	8.837349	0.15106042	78.388889	1.6457649	2995.0964
1	train	10	13.50653	0.82090867	0.56925366	1.4354452	0.015197565	0.50421781	0.79898229	1.1378708	1.0862372	0.99369736	0.57218514	0.55543551	11.091149	1.1821725	0.57045743	1.2672358	0.30827245	0.60740812	0.7325574	0.84419405	0.74361369	0.71395746	0.43898585	0.71514284	0	0.0062927363	0.49885123	1	3.2383636	-0.26408068	4.0909091	2.7538038	1206.5612
1	train	7	16.497888	0.81785567	-0.012565212	0.47698334	0.87849132	1.5184438	-0.18229731	-0.80395174	0.48454183	0.46855003	0.72119522	-0.20907619	16.847574	0.52818874	-0.024627729	0.31175335	1.1622582	1.4262186	0.21559327	-0.94971557	0.13425818	0.24969379	0.40562411	-0.15220379	0.079227415	0.013709393	0.63214761	1.5800774	4.0079758	0.19180779	71.818182	2.3165327	2740.6933
1	train	2	15.364897	0.5021897	0.21485091	0.46649957	0.29545292	2.0605006	0.09815542	0.74176961	-0.28773838	0.55135203	0.055855647	0.82716434	15.775485	-0.084586839	-0.29852906	0.65046563	-0.0026669648	1.6180707	0.13380087	0.17184698	-0.51505917	-0.063545077	-0.64661955	-0.2593696	0.39501218	0.07429977	0.21927959	0.57431143	4.1123628	-0.19022267	111.32	2.2058099	3126.8898
1	train	6	14.999991	1.2947164	0.7540535	1.0713955	2.0654759	1.9824365	0.42512759	0.63186301	-0.53279032	0.47292732	0.81328771	-0.11678218	16.048024	0.5649899	0.080561346	0.38144325	0.78497244	1.2909841	0.086245888	-0.51457532	-0.9831827	0.1807494	0.84068637	0.51668776	0.40303914	0.026210362	0.85462554	2.4407738	4.1535273	-0.17126656	51.433333	2.6443816	2280.7959
1	train	9	15.766689	0.7013157	-0.51173452	-0.20325614	0.50018905	0.94256296	-0.35397565	-1.3771571	-0.64556474	-0.035010147	0.038081321	0.11801297	16.95847	0.66551993	-0.76784358	-0.33563154	0.54119479	0.97632447	-0.60207421	-1.2739169	-0.80014326	0.037190786	0.20707076	0.058042739	0.2150389	0.0095015298	0.19818794	0.29990611	4.2502161	-0.080436617	67.236842	2.1669347	2375.9325
1	train	8	15.842516	0.64780603	0.11675948	0.55002157	0.4906067	1.249469	-0.062666412	-0.68789697	-0.70790418	0.14321824	0.35639608	0.28138447	15.655912	0.52336403	0.034949186	0.32813244	0.45316711	1.3365802	-0.23945821	-0.74184186	-0.81859471	-0.28041373	0.34685473	0.11733307	0.45251899	0.0078847777	0.39624646	1.2498673	3.0391882	0.1515291	84.45	2.5926761	2758.8696
1	train	5	15.952337	0.69028571	0.61169751	1.0605736	1.2264949	1.7828362	0.55380748	-0.18836156	-0.16120892	1.185518	0.35154711	0.44788446	16.562228	0.63378021	0.035915061	0.40216193	0.66826304	1.2140996	-0.13110292	-0.7873038	-0.27743562	0.6663113	0.28398765	0.10625495	0.39716104	0.020844604	0.84723452	3.7298111	3.2225318	0.064419549	60.75	2.4943506	2662.6629
1	train	8	15.802378	1.8880281	1.9598629	1.3086806	0.30314108	0.8190375	0.49172436	-1.0420092	-0.60602462	1.1090007	-0.24199939	-0.39707196	16.072481	1.779763	1.22828	1.1403689	0.26591098	0.84635147	0.69103868	-0.73912037	-0.18579176	1.0281213	-0.25774807	-0.38005876	0.37281606	0.029319923	0.86925202	0.88418758	4.2692235	-1.1190329	6.4375	2.6765286	1055.1483
1	train	5	16.270157	0.47175525	0.21024088	0.39154647	0.8860186	0.84106109	-0.072835783	-0.49653445	-0.76999968	0.5298798	0.5776396	0.03737	15.894205	0.55231407	-0.076442701	0.44251852	0.65801077	0.86422662	-0.4474737	-0.5321991	-0.32796669	0.58618418	0.10126814	-0.23793863	0.16925212	0.015751957	0.43823297	1.4603356	3.0836124	0.094399941	91.823529	2.5542856	2987.6294
1	train	10	16.37916	0.36366315	-0.16792342	0.18452494	0.81446807	0.62698464	-0.47211172	-0.28012763	-0.63513991	0.30617626	0.38859117	-0.17622396	16.575648	0.76739359	-0.14027165	0.39241227	1.3096146	0.88780958	-0.42814859	-0.65245345	-0.19655487	0.68138477	0.61300383	-0.11328123	0.0022046232	0.017158087	0.25149835	0.42228224	4.610982	0.074261906	75.724138	2.1677254	2539.9874
1	train	9	15.540986	0.31283842	-0.28339545	-0.29186119	0.4752976	1.3549207	-0.64070724	-0.95860533	-1.0484309	0.23120742	0.67862688	-0.13606999	15.893168	0.37075536	-0.27986388	-0.10729363	0.73337912	1.4203262	-0.67026026	-0.76745485	-0.97524824	0.06786372	0.64361725	-0.40045741	0.22316563	0.011513557	0.28382521	0.53578604	3.2692076	-0.0027782824	92.574468	2.413493	2895.6978
1	train	10	15.960376	0.17275271	0.10021566	0.11724561	0.64573685	0.81387829	-0.82676318	-0.87683943	-1.249236	0.42905716	0.38267756	0.054366535	16.891998	0.84781189	-0.16782819	0.19341957	1.0830776	1.4591461	-0.36658089	-0.6775386	-0.22839152	0.5751086	0.43193895	0.14175988	0.316553	0.026759177	0.29109961	0.050885968	7.6827032	0.46218637	76.135135	1.7789462	2283.7579
1	train	10	16.584934	0.54312139	-0.78147184	-0.45480189	0.80595547	1.1827492	-0.50825327	-1.3502846	-0.61212371	0.36275167	0.21069025	-0.056201318	17.130938	0.38227895	-0.52122072	-0.37697976	0.55273816	1.3909756	-0.29662515	-1.0270113	-0.56289644	0.36595757	0.076577405	0.27697998	0.42833435	0.011554182	0.18020989	0.98114597	3.8428557	-0.010512806	76.451613	2.3519036	2666.2751
1	train	10	16.455948	0.50948839	-0.77090902	-0.054587235	0.75377207	1.0305312	-0.34509994	-1.086823	-0.50029186	0.21898811	0.17983608	-0.025789162	17.098901	0.50548767	-0.62688871	-0.079165177	0.71056368	1.3729825	-0.088866737	-1.0055626	-0.31064301	0.48519858	0.39156579	0.057185877	0.23645398	0.012677486	0.2663716	0.2857459	4.327246	-0.033126256	68.780488	2.2971051	2468.9877
1	train	9	15.98397	0.40850013	0.10154787	0.36033077	0.63171487	1.1300797	-0.30903732	-0.70429029	-0.64508963	0.84573424	0.83756896	0.3319132	16.238774	0.39642556	-0.043463379	0.36971506	0.35652496	0.87145724	-0.1603181	-0.90875052	-1.0419705	0.32400142	0.27880581	0.13285705	0.19311906	0.011406257	0.60507578	1.2441473	3.0980761	0.01647799	100	2.4072508	3039.1531
1	train	3	17.045933	0.71294095	0.38250261	0.78185891	0.35506502	1.5726173	0.42140712	-0.25801034	-0.49317733	0.33371641	0.25711202	0.10198846	17.281767	0.18218562	-0.067325625	-0.042927247	0.097460661	1.1376172	-0.096685635	-0.82169379	-1.384296	0.21780231	0.34290401	0.055698881	0.34364343	0.037669264	0.62891698	0.66971887	7.594206	0.34284975	75.309524	1.8952751	2702.3274
1	train	10	15.600438	0.35794385	-0.63868458	0.34471816	0.67987857	0.16030081	-0.7464993	-0.33717316	-0.89211734	-0.13839374	0.83904638	-0.26499166	15.630415	0.06189249	-0.74195784	0.20486808	0.92754794	0.72349953	-0.41022892	-0.067800488	-0.5997589	-0.001135418	1.1734432	-0.088997273	0.4635827	0.014668751	0.22925441	0.85125971	3.3033746	-0.023774852	92.444444	2.5119781	2946.5103
1	train	6	16.489658	0.68931267	-0.67445281	-0.022767159	0.88829289	1.4624024	-0.3237804	-1.1295093	-0.080128124	0.080032307	0.64695821	-0.11026907	17.275886	0.62727619	-0.57009624	-0.19295384	1.1817801	1.2181581	-0.53900473	-1.1564949	-7.7727485e-05	0.38079468	0.34719724	-0.22320429	0.10919916	0.01874184	0.36744276	0.19433675	5.0855115	-0.024546493	68.477273	2.0408212	2527.4092
1	train	7	16.928351	0.95818213	-0.41574384	-0.18835967	1.0293291	1.5098549	-0.120303	-1.0343519	-0.16907684	-0.045143111	0.31851804	-0.26602292	17.480097	0.81940141	-0.68087851	-0.3152782	0.95408273	1.4676254	-0.26995057	-1.0892308	-0.22241804	0.29463328	0.65040492	-0.1967244	0.39687703	0.0097915431	0.50066308	0.63424354	4.6827574	-0.046617235	65.465116	2.0360443	2327.0112
1	train	8	16.31425	0.86296758	0.093503612	-0.19859239	0.55587601	1.3839963	-0.48514671	-0.95243672	0.21644418	0.49122115	0.95201823	0.21120676	16.555853	0.72430295	-0.7971913	-0.55452883	0.8365323	1.0911812	-0.35329141	-1.1004417	-0.13694682	0.084926127	0.61384691	-0.23200628	0.24184997	0.0099818684	0.55791411	1.056943	3.8156003	0.065319068	61.5	2.3870717	2253.9819
1	train	10	16.786516	0.61046035	-0.63432522	-0.29898699	0.58355104	0.92620881	-0.87808195	-1.5333048	-0.7113908	0.23452185	0.54366776	0.21403657	17.134295	0.7557482	-0.68118639	-0.39631615	0.77364738	1.0983419	-0.56371859	-1.3542869	-0.10422824	0.24122201	0.43704252	0.17587834	0.45315885	0.012894865	0.35588793	0.62457998	3.9309399	0.031804452	67.444444	2.3893053	2314.2431
1	train	10	16.113121	-0.11342153	-0.80889292	0.62039714	0.54340818	0.74502722	-0.32900435	-0.81177062	-0.37548957	0.087783956	0.95557394	-0.31919957	17.324324	0.059112342	-0.57436407	0.82007456	1.0673508	1.1042125	0.045594455	-0.31881982	0.20459765	0.30155676	1.2661393	-0.12587941	0	0.012731204	0.70958429	0.272855	4.4665946	-0.014978116	94.69697	2.0219044	2934.9811
1	train	6	16.250148	0.17162864	0.071902094	-0.11198317	0.35587106	0.90858405	-0.65919649	-1.4288503	-0.7405606	0.094336354	0.71678272	0.45107728	16.508352	0.30461283	0.074235237	0.12454758	0.61969588	1.1166723	-0.20252445	-0.86777816	-0.36388746	0.0035777725	0.69979087	0.35924943	0.18132511	0.0078119417	0.32067579	0.71777941	3.3574989	0.08403675	116.07692	2.4710132	3228.8464
1	train	10	16.246099	0.30211092	-0.35122745	0.09150024	0.75268378	1.0144031	-0.15836494	-0.7213022	-0.51865332	0.14624043	0.50766186	0.18618633	16.60702	0.69163628	0.070671781	0.3647947	1.0481066	1.1731617	-0.1660156	-0.55643438	-0.70007186	0.67916016	0.65663459	0.089497622	0	0.020498559	0.62770991	1	4.7195766	0.33495643	75.071429	2.0764894	2573.9168
1	train	8	16.491309	0.42280208	-0.091143407	0.15798904	0.97320888	1.2734229	-0.43851673	-1.2518167	-0.87305137	0.6062015	0.19673651	0.30751855	16.310482	0.59832894	-0.22922864	0.1530584	0.89803715	1.3170848	-0.12117171	-0.7156586	-0.32960924	0.81952213	0.095270408	0.30491856	0	0.015072881	0.57875333	1.6861479	3.6116475	0.085738012	78.913043	2.3666864	2662.6586
1	train	3	16.148691	0.70998423	0.46645721	0.76599547	1.3530128	1.7172918	0.3633517	-0.39900216	-0.4647398	0.82141031	0.31209117	-0.037851223	16.975622	0.77878323	-0.052283248	0.36370994	0.93152345	1.2614997	-0.26814461	-0.95263347	-0.084615714	0.59573247	0.20667961	0.042915125	0.44839554	0.016538119	0.35079509	0.38002154	5.627435	0.46756033	61.52	2.1474712	2378.5457
1	train	10	16.412891	0.25058002	0.088161111	-0.023530208	0.80213892	1.4270221	0.035457862	-0.52594413	-0.198495	0.39405561	0.25129773	0.33312946	17.158346	0.64138064	0.0049889646	0.35538537	1.1213042	1.5522043	-0.25490084	-0.64696644	0.21102439	0.86355424	0.62814037	0.37221674	0	0.019656941	0.60843758	0.21273896	4.3868015	-0.046623824	75.027778	2.212817	2689.4958
1	train	10	16.210776	0.43467179	0.026856635	0.17415462	0.79312342	1.1788684	-0.65402792	-0.91852304	-0.41456797	0.32123714	0.83281658	0.29501245	16.782427	0.72254898	0.13179708	0.43352278	1.0136973	1.2738206	-0.19288879	-1.0292007	-0.060052853	0.53201391	0.34379887	-0.12408305	0.1163534	0.018089549	0.39594511	0.21385491	4.42276	0.18087868	68.771429	2.1273497	2614.0844
1	train	8	16.34606	0.47968366	0.23120608	0.8286613	0.97931796	1.2916734	-0.034776201	-0.55880339	-0.62109164	0.66826569	0.75606295	0.15862463	16.588738	0.53519288	0.15481541	0.73436053	0.75747657	1.0810653	-0.1583496	-0.41294678	-0.40217811	0.46216735	0.41589825	0.29319688	0.13029872	0.0074457226	0.88589587	0.99402309	2.9019993	0.12089383	69.114286	2.6553288	2945.1093
1	train	10	17.003846	0.99251173	-0.36666256	0.30592313	1.5437745	1.0918204	-0.2456504	-1.1296265	0.36621183	0.92451657	0.20346508	0.15023495	17.554989	0.86205285	-0.31346802	0.38611554	1.3589342	1.3419599	-0.16673784	-0.79262383	0.51181112	0.62717503	0.23947233	0.050037293	0.21425562	0.01764893	0.72612918	0.83817942	3.4002084	0.0027437599	51.225806	2.3943574	2327.2303
1	train	10	16.993502	0.74914138	-0.53093106	0.20565998	1.0954296	1.0549414	-0.52382243	-0.8607243	0.10720966	0.52497154	0.36201621	-0.1566693	17.126911	0.68760927	-0.7690013	-0.058738422	0.91547492	0.93106532	-0.48696009	-1.0537018	-0.10957894	0.3973482	0.15997507	-0.0057371761	0.26534235	0.01161798	0.42111155	1	4.4820848	0.016137438	65.965517	2.1857913	2385.9417
1	train	9	15.589855	0.087240626	-0.56808214	0.41873909	0.38060806	1.4375241	-0.69929385	-0.86601726	-0.66340366	-0.034503958	0.74052237	0.17514004	15.430377	0.16353882	-0.59318702	0.17821681	0.80525825	1.4359108	-0.61695081	-0.73381225	-0.67614858	-0.064858137	0.99281793	0.015491205	0.17686273	0.012250169	0.1207238	1.3102746	3.7200153	-0.075761076	96.166667	2.3764664	2964.5715
1	train	8	16.161717	0.61225642	0.18768808	0.55390041	1.0025952	1.2475884	-0.039191931	-0.12769581	-0.36874622	0.48800904	0.30048311	-0.015423128	16.240154	0.57013332	0.036380173	0.32925464	0.87208449	1.2081306	-0.34356928	-0.59411848	-0.43031453	0.58540509	0.40051075	0.10660896	0.13926629	0.011091911	0.58439877	1.0174097	3.1862517	0.037497482	73.96	2.5930344	2821.0144
1	train	9	16.197463	0.63483537	-0.5756711	0.059609347	0.57981336	0.98821565	-0.75722584	-1.6584405	-0.026438768	0.30108372	0.1994826	-0.13816343	17.251201	0.65577184	-0.9077993	-0.053426161	0.91164922	0.75651529	-1.0323929	-1.7786309	-0.015264347	0.45575336	0.06571454	-0.24353289	0.16402901	0.0096510581	0.35236303	0.30992279	5.3865809	0.013525422	68.318182	1.9631686	2350.9274
1	train	3	15.886995	0.28000174	-0.34916782	0.0084112778	0.36938056	1.5012808	-0.4003	-1.3471143	-0.95267376	0.078308914	-0.048352925	0.21382994	16.188545	0.39461404	-0.55449456	-0.17851114	0.4470489	1.2249919	-0.52109892	-1.2312442	-0.83491731	0.34626577	0.32383634	0.1921962	0.34676755	0.0074092236	0.20589344	0.32148484	3.2968313	-0.00078109938	80.205128	2.3027596	2757.4609
1	train	7	16.293595	0.51310665	-0.60046837	-0.3509116	0.2896284	1.4484051	-0.70590191	-1.2469683	-0.58137956	0.55206295	0.73544718	0.35613059	16.866159	0.38371069	-0.78235671	-0.28792688	0.60203542	1.2710053	-0.46842379	-1.0745386	-0.33236641	0.40383566	0.027393712	0.0057456819	0.4091677	0.011502546	0.28770162	0.50167336	3.8463735	0.03082113	73	2.2087869	2615.6586
1	train	10	15.993941	0.018654321	0.079613967	0.45729097	0.59728716	0.97005888	-0.34026566	-0.99617578	-1.1607767	0.41104326	0.19399721	-0.24360568	16.390341	0.20098466	0.078065785	0.25265669	0.4759269	0.87732812	-0.33084118	-0.86222247	-0.64549003	0.60778404	0.22948047	0.2051587	0.22899107	0.0073379804	0.27920013	1	3.0909029	0.0087678975	120.47368	2.4376894	3361.4684
1	train	1	15.373934	-0.27678048	-0.061539044	0.1385826	0.56164218	1.2531778	-0.2649696	-0.97377463	-0.63862387	0.61708094	0.31905711	0.49919414	15.37506	-0.0040394262	0.33216285	0.088359991	0.65832168	1.0952568	-0.088643594	-0.36777473	-0.49371609	0.52451988	0.54263013	0.7734948	0.16839636	0.014629079	0.55573034	1.2718507	3.1630631	0.07075272	145.55556	2.3768489	3606.6854
1	train	8	13.766441	0.7161152	0.81119047	1.5552281	0.7539365	1.756766	0.72972825	0.68667615	-0.087748207	0.047239671	0.63332343	1.3678784	13.806809	0.70768461	0.54794421	1.4949383	0.76691995	1.6499058	0.69119991	0.60555725	0.012202835	0.22006471	0.78043243	1.0194802	0.14805156	0.0072524121	0.97503482	1.1077133	1.8544456	0.0077375221	9.4	3.2160379	2245.5838
1	train	3	13.762387	1.8670627	1.5779734	1.3657368	0.57015974	1.8367802	-0.30425556	0.54466627	-1.2725945	0.20847333	-1.2903008	1.0541232	13.161659	1.5864293	1.5182298	1.6099966	0.75797918	1.9043737	-0.14063426	0.48799611	-0.9772861	-0.1796711	-1.0798764	1.1266545	0.32498352	0.013203764	0.92274286	1.2405496	3.0623732	0.98478824	7.3809524	2.9269614	862.49446
1	train	5	16.045971	-0.094380981	-0.072707194	0.56692414	0.45437614	1.2852649	-0.54190475	-0.81327637	-0.93737421	0.74155124	0.74111163	-0.51644561	15.868233	0.29147143	0.24505439	0.50854932	0.87666267	1.1392598	-0.54361207	-0.78588743	-0.82420202	0.88533894	0.28377827	0.082784197	0	0.012855169	0.56176985	1.1750476	3.0076337	0.0034031672	110.72222	2.6475979	3280.3545
1	train	6	14.617208	0.17319233	1.2509908	0.80974203	0.78973404	1.7510857	0.22938756	1.0275738	-0.52722838	0.052823928	-0.41639856	0.77266112	14.813613	0.23008738	1.3049457	0.64972269	0.72740032	1.7160601	-0.085172043	1.1148053	-0.34460659	-0.074821496	-0.30316756	1.2815002	0.53787093	0.017306572	0.90533921	0.81905091	2.6196586	0.28618198	76.666667	2.8376365	3566.7039
1	train	3	14.044385	1.1228434	0.84377795	1.3842768	0.89424114	2.2002211	0.48597629	0.2965411	0.58004098	0.43405286	0.38319641	0.08186367	13.698242	1.2404723	1.099608	1.507405	0.73450801	2.3428899	0.36527114	-0.055896497	0.23053978	0.43720763	0.29137961	-0.065898564	0.24439911	0.015228244	0.96677912	0.25648902	2.4419474	0.0060189844	6.1690141	3.0165275	1385.6277
1	train	5	12.13353	1.7935995	2.3867705	1.2070825	-0.045148531	0.81946339	0.27300689	0.096848355	-0.98820747	0.6361294	-2.2435869	1.0970161	11.971865	1.7230717	2.4646271	0.97603714	-0.093276721	0.45633762	0.27971851	0.44312138	-0.71595535	0.86071548	-2.3456345	1.0222359	0.276239	0.031711191	0.9004826	1.03692	3.0549345	0.31810579	6.7058824	2.8799496	995.89058
1	train	4	15.725963	0.28211606	0.394351	1.4771138	1.013124	1.8746573	0.53147913	0.071170225	0.0073454943	0.43719612	0.53893657	-0.1459997	15.987208	-0.13828531	0.074383334	0.53729589	0.63856654	1.1362936	0.15576713	-0.5404847	0.040328201	0.55722621	0.29073227	0.21705449	0.28233505	0.021195314	0.94946269	2.0972365	2.9515546	0.17643979	107.51515	2.6395202	3452.0333
1	train	8	14.310295	0.90872346	1.3775617	0.91875086	0.7365087	2.2859383	-0.26270443	1.3915288	-0.4465525	0.38778873	-0.18835596	1.1144924	15.131503	0.65496925	0.50977815	1.1432179	1.2773571	2.3069279	0.072807	0.70436236	-0.14973002	0.97325269	0.42158341	0.18759415	0.13234201	0.028819671	0.95467009	0.45905083	2.9958492	-0.40432102	22	2.9084038	2125.7921
1	train	5	15.666312	0.63183617	-0.58477089	-0.4655835	0.68914776	1.4698064	-0.51728772	-1.3056639	-0.10651226	0.36727449	0.6169194	-0.1213868	15.81217	0.59810831	-0.4933449	-0.59657355	0.45943903	1.2115154	-0.33877327	-1.2116308	-0.44903076	0.40283973	0.50348494	0.41179669	0.13951575	0.011233275	0.27194555	0.9059301	3.1871598	0.063061724	66.371429	2.4721117	2613.9111
1	train	3	15.724484	0.11698696	-0.93175734	0.093886093	0.45331832	1.199307	-0.59402596	-0.9735686	-0.57342427	0.16277752	1.2708446	-0.30759539	16.104718	0.37495826	-0.71211593	0.13451591	0.75598053	1.0294558	-0.53965038	-0.63440793	-0.31567633	0.14689749	1.0166503	-0.19270966	0.17607216	0.01409353	0.26033561	0.48415635	3.2284726	-0.061417482	76.382353	2.5353837	2619.7813
1	train	7	16.350628	0.98349302	0.82405185	1.2653419	1.7357394	1.8583601	0.11341532	-0.30131693	-0.44120133	0.59497124	-0.065406137	-0.6679893	16.133761	0.40630385	0.011973428	0.54303181	0.9197249	1.7137987	0.034746972	-0.58385637	-0.24901816	0.8801636	0.62119748	0.2554581	0.45572163	0.052637984	0.85807004	1.8182579	4.4692057	-0.2411582	39.078652	2.3895799	2001.6319
1	train	10	15.722004	0.73143666	-0.30677944	0.50035549	1.1420585	1.7507818	-0.35485538	-1.0802513	0.70468269	0.97082031	-0.30299706	-0.080680746	15.438619	1.0528256	-0.18378525	0.73371246	1.3871889	2.001437	0.17844058	-0.72985828	0.65281083	1.1879281	0.028189675	0.10368725	0.15658039	0.0086658218	0.91619544	1	3.1904606	0.31064795	33.423077	2.5622435	1968.9942
1	train	9	15.997271	-0.084424253	-0.14293772	0.32351246	0.3707116	1.1716502	-0.33289812	-0.76520683	-0.81970444	0.34005382	0.42567878	0.33101737	15.94176	0.05118783	-0.18971592	0.18728501	0.40991074	1.3171398	-0.23326503	-0.61990898	-0.72726063	0.73654251	0.74826184	0.067736029	0.12168341	0.0053206216	0.45168378	1.149699	2.943608	0.077162173	119.40909	2.5496048	3450.2687
1	train	5	17.36812	1.451159	0.84803507	0.93741029	1.9064293	1.3795937	-0.4694027	-0.098560876	-0.35987801	0.71471571	0.32119207	-0.12186975	17.736365	1.0353293	0.70746963	1.1009502	1.5602514	1.3452365	0.095457261	-0.28335742	0.17434909	0.73550012	-0.025317184	-0.58484606	0.53158646	0.026872837	0.95254196	1.4813311	4.2908579	-0.042971585	55.979167	2.370739	2294.4351
1	train	7	16.199654	-0.10798055	-0.15116637	0.32509864	0.60201099	1.1193332	-0.39924235	-1.3102288	-0.6723971	0.92816317	0.094459313	-0.3346887	16.392472	-0.0055664539	-0.16290055	0.2933992	0.40357668	1.0319113	-0.22434012	-0.94157912	-0.50222102	0.21058183	0.31503043	-0.10234592	0.1984403	0.0067895099	0.36736866	0.90733365	3.1699891	0.013831254	124.25	2.3494749	3536.5272
1	train	5	16.595505	0.56016862	0.037853086	0.32768568	0.86927307	1.8170016	0.27192384	-0.52950339	-0.093239237	0.87904743	0.56026123	0.066600745	17.051366	0.72623714	-0.53139157	0.031947145	1.0440981	1.4142791	-0.2898746	-0.8798093	0.22288924	0.79683451	0.24440833	-0.22534971	0.38602607	0.0098253673	0.46925587	0.29759435	3.9624485	0.20724591	60	2.1791288	2341.504
1	train	10	16.411779	0.71114526	-0.61369086	-0.087640329	0.65327626	1.2553478	-0.39085137	-1.915474	-0.29136484	0.43718642	-0.045026162	0.31315012	17.207352	0.74597902	-0.7145658	-0.42349726	1.1125738	1.0751912	-0.25956677	-1.2033452	-0.081133117	0.44244204	-0.32809558	-0.34708306	0.12569074	0.013603901	0.25319932	0.902583	3.7795367	0.031836569	61.148936	2.2811581	2253.819
1	train	4	15.902018	-0.26379141	-0.3100717	0.45146736	0.54066809	1.2893027	-0.25372547	-0.77997784	-0.52778979	0.25555194	0.54034647	0.20871848	15.717932	-0.32171416	-0.45447466	0.3081344	0.33767326	1.1021508	-0.16115406	-0.55818805	-0.70546061	0.067177574	0.52743327	0.043342243	0.17239655	0.00513093	0.223435	1.2393371	3.1729177	-0.095113388	136	2.4580751	3607.8192
1	train	5	16.294591	-0.16146352	-0.22087666	0.37610763	0.93672867	1.228687	-0.6083648	-1.1274833	-0.76879934	1.1403182	-0.11864029	0.091627503	16.262962	0.12552246	0.056693211	0.49459807	0.75191785	1.2109321	-0.15772318	-0.76724572	-0.29669174	0.54115001	0.22115987	0.49632713	0.20414537	0.013624332	0.57660641	1.0857868	3.1422609	0.010483361	112	2.4193049	3356.015
1	train	9	16.796022	0.14323174	0.25549271	0.88587225	0.61774662	1.3899422	-0.26312523	-0.51018164	-0.4521199	0.30358756	0.47751169	0.30639402	17.081129	0.78982376	-0.10964887	0.14620748	1.4622406	1.8484866	-0.05853702	-0.54568078	0.44122099	0.87312614	0.44937214	-0.050351189	0.23603489	0.02127082	0.74682547	0.80216594	3.9723762	0.025253039	61.114286	2.4081371	2524.962
1	train	9	16.061749	-0.29802096	-0.14843278	0.65896485	0.038402798	0.60913272	-0.61372793	-0.65096991	-1.3088263	-0.48491298	0.39223571	0.073404234	16.102455	-0.28012026	-0.14044744	0.78793934	0.16588886	0.78867101	-0.52752926	-0.51143862	-0.90168294	-0.22916915	0.36505167	0.3518242	0.12773481	0.0050419189	0.3327383	0.86643126	3.0036937	-0.033373352	147.67742	2.5499805	3713.4977
1	train	8	13.682204	-1.1240815	0.26156754	1.372812	-0.98937582	2.5416151	-0.48092998	0.11325172	-1.3650626	0.76278395	0.088970957	1.3838529	14.710566	-0.77275762	0.0064721192	0.78795538	-1.4173277	1.4684114	-0.64748539	0.6010497	-0.61959688	0.21684549	-0.030736188	1.7006507	0.4149049	0.074416844	0.17818621	1.9500835	3.0147949	-0.065408284	165.44444	2.6939504	3990.035
1	train	3	15.739265	-0.29550623	0.18334544	1.0200335	-0.17447311	0.30818357	-0.49492235	-0.28597891	-0.86663744	-0.51834283	0.45282861	0.47240164	15.78455	-0.12721543	0.20221946	1.0373011	-0.025191323	0.53501926	-0.25033944	-0.11477741	-0.72790153	-0.53693445	0.2239355	0.27794266	0.15063896	0.0032554402	0.71698455	1.0530823	2.9589533	-0.021034622	145.2	2.5093874	3780.5021
1	train	1	16.00129	0.74699024	-0.11084455	0.056274821	0.7072818	1.9686292	0.11465515	-0.49870174	-0.2506318	0.2926529	0.70012932	0.05920958	15.811663	0.17389725	-0.44170871	-0.036317601	0.44166139	1.479717	-0.33155052	-0.70981387	-1.022621	0.096096496	0.37176907	0.44692597	0.13845401	0.012165628	0.26383642	5.7912751	5.6710216	0.0078368057	93.125	2.1738775	2546.3972
1	train	8	15.968811	0.64120681	-0.42495386	-0.27313823	0.50578255	1.6708812	-0.41930428	-1.1477454	-0.28566273	0.38278266	1.0282409	0.14347357	16.476507	0.52089322	-0.64659212	-0.50552131	0.68848637	1.3378847	-0.43162407	-1.2336065	-0.39768457	0.40434677	0.31927739	0.04126004	0.089039329	0.0099694947	0.45410423	0.33665798	5.8903869	-0.036276777	69.085714	1.7825386	2495.0865
1	train	10	16.333131	0.199584	-0.21942845	0.32718109	0.71358505	1.2809759	-0.28778667	-0.98489177	-0.49770996	0.30329802	0.43518138	-0.23398509	16.609499	0.2291883	0.32693128	0.61953827	0.77257478	1.453219	0.18948256	-0.73098865	-0.34447856	0.5942159	0.855471	0.30442758	0.42338057	0.016438605	0.86721397	0.63173414	3.68995	0.08282891	89.206897	2.3580791	3307.0554
1	train	8	15.504043	0.45598449	-0.32004404	0.0073130287	0.93453336	2.0051057	0.0035843942	-1.0435324	-0.48567816	0.080585942	0.31696684	-0.1390692	14.854053	0.34510641	-0.885434	-0.3240974	1.2672695	1.6951349	-0.2868476	-1.2104405	-0.09307329	0.58507335	0.11202625	-0.68187355	0.34063386	0.016047369	0.22456758	1.3520752	2.7374864	-0.014558027	70.75	2.6530772	2644.1028
1	train	3	16.447767	1.2846248	0.9423479	1.0653374	2.0416013	1.9000033	0.28577746	-0.0046836581	-1.2792101	0.27539096	0.68991445	-0.0029686196	17.003808	0.689625	-0.2642228	0.19563217	0.93208466	1.7005384	0.31542507	-0.88954085	-0.36898187	0.73392498	0.11754828	0.3571433	0.49594433	0.016524683	0.8959354	1.0435062	4.3913305	0.35671936	53.368421	2.5274394	2181.2713
1	train	4	15.257286	0.49256708	0.48384377	1.2932486	1.2112363	2.4241476	0.75626322	-0.40771674	-0.44422005	-0.015742219	0.58369863	0.11773624	15.324007	0.47668075	0.46259008	1.2126871	0.76006366	2.2605545	0.89302225	-0.41501737	-0.25155337	0.28234197	0.27094695	-0.19022869	0.017439471	0.014816831	0.74829715	1.0584714	4.3546049	-0.93892634	38.333333	2.580514	2339.6289
1	train	10	17.260809	0.75026799	-0.57934132	-0.22303799	0.91765963	1.3323183	-0.32075481	-1.4148757	-0.14393404	0.40338849	0.28505167	0.12543964	16.851211	0.72004365	-0.66720111	-0.50683937	0.8492245	1.1578981	-0.36155853	-1.4447824	-0.27041095	0.50925242	0.13432304	0.087589128	0.1697326	0.012278938	0.25744958	1	6.2651044	0.025866352	62.567568	1.737156	2377.8998
1	train	9	17.258561	0.3349592	-0.49614611	0.013968525	0.96263765	1.2755248	-0.59781037	-0.76638625	-1.3346717	0.41394246	0.30722417	-0.12575593	17.322483	0.18267874	-0.051288698	0.47967449	0.68944545	1.4472273	0.01686012	-0.72271503	-0.7096264	0.34809393	0.47285494	0.31581777	0.056107582	0.020026073	0.56998766	0.82980433	3.5809964	0.041823581	99.97561	2.4541296	3168.8356
1	train	8	16.42274	0.50233347	-0.126092	0.33837082	0.70112613	1.316185	-0.38548262	-1.8579804	-0.72882575	0.57526627	0.62899035	-0.13048684	16.48791	0.49880209	-0.14969173	0.18744581	0.58202172	1.2573803	-0.50052702	-1.5451489	-0.31958004	0.53599393	0.44151583	0.21660321	0.30751617	0.0075652333	0.51018304	1.1496702	3.4561806	0.060283268	78.964286	2.4058262	2835.4533
1	train	7	16.793575	0.30089185	-0.57383954	0.23849839	0.81261854	0.96156294	-0.33896465	-1.5201563	-1.1616631	0.25690661	0.56372728	-0.44636894	16.895927	0.55446642	0.21921519	0.69642397	1.1499949	1.7234256	0.19935738	-0.65621689	-0.36686152	0.88315317	0.88253573	0.13443937	0.25090405	0.016064892	0.44378393	0.3926057	3.4187113	-0.13520653	55.625	2.4785107	2800.7984
1	train	4	16.136166	-0.24438705	-0.7523616	-0.13831991	1.1572701	1.481824	0.1272628	-1.05775	-1.144602	0.69393511	0.98284262	-0.61977302	16.920292	0.11678804	-0.1249835	0.25773714	0.4743946	1.3741072	0.10746825	-0.73933939	-0.70365176	0.51089158	0.6499729	0.33475571	0.33361634	0.020547831	0.31588066	0.77695291	3.2222478	-0.079502101	107.4359	2.4631627	3289.0846
1	train	2	15.362114	0.83724936	1.104889	1.6067917	0.77819684	1.7340223	0.34167086	0.75556285	-0.70608208	0.075197239	0.69884361	0.95719783	16.453665	0.74078494	0.81790109	0.87221572	-0.11657054	1.1718327	-0.089642318	0.60127469	-0.72891595	-0.70912644	-0.48300558	0.23315773	0.13254175	0.035490193	0.39452406	1.0488889	4.3738495	-0.090304636	65.961538	1.9951628	2881.8998
1	train	9	16.419431	0.038290931	-0.096116397	0.011993976	0.57715873	1.0841571	-0.26433738	-1.1559313	-1.0717277	0.88596491	-0.25418414	-0.27162743	16.818111	0.52018731	-0.13910124	0.088172098	0.58584024	1.1445276	-0.22608726	-1.2705111	-0.6581666	0.49763297	0.35207274	0.38020692	0.37789826	0.017782756	0.31267265	0.44307269	3.2539171	-0.0086753468	94.818182	2.4341883	2948.2942
1	train	10	16.178209	0.67629549	-0.64814303	-0.64412919	0.38543325	1.1484595	-0.42904968	-1.5289651	-0.64021038	0.36134325	0.016789012	0.6113279	17.04897	0.55917632	-0.55832628	-0.51876598	0.58617292	1.345392	-0.28962264	-1.1811931	-0.83827004	0.22493647	0.46737214	0.23311428	0.13256512	0.0095702444	0.24511029	0.574814	4.387096	0.078081669	65.695652	2.2924803	2517.5892
1	train	10	16.625778	0.53979723	-0.47443069	-0.47504645	0.30453756	1.3244812	-0.24629527	-1.0377167	-0.73982464	0.2812459	0.60844843	0.10307329	17.087614	0.50100287	-0.5908459	-0.48750118	0.54668188	1.3409621	-0.17392054	-1.0217365	-0.68153683	0.3702928	0.36467083	0.067520997	0.32349867	0.0079933721	0.27439099	0.67981934	3.9267944	0.029108939	70.97619	2.1846895	2660.8984
1	train	4	16.367727	0.15669755	-0.011378784	0.054743524	0.5475244	1.4786151	0.085284788	-1.3048027	-1.1210357	0.68094131	0.38480319	0.26971525	16.42325	0.3012094	0.096645013	0.030073363	0.51565681	1.304922	0.20796893	-1.1592575	-0.70041385	0.75768781	0.29653411	0.61776655	0.021241123	0.010006756	0.63713369	1.0100561	3.1368252	-0.030618493	102.45455	2.4974488	3223.1577
1	train	8	15.469023	-1.0542337	-0.71163215	1.3848265	0.55898533	1.126556	0.71285134	-0.51043529	0.030499259	0.049392346	-0.4659954	0.46587876	15.470614	-1.2545623	-0.57245179	1.1456719	0.12467229	0.88020039	0.13158757	0.26501841	0.17977242	-0.48840967	0.40435985	0.010982541	0.20738182	0.09393397	0.22802878	1.1477674	4.4620117	-0.16007342	141.86047	1.9856638	3607.8958
1	train	3	15.978965	0.094610892	0.69830463	1.7772335	0.88731412	1.5830585	0.49208705	0.23875836	0.17630689	0.16807875	0.51445038	0.51867315	15.964939	-0.10960343	0.37954593	1.3942423	0.55104276	1.328356	0.33113353	0.55768315	-0.021555671	0.1535681	0.76414623	0.67648963	0.37503294	0.0099447127	0.79940359	1.8207421	2.8584979	0.071476221	86.892857	2.6650607	3470.9525
1	train	10	15.388936	0.72459727	-0.56711795	-0.34633346	0.58093535	1.6844737	-0.074086029	-1.4403291	-0.66904953	0.21814929	0.33985974	0.13052372	15.595853	0.55083591	-0.5832827	-0.10093203	0.64788489	1.6301144	-0.35930565	-1.3009587	-0.59521577	0.48780743	0.31567786	-0.070820147	0.3425365	0.010337076	0.34186365	1	3.0672719	-0.055233615	65.888889	2.5109435	2576.6137
1	train	10	15.934764	0.58314586	-0.64983011	-0.34185535	0.5106211	1.5179126	-0.52626745	-1.2120284	-0.78084166	0.52393256	0.41262486	0.16623785	16.227494	0.58636678	-0.75206673	-0.34453103	0.62217437	1.3822171	-0.60663356	-1.080056	-0.39445827	0.36435333	0.17871603	-0.23131873	0.22645955	0.0079434665	0.23952775	0.59084222	3.0574953	0.028065801	65.184211	2.4731534	2480.9223
1	train	7	13.75908	-1.2944214	0.17429162	0.86154921	1.4787196	1.2243518	-0.83427329	-1.3031719	1.9567308	0.42117473	-0.77221712	0.80196337	14.708954	-1.0604916	-0.76260861	0.27243907	1.1889439	2.3233926	1.2987051	-2.0368925	-1.4843792	1.4323566	2.9691731	-0.79670084	0.13430164	0.094784176	0.55019291	0.49859178	3.3509188	0.11244886	117.22727	2.5700189	3460.8393
1	train	6	16.597451	0.50489785	-0.64443625	-0.031591701	0.93720055	1.1549934	-0.55505262	-1.0270403	-0.068450081	0.55482699	0.31316503	-0.091477846	16.471902	0.53163254	-0.54102116	-0.093372211	0.85397577	1.2811935	-0.5505563	-1.2175454	-0.22657551	0.63725106	0.032985506	-0.27715957	0.1429221	0.0056529689	0.35749284	0.87353712	3.1155593	0.028210385	70.041667	2.6264181	2595.9722
1	train	6	14.012893	1.1672183	1.4504615	1.0068986	0.4094567	1.671649	0.15012981	1.1857516	-0.70730189	-0.28263308	-0.46088505	0.43475913	15.095813	0.85925419	0.81880966	1.3223679	0.059659535	1.6104779	-0.025725898	1.3463127	-0.4240986	-0.30637399	-0.6087877	0.51875746	0.3086043	0.032633853	0.50045084	1.0641707	2.5762423	-0.25554422	18.117647	2.8207062	1912.6734
1	train	7	16.723785	1.1239914	-0.077063484	0.65495224	1.6861676	1.9279347	0.2212502	-0.75463387	0.23306083	0.95598038	-0.34502321	-0.2858404	17.297844	0.77188205	-0.71888183	0.081274955	0.92772362	0.82206154	-0.63165776	-1.3254968	-0.15301469	0.54846978	-0.46796911	-0.44530986	0.3283495	0.0088839265	0.61451179	2.7378012	3.6586078	0.14583444	58.82	2.3911311	2128.4294
1	train	5	16.36095	0.83342593	-0.23465575	0.20346775	1.3977393	1.6066768	0.027865927	-1.0617936	-0.11942512	1.0483014	0.12314376	-0.080095118	16.75923	0.65495234	-0.77149153	-0.29592089	0.85691405	1.1505132	-0.55374796	-1.3059757	-0.18212922	0.64359618	-0.046249603	-0.16920127	0.079436869	0.0060066559	0.24960238	0.6613723	3.5849197	0.075674573	62.066667	2.3420331	2331.2009
1	train	5	16.303121	0.43413189	0.13675304	1.1104783	1.4861591	2.0868438	0.25038614	-0.46627545	-0.52225223	0.51334357	0.86167723	-0.10343391	16.43418	0.44129041	-0.4514998	0.35138244	0.86124113	1.0981806	-0.41746316	-1.3364034	-0.24754364	0.52027214	0.068743	-0.25112283	0.41812639	0.03404088	0.74286835	0.48652689	3.6882451	0.084867295	79.8	2.3311685	2851.9424
1	train	5	16.785951	1.2457295	0.37140364	0.85684187	1.3719863	1.7508562	0.19208125	-0.95927616	-0.0032864884	0.87113565	0.15963755	0.049013349	17.588074	0.64920689	-0.46947635	0.16632221	0.75958732	1.504145	0.31899923	-1.0659653	-0.14831928	0.68994743	0.17696689	0.32444749	0.42155714	0.015711307	0.79956938	0.61705876	3.9657922	0.15228888	59.948718	2.3360256	2382.1017
1	train	8	16.752535	0.08781288	-0.07442831	0.38003704	0.82392568	1.2361091	0.09689477	-1.2172585	-0.62281787	0.74311156	0.080703	0.24920444	16.373074	0.10855074	-0.050248013	0.1748227	0.71875707	1.2722379	-0.0077106211	-1.0367741	-0.55122342	0.59110025	0.32612203	0.25926835	0.28495844	0.0099593117	0.68370522	1.1097591	3.3859984	-0.0078663801	110.91667	2.3125836	3352.1412
1	train	5	16.753771	0.73601732	-0.34593635	-0.010883261	1.0612397	1.8435367	0.16156165	-0.94073266	-0.50125533	0.65517403	0.50780224	0.41047848	16.852219	0.66865184	-0.61849032	-0.32082777	0.62356211	1.3153878	-0.34626257	-1.0594301	-0.53708028	0.58401038	0.50094736	0.33987216	0.27427749	0.0082858087	0.41487327	0.7993852	3.4039958	-0.0075934725	66.512195	2.5398453	2454.2847
1	train	9	16.41794	0.31640933	-0.67788774	-0.13467606	0.51030181	1.3520472	-0.27609707	-1.1637443	-0.91646375	0.19186289	0.17448842	-0.018970599	16.443841	0.47445309	-0.66840535	-0.17178683	0.52065153	1.2348866	-0.43207476	-1.2267574	-0.6476121	0.41173222	0.34797183	-0.053744514	0.10872731	0.0079683126	0.31012326	0.73266669	3.3763807	-0.027013246	73.777778	2.3640837	2694.2207
1	train	6	13.521989	-1.4163155	0.84434138	0.65697572	0.74150178	1.4523569	0.56733885	-1.0814989	-0.017275604	0.43167591	0.92936048	-0.19535528	13.383228	-1.3532992	0.90746714	0.54902899	0.66072083	0.80428574	0.80559257	-1.23523	0.14429796	0.4845156	0.87381341	-0.18692466	0.21242176	0.027240827	0.17420733	0.78014487	2.989273	-0.0080897905	236	2.4750756	5557.8806
1	train	6	13.281211	-1.3399298	0.73040764	0.62731137	1.0171361	0.7420981	1.0101232	-1.2946537	0.39692588	0.47522648	0.69294742	0.051717913	13.567672	-1.3525126	0.67875807	0.5046968	0.80550107	0.94544359	0.66380865	-1.2972798	-0.10263448	0.35608899	0.4509302	-0.094106894	0.2046034	0.024815512	0.097103282	0.82873021	3.1017536	0.077419821	233.4	2.5320656	5395.6978
1	train	10	16.074706	-0.016287435	-0.28301569	0.56437837	0.44199912	1.396521	0.098980967	-0.82162491	-0.72277146	0.20389733	0.56391647	0.43521085	16.392451	-0.063851461	-0.70250678	0.4857812	0.77458327	1.2104916	0.1834672	-1.1104141	-0.43121694	0.67210037	0.094707639	-0.22154374	0	0.015443623	0.36073283	0.83839561	3.2482776	-0.045023851	108.09524	2.4272795	3239.9653
1	train	4	16.130363	0.95424682	0.49677121	1.2955253	1.6915168	2.0991284	0.220539	-0.64275016	-0.30163271	0.35397753	0.48633259	-0.37717413	16.268328	0.031263825	-0.25771299	0.69027243	0.65940919	1.4654413	-0.50433603	-0.83461358	-0.48275662	0.40971377	0.50124738	-0.15909527	0.4713531	0.01700906	0.91126229	3.4873731	4.5311164	0.39832414	90.22	2.4034745	3045.025
1	train	8	16.059629	0.52521343	-0.27911949	0.15327866	0.52054062	1.2416515	-0.69910228	-1.4515514	-0.31832464	0.44409203	0.023474263	-0.28145305	15.981214	0.47791927	0.085255333	0.37582535	0.55733883	1.0258237	-0.46687327	-0.995651	-0.73108834	0.5038965	0.40782407	0.027867022	0.024613755	0.0083650677	0.32182973	1.7405484	3.360849	0.075738115	82.611111	2.4294084	2778.7716
1	train	6	16.066083	0.56475936	0.26724604	1.0001862	1.0618766	2.0220618	1.1241828	-0.15536374	-0.34335721	0.29539194	0.7417659	0.37591032	16.207694	0.108586	0.17431716	1.2274822	0.60410239	1.034284	0.050204784	-0.4260851	-0.69511711	-0.078967938	0.90833038	0.55947607	0.37946479	0.011516162	0.7532815	4.8003483	3.5575689	0.070420374	90	2.5037188	3108.5209
1	train	9	16.1257	0.044941184	0.084724769	0.76608147	0.42514409	1.1710209	0.059452779	-0.51777307	-0.95875828	-0.097596035	0.61395975	0.43192023	15.983362	0.12826504	-0.098365935	0.58462067	0.3768174	1.5165808	0.24074199	-0.58326399	-1.0483117	-0.069062933	0.84439255	0.1943506	0.087367309	0.0062575819	0.33274019	1.0134441	2.9226607	-0.017541547	117.85	2.6216708	3348.6742
1	train	8	16.702449	0.25448933	0.31605414	0.58745419	0.74838117	1.5433492	0.74441785	-0.31276544	-0.47581294	0.84088203	0.58809625	0.61505721	16.525272	0.28946863	0.26814506	0.33398816	0.54617658	1.0746485	0.59526963	-0.99329437	-0.49492681	0.23822946	0.76614313	0.65121817	0.40507362	0.014641737	0.83882745	1.4398205	3.613645	0.075131898	94.130435	2.4780024	3198.6482
1	train	10	16.642006	0.21226381	-0.064803244	0.65378539	0.40964569	1.3215721	0.45216696	-0.16962904	-0.84080272	0.11496619	0.873779	0.81636049	16.491546	-0.054540963	-0.038075184	0.83622527	0.28689579	1.023715	0.1643557	-0.20651695	-0.96242787	-0.30534892	0.58730305	0.38693614	0	0.010439384	0.69108896	0.64391682	3.3779388	0.084866534	112.78571	2.4453533	3361.8113
1	train	9	16.373133	0.23865547	0.085779961	0.57718732	0.52065996	1.3478658	0.1582129	-1.0181359	-1.2199684	-0.39843981	0.53401584	0.6267484	16.397255	0.30445109	0.050747667	0.61343143	0.29092408	1.1062566	0.31290297	-0.87147363	-0.74073268	-0.1112173	0.69937364	0.56875218	0.26017824	0.007493503	0.41610199	0.94378778	2.9406776	0.012629755	107.19048	2.7411383	3252.6873
1	train	1	15.744423	0.64184276	-0.2287764	0.49857396	1.1537396	1.5243237	-0.53771634	-1.1511868	-0.21866621	0.012957991	0.74344399	-0.10960629	15.905407	0.65000102	-0.54824693	0.45715033	1.3165432	1.3761425	-0.39867157	-0.92814595	-0.43314044	0.18022147	0.52367595	-0.17256591	0.005099248	0.01019173	0.44497512	1.0110674	3.6891305	-0.24099805	65	2.2900522	2341.8865
1	train	10	16.495797	1.5237701	0.96435345	1.3380757	1.2005076	1.6466425	1.037588	-0.6044526	-0.7303611	1.0382658	0.32507058	0.545565	17.402036	1.3128399	0.94003069	1.0930519	0.87305445	1.4910419	1.2775871	-0.55278595	-0.46594608	0.96488194	-0.24638244	0.36090139	0.41260674	0.013399301	0.81325231	1	2.5225995	-0.10697218	17.964286	3.029356	1350.5222
1	train	10	9.999894	1.5923581	0.76528506	0.74780668	0.60115263	0.69954791	0.64588314	0.67722434	0.53821657	0.63529059	0.57620255	0.65604191	9.7424353	1.5939501	0.79762122	0.76233987	0.62669632	0.66463817	0.64804506	0.66462422	0.52275029	0.62944403	0.62040965	0.69888956	0	4.0351109e-05	0.54361933	1	1.790634	0.087962337	1.3043478	3.276233	608.71263
1	train	6	15.836444	0.60416856	-0.92216507	0.46528057	0.61877659	2.0419952	-0.17267261	-1.1546385	-0.32120931	0.28883814	0.88453422	-0.0074525787	16.164814	0.51210109	-0.89736004	0.5444426	0.30267069	1.4247437	-0.51580647	-1.1230705	-0.69500149	-0.013349696	0.99652826	-0.13391532	0.38829379	0.019652858	0.52926046	0.68872799	3.5439039	0.046070312	73.863636	2.3134633	2406.4125
1	train	8	15.629263	0.92561509	-0.63678812	-0.65959194	0.31466417	1.6449672	0.007858389	-1.4604641	-0.88007326	-0.28230133	0.5884304	0.63884615	16.55784	0.83287738	-0.57429249	-0.65058199	0.37719887	1.299926	-0.48308415	-1.1962403	-0.89568295	0.025080881	0.32057307	0.11025479	0.22498959	0.008656141	0.24725998	0.45428698	3.3358092	-0.053962041	57.073171	2.3973447	2284.0747
1	train	6	16.037832	1.0649399	0.68330427	0.64693009	0.22660144	1.5779889	-0.043795784	-0.32477256	-0.89537777	-0.92153921	-0.68392067	-0.48399505	16.264279	0.64307532	-0.618255	-0.29381233	-0.26951937	1.3999758	0.039474546	-0.3217677	-0.79358833	0.26151086	0.48491755	0.024447099	0.68416531	0.035390487	0.41343368	2.2100166	3.0955416	-0.034232696	81.892857	2.6309705	2588.2852
1	train	10	16.383771	-0.66178863	0.13758256	0.56745601	0.54934921	2.3641316	0.5149191	-0.057554615	-0.89443097	0.30745987	0.38248537	0.11386117	17.42251	-0.38699427	-0.094931118	0.4508642	0.66661274	2.1036074	-0.21879211	-0.18258704	-1.0113731	-0.0013546923	0.25503257	0.23391753	0.31179699	0.037533882	0.20390394	0.20420198	3.9598449	-0.011312366	140.10204	2.140181	3665.9696
1	train	5	15.661026	0.36591994	-0.56907889	0.46898239	0.84031691	1.2428535	-1.0500751	-1.1307084	-0.37740167	0.22312482	0.86048337	0.2569096	15.642109	0.33569999	-0.63895614	0.15488761	0.93723626	1.6426522	-0.50576294	-1.0012606	-0.67279794	0.20371705	0.47187178	-0.25723321	0.28627196	0.0067293144	0.20289801	0.47526361	3.0886243	0.011322957	76.612903	2.5371675	2689.4744
1	train	3	15.835207	0.53834639	-1.2363253	-0.36839413	0.79090553	1.2342573	-0.3758523	-2.1443784	-0.6881399	0.70812379	-0.036972703	-0.1378809	16.655735	0.8015129	-0.85570077	-0.27565704	0.87216942	1.1970977	-0.43739429	-1.4778916	-0.42722792	0.38840099	-0.048173553	-0.2419076	0.30750201	0.0088797875	0.26137744	0.34628673	3.4894039	0.079518998	61.612903	2.4365132	2238.4642
1	train	6	16.447393	0.17549564	-0.13794406	-0.20321672	0.71356486	1.4817114	0.29241373	-0.6742939	-0.78765435	-0.2373612	0.30466434	0.027891445	17.297518	0.28501898	-0.78097576	-0.21126849	0.49937704	1.2901031	0.4229764	-0.62266113	-0.45719595	-0.30309783	0.62270426	-0.17694871	0.42789283	0.023752561	0.27864266	0.089558389	5.9939644	0.10645946	87.206897	1.9017542	2787.7598
1	train	8	16.065018	0.68691805	-0.56964894	-0.22214953	0.2271103	1.225664	-0.38941048	-1.1500945	-0.9080752	0.1063031	0.3169374	0.19075918	16.568261	0.67384576	-0.74933837	-0.62798434	0.40456167	1.2578055	-0.33710538	-1.1875288	-0.71473706	0.19671563	0.29476499	0.15705711	0.3210627	0.011380042	0.23335383	0.55907402	3.5097311	0.043175509	61.864865	2.3430411	2381.5587
1	train	10	16.469193	0.91354545	-0.54337247	-0.33764613	0.82938804	1.3359675	-0.30742055	-1.181464	-0.2364119	0.4853749	0.07488765	0.088316707	16.954245	0.66722391	-0.66193691	-0.457139	0.98651397	1.2906174	-0.35437494	-1.030795	-0.42604942	0.53680994	-0.0064641613	-0.17850014	0.37741065	0.015391026	0.43982905	0.77182666	4.2155691	0.030310986	64.560976	2.2625709	2517.0655
1	train	8	15.763156	0.61921671	-0.89626648	-0.46744173	1.0243139	1.3965672	-0.09346595	-1.4610592	-0.29348367	0.46581649	-0.35765304	-0.1825133	16.067312	0.88117749	-0.49269513	0.004498495	1.2410044	1.3399425	-0.18584472	-1.2415562	-0.12414767	0.71073533	-0.14259121	-0.15392533	0.30184297	0.0056942416	0.63301977	0.9652353	3.3663833	0.12981234	61.444444	2.4895932	2220.3622
1	train	5	16.95573	0.24653809	0.065436357	0.71842495	0.96112021	1.7294735	-0.11058489	-0.62496353	-0.20276398	0.65516207	0.63359331	0.1864201	16.793283	0.074457556	-0.22728408	0.58477263	0.46038365	1.3094766	-0.18842656	-0.62692745	-0.44280456	0.26649974	0.58110352	0.24940555	0.33587863	0.0098158883	0.51412935	1.2753277	3.7112703	0.00023731614	109.20588	2.3095293	3227.0505
1	train	6	15.673825	0.63418108	-0.44165696	0.18484934	0.68249655	1.5847993	-0.06176447	-0.65219911	-0.81378205	0.48629179	0.49229975	0.12132441	16.074953	0.77410204	-0.57980558	-0.29603626	0.63687866	1.3382487	-0.60301922	-1.317808	-0.64648981	0.27963227	0.27678488	-0.041631003	0.21967304	0.01612926	0.22171857	0.27129856	3.66995	0.0031739357	66.703704	2.3447888	2387.9064
1	train	8	15.308209	0.68278471	-0.87244361	-0.17041734	0.61943671	1.0424783	-0.38560104	-1.5362248	0.067436026	0.61059572	-0.17940534	-0.43763845	15.684178	0.85260331	-0.6436704	0.13334992	0.87138063	0.95165504	-0.75064726	-1.6711716	-0.13051137	0.45355375	-0.28876526	-0.38096695	0.32054636	0.0054460425	0.25560084	0.89959424	3.0730628	0.072281799	63.193548	2.5012122	2267.3402
1	train	7	15.78718	0.97594171	-0.63914953	-0.11224268	0.91017132	1.5591415	0.42443749	-1.6300413	-0.11651901	0.33825282	0.34203579	0.37697477	15.683726	0.69032204	-0.69979511	-0.17708402	0.504071	1.3115603	-0.20793607	-2.1515615	-0.16169857	0.24281532	0.16011796	0.30659644	0.11623578	0.011264462	0.4342545	0.84575399	2.8786841	-0.046952519	60.421053	2.583768	2275.9655
1	train	4	15.318432	0.50140732	-0.74553123	-0.24710022	0.66620866	1.566246	-0.040864148	-1.1880643	-0.39202307	0.086281097	0.34047804	0.53938289	15.786115	0.51371425	-0.52487968	0.087146794	0.46821212	1.2552886	-0.28694542	-1.2368022	-1.0992357	-0.061022929	0.5872777	0.0024494567	0.0086537252	0.010016054	0.28997327	0.98643307	2.73059	-0.031023999	74.2	2.772281	2675.7412
1	train	9	17.040421	0.83161672	-0.32419752	0.24847782	0.82876148	1.8424044	0.12097524	-0.95515281	-0.27710276	0.37917746	0.9145743	-0.049546053	17.241726	0.49901102	-0.88255767	-0.51047801	0.56460409	1.4864285	-0.24243111	-1.1427366	-0.45582327	0.45732536	0.28102235	-0.11587386	0.28741904	0.010714506	0.25416125	0.54500919	5.5937323	0.035991788	62.871795	1.8954982	2340.3586
1	train	10	16.649799	0.52670661	-0.15422371	0.47151936	0.85232446	1.4055766	-0.45693339	-1.2159259	-0.27748156	0.21428637	0.79851735	-0.056263394	16.820647	0.53700191	0.13177891	0.82148685	1.1785209	1.5278591	0.1899831	-0.5563671	-0.13824374	0.56130872	1.0269738	0.0046405833	0.33785683	0.022418661	0.79802779	1	3.8644208	0.25042673	50.690476	2.3231001	2442.9402
1	train	8	15.658015	-0.35925166	-0.33213408	0.63083356	-0.16814058	0.59164366	-0.13606404	-0.30396857	-0.9274019	-0.60413527	0.66021858	0.28552137	15.549437	-0.42442617	-0.358303	0.81414513	-0.11772864	0.7060859	-0.21111681	0.012193823	-0.68024696	-0.52463888	0.57529764	0.50706028	0.21090306	0.0052779208	0.26713049	0.97166828	3.0742267	-0.00068063956	142.31579	2.4691123	3690.5868
1	train	10	14.812825	0.82968031	0.27711347	0.72323099	0.74044265	2.0380062	0.76857172	-0.35523034	-0.058059266	0.61472679	1.0401672	0.50288547	14.546708	0.90828488	0.068747488	0.79932088	0.92010671	2.1501276	0.86577005	-0.16588416	0.056139147	0.64000324	1.2025284	0.49236263	0	0.0092040122	0.96117193	1	2.0329307	0.042587471	13.611111	3.0024474	2120.4033
1	train	10	15.291985	0.33618817	-0.66186918	0.11762555	0.48710174	1.8706113	-0.49563821	-1.2093048	-0.72752069	0.26415885	0.52265416	-0.10293578	15.629624	0.30064925	-0.92465675	0.062033821	0.74660489	2.0176386	-0.20802614	-1.3313164	-0.88646087	0.3767856	0.72580341	-0.20549381	0.080531109	0.0061253219	0.25534272	0.58838407	3.237972	0.035581671	73.25	2.5641593	2579.5649
1	train	10	16.509321	0.54492865	-0.40275764	0.039347186	0.57041459	1.7751528	-0.14649346	-0.90461235	-0.54408156	0.40089809	0.44907355	0.4633116	17.342691	0.61196222	-0.71033452	-0.36049176	0.61201997	1.3014362	-0.64543922	-1.026852	-0.585169	0.58156161	0.29268539	-0.23754098	0.10941228	0.010806286	0.23838483	0.91859095	3.7959774	-0.012466471	67.342105	2.32812	2440.7399
1	train	9	15.612804	0.70565945	-0.81953063	-0.24209901	0.94173904	1.4190697	-0.22372292	-1.4265768	-0.026362559	0.71987257	0.218684	-0.18563402	17.90541	0.73878445	-0.79559245	-0.15591918	1.0610933	1.2039242	-0.76481484	-1.2465867	-0.26295939	0.52831327	-0.11882952	-0.58758227	0.16456062	0.010337808	0.40808873	0.23540761	4.3712944	-0.042372133	64	2.2209651	2319.5661
1	train	8	15.899184	0.63800029	-0.86069255	-0.2122329	0.97757146	1.3711778	-0.65865589	-1.6292002	-0.29540921	0.46895604	0.0029633713	-0.15937167	16.618044	0.63208825	-0.83719333	-0.078014697	0.87613201	1.1665965	-0.8044042	-1.8383002	-0.13675936	0.72745982	-0.45902646	-0.46573348	0.31522311	0.010284188	0.21912324	0.82228954	3.9731288	0.025337871	62.564103	2.2202201	2283.6172
1	train	10	16.357861	0.6342815	-0.49088033	0.74475732	1.0037055	1.2322813	-0.16857363	-1.2661837	-0.64616712	0.3818426	0.78087032	0.048091282	16.54593	0.33974796	-0.046022637	0.62510343	0.61907443	1.3233386	-0.040843544	-0.7600615	-0.63099007	0.21996998	0.46026933	0.14251127	0.35358349	0.015385107	0.84822807	1	3.8052445	0.036405572	79.37931	2.3612479	2842.2427
1	train	10	16.4313	0.78049262	-0.81211266	-0.40035437	0.27860659	1.3480232	0.091286622	-1.4170046	-0.45424686	-0.24678628	0.055243888	0.24579133	16.797312	0.52424964	-0.75685192	-0.13358946	0.52254098	1.2666982	-0.22948324	-1.3968083	-0.55435216	0.3736259	0.32074689	-0.20678854	0.069048495	0.00656001	0.39283964	0.89616899	4.0137574	-0.013839824	68.162791	2.1333013	2456.3423
1	train	1	16.01067	0.33976003	0.30829365	0.56811621	0.74265962	2.108769	0.23145639	-0.68280123	-0.44168337	0.24165264	0.84203227	0.20288862	15.560144	0.4404137	-0.15407576	0.18828893	0.37589737	2.0343324	-0.0016563717	-0.89361367	-0.46167014	0.3027085	0.65276413	-0.29943141	0.094043305	0.0099591298	0.64483041	1.8927744	3.5619944	0.087815432	72.533333	2.5621319	2699.5949
1	train	7	16.754799	0.70821526	-0.75711503	-0.49621424	0.84927982	1.3348288	-0.39115066	-1.1886935	-0.34624785	0.49845452	0.25657622	-0.49202228	16.936776	0.53439665	-0.72225585	-0.19265898	0.72302084	1.5010275	-0.44095562	-1.0963853	-0.60203436	0.6240703	0.52922092	-0.056114586	0.26931085	0.010852088	0.19364775	0.74859046	4.0141383	-0.014203254	67.1	2.2999486	2468.7841
1	train	6	15.590212	0.38769562	-0.52671574	0.56046179	0.87337053	1.6479416	-1.1874458	-1.0966509	-0.29759149	-0.50046233	0.20630683	-0.41962757	15.285212	0.3078387	-0.7745558	-0.021839229	0.93065526	1.9874809	-0.70685528	-1.1214873	-0.1120889	-0.02289325	-0.43879873	-0.16079497	0.28483316	0.0085407244	0.32991624	0.9369938	2.7175831	0.07311481	77.666667	2.7286852	2652.8473
1	train	5	16.497981	0.62195847	-0.011178079	0.65013196	0.395431	1.6713428	0.25922954	-0.55756956	-0.60719412	0.072714382	0.83997831	0.31834739	16.954781	0.57926462	-0.71952931	-0.13927191	0.52433359	1.4860621	-0.10435781	-0.93222753	-0.91420523	0.016014095	0.42963708	0.061825556	0.14640573	0.012875434	0.60604299	0.0532141	6.5955174	-0.055091983	69.396552	1.8326303	2393.9006
1	train	6	16.460975	0.87827982	-0.55050033	-0.065833243	0.85545538	1.4109871	-0.45304557	-1.4706579	0.10214051	0.56470027	0.59613684	0.10325086	16.823101	0.80264002	-0.80858203	-0.29374884	0.91706707	1.3560874	-0.43377522	-1.6252311	-0.1963797	0.52664471	0.13893648	-0.18279768	0.34853472	0.0092882649	0.25923969	0.34881553	3.2412058	0.019394066	60.37931	2.621419	2229.3204
1	train	3	16.01128	0.56875708	0.25055885	0.78686	0.78488652	1.4748648	0.099832863	-0.15130702	-0.057432765	0.0048727401	-0.11162973	0.17568489	16.315119	0.49372132	-0.32553815	-0.11517286	0.035544134	1.1356263	0.54353866	-0.12155788	-0.67681398	-0.45156292	-0.22647943	0.24268343	0.18696922	0.018456034	0.20415457	0.73224949	3.1663802	-0.0072809835	81.027027	2.3754161	2821.3798
1	train	10	16.797963	0.68567026	-0.72160284	-0.43205377	0.59623027	1.5238639	0.0077212656	-1.3103007	-0.75150307	0.17551662	0.16796162	0.024672019	18.389537	0.60291092	-0.81138229	-0.42452567	0.71916901	1.5526024	-0.12861119	-1.0625986	-0.62907176	0.33171342	0.19264282	0.045448616	0.10022417	0.011973583	0.20881628	0.26931685	6.9101739	-0.020771262	64.925	1.9022702	2414.2361
1	train	9	16.756825	0.59429531	-0.70743218	-0.5156702	0.53615893	1.710136	-0.23480437	-0.86538135	-0.68404981	0.20815885	0.67815322	0.19563534	16.86785	0.39552678	-0.55665059	-0.11069535	0.36706293	1.2668679	-0.35991705	-0.89221884	-1.0980039	-0.018174067	0.46790584	0.057050271	0.13368469	0.011405893	0.2247497	1.0215967	3.8811268	0.04252168	79.897436	2.2700487	2660.8442
1	train	9	16.126924	0.87971579	-0.62706323	-0.13969543	1.0596738	1.7282863	-0.12467108	-1.0852406	-0.23599436	0.67543288	0.27774522	0.088627718	17.205275	0.62145079	-0.88181503	-0.28395915	0.79508168	1.0796149	-0.85055943	-1.5756171	-0.52705009	0.62635191	-0.048104608	-0.31052127	0.3192543	0.0077969831	0.35481337	0.22604023	4.2660521	-0.0072386327	61.142857	2.0737894	2309.5784
1	train	9	15.938485	-0.43723263	-0.32336288	0.75767269	-0.040342349	0.8515439	-0.074478727	-0.22146941	-0.74817058	-0.56616299	0.39111478	0.27065963	15.7507	-0.5704447	-0.47726687	0.63147738	-0.025585611	0.73439304	-0.15205297	0.16061981	-0.67221934	-0.33034434	0.59728929	0.54688152	0.23776684	0.0066623736	0.198487	1.0324682	3.12752	0.017748374	146.5	2.3982297	3786.0895
1	train	10	16.060426	0.081671877	-0.20043732	0.65741955	0.17100716	1.0512025	-0.17861013	-0.9060643	-1.0040442	0.20199323	0.59091667	0.38170437	17.20915	0.56293332	-0.63288941	0.10747661	0.63017741	1.0284155	-0.50352772	-1.232145	-0.63160729	0.40898396	0.12163974	-0.20669119	0.0014039213	0.026886802	0.52538789	0.030926376	9.1930194	0.022321881	90.85	1.6036233	2479.7787
1	train	10	17.004386	0.7150461	-0.65107404	-0.43023448	0.37195501	1.3319076	-0.23188499	-1.0389321	-1.0783605	-0.42068022	0.18655603	0.1551747	17.488301	0.50833975	-0.67678769	-0.40532915	0.27539399	1.3470119	-0.4655528	-1.3502132	-1.0604314	-0.21759336	0.33187366	0.0015540003	0.40185725	0.0079222221	0.39713505	0.69555581	4.1127702	-0.048580337	68.157895	2.2289888	2494.8696
1	train	7	17.155555	0.97703168	-0.66075889	-0.22834749	0.95865336	1.1032327	-0.38289982	-1.3508127	-0.63673288	0.24317441	0.092535357	0.27077169	17.475401	0.67821011	-0.75970353	-0.47320377	0.6673329	1.1633267	-0.69154108	-1.5537737	-0.78480012	0.39141679	0.16347988	0.024731882	0.32301305	0.013049684	0.30797734	0.39127653	3.8767079	0.028125479	60.756098	2.3313678	2341.6482
1	train	8	16.394827	0.59819536	-0.59002077	0.31869235	1.0309032	1.413135	-0.45424023	-1.1642168	-0.11258772	0.8645289	-0.11372479	-0.20935157	16.300053	-0.094015897	-0.13971594	0.92293217	0.32103725	1.3616318	-0.27245061	-0.082498622	-0.61334715	0.31889857	0.62643877	0.55262569	0.18997456	0.017703041	0.498897	1.0963772	3.9443411	0.071361675	118.91379	2.1560839	3090.159
1	train	6	13.665774	0.64392634	1.9766795	1.3778527	0.7274725	2.1162026	-0.066054528	1.30243	-0.42102442	-0.28064629	-0.29535354	0.76529654	13.381102	0.61730274	1.8075354	1.6374585	0.64790847	1.808888	-0.36116349	0.97253825	-0.17154336	-0.11234322	-0.32405419	0.44987093	0.42275887	0.014002651	0.87714137	1.8073275	1.9957454	-0.14736935	23.346154	2.868668	2267.6852
1	train	6	16.535053	0.91821344	-0.22323206	0.22969688	1.3530474	1.6934672	-0.12422638	-0.64879122	0.066057465	1.0198989	0.22998178	-0.27460107	16.605587	0.56960899	-0.40882391	0.088743562	0.93774285	1.3569166	-0.073607206	-0.94400574	-0.21917635	0.86121336	0.02347313	0.030008241	0.30723513	0.016427385	0.67086929	1.7362003	3.3637561	-0.038141861	64.130435	2.5276764	2431.4755
1	train	7	15.903184	-0.23832326	-0.45168246	0.50908431	0.31454745	1.0852385	-0.010520461	-0.26699326	-0.7656067	-0.0081874668	0.17845344	0.10387051	15.974739	-0.1806217	-0.33421187	0.43670538	0.11001049	0.7188803	-0.51474075	-0.31155477	-0.81864908	-0.076179033	0.22179244	0.20233373	0.12444382	0.0050189708	0.28542459	1.0702432	3.003434	0.01541464	136.76471	2.6634155	3519.1442
1	train	8	15.640527	0.0028255595	-0.81711549	0.13516219	0.33034094	1.5503956	-0.45770818	-0.47755266	-0.78956213	0.38866869	0.48849453	0.29797327	15.659164	0.12357094	-0.83285708	0.24187075	0.52323048	1.4030129	-0.57493946	-0.44692354	-0.88072883	0.030299875	0.64134421	0.16918142	0.098163159	0.0094190575	0.25842054	1.0741482	2.9622946	-0.048555463	90.478261	2.4869104	2924.2066
1	train	9	16.881178	0.71516115	-0.18841174	-0.12797502	0.91550521	1.6017912	-0.21299349	-0.89544284	-0.17248524	0.60716278	0.48006669	0.12777905	17.025611	0.27862267	-0.58002081	-0.23475725	0.116738	0.85846796	-0.36806048	-1.5253896	-0.56288488	0.54542235	0.057351271	0.0056691443	0.062797931	0.015578403	0.23982814	1.2498449	3.4212978	0.048657259	79.527778	2.4932517	2812.7911
1	train	5	15.89453	0.27737068	-0.4898883	-0.069054296	0.30258608	1.6829467	-0.32328856	-1.0931959	-0.91886542	0.22973176	-0.081352583	0.020025301	15.626629	0.12333982	-0.39000643	-0.163712	0.16748019	1.3950594	-0.59160214	-0.96395342	-0.76887122	0.72950044	0.19673719	-0.0067500435	0.40311253	0.0050797034	0.23882937	1.3006406	3.0020498	-0.056323368	96.125	2.5392142	3118.6146
1	train	3	15.167501	0.67446109	-0.80332978	-0.24123741	0.91777747	1.3127018	-0.31100426	-1.902067	-0.60310022	0.39900514	0.16411721	0.23824729	15.846174	0.59798101	-0.66888914	-0.27899759	0.63102213	1.1480051	-0.2519463	-1.4381572	-0.14287701	0.33981113	0.013805193	-0.10426496	0.23101017	0.0091936435	0.20643766	0.64731527	3.0689739	0.049341049	68.514286	2.4955508	2499.2082
1	train	9	16.779116	0.51470151	-0.60690172	-0.055681017	0.71575704	1.3100593	-0.51404665	-1.051873	-0.45923415	0.85009571	-0.079511278	-0.19644035	16.786174	0.39730403	-0.46755727	0.14524714	0.47542183	1.3097057	-0.36520561	-0.50164649	-0.7705181	0.4850707	0.4595224	0.12269433	0.21527544	0.014333508	0.35410902	1.124262	4.0766941	-0.011884005	82.5625	2.1299873	2671.839
1	train	10	17.249668	0.90252625	-0.36985049	0.41600176	1.3640366	1.7524675	-0.084046046	-0.62192103	0.14006241	0.80019913	0.0094957452	-0.29362516	17.433459	0.50735274	-0.79853988	-0.24361389	0.85716015	1.0372032	-0.43075769	-1.2662298	-0.098342125	0.56319529	-0.13114053	-0.43770326	0.30447568	0.019126418	0.43501493	0.56647101	3.6804944	0.097516896	65.02381	2.485021	2442.2751
1	train	9	16.606137	0.50613223	-0.76044851	-0.37456154	0.64525872	1.2815243	-0.3064902	-1.13101	-0.27045029	0.13047696	0.084235669	-0.16916885	16.904837	0.45781768	-0.50823285	-0.022227494	0.80111361	1.3018927	-0.42901977	-0.66533628	-0.46382607	0.62405863	0.33779954	-0.070248941	0.26246173	0.013573782	0.22489279	0.84650439	3.5511747	0.03647232	75.7	2.4720449	2646.2162
1	train	9	16.279737	0.77836159	-0.59485489	-0.16870853	0.58746461	1.6729149	-0.255763	-1.3058564	0.4398198	0.59051418	0.44123771	0.10021983	16.507396	0.57564248	-0.60040645	-0.11121364	0.71689534	1.3324655	-0.36503456	-1.2788969	-0.11019831	0.67085813	0.11548671	-0.094572005	0.35233024	0.01926204	0.47692604	0.56506887	3.7899339	0.046182475	68.25	2.2734764	2432.3857
1	train	8	15.927369	0.66944819	-0.22165161	0.20981141	0.46797343	1.6957928	-0.19038272	-0.88741554	-0.85375325	0.3068832	0.29683984	-0.071830178	16.006488	0.82592926	-0.64437791	-0.21815732	0.97953673	1.0732589	-0.11200106	-1.5291083	0.18311891	0.55847613	0.38825808	-0.080689243	0.10373955	0.048122424	0.24898419	1.388264	4.3692872	0.20106521	65.521739	2.1999659	2258.5883
1	train	5	15.63968	0.20834417	-0.59308623	0.41013525	0.4735504	1.396138	-0.73852345	-1.0767009	-0.36617074	0.43037561	-0.0043061883	-0.12870634	15.794555	0.1269261	-0.58025306	0.22397186	0.65290084	1.62771	-0.60784684	-1.0590995	-0.73653429	0.77836589	0.34031075	-0.18710984	0.14015582	0.016021876	0.16861547	0.41058979	3.3720572	0.014224593	94.4375	2.446977	3020.6323
1	train	9	16.094316	0.15359269	-0.49884313	0.075011392	0.32909583	1.0396526	-0.60929029	-0.69290039	-0.80969302	-0.043830096	0.87632667	-0.26849026	16.149466	0.23832454	-0.40034557	0.091813797	0.63089939	1.2838345	-0.446343	-0.72724798	-0.87019941	0.054743148	0.69473688	0.066518112	0.13477835	0.0065024478	0.28141762	0.94002277	2.835762	0.058188745	96.785714	2.6313665	3105.9178
1	train	6	15.656	1.3943541	0.88244208	1.8018843	1.2499856	2.3762968	0.40757219	-0.60065782	-0.28066119	0.7904677	0.10082142	-0.69096401	15.74221	0.63544956	-0.37627672	0.78457802	0.52209131	1.969831	-0.10540513	-1.0734472	-0.27034271	0.66307788	0.72614168	-0.3059199	0.42052973	0.022814369	0.82574854	3.8167152	5.6839545	0.77392052	41.666667	2.3554886	1724.3491
1	train	7	15.905396	0.20416971	-0.030558275	0.27949046	0.34584586	1.2297657	-0.31369873	-1.1841362	-0.48750634	0.23401535	0.75760058	0.89674326	15.910092	0.20020839	-0.019927532	0.28564927	0.37719805	1.0316364	-0.50468829	-0.9981372	-0.57635822	0.37661803	0.74091847	0.85969109	0.19219363	0.0047730232	0.4801444	1.1628018	2.835305	-0.035905672	108.26667	2.6467772	3239.8374
1	train	8	16.351816	0.93482394	-0.2802211	-0.46698734	0.22770066	0.82842554	-0.57837426	-1.5507304	-0.72436515	0.13266742	-0.042078555	0.011828459	16.178871	0.48379341	-0.65878584	-0.23473347	0.29966447	1.2572859	-0.14602376	-1.1864442	-0.38574526	0.12921294	0.26793217	0.36482773	0.21628545	0.010795744	0.3191552	0.88357728	3.3822894	-0.0016552125	70.722222	2.3323482	2589.9042
1	train	9	15.473622	0.97633313	-0.099885146	-0.00025228395	0.57312291	0.9898099	-0.49413851	-1.7829465	-0.44844573	0.21256529	-0.26857013	-0.017117458	15.468012	0.71439612	-0.3603171	-0.29216416	0.50219594	0.91831384	-0.61005469	-2.014437	-0.39224798	0.14226923	-0.21198206	-0.37485416	0.5571062	0.0093807929	0.26192739	1.28793	2.7224477	0.10540993	62.052632	2.6903588	2434.8921
1	train	6	17.650817	0.71253936	-0.55121594	0.10874949	0.64340695	1.1711916	0.048063302	-0.80179032	-0.063818281	0.27061321	0.092148467	0.52524784	17.283446	0.5818836	-0.68007455	0.21061289	0.50315079	0.90442887	-0.27493252	-0.95938287	-0.10892295	-0.11621881	0.040869328	0.45580925	0.096679646	0.013812695	0.36458235	1.1719666	3.6307479	0.0056859505	77.16	2.3691308	2555.7487
1	train	10	16.962597	0.28588594	-0.61507538	0.15416824	0.22422358	1.2399606	-0.12101054	-0.61762434	-0.41465992	0.11402269	0.41313156	0.27076227	17.13843	0.59327309	-0.070153307	0.69153397	0.56234865	1.1593746	-0.13976621	-0.2410832	-0.24956824	0.24515494	0.75879088	0.57827364	0.044527014	0.0095462052	0.42634557	1	4.1565713	0.12639006	80.407407	2.0733504	2711.3924
1	train	4	15.982331	0.22772983	-0.40795986	0.16456041	0.59569138	1.6622683	-0.22828918	-1.0898387	-0.90959001	0.16798612	0.91763621	0.051368747	16.417651	0.11996233	-0.62622772	0.049456348	0.48936694	1.2702715	-0.34667923	-1.2199041	-0.53608041	-0.0057602927	0.63021474	-0.086932212	0.060389934	0.010195813	0.18568787	0.93079199	3.1442539	-0.084162233	92.390244	2.5590938	3042.5531
1	train	2	16.633186	1.1261082	0.15503447	0.42157682	1.1663195	2.1119977	-0.1220877	-0.90906319	-0.30731773	0.088100471	1.1305841	0.4889246	16.326643	0.23089584	-0.48972625	-0.090825359	0.37679411	1.2178434	-0.35190706	-0.95405696	-0.27743738	0.015655041	0.61548687	-0.16305304	0.17790855	0.011661997	0.34595829	3.2456925	5.2547966	0.30511172	90.081081	2.0224197	2813.4726
1	train	9	15.294636	0.80519594	-0.59662057	-0.37595562	0.42017046	1.2231938	-0.23707354	-1.7552782	0.040809316	0.18078059	0.43345797	0.23794363	15.209459	0.76689209	-0.71461434	-0.54024866	0.44507819	1.0858002	-0.33092474	-1.7905235	0.15810166	0.34956839	0.24794626	0.013721096	0.21507831	0.0058695278	0.16286315	0.90234537	2.8430845	0.020659307	61.761905	2.598624	2380.6834
1	train	8	11.205191	2.0225681	1.6003492	1.2220184	0.97653262	0.62808355	0.20164238	-0.96393618	0.16801193	0.73004198	0.24047735	-0.17718758	11.633937	2.1795472	1.3348693	1.091884	0.87761886	0.55123529	0.19146297	-0.96684722	-0.19788299	1.0879631	0.07902678	-0.3345802	0	0.0085950744	0.72629268	0.89544003	3.1013858	1.0974032	4.5	2.8771524	816.75504
1	train	5	16.263679	0.54812532	-0.38518051	0.060515101	0.45291271	1.4495316	-0.60499759	-1.0574908	-0.32093876	0.68749679	-0.030415183	-0.19505125	16.304648	0.4293232	-0.41846758	0.43108452	0.59719014	1.8424813	-0.22817131	-1.0394181	-0.35446672	0.31890743	-0.088906096	-0.27203717	0.026239831	0.010043278	0.35235566	0.99387573	3.1071797	0.028770863	77.066667	2.5908275	2645.5649
1	train	4	16.531675	0.4353027	-0.15858872	0.0072366875	0.72633563	2.2049869	0.39740845	-0.77026581	-0.40609286	0.74975145	0.4107695	0.39932806	16.594468	0.39908605	-0.43096912	0.0088954007	0.24647605	1.9001585	-0.010965652	-0.97273199	-0.290928	0.53641066	0.63239208	0.02911256	0.048376943	0.012553627	0.47410672	0.84020526	3.4510547	-0.03877831	80.736842	2.5465724	2790.469
1	train	10	16.411105	0.61920666	-0.083659632	-0.023089455	0.62050463	1.4544178	-0.25293408	-0.50129876	-0.32919494	0.19411252	0.67531494	0.84331677	16.593185	0.73596284	0.10398849	0.2135027	1.0660663	1.6581655	-0.20082723	-0.81776864	0.11210545	0.74855589	0.86663512	0.40400046	0	0.0083366523	0.72174601	0.17874911	3.9336271	0.17926215	53.612903	2.3295324	2500.7014
1	train	6	16.084317	0.43773841	0.59745955	0.82228095	0.70784564	2.393136	0.69384514	-0.082632961	-0.15467578	-0.18485338	-0.034642999	0.74221995	15.872767	-0.8134166	-0.54421463	0.29483887	0.19981246	1.7366101	0.31755757	-0.46165258	-0.11928794	0.05823757	-0.051321738	0.17984122	0.10772432	0.024861303	0.53332183	1.454413	4.5731605	-0.021841398	135.04	1.8596427	3625.4991
1	train	2	16.579058	1.1339829	0.54913061	1.4554353	0.89303937	1.1961546	0.21862934	-0.83293258	-0.11977599	0.52072427	-0.33851015	0.021138652	16.791182	0.64605427	0.027746611	0.68353362	1.0302095	1.3094346	0.12388658	-0.74535656	0.3594661	0.93869825	-0.2374395	0.08102217	0.19368259	0.038806646	0.55993909	0.56957023	4.4880831	-0.11874526	49.916667	2.0708941	2411.5522
1	train	5	15.81743	-0.055474896	-0.60569932	0.42871894	0.95419282	1.3966332	-0.32309105	-1.3910716	-0.16142168	1.0642375	-0.39918567	-0.41133933	15.695782	0.091536954	-0.74770826	0.032180402	0.74904122	1.5772801	-0.016507726	-1.2260533	-0.30878178	0.9366288	-0.64889639	-0.2793672	0.15602301	0.0082207989	0.24759392	0.98572916	3.0791459	0.02416587	85.736842	2.6575941	3000.2359
1	train	6	16.762205	0.53685672	0.044415858	0.43921907	0.77060467	1.8185502	0.0052409752	-0.46474007	-0.04284157	0.56982375	0.85143757	0.46122219	16.894402	0.45321481	-0.075868146	0.391104	0.52383912	1.1136085	-0.14386721	-0.4146458	-0.17175625	0.33094676	0.73097339	0.50575032	0.18351999	0.011532908	0.53922025	0.87362067	3.6075016	-0.041266733	83.045455	2.318352	2880.7217
1	train	7	16.355832	0.47317266	0.23602776	0.65104499	0.72059614	1.7642108	-0.20906827	-0.43845429	-0.24506888	0.46638803	0.71558066	0.64084169	16.493154	0.44773379	0.00017261647	0.66296826	0.78120834	1.8142018	-0.20296157	-0.41168152	-0.22940677	0.66102862	0.75712251	0.5375194	0.148716	0.0090750327	0.65440415	0.77394725	3.1587095	0.044421069	64.470588	2.4919633	2843.8781
1	train	5	15.88617	0.42766258	0.080678606	0.62193641	0.93527965	1.7235304	-0.19760685	-0.65791565	-0.16272303	0.39016263	0.85865847	0.83506683	15.661666	0.54605441	0.17989816	0.63025303	0.72299602	1.3806942	-0.065316829	-0.51524427	-0.11338671	0.42022722	0.46454337	0.13572308	0.11094251	0.0071003821	0.83671794	1.1928774	2.7928911	-0.11131526	69.631579	2.643606	2917.711
1	train	6	15.993756	0.23589752	-0.67853892	0.17405045	0.61399254	1.574041	0.12066281	-1.3527442	-0.10824203	1.0988049	-0.07193743	-0.24656533	16.048284	0.23109763	-0.59623709	0.26416546	0.47078111	1.0159663	-0.14302501	-1.7240016	-0.28260916	0.65370423	0.052406079	-0.0032899542	0.048122616	0.009674189	0.3492375	1.599843	3.1716275	-0.047914983	90.888889	2.4280134	2956.5929
1	train	6	16.467411	0.23754468	-0.26502702	0.29482837	0.41894789	0.72433507	-0.46597601	-1.4639683	0.1216589	0.85360656	-0.098026599	0.25717379	16.818814	0.34807187	-0.44963422	0.19983711	0.57290223	0.81912944	-0.71742913	-1.3270786	-0.11905721	0.63369521	0.2692518	0.23025704	0.25394011	0.006765117	0.2116957	0.48961712	3.4061888	-0.012596637	89.466667	2.3820231	2968.7599
1	train	3	14.610767	-1.1932634	0.24387872	0.4604431	0.12493063	1.2868536	-0.46367223	0.70138668	0.31034773	-1.0566237	-0.24644125	1.2530124	14.52464	-1.263083	-0.089697878	0.72218827	0.68919278	1.5223378	-0.43594757	-0.22272508	1.1599171	-0.48893313	-0.50642682	0.73699447	0	0.028517803	0.23090715	0.86926266	3.1168235	0.0035309382	163.53846	2.5830884	4279.6269
1	train	9	17.637703	0.51781914	0.39274229	1.1041432	1.023016	1.4512759	0.27005458	-0.41912649	0.18592308	0.46291175	0.42618579	0.45667784	17.344085	0.24534956	-0.023093426	0.32056012	0.62750971	1.1040575	-0.11377619	-0.84778918	-0.10001962	0.62535701	0.3998925	0.63461329	0.30722703	0.010332021	0.44431786	1.0280592	4.7074074	0.2958507	92.744186	2.0545834	2983.1536
1	train	2	16.244173	0.76220097	0.27367458	0.39147476	1.1959439	1.4524436	-0.10428532	-0.98103176	0.38474629	0.64861608	0.6741614	-0.15276148	17.20656	0.30623215	0.035599474	0.55797149	0.71098689	1.2762366	-0.11484219	-0.79790993	-0.057180923	0.58472529	0.54703054	0.44867556	0.21589549	0.010389929	0.57861259	0.7025762	3.5044315	0.0091063109	85.581395	2.3278907	3087.7207
1	train	6	16.964388	0.39586052	-0.086708393	0.22699967	0.54354558	1.2087153	-0.2493188	-1.1011241	-0.08771012	0.60760449	0.30874041	0.27162017	17.048085	0.32951186	-0.044189798	0.47886572	0.69404481	1.3403386	-0.44975936	-1.1195052	-0.2158146	0.63372876	0.53184274	0.30283216	0.20591433	0.006993596	0.29722176	0.94946923	3.4516676	0.023333053	92.358974	2.3833694	3017.807
1	train	6	13.153791	1.5001775	1.8061136	1.0443884	1.3223135	1.0485413	0.74308455	-0.96398131	-0.23350426	0.69216118	-0.81106842	-0.15176638	14.459947	1.2234535	1.6260533	0.76086587	0.79744658	0.21913384	0.42821003	-1.1200608	-0.49067684	0.74095634	-0.99117614	-0.21393432	0.0060872067	0.016798827	0.66265529	0.83175009	4.0106324	-0.39002454	36.868421	2.6090747	1699.5169
1	train	10	15.199211	1.1757583	1.2696835	0.90117969	0.91768525	-0.25696657	-0.13509598	-0.41671569	-0.81740851	1.5729788	-0.15504438	-0.46496696	14.984701	1.3472772	0.85330101	0.47979973	1.4718306	-0.33628072	0.12336319	-0.23209217	-0.67865477	1.5585295	-0.11187201	-0.56851705	0.26755272	0.021602592	0.8481599	0.96465815	4.69196	-0.58219286	30.101695	2.3990011	1971.52
1	train	2	17.963367	0.44170819	0.055444629	1.0404931	1.1516609	0.81301352	0.13985271	0.037215197	0.11996567	0.19336115	0.15274488	0.22594184	16.685897	0.19743991	-0.096956563	0.55020017	0.589801	0.56586294	-0.19480072	-0.78154721	0.34753884	1.0560399	0.17803644	0.21535742	0.10296403	0.013714324	0.72653944	6.3633295	5.6608162	0.26515279	89.764706	2.1186213	2849.4291
1	train	4	16.196512	0.31337984	-0.86745279	0.16703402	0.10664419	1.0994543	-0.36526373	-1.2896624	-0.21575254	0.69751622	0.2672349	-0.30838865	16.235053	0.4351675	-0.57173509	0.31181039	0.10593672	1.1871898	-0.53225245	-1.0157434	-0.019224409	0.79307699	0.58082696	0.11722901	0.17978112	0.011895368	0.25513974	1.1150861	3.2335244	0.006255999	91.5625	2.5369527	2823.5596
1	train	3	16.65224	0.93021803	0.45209457	1.1283563	1.2709928	1.4665516	0.56114356	-0.30601807	0.12682346	0.51185986	0.5050097	0.57406057	17.462077	0.49671634	-0.14649126	0.3766129	0.67214509	0.82811685	-0.083197612	-0.60780766	-0.27254319	0.30049503	0.5797031	0.49757489	0.38555551	0.010234328	0.72559764	2.7284669	3.7183695	0.3022345	74.189189	2.5294461	2730.9436
1	train	10	17.250747	0.77819481	-0.4195842	0.17933807	0.64228166	0.87002966	-1.0857042	-1.6793774	-0.36166882	0.41262539	0.22627654	0.023190642	17.262212	0.69214676	-0.25133206	0.30045848	0.61508109	1.2384983	-0.52247345	-0.92182886	-0.34311503	0.53821099	0.92266291	0.44218594	0.33754663	0.0058867131	0.42728572	0.92797445	4.1328454	0.094259435	67.351351	2.1459745	2461.8008
1	train	6	15.37064	0.9984194	0.39407013	1.0477804	0.97479235	1.1225672	0.16815803	-0.64242667	-0.50336503	0.93815717	0.25918727	0.53633691	16.147864	0.5914922	-0.11509544	0.20679423	0.32703248	0.66516493	-0.33222643	-1.0464102	-0.5940713	0.49150999	0.35338642	0.5467908	0.11178608	0.012225513	0.87656832	1.4223456	2.7670378	0.31425108	67.37931	2.630603	2689.0786
1	train	10	16.045679	0.63640675	0.49802895	1.2287711	1.0491204	1.5656312	0.74972267	-0.55005365	0.12960561	0.20078895	0.11267863	0.2344232	16.225985	0.90053778	0.84109633	1.4536247	1.4455325	1.7141379	0.77797792	-0.412742	0.05358474	0.34599059	0.40688269	0.39149829	0.44062632	0.0089655798	0.92375732	0.75065707	3.0339735	0.42868485	28.05	2.8751784	2284.1809
1	train	1	16.010289	0.13120569	-0.078736415	0.38942798	0.05214533	-0.16810774	-0.82094852	-1.0996659	-0.56305135	-0.45796467	0.44337515	0.62249105	16.116024	0.31855115	-0.13839294	0.30854326	0.21928502	0.57437364	-0.20122964	-1.1059746	-0.52606414	-0.10001405	0.7426993	0.51472111	0.09099245	0.0046836528	0.315333	1.0329212	2.9990038	-0.0073949337	110.86667	2.5545793	3257.5314
1	train	4	16.040761	0.6017873	0.63795605	1.3496437	1.1571324	1.2925771	0.36243963	-0.45212774	-0.06581982	-0.042871711	0.68133893	0.54983683	16.395093	0.25576269	0.084970326	0.66801139	0.60318521	0.83218247	0.049746922	-0.77285596	-0.17719222	0.29606638	0.65900736	0.58056801	0.26939771	0.0056437227	0.79917415	1.6498905	3.1601712	0.20874612	82.709677	2.4707501	3155.3103
1	train	10	14.766467	0.99507696	0.080167348	0.74155156	1.1023401	1.6256352	0.010524204	-1.206571	0.70887925	1.2036875	0.39607329	0.43877183	14.036586	1.0696433	0.46349063	0.88625365	1.3026525	1.9431927	0.3463811	-0.5571892	0.96960648	0.6893491	0.3606033	0.1779002	0.10940674	0.010952268	0.95725185	0.90296611	2.1530228	0.15642787	19.3125	3.0943693	2019.1146
1	train	9	12.591644	1.7141711	1.0068001	1.16072	1.7191606	0.72000923	0.8393811	-1.4907686	0.88490772	0.009948749	0.37339864	-0.23715685	14.652558	1.3806141	0.83977389	0.94348593	1.2104459	0.57315191	0.79665534	-1.8099397	0.6030939	0.20861658	0.44970675	-0.17494179	0.30713532	0.016933695	0.84966507	1.0847529	3.4996566	-0.56609852	14	2.7103087	1969.7743
1	train	10	16.691117	1.0389005	0.16726941	0.13555771	0.90518911	1.1924681	-0.50863132	-1.474513	0.26938078	0.57044651	0.73605094	0.75504669	16.953775	0.80613375	-0.019330616	0.34605955	0.89700122	1.1493237	-0.38084796	-1.133836	0.26668622	0.37265178	0.78203525	0.26969039	0.091044855	0.0083886312	0.40134142	1	5.0719387	0.38691694	60.818182	2.0913477	2337.548
1	train	1	15.661779	1.0321788	-0.12338578	-0.083144976	0.84242893	1.1531985	-0.20683786	-0.98390346	0.21417094	0.39783056	0.74384007	0.8827113	15.672429	0.91294621	0.091168911	0.32293443	0.8694175	1.1467505	-0.27628403	-1.1642353	-0.15747141	0.29558187	0.82467345	0.60415418	0.26392334	0.0066407947	0.51748993	0.87739227	2.8991417	0.10752555	53.945946	2.6468203	2336.4395
1	train	9	16.21654	0.43657765	-0.11558789	0.43078093	0.8918813	1.0687781	-0.15765542	-1.4568732	0.16389314	1.0340985	0.10394791	0.36233576	17.120969	0.75177235	-0.10454575	0.53750241	1.1196466	1.1512193	0.026676143	-1.0719113	0.43748533	0.64922688	0.0024043533	0.15901093	0.40220493	0.012600029	0.71030059	0.44613455	4.1500744	0.042602754	67.097561	2.1869645	2589.0444
1	train	7	16.648312	1.1416283	0.7281119	1.1371141	1.5503216	1.4458477	0.4113224	-0.65691128	0.374455	0.5441583	0.10063227	-0.04868308	16.706794	0.70175426	-0.063748201	0.64507008	0.85272664	1.1045121	0.32653372	-0.79637865	0.25783528	0.64260835	0.20898379	0.40172357	0.39696828	0.015461519	0.90674573	1.3425803	4.5706052	0.50588117	45.888889	2.4840308	2364.0405
1	train	9	16.857783	0.88734428	-0.21954601	0.20304453	1.0789338	1.0163846	-0.2959129	-1.3887978	0.28901177	0.78836682	-0.22279424	0.52873373	16.432858	0.38623333	-0.29723666	0.19846378	0.31900187	0.85191091	0.036795215	-1.1595104	-0.10023165	0.28793834	0.10173959	0.89605629	0.072218461	0.014493684	0.37915564	1.3883093	5.4576591	0.31220464	83.615385	1.9714704	2582.8142
1	train	3	16.813835	0.97365721	0.022145772	0.018552974	0.79255524	1.9555113	-0.016958697	-1.5283311	-0.5478673	0.13434047	0.49014403	0.14929856	16.948077	0.53817911	-0.089795609	0.52019726	0.61083826	1.1586972	-0.026390808	-1.0958591	-0.2001357	0.087545618	0.31402323	0.61328431	0.1250283	0.007600555	0.38384118	0.73251519	3.7514421	0.09316761	79.366667	2.2421838	2730.1968
1	train	5	15.495928	1.0202826	0.054260895	0.31676273	0.80117786	1.2440097	-0.11685222	-1.4526843	-0.15805386	0.39761404	0.90774587	0.90880835	15.335914	0.82568386	-0.086569968	0.39757065	1.2243251	1.538913	-0.30553644	-1.2753676	-0.064877405	0.40220483	1.0608927	0.50160893	0.11817007	0.0055319868	0.5985347	1.0183467	3.098718	0.29559334	50.8	2.6521385	2286.14
1	train	4	17.438817	0.94665341	0.18978754	1.2033258	1.3243275	1.6006556	0.13622787	-0.53682233	0.42517257	0.56113016	-0.11514633	0.204167	17.422987	0.58723342	-0.16951396	0.85700558	0.87762275	0.96589314	-0.24863456	-0.91720392	0.44208786	0.58309243	0.2698791	0.20829424	0.35355263	0.012434805	0.50683849	1.318019	3.9534808	0.095291026	62.621622	2.3675497	2486.6475
1	train	9	17.138861	0.64808632	-0.063740267	0.70837755	0.82640792	1.1992274	-0.16435578	-1.1872425	0.11178915	0.56304009	-0.0072633935	0.077033682	17.230008	0.71611502	0.06739773	0.93258798	1.1457286	1.2504439	-0.013926044	-0.9193827	0.56464541	0.74591921	0.23584357	0.26030926	0.33202937	0.0066159765	0.66283837	0.73437786	3.4038851	0.053367685	57.035714	2.5336183	2577.4704
1	train	7	17.002292	0.83212881	0.044190969	0.44986416	0.30502346	1.1552108	0.3046846	-0.61583332	-0.50414208	0.28759928	0.42795195	0.60664699	16.451079	0.7294925	0.04136123	0.54142108	0.38342541	0.94614634	0.28909382	-0.57142137	-0.52916807	0.3702437	0.9387443	0.56074538	0	0.011509675	0.49941721	1.0920595	4.2471482	0.087494083	61.380952	2.138393	2453.7793
1	train	7	16.575006	0.94212032	-0.32517682	0.21753549	0.67565449	1.4951049	0.038303105	-1.1252966	0.13863247	0.65479317	1.15976	0.79396542	16.533908	0.64349606	-0.30700342	0.60483275	0.51137493	1.2550611	-0.21662618	-1.1772724	-0.024016237	0.37015879	0.68026207	0.34383239	0.17307039	0.0097493431	0.56155542	1.6436779	3.3141751	0.18298428	68.333333	2.5525673	2471.5134
1	train	1	15.00515	0.99773411	0.075715547	0.18459036	0.64174678	1.3461462	0.60095145	-0.88890126	0.46742975	0.49429249	0.61174584	0.75509427	15.231203	0.90016578	-0.02197485	0.30761274	0.78232536	1.2836211	0.18046255	-1.3140243	0.29428381	0.63557234	1.0696209	0.3791178	0.27778293	0.01135865	0.76789129	1.0697473	2.7594172	-0.1025337	58	2.7524038	2514.4155
1	train	6	16.887612	0.65338817	0.044480156	0.83227956	0.76236985	1.1011566	-0.062256685	-1.2667317	0.12071614	0.41801936	0.60813853	0.66999078	16.819733	0.683824	-0.088667462	0.54806064	0.86860929	1.0738394	-0.0296716	-1.0948918	0.23102844	0.55018416	0.38606952	0.47378776	0.090015992	0.011918627	0.56046892	2.0159491	4.1286685	0.31127681	64.607143	2.2577827	2593.6037
1	train	10	15.964885	0.44736127	0.24622702	0.94201655	1.0498563	1.2151289	0.504083	-0.76998122	0.091480322	0.69694509	0.74395907	0.39583785	15.835268	0.87387032	0.12134747	0.79006728	0.87782726	1.431961	0.41227752	-0.41775569	0.34305881	0.71512489	0.75758609	0.33842105	0.1069826	0.009705601	0.89925289	1	2.9919333	-0.030012429	36.235294	2.5405767	2556.4249
1	train	7	17.763676	0.90043357	-0.041695665	0.69712022	1.0251436	1.4240499	-0.12082143	-0.75129651	0.7040798	0.76971366	0.48554558	0.51669212	17.404416	0.49858362	-0.39482647	0.057901588	0.75008126	1.3177075	-0.52601036	-0.93152238	0.39794993	0.46402419	0.16056659	0.13158745	0.20844689	0.010595275	0.75088327	1.6166396	4.4476782	0.08193922	66	2.1572063	2474.4833
1	train	2	16.930441	1.5984747	0.60554135	0.71537715	1.3855818	-0.055081178	-0.68447973	0.43245171	-1.0871861	-0.83272375	-0.10424547	-0.062406591	16.256444	0.29395309	0.01687389	1.4761392	1.1371062	0.4572842	-0.048461042	0.46669653	-0.38958938	-0.51316839	0.45434589	-0.041056634	0.31145829	0.021447597	0.53253597	1.1637689	5.746416	-0.0881426	69.389831	2.0648535	2226.4186
1	train	8	15.878185	0.21821244	-0.34952597	0.43710248	0.97580049	1.1427556	0.083300416	-1.3229858	0.0021902705	0.70703021	0.38349683	0.31518331	15.70938	0.28789521	-0.27456799	0.42906252	0.99329463	1.0276981	0.044524239	-1.2113963	0.069654518	0.66538572	0.52533311	0.47131049	0	0.005339897	0.74992424	1.1509881	3.0057187	0.062065337	85.275862	2.4660449	3012.0719
1	train	9	16.005582	0.45794084	-0.39535508	0.18646432	1.0764008	1.377055	0.17388347	-1.3488927	0.16692652	0.5452605	0.31838983	0.11176728	15.985936	0.45750912	-0.30068465	0.48351952	1.0593518	1.1879838	-0.26532968	-1.1824669	0.40237584	0.87374984	0.51176609	0.3652655	0	0.0052204633	0.50616092	0.62463232	2.9797201	0.063202252	72.241379	2.5754676	2709.0133
1	train	8	15.005028	0.35743695	0.7535136	0.96792481	1.5262008	1.9851064	0.79321926	-1.041726	0.38720245	0.95499443	0.02716343	0.62751391	14.137813	0.60019645	0.79923689	1.0955358	1.493746	2.0131228	0.77048419	-0.98608778	0.46801323	0.80876535	0.0896362	0.3656749	0.047435538	0.01435892	0.9355951	0.69685839	2.2094288	0.052125874	23.347826	2.9360009	2746.946
1	train	7	16.45872	0.74550807	-0.6172651	-0.19761748	0.93832744	0.74935613	-0.80370751	-1.3340111	0.14708185	0.63392537	0.13002965	-0.11829529	16.738904	0.51834245	-0.73101574	-0.28793676	0.93981316	0.91848272	-0.52084821	-1.0689787	0.095272042	0.55604752	0.43396988	0.35395566	0.17946524	0.00891876	0.36564879	0.52746516	4.821323	0.025839405	72.153846	2.0872733	2525.5469
1	train	9	13.549921	1.7548629	0.92816365	0.93545508	1.5740924	-0.29717909	1.3647303	-1.131945	0.085821823	0.63020626	-0.63774987	-0.70885111	14.513167	1.2966428	1.0875004	0.81044689	1.4808165	-0.23018539	1.0731268	-1.4603895	-0.3586773	0.87028885	-0.30622682	-0.48272138	0	0.025473281	0.76249211	0.79603871	3.6261038	-0.48273595	22.59633	2.5069365	2171.1255
1	train	3	16.370603	0.43943449	0.24919275	0.25747671	0.72784567	0.69404865	0.37119822	-0.68041784	-0.36517634	0.31334456	0.87240084	0.79520256	16.692523	0.67156254	-0.27662154	0.07664888	0.76085972	1.327501	-0.30609229	-1.2937491	0.047897659	0.6118359	0.47840705	0.30495084	0.45940045	0.01941591	0.64980551	0.15875561	5.0020627	0.20674539	77.71875	2.109187	2616.4558
1	train	10	15.755018	-0.79319919	-0.47436148	-0.030899647	-0.039674446	0.82114228	0.010757355	0.053156654	0.38257137	-1.1670759	0.046215858	0.29588566	16.152556	-0.95606402	-0.701761	0.40790137	-0.6588882	1.3572466	0.34817956	0.59239286	-0.2560281	-1.5193105	0.098233202	0.52825067	0	0.035443121	0.23710035	0.14875802	5.8946291	0.009963541	154.17949	1.8900046	3730.0432
1	train	8	12.418555	1.4266389	2.2379132	1.7891401	-0.26501584	1.0169853	-0.12570043	-0.655777	-1.1733594	0.97813471	-1.8761754	-0.0014491002	12.584507	1.5975922	2.2816441	1.3988978	0.23440357	0.61586496	0.29247254	-1.0095645	-0.95694484	0.61231211	-1.5873262	0.39043164	0.20034165	0.0326448	0.57528601	0.52051755	4.1885496	0.13592321	15.798165	2.456011	930.43964
1	train	6	15.314614	1.1958223	-0.18034213	-0.11552043	0.78495759	1.487174	-0.65524341	-1.8140042	0.14746712	0.37847553	0.34448897	0.42076491	15.501985	1.2141981	-0.023595904	0.17826935	1.0728724	1.4388559	-0.50685371	-1.4317058	0.31401276	0.50333176	0.64853183	0.45870425	0.40847635	0.0090171437	0.34795772	0.43013623	3.2598223	0.036040708	47.560976	2.3633344	1953.6315
1	train	10	14.951548	-0.30866813	-1.8794088	0.35166561	0.87938656	0.7192406	0.77765496	-0.58769716	0.1804451	0.3388327	0.10341153	-0.53075927	14.493636	-0.56690539	-1.6887221	0.87937866	0.54786985	1.0642901	-0.085595633	-0.89084106	1.0160711	0.92733478	0.38223466	-1.19185	0.20800471	0.02563894	0.24764111	0.69431987	2.7780337	0.16368296	74.909091	2.8197335	2827.1619
1	train	6	12.61574	1.6680632	1.7636561	1.6165006	0.91654298	1.4014634	0.74620604	-0.650902	0.55631837	0.60419882	-0.63881416	-0.14219567	12.761969	1.5399908	1.631212	1.5477743	0.82536193	1.3221358	0.67707476	-1.0910199	0.42526209	0.70017544	-0.4343456	-0.001655776	0.085488156	0.010986436	0.95402389	1.5760652	2.3234068	0.33037382	5.8474576	3.0563661	743.20678
1	train	5	16.640611	0.58739448	-0.32832345	0.21885043	0.31758004	1.5084372	0.36340975	-1.1955554	0.2216506	0.96836452	0.5791046	0.49939984	15.903224	0.69940657	-0.39360968	0.15426855	0.077332148	1.4215285	0.076357125	-0.83792829	0.34844777	0.75495265	0.66025852	0.39659527	0	0.011140505	0.29900849	2.2574266	3.5152359	-0.060357801	67.705882	2.336559	2534.616
1	train	10	15.797778	1.1133602	-0.076363936	0.083048981	1.0317691	1.4352167	-0.58917477	-1.3125822	0.20807457	0.49180057	0.44069674	0.43663672	16.845444	0.70354217	-0.031053157	-0.054301024	1.0512321	1.5501588	-0.6460974	-1.0367468	0.16755791	0.45333461	0.47356335	0.18346436	0.24318178	0.01712935	0.51682131	0.33656899	3.236361	-0.071846278	60.218182	2.4890574	2578.8285
1	train	7	16.00436	-0.695032	-0.76173885	-0.2781475	-0.40770339	1.2954195	0.297834	0.46653951	-0.31446431	-1.218031	0.47933603	0.8065418	15.855249	-0.47669693	-0.92946222	0.11222418	-1.0062221	1.026442	0.34751487	0.63087418	0.29997947	-0.70115407	0.4104222	0.6146889	0.13923306	0.038690725	0.20036805	1.0212972	3.382051	-0.034960266	134.96	2.4706558	3449.6429
1	train	6	16.666051	0.32110423	0.20977497	1.2744683	1.1108189	1.4303938	0.19520279	-0.63648719	-0.23620716	0.25131956	0.78965462	0.11621544	16.770065	0.28989544	-0.19137674	0.73849126	0.75611493	1.1959363	-0.095433706	-0.69114333	-0.079596041	0.83862661	0.38583597	0.22632491	0.40346307	0.019504025	0.77450472	0.41552153	3.4434635	0.091750981	86.271186	2.3390318	3007.8626
1	train	8	16.193875	1.0832613	-0.26021353	-0.20864016	0.67792423	1.2412852	-0.60191998	-1.3906993	-0.018738798	0.26890137	0.90174753	0.6786464	16.417355	0.71017509	-0.34296345	-0.028825443	0.63664204	1.3321029	-0.53674974	-1.4327795	-0.25917313	-0.045550319	0.78682023	0.14239955	0.20073266	0.0096413859	0.47102549	1.0397229	3.1623156	-0.0091085171	65.153846	2.5497407	2405.9298
1	train	6	16.648785	0.97832273	-0.30050658	0.03883249	1.0736276	1.3729212	-0.61872441	-1.1938012	0.29281392	0.76828524	0.87111352	0.59446338	16.959609	0.80279216	-0.45117336	-0.37203522	0.81985248	1.0200135	-1.0084571	-1.5615708	-0.28291592	0.36696752	0.48711135	0.0045278875	0.18795532	0.0078455283	0.47983628	0.68155048	3.3466862	0.085951984	61.926829	2.4829594	2378.2962
1	train	4	16.272006	0.43683751	0.1459204	0.28121489	0.95063342	1.3418435	-0.025886305	-1.4040529	-0.10082033	0.62786206	0.64791509	0.39321806	16.164539	0.67527217	0.17414288	0.55572675	0.81806948	1.3138714	0.022824787	-1.2622397	0.17971689	0.65257133	0.85412415	0.29148964	0	0.005450557	0.8228719	0.55571557	2.8191729	0.046259518	56.8	2.5541843	2745.7098
1	train	3	15.99658	0.84832544	0.78491004	1.4381446	1.4938691	1.5951693	0.39931253	-0.61279675	-0.16796115	0.36794236	0.70285133	0.15972641	16.601095	0.35312401	0.36860816	1.0407349	0.59036684	0.96830943	0.29040464	-0.55881826	-0.57326274	-0.069034429	0.57073761	0.78455642	0.46122301	0.013953529	0.69169252	3.0788137	3.2261384	0.31758421	63.227273	2.7453692	2739.0635
1	train	7	16.676077	1.1659712	0.10796946	0.23484711	0.70041821	0.94682445	-0.94254821	-1.622904	-0.48005251	0.45544452	0.54813593	0.70214668	16.752285	0.98830399	-0.070982151	0.16527204	0.33248761	0.7885032	-0.91010221	-1.707014	-0.73353633	0.41821054	0.85538926	0.68229693	0.23798564	0.0082017951	0.31875135	1.0833953	3.0719375	0.11050135	54.0625	2.5738705	2261.8248
1	train	5	16.083448	1.1933459	0.15041748	0.16688864	0.74762157	1.0750974	-0.811326	-1.4921423	-0.13636587	1.0029478	1.0019454	0.94998442	16.19337	1.0954227	0.15082445	0.38052494	0.78147148	1.1589971	-0.57870995	-1.5096497	-0.23035111	0.48405839	0.88898977	0.86346578	0.080967732	0.0097286837	0.58501238	0.92973377	2.7204417	0.038644839	47.375	2.7830409	2155.8571
1	train	7	15.676836	1.2102168	0.1567905	0.20682548	0.52064591	1.3261814	-0.46427572	-1.4060235	0.47015226	0.64326123	1.102922	1.21038	15.824631	1.2429081	0.16390813	0.082544861	0.45313045	1.0847097	-0.52493826	-1.5029563	0.15365472	0.65377732	0.75493573	0.8568734	0.23968327	0.0064862713	0.58600704	0.89688487	2.9711922	0.32817768	41.761905	2.6701554	1946.0175
1	train	4	17.097202	0.55518244	0.3450809	1.3477323	1.3801846	1.8161427	0.41930246	-0.99597007	-0.16066598	0.39707424	0.26508569	-0.43139122	17.130673	0.22211065	0.03408129	0.93431957	1.1554035	1.3882562	0.23683725	-0.75900993	0.24693802	0.45567262	0.53859973	0.14066705	0.54182157	0.014273505	0.9178781	2.7814065	3.4267668	0.15153646	77.59375	2.6079136	3191.0378
1	train	3	16.648824	1.062316	0.0010092298	0.27211928	1.1854024	1.7253697	-0.37900289	-1.2133559	0.066414929	0.97514329	0.86008622	0.56946618	16.631603	0.9356768	-0.19018104	0.14638094	0.96853729	1.4817352	-0.52608231	-1.2852065	0.085161772	0.90557424	0.95718809	0.78908621	0.059787625	0.0061048273	0.86167639	1.1804839	3.0328457	0.22608893	45.173913	2.7112546	2167.2026
1	train	9	16.444301	0.83907361	0.24368744	0.52977352	0.79540657	1.2072639	-0.19957067	-1.454481	0.053025385	0.80223492	0.7281665	0.74444174	16.132474	0.76809881	0.26417002	0.62218928	1.0690333	1.6180798	0.11848065	-1.0993942	0.073890035	0.74583013	0.9528249	0.563972	0	0.0063518353	0.88664558	0.93973146	2.7307157	0.34470571	36.5	2.7680692	2400.6748
1	train	3	16.741874	0.79619592	-0.37431806	0.35155071	0.30634596	1.4286016	-0.82561763	-1.7284738	-0.2620242	0.38115346	0.31176387	0.31888918	16.690013	0.54803095	0.21278736	0.57524413	0.55724417	1.2335143	-0.26144295	-0.99915365	-0.53919928	0.41244961	0.18207767	0.41856398	0.2205079	0.012863445	0.41428831	1.289987	2.9875849	0.07909535	72.53125	2.4930767	2780.0602
1	train	6	17.043049	1.071654	0.013091316	0.4621625	1.1491131	1.4779393	-0.42989287	-1.3037984	0.16411728	0.71212505	0.41460559	0.28638144	16.784938	1.0372162	-0.13531542	0.47196944	1.6026781	1.778711	-0.46958835	-0.85301527	0.56787152	0.91470328	0.37769642	-0.15149942	0.34934752	0.0081097797	0.78922206	0.62305358	3.1457739	-0.026089285	38.358974	2.3248471	2027.3569
1	train	7	16.121219	1.0733915	-0.13988675	0.68026446	1.5828007	1.602415	-0.36747595	-1.4134496	0.54908269	1.0047344	-0.049844062	0.37319128	16.586207	0.92282354	-0.49724305	0.20131087	1.0939022	0.78220358	-1.1660505	-1.6931157	0.13633798	0.22426118	-0.36247704	-0.1335991	0.2157634	0.011839847	0.54132477	0.77885606	3.3906858	0.12909513	57.916667	2.3318078	2116.9865
1	train	10	15.595017	0.57725035	0.35697548	0.83841523	0.89742455	1.168121	0.21818676	-1.3556209	0.49941019	0.70801546	0.48008549	0.20509727	15.531572	1.0540339	0.21880357	0.51685639	0.8259053	1.3072143	0.25045516	-1.6499727	0.011543579	0.60647306	1.218687	0.37875327	0.13886588	0.010778725	0.81039688	1	2.451307	0.086247908	40.266667	2.8023577	2426.4277
1	train	6	12.093851	2.1740099	2.0945141	1.569941	0.34764132	0.40329827	0.33378629	-1.3839449	-0.36881013	-0.35377268	-0.60550923	0.17776523	13.879228	1.4371699	2.0241311	1.9257109	0.088381201	0.54459687	0.30708823	-1.922056	-0.3735541	0.38427571	-0.96189653	0.091352617	0.2475974	0.034742254	0.31852653	0.51002721	3.9241926	0.60107765	17.234694	2.6525084	1117.1926
1	train	10	16.64863	0.39248098	0.021223609	0.68917602	1.0770351	1.1739685	-0.075065891	-1.1122055	-0.26305374	0.5547268	0.39236392	0.31999743	16.260048	0.85062296	-0.12333259	0.50230495	1.3998375	1.7013627	-0.23194695	-0.71221807	0.73064949	1.0599141	0.69917173	0.12706318	0.36962929	0.013760431	0.71455598	1	3.1704302	-0.040979602	50.151515	2.5469757	2426.9268
1	train	7	16.979595	1.1273116	-0.17371936	0.25743877	1.0749912	1.4053776	-0.68974183	-1.2002318	0.014393584	0.31989514	0.51692838	0.71712877	17.204688	1.1296254	-0.42648351	-0.18925622	1.0751569	0.92438719	-1.1687049	-1.2774173	-0.083122138	0.62929403	0.21605883	0.24874508	0.036091841	0.008951274	0.26305479	0.58557414	3.5262156	-0.011515915	53.390244	2.4965992	1994.1505
1	train	2	16.24407	0.44571625	0.78169038	0.91480462	0.28924489	2.0062938	0.33111416	-0.83854696	0.30735349	-0.24270698	-0.31452472	0.24886375	16.949389	0.3221064	0.31424008	0.64612657	0.030389799	1.422965	-0.029218179	-1.4007644	-0.32704537	-0.75725466	-0.68621194	-0.34387415	0.19491069	0.02354433	0.26529032	0.75772993	4.247405	-0.084852497	88.904762	2.2202148	2891.5181
1	train	10	16.064617	0.49694554	-0.72377543	-0.30509727	0.85156014	1.3026339	-0.72002305	-1.3857436	-0.061576617	0.32745469	0.24533736	0.052635464	16.116018	0.61082834	-0.73849164	-0.50993859	0.76302281	1.1829656	-0.84978166	-1.320054	-0.17236714	0.44376592	0.41362013	0.11206867	0.063815283	0.0050727959	0.31681829	0.97121571	3.0507875	-0.016969118	65.925926	2.5391467	2462.9616
1	train	5	17.071937	1.0555158	-0.10403661	0.30022306	1.2775153	1.7396224	-0.10914524	-1.031741	0.32531213	0.76563844	0.72945324	0.28518502	16.454427	0.65616438	-0.71274859	-0.26285919	1.1927483	1.3280471	-0.7581769	-1.2517457	-0.064537485	0.5337702	0.12680775	-0.090119386	0.16861799	0.0089144375	0.7230043	1.9740889	3.633808	0.090421721	55.464286	2.5507828	2163.6991
1	train	10	16.481591	1.0747541	-0.033407729	0.09433324	1.1647444	1.7348995	-0.27784374	-1.2107845	0.12500878	0.27353541	0.61757258	0.19113529	16.95111	1.0761606	-0.04391095	0.2126693	1.5231659	1.7761458	-0.39210324	-0.97661113	0.11594881	0.83820839	0.7214429	0.39255453	0.27662163	0.0075784261	0.85268157	0.60008568	3.2703048	-0.068207314	39.925	2.4621966	2100.2082
1	train	6	17.189828	1.1369923	-0.2434099	0.13184532	1.2797281	1.1418609	-0.77190186	-1.1816172	0.088421051	0.75790149	0.42275986	0.18527657	16.750443	0.73779349	-0.58022758	-0.27344654	0.97030724	0.99040044	-1.2067529	-1.4710975	-0.38845307	0.47913976	0.30082755	0.12612711	0.30039333	0.0090361184	0.24055507	0.80437059	3.9516245	-0.093851324	61.757576	2.3827309	2197.0338
1	train	6	16.439697	0.17159941	-0.11829253	0.28474761	0.71712479	0.99827738	-0.36782697	-1.347417	-0.43235863	0.42768772	0.37416281	0.4420178	16.584073	0.42464973	0.17616862	0.58786505	0.76233306	0.90597387	-0.72093659	-1.6231025	-0.66988539	0.21434422	-0.0024560753	0.38389937	0.16664094	0.0084121454	0.33681692	0.79777812	3.0755697	-0.03279965	97.038462	2.5943961	3161.7937
1	train	7	16.666346	0.2996374	-0.027691822	0.50232707	0.57895371	0.88410043	-0.27533783	-1.4032436	-0.43994509	0.33093468	0.60578753	0.68463008	16.436595	0.28367549	0.11512536	0.64221834	0.70182572	0.93821255	-0.026083312	-0.85207932	-0.12285472	0.45642607	0.47098316	0.49947537	0.060832867	0.0087666929	0.619483	1.2394812	2.9464953	-0.0059858846	95.88	2.6471175	3198.1569
1	train	9	15.86472	0.51955727	0.22289656	1.201081	1.5833389	2.2107162	0.84598419	-1.0650765	-0.056984661	-0.26264008	0.049302294	0.53536256	16.435755	0.52907043	0.3496018	1.0628766	0.70245147	1.7501971	0.57053828	-1.3438545	0.27780812	0.13474768	0.43313693	0.50895256	0.1883413	0.01205761	0.83250426	0.64552321	3.1071844	-0.41858678	45.318182	2.6719644	2596.0863
1	train	10	12.754779	1.2719181	1.0602327	1.6556471	1.1981654	2.0375043	0.90768888	-0.62391375	0.24926808	0.29413975	0.16405915	-0.091937192	15.596323	1.3431116	2.0837399	1.6396384	0.082789019	1.0603897	0.047703752	-1.5222205	-0.18924063	0.5030104	-0.66476238	-0.16506051	0.14982585	0.024513524	0.97852762	0.27772843	3.9821458	-1.2136817	14.715596	2.7077117	1681.8593
1	train	7	16.346908	1.2195268	0.33173422	0.75608132	1.499416	1.7080698	-0.27190957	-1.0752427	0.34372562	0.62723126	0.54809126	0.36025916	16.867532	0.7189717	-0.57008145	-0.34099463	0.88278274	1.2637422	-0.69081746	-1.2314929	-0.073083179	0.5638464	0.44674047	0.23678915	0.37098529	0.011344483	0.8445091	0.70743146	3.2905789	0.14447138	54.794118	2.463232	2273.9819
1	train	10	16.542411	0.8182957	-0.30777076	-0.092703768	1.0787632	1.4977995	-0.6294659	-0.96089763	-0.048057948	0.64025958	0.17856927	0.17149522	17.555104	0.90753508	-0.73056231	-0.66674953	0.52795728	0.53543489	-1.4726705	-1.4357897	-0.35982943	0.73584757	0.61798075	0.47500293	0.18459686	0.0086309236	0.36198816	0.82626416	3.7332082	-0.042775575	59.425	2.2782617	2198.1766
1	train	10	16.036673	0.37777564	0.32511499	1.0271506	1.291997	1.6894302	0.7612127	-0.47308901	0.352987	0.72907945	1.0248424	0.40049825	15.884477	0.95783193	0.31321823	0.72720545	1.5868029	2.087962	0.1709208	-0.81798216	0.27490663	0.6352766	0.7960853	0.044520972	0.2242843	0.016707045	0.92961481	0.94690724	2.1545644	-0.17791128	18.975	2.9149334	2322.4466
1	train	7	16.74317	0.95081627	-0.49019274	-0.15403318	0.88934317	1.3915863	-0.67815113	-1.4133554	0.31279202	0.65592216	0.53111786	0.63168941	16.234335	0.60654142	-0.69214679	-0.59387648	0.80569949	1.0209521	-0.93842247	-1.4169722	-0.34648056	0.40702608	0.23464512	0.22683625	0.22543524	0.010620579	0.16630218	1.3538095	2.9902273	0.010214928	63.909091	2.5799073	2399.1171
1	train	7	16.672146	0.81825144	-0.47777124	-0.37811898	0.98531277	1.2650368	-0.84996833	-1.5252531	-0.047730743	0.48445862	0.78287889	0.25060821	16.592387	0.49525118	-0.877079	-0.67158717	0.84611732	1.2086746	-0.76917847	-1.3379933	-0.1188269	0.59768589	0.26063276	-0.026394863	0.050740916	0.0092550756	0.13383122	0.79375238	3.5558382	-0.033826846	64.387097	2.3997704	2372.414
1	train	10	15.955209	0.73177307	-0.50731537	-0.40807974	0.82805412	0.99338246	-0.83821132	-1.3890658	-0.58180783	0.18211803	-0.097034733	0.15678822	16.444792	0.58971885	-0.8392007	-0.54190087	0.96352324	1.1443279	-0.80745549	-1.2270734	-0.4389467	0.65806575	0.2350366	0.060182387	0.33316734	0.006462856	0.22352284	0.4377816	3.1519471	0.0014633797	65.526316	2.5961069	2505.6252
1	train	10	16.780347	0.59961159	-0.085050222	0.47461209	1.2355321	2.088666	-0.03714932	-0.67957384	0.37785699	0.85386625	0.71241246	0.35891397	17.259094	0.87286405	-0.31896342	0.15448757	1.4517243	1.7545212	-0.42247478	-0.7607139	0.34853417	0.92131375	0.38950429	0.24174621	0.069749995	0.0070110893	0.87096479	0.84716731	3.8868986	0.14028879	46.725	2.2372885	2157.683
1	train	10	15.721525	0.47543885	0.079561295	0.83747961	1.2873236	2.537666	0.65569167	-0.99221851	0.47028164	0.53559702	0.61766666	0.49871504	15.683133	0.47941308	0.34247198	0.92255168	0.91621882	2.3248931	0.65744369	-1.2445451	0.67086481	0.62128833	0.44769985	0.92682868	0	0.013475104	0.96258731	1	2.3059231	-0.14638294	27.047619	2.9403489	2682.6639
1	train	3	15.648083	0.71380606	0.71224306	0.82578697	1.2620353	2.6703166	0.47647189	-0.618409	-0.14152906	0.14696826	0.61210203	0.36832428	15.396006	0.5650787	0.24908735	0.77873614	0.91495038	2.5499626	0.54189066	-0.95342613	0.56601421	0.25593619	0.71461209	0.94336336	0.0070177785	0.0095341035	0.96022883	1.0380085	2.5953486	-0.29891456	24.145455	2.8138718	2493.6599
1	train	7	13.614073	1.1444258	0.76748236	1.3625833	0.55365747	1.0241134	0.46184252	0.85568108	0.45273842	0.087207419	0.19281824	-0.05613774	13.605595	1.0291284	0.68863905	1.4234675	0.64891514	1.0446966	0.29211044	0.94285942	0.14922648	0.37120796	0.27546033	-0.12381105	0.15631078	0.0048377383	0.95780205	1.0994717	1.8228233	0.39939595	9.5625	3.0715778	2083.8722
1	train	4	15.935412	1.1219444	0.20777872	0.9908517	1.6902435	1.5455792	0.36297717	-0.61526949	0.21344061	0.76085416	0.43367277	0.079272338	16.027143	0.83325965	-0.089109365	0.79497636	1.5629357	1.7081077	0.11105235	-0.52795892	0.42380066	0.73762765	0.58641742	0.36150834	0.43790331	0.0096616306	0.89099306	1.0544251	2.6774351	0.10930845	31.467742	2.568451	2193.1035
1	train	6	17.099775	1.2290574	-0.29219083	0.24489034	0.95647866	1.0751867	-1.0625387	-1.4389703	0.20169407	0.51029526	0.50037434	0.073799383	17.19819	0.72806637	-0.2758601	-0.0517502	1.1765461	1.1472461	-1.0647175	-1.1392864	-0.01478442	0.48247754	0.18766819	-0.22761984	0.4545414	0.018013968	0.36308376	1.047237	3.8202415	0.11056371	68.02381	2.3040674	2316.4833
1	train	8	17.150995	1.2814784	-0.13454968	0.047094661	1.2081535	1.104629	-0.60899832	-1.5372259	0.056072591	0.77392182	0.55006187	0.44446569	17.398028	0.89046112	0.14765898	-0.025534583	0.78109411	1.1641994	-0.95303309	-1.1271389	0.06892263	0.57963569	0.84454955	0.20928869	0.046220985	0.012256705	0.57893475	0.83185413	4.4603708	0.2554818	60.232558	2.2103673	2283.4876
1	train	7	16.480361	0.7927139	-0.79554478	-0.32617243	0.85927121	0.87668911	-1.0378561	-1.5830808	-0.083369119	0.53255987	0.44358095	0.0044675357	16.511879	0.65880079	-0.51394288	-0.20250845	0.65379894	1.0440618	-0.97757794	-1.7113922	-0.212489	0.4585289	0.37022211	0.21161515	0.25395697	0.013622826	0.14851465	1.4030741	3.6033657	-0.031746033	69.576923	2.2565231	2411.4826
1	train	10	16.26918	1.14933	-0.10220122	0.086447648	0.9211813	1.0505159	-0.93775631	-1.3922848	0.30653862	0.96656602	0.41591945	0.29511808	16.897899	1.0552946	-0.2314288	0.085951207	1.1799979	1.3565482	-0.63366487	-1.238886	0.32937545	0.84040051	0.41598627	0.2822799	0	0.0090493286	0.52881961	0.77515478	3.3359789	0.13777801	49.571429	2.3548799	2029.0465
1	train	3	14.68457	1.3882716	1.2234323	1.3557692	0.3228175	1.1133755	-0.37644244	0.13729921	-0.22269233	-1.7659024	-0.47909702	0.014546991	15.127633	1.0015314	0.86555814	0.86221819	0.65911014	1.1725687	-0.26727572	0.15734929	-0.030641743	-1.3807439	0.13402246	0.030019371	0.50858434	0.015609184	0.24311749	2.1273888	2.7018264	0.25015819	31.2	2.9273411	1932.1062
1	train	5	11.782661	1.9276634	2.2105238	1.7020895	0.61306839	0.80499399	-0.35344816	0.28736625	-1.2532736	0.34042085	-0.58694116	-0.1441767	11.757024	2.1125875	2.509553	1.765582	0.59161811	0.4803482	-0.57797062	-0.071093004	-1.3710219	0.19762073	-0.55038042	0.090537601	0.074944126	0.015513167	0.94515774	0.4524235	3.5665402	0.48204286	7.3737374	2.7801551	519.32909
1	train	10	11.01443	2.3515272	2.5169689	1.2478202	0.2388591	0.45735625	-0.73779841	-0.11144286	-1.4996895	-0.16224564	-0.51979778	0.089362925	11.402895	2.4228984	2.2872411	1.2595073	0.52963785	0.021012568	-0.70099561	-0.0584304	-1.5897709	-0.18193847	-0.62066266	0.050570873	0.10092427	0.021879191	0.88963833	0.43797363	6.3000456	0.36955388	11.4	2.1875838	467.02498
1	train	5	16.444717	1.4626533	0.67670863	1.1090069	1.8999944	1.4880266	-0.40663395	-1.1201042	-0.04279805	0.54629739	-0.56779377	-0.73807551	17.020724	0.87948525	-0.46405211	0.048224407	1.2903522	1.144435	-0.75407335	-1.1111148	0.36095619	0.72918589	0.076716774	-0.12444116	0.58108656	0.012642557	0.92873869	1.5787018	3.3080739	0.27539065	52.086957	2.5922074	2048.9391
1	train	3	15.980807	0.77674646	-0.66376619	-0.27389711	0.96357138	0.99197954	-0.61439702	-1.6707935	-0.045586613	0.68130395	0.81496381	0.69494416	16.326792	0.71927352	-0.60475369	-0.45751636	0.66755404	1.0356467	-0.59896119	-1.520357	-0.28363307	0.32679631	0.56658765	0.51840982	0.11282355	0.0069842529	0.24883484	0.65033153	2.9906348	-0.0031223218	64.25	2.3821624	2426.1625
1	train	10	16.354	0.90301047	-0.24950066	-0.03123342	1.149306	1.5585589	-0.70269009	-1.3622767	-0.2333832	0.050722019	0.7316568	0.034883278	16.586365	0.83264634	-0.18584487	-0.07231349	0.81671473	1.2189529	-0.74266125	-1.2262	-0.15594239	-0.033279016	0.945661	0.23429671	0.15904464	0.0060181478	0.33893602	0.95293608	2.9077943	-0.061075006	64.666667	2.5680891	2416.3921
1	train	10	16.617052	1.1570052	0.037036791	0.26247601	1.2351115	0.9810156	-0.9168927	-1.3415973	-0.012441945	0.57771266	0.94078592	0.64442698	16.513506	0.85757942	-0.29681763	-0.0023463598	1.2644071	1.2944755	-0.7674159	-1.1558579	-0.11750255	0.52286758	0.46213107	0.13890401	0.058555188	0.0057882456	0.73325936	1	3.6558465	-0.0015763442	52.5	2.341451	2137.4237
1	train	4	17.019439	0.79424299	0.16481103	0.52812807	0.8951549	0.85202427	-0.66091209	-1.2543989	0.35950418	0.60624739	0.2892392	0.39671369	17.226847	0.80049491	-0.5426685	0.40250546	1.6116732	1.0869511	-0.94230034	-0.79989397	0.82405229	0.7381542	0.05100554	-0.17010524	0.11576882	0.011946695	0.50298474	0.33912987	3.860309	0.062010525	63.892857	2.3414617	2274.0417
1	train	5	17.024421	0.65490237	-0.92559459	-0.44809189	1.0832834	0.99389908	-0.92231775	-1.3848165	0.18143036	0.85568658	0.37403749	0.059057422	17.291895	0.7955451	-0.30208488	-0.15784018	1.0512089	1.0229034	-1.3398957	-1.2557012	-0.1492787	0.24712675	0.65727181	0.30025316	0.11323478	0.011716853	0.28297113	1.0252567	3.5525839	0.028178288	67.864865	2.4416187	2465.4529
1	train	10	16.327981	0.81242956	0.049695146	0.52086895	0.64608323	0.67806354	-0.72958519	-1.7846022	0.31776319	0.19426425	0.65116731	0.27494642	16.63741	0.88804401	0.19201759	0.4647265	0.77588191	1.2354087	-0.52063906	-1.7624707	0.37468656	0.20273867	0.62502065	0.049038309	0.24981124	0.0082088873	0.24397375	0.42379601	7.5479972	0.30555306	67.52	1.5446374	2495.3221
1	train	9	15.901176	0.7122517	0.36468295	0.86160471	0.90817303	1.1955681	-0.64890006	-1.4828341	0.60929574	0.60675536	1.0698928	0.17373018	16.168409	0.84513213	0.31590896	0.77327864	0.97423278	1.4348404	-0.12769002	-1.4479542	0.37022012	0.27103143	0.82406572	0.31228769	0.2248375	0.012642257	0.65400101	1.1410473	2.8014059	0.081347756	38.421053	2.718502	2455.8453
1	train	3	16.615755	-0.49861383	-0.37903328	0.98215407	-0.34824613	0.8269165	-1.5599385	-0.85443803	-0.73867498	-1.9861086	-0.36479738	0.47769944	16.481743	-0.29982244	-0.53743798	0.44592763	-0.67377788	0.56327885	-1.0618894	-0.28913156	-0.1938776	-1.0232947	-0.057992575	0.59842617	0.40871033	0.012207491	0.27557289	1.2403312	4.2014117	0.060407839	144.5625	2.2949113	3510.1221
1	train	4	16.817995	0.69661747	0.1734066	0.85269267	0.96316927	1.5331278	-0.065858655	-1.1058001	-0.06014145	0.80931256	0.71074636	0.62695047	16.673822	0.72695737	-0.15282228	0.55072185	0.84599823	0.96072039	-0.5074392	-1.6656065	0.28297611	0.67297775	0.45410234	0.016145195	0.11738521	0.028176546	0.42029777	1.2061893	3.9847881	-0.12717265	64.571429	2.1121411	2543.5809
1	train	7	16.805298	0.767673	-0.23052536	0.52017747	1.247266	0.62854067	-0.85389768	-1.7503738	-0.078786004	0.47062822	0.31606944	-0.15782478	16.90231	0.90605571	-0.077254201	0.67235399	1.2861184	0.75218151	-0.17846305	-1.3167224	0.38059194	0.65134927	0.73156826	0.17936407	0	0.010596792	0.35028487	0.78594793	3.2301066	0.22481853	57.565217	2.4738488	2394.7441
1	train	10	16.752257	0.74073102	-0.10606798	0.63850776	0.97716019	0.67575275	-0.412599	-0.99593611	0.20070359	0.43223567	0.22155783	0.29142906	17.09192	0.80683003	-0.11003221	0.3235533	1.022929	0.78007802	-0.24337088	-1.501255	0.058537937	0.43692367	0.29221608	0.2140701	0.12367643	0.012617318	0.19938698	0.85587574	4.6613175	0.24840003	67.391304	2.1186014	2564.7567
1	train	6	16.496624	0.7639596	-0.71052153	-0.032152732	0.91267062	0.82541402	-0.76845395	-1.5620304	0.1686664	0.79073809	0.09015276	-0.091574248	17.127123	0.73939195	-0.79705548	-0.10318475	1.0498721	0.74909213	-0.62230043	-1.5540248	-0.039708279	0.98795395	0.16938101	0.19061637	0.10774471	0.0079323779	0.20859648	0.27592809	3.4730056	-0.0025735791	63.533333	2.3736832	2381.057
1	train	7	17.592096	0.98826549	0.094626961	0.5516789	1.0277781	0.90256203	-0.54269858	-1.6858596	-0.36216756	0.29294829	0.64284435	-0.058942579	17.40804	0.98410956	0.10672603	0.60674348	1.1312751	0.90798909	-0.18965758	-1.5561679	0.083287264	0.41490805	0.67411611	-0.10641005	0.18177053	0.014612013	0.35074112	0.74293577	4.7958933	0.54427682	55.869565	2.2284449	2332.6555
1	train	7	16.675962	0.75206177	-0.62782449	0.13495199	1.1472512	0.82238022	-0.85048957	-1.5886808	0.49863822	0.95182647	0.12784313	-0.17174192	16.518605	0.71773907	-0.15691868	0.50487878	1.196999	0.93630466	-0.47648862	-1.2023196	0.24272246	0.73953802	0.47610945	0.088415246	0	0.013198365	0.59780388	1.1555501	3.5879022	0.0089245638	62.666667	2.2106301	2441.5384
1	train	2	17.02852	0.0092771011	0.43819565	1.6551983	-0.10786632	1.2958305	-0.75455489	0.08937637	-0.66883237	-1.3857881	-0.60427094	-0.57437143	16.170445	0.14221793	-0.11575608	1.0066149	-0.77796194	0.82126213	-1.1001887	-0.6510094	-1.1544503	-1.7053425	-1.2283329	-0.67170491	0.64893879	0.016068611	0.34435597	1.6047621	4.7008191	-0.1164878	95	1.7777035	3047.5719
1	train	10	16.956568	0.81904298	-0.55587575	-0.18296269	1.162253	1.1210212	-0.5472662	-1.1372787	0.028928884	0.70037291	0.60101307	0.52705083	17.345524	0.92916894	-0.51635473	-0.29214036	1.1740738	1.2155772	-0.40824744	-1.2338172	0.050457146	0.65479442	0.44134986	0.33308831	0.081524961	0.0091234628	0.38043883	0.81758001	3.7904862	0.07506191	58.533333	2.4147177	2173.7111
1	train	10	16.763702	0.89362448	-0.68675532	-0.36076423	1.0588072	0.9120464	-0.91483599	-1.4674131	0.020243521	0.82977058	0.1641543	0.19581567	16.598871	0.67546142	-0.81860533	-0.5595558	0.90211648	0.84061508	-0.81339422	-1.3607808	-0.23035216	0.76561631	-0.041176094	0.24979875	0.0034822379	0.0057798787	0.29786789	1	3.6820809	0.020226447	62.566667	2.3447355	2346.9689
1	train	10	17.034779	0.68512706	-0.18032438	0.20577485	0.85242939	0.85597103	-0.16995603	-1.3361151	-0.21526851	0.51847441	0.089101128	0.08353927	16.869555	0.73756665	-0.065717274	0.31657179	1.0584768	0.9175981	-0.35156725	-1.4709364	0.00030299186	0.92966287	0.31457062	0.28822257	0.14923185	0.021297858	0.33474361	0.98380207	3.8256898	0.12353487	72.4	2.3082279	2652.4007
1	train	8	17.348624	0.58355175	0.09929818	0.43144898	1.1101658	1.3901152	-0.31192767	-1.8571117	0.28749691	0.27130432	0.4517604	0.72157089	16.394737	0.87014522	-0.045001963	0.38796295	1.6274378	1.8633129	-0.13353731	-0.84873995	0.77556912	0.65634002	0.95599238	0.3572032	0.078449698	0.01542435	0.66697581	0.96381288	2.9466712	0.076173888	42.108108	2.5677824	2554.2605
1	train	9	16.757236	0.95051278	-0.4490904	0.041868308	1.6055121	1.3118817	-0.57222367	-1.0049067	0.31819401	0.66548524	0.42828942	0.54408232	17.306031	0.85060666	-0.52002643	-0.5455871	1.0380295	1.1279708	-0.89663553	-1.0515776	-0.12676081	0.28003429	0.5243107	0.18201349	0.27954438	0.015197938	0.3312056	0.92890532	3.7820279	0.037415676	63.065217	2.3688914	2327.3615
1	train	5	17.00441	0.92763478	-0.72976898	-0.22595457	1.0813646	1.0782635	-0.66773946	-1.3954665	0.17324766	0.99155156	0.46890282	0.36521509	17.253088	0.77447508	-0.73756037	-0.51010422	1.0273161	1.0765362	-0.46027033	-1.0335007	0.045273083	0.67943981	0.092238094	0.24709835	0.11629766	0.011896042	0.38871492	0.76303181	3.6211759	0.021926587	61.918919	2.3113827	2298.6331
1	train	10	16.529598	0.79322004	-0.73232183	-0.46660545	0.55481636	0.84419563	-0.72202686	-1.7929598	-0.36313438	0.42357365	0.046188539	0.38140835	16.4263	0.75269607	-0.84557134	-0.59505283	0.89193025	0.83482049	-0.67706979	-1.3643749	-0.36269037	0.54735295	0.20097164	0.2132035	0	0.011428991	0.24936145	1	3.9047961	0.13907243	61.4	2.3530289	2241.7449
1	train	3	17.515286	1.2518385	0.83674188	0.48516839	1.3965634	1.5741315	-0.48048758	-1.4343283	-0.033966069	0.77843882	0.86623173	0.02660686	17.652041	0.52335746	0.047221278	0.50580642	1.5910566	1.0135218	-0.30383334	-0.89290088	0.01125104	0.043279995	0.40363534	0.59063537	0.26648242	0.012315087	0.24518748	1.1893094	3.9880605	0.067414348	62.304348	2.4425895	2746.6085
1	train	10	15.781605	-0.94471746	-0.25694785	-0.50303561	0.20520687	0.39720016	-0.072732937	-0.69018364	0.40826024	0.82734529	0.63599099	0.83719879	15.859544	-0.97229165	0.040425824	-0.41121513	-0.15770012	0.38421379	0.12267976	-0.64698423	0.13285595	-0.011469224	0.44671336	0.86413968	0.10399803	0.013830268	0.16724366	0.59962446	3.3927821	-0.019483718	205.74074	2.3077851	4838.5957
1	train	5	17.040946	1.0494285	0.56542961	1.412646	1.2981225	1.2569036	0.13567976	-1.0955161	-0.19715651	0.83335406	0.39722109	-0.46719391	17.402494	0.66938506	-0.25971328	0.71796154	1.1912731	1.0216437	-0.076128462	-1.3371507	0.37361906	0.99508358	0.42347976	0.0080532506	0.52107743	0.016814858	0.74551669	1.751141	3.1154427	0.34339529	50.297297	2.6190143	2411.7097
1	train	9	16.706678	0.62942595	-0.16588357	0.47452115	0.93897155	1.1266116	-0.1892925	-1.3804662	-0.013290419	0.47144778	0.44687376	0.56899209	16.645303	0.63107361	-0.16550641	0.43253341	0.87661472	1.0829764	-0.07292155	-1.263913	0.18457235	0.44499357	0.28197797	0.34003912	0.17145619	0.011012566	0.30007779	1.0566016	3.3588892	0.13394909	72.176471	2.4728861	2641.5948
1	train	10	16.766588	0.20068558	-0.12181701	0.24804495	0.62650304	1.0972559	-0.45092962	-1.3881021	-0.15420151	0.58985461	0.506939	0.64038922	16.981987	0.74705944	0.20108353	0.50028538	1.038578	1.3303115	-0.034718362	-1.2217044	0.017543181	0.68867004	0.68809241	0.51330376	0.093760338	0.010630306	0.35607651	0.48567454	4.5016427	-0.032515724	61.837838	2.2330031	2592.8842
1	train	8	16.407545	-0.19579292	-0.25404606	0.4701221	-1.136484	0.36640869	-0.81837733	-0.27002409	-0.30490496	-1.1197663	-0.79760012	-1.0560866	16.300652	-0.54858532	-1.0858819	0.17357461	-1.0916104	1.005732	-0.3812636	0.42884157	0.18944412	-0.64299843	0.16549559	0.2401071	0.59329904	0.022890892	0.76765776	0.97455254	3.5984489	-0.14339383	141	2.3367254	3514.0424
1	train	6	16.942901	0.40236757	-0.16381298	0.13723538	0.77577905	0.87188014	-0.028906961	-1.3375332	-0.43064211	0.074486987	0.52489263	0.36662621	17.142415	0.57701752	-0.058776408	0.29352704	0.78235045	0.90915993	-0.36151215	-1.483816	0.18801047	0.31011627	0.84334148	0.43078908	0.31347882	0.0089054247	0.34384336	0.47669208	3.3582794	0.020615694	88.096774	2.4562787	2991.2346
1	train	5	16.360728	0.85508999	0.39174098	0.25307493	1.2153574	1.530501	0.27993745	-0.9735652	0.51476478	0.26712352	1.0145742	0.60257495	15.937491	1.0025085	0.44436732	0.34830824	1.222609	1.3592524	0.11554625	-1.2083787	0.29207454	0.2555545	1.2908942	0.28854598	0.20257676	0.0094292052	0.8400144	0.96912351	2.4059282	0.01574406	37.111111	2.8687785	2688.872
1	train	9	17.418597	0.63614303	-0.24417246	0.83190083	1.3181966	1.4379623	0.49650427	-0.8276538	-0.59603534	0.54175532	1.0716471	0.1182845	16.98623	0.59194945	-1.0196742	0.057310129	0.34202536	0.95948063	0.14683042	-0.90442924	-0.48592405	0.48130404	1.4040492	-0.1626922	0.045063772	0.019597486	0.69066037	1.0977821	4.4884328	0.093741294	59.125	2.1622615	2344.6385
1	train	9	17.458589	0.61316696	-0.04323083	0.33352279	0.81044963	0.57755246	-0.36664462	-1.7458575	0.23530678	0.31145485	0.46449177	0.17736463	17.070173	0.80722427	-0.13586517	0.43107536	1.5244906	1.616159	-0.19049805	-1.0278856	0.98103471	0.73729488	1.0054862	0.40223228	0.094292438	0.014382516	0.76840322	0.62773589	3.2109682	0.23346394	49.243243	2.5326429	2628.9047
1	train	10	17.526684	0.86976065	-0.37451477	0.40631582	1.8598018	1.1533157	-1.043976	-1.0514454	0.253197	0.34866415	0.19310695	-0.24410381	17.336863	0.92276988	-0.51001425	0.10233659	1.7210594	1.2253213	-0.73985548	-0.73913069	0.31827623	0.54235081	0.52509044	-0.050805858	0.22179915	0.0088964882	0.24913218	0.71686107	4.862668	0.056566649	55.824324	2.1132165	2227.7774
1	train	10	16.983989	0.72402237	-0.19734142	0.1522586	1.3275497	1.7733949	-0.23162825	-0.86561154	0.16727008	0.53475314	1.2353397	0.075480677	16.850568	0.93569602	-0.2257937	0.28443516	1.6019047	1.8142339	-0.15069664	-0.60018133	0.52801269	0.65538856	1.0489638	-0.062211633	0.35105136	0.0088574487	0.84435774	0.36586874	4.3350807	0.27754475	42.243243	2.348465	2274.6151
1	train	7	16.749387	-0.15845958	0.13692478	0.34146374	-0.8642303	0.10720538	-0.62888957	-0.36379811	-0.70991319	-1.5341351	-0.23587705	-0.45853565	16.704315	-0.088602432	-0.19327294	0.48807473	-0.60893676	0.55397517	-0.60029173	-0.25126365	-0.34789652	-1.8435443	-0.52784428	-0.62746041	0.35454742	0.014336839	0.44235347	1.323652	4.2194393	-0.16053249	146.3125	1.9456611	3830.9794
1	train	10	16.551405	0.67034718	0.44248924	0.59941244	1.1912572	1.2429708	0.025634724	-0.97485868	0.79931551	0.57513904	1.3804236	0.36236563	15.967615	1.063523	-0.016481396	0.33309004	1.6804259	1.9616436	0.19383422	-0.62964673	0.62146812	0.89189963	1.3309605	0.4802568	0.16824029	0.022151057	0.96268289	1	2.6138343	0.081941851	34.2	2.7395904	2538.1798
1	train	10	16.858771	0.25854022	-0.19594719	0.10882477	0.89810747	0.41155757	-0.3343884	-1.3427227	-0.27098392	0.39551816	0.45168364	-0.055420549	17.435612	0.74397058	-0.083066998	0.38479116	1.4244807	0.93945114	-0.33396609	-1.2086201	0.25325644	0.75392438	0.5399754	0.35004916	0	0.018300852	0.43462182	0.080428735	8.095583	-0.10830235	80.233333	1.7695212	2683.4672
1	train	5	16.655741	0.49389017	-0.042040978	0.34545079	0.84071321	0.99161961	0.030412394	-1.2872469	0.105172	0.29187472	0.739809	0.24561515	16.239462	0.23759951	0.1453666	0.41255945	0.97759223	0.90569467	-0.23801599	-1.2649696	0.27233028	0.55555756	0.73704964	0.58268632	0	0.0080856513	0.34979715	1.1638799	3.1971981	0.028191761	89.125	2.4066006	3199.2024
1	train	3	16.143863	-0.43425087	-0.0180389	-0.061302381	-1.0981031	0.35568019	-0.45052934	0.14528406	-0.15692305	-1.2361648	-0.49987435	-0.39517852	16.23635	-0.54835432	-0.022124053	0.2781087	-0.91799062	0.55271825	-0.67461472	-0.1733802	-0.14209339	-1.2871003	-0.12404723	-0.13835853	0.40643985	0.011891883	0.2621767	0.48464093	4.1482581	0.056325245	161.93548	2.0339846	4101.7248
1	train	10	16.775457	0.04823009	0.028542638	0.28249209	0.75062222	0.82009759	-0.19128769	-1.4709628	-0.44467212	0.26931597	0.5062259	0.29791411	17.140108	0.75186402	0.17953993	0.58549582	1.6792985	1.3614063	-0.10650204	-0.97075077	0.47972985	0.51055623	0.77786292	0.4877602	0	0.017986971	0.75889245	0.10973719	3.8389085	0.32074671	55.4375	2.2795885	2637.1121
1	train	8	17.81921	1.0406105	-0.41244599	0.15293517	1.7519194	1.2913461	-0.84134992	-0.86761998	0.39457423	0.46730246	0.45157332	-0.21898457	17.324724	0.80965545	-0.38033642	0.033697413	1.2094039	1.123462	-0.63520901	-1.1471245	0.32233208	0.59222065	0.51404369	0.35864856	0.28677814	0.012379923	0.61871183	1.9710932	4.3965447	-0.0089731332	61.366667	2.2803801	2212.4756
1	train	9	16.366362	-0.14048951	-0.46896267	0.32641564	0.54685214	0.75910717	-0.42542097	-1.3300708	-0.65548742	0.79403802	-0.33558702	0.90996051	16.582554	0.054538392	-0.060795298	0.34276094	0.68844945	0.66048893	-0.20901522	-1.1479653	-0.70773841	0.46928961	-0.12225046	0.82537856	0.31975785	0.015033178	0.31493432	1.0491009	3.2686196	0.0038993049	123.81481	2.3842923	3499.4893
1	train	10	16.93643	-0.11357998	0.28036337	0.32396654	0.88388107	1.1162023	0.079367103	-0.77759627	0.21256552	0.44376976	0.54179618	0.55177306	17.459983	0.93925074	-0.19089306	0.20597126	1.7273617	1.6079958	-0.23455468	-0.55312021	0.67639831	0.93852334	0.68658731	0.20691743	0.11315939	0.031171536	0.4947633	0.17874558	4.812503	-0.20139316	64.268293	2.1089391	2535.0456
1	train	4	16.783342	0.48517042	1.321724	1.1955128	1.1461435	1.6740988	0.54233338	-0.54127644	-0.072472715	0.30638313	0.293304	-0.0025128942	17.073444	0.728383	0.96155075	0.72299842	1.0770976	1.2408984	0.14670977	-0.54348316	-0.61318781	-0.30314012	0.17263818	-0.44017678	0.41348345	0.013085276	0.22527417	1.5123555	2.7637926	0.27575425	45.8	2.799406	2794.0844
1	train	7	16.499209	0.34605179	-0.1865075	0.22550874	0.63098847	0.89126726	-0.14469315	-1.4220429	0.17978927	0.2824299	0.77466773	0.68844272	16.530788	0.24083123	-0.25924399	0.068868721	0.5485318	0.7402237	-0.18490557	-1.339397	-0.38150914	0.47458837	0.30468346	0.68398907	0.11080803	0.0096984466	0.32115035	1.1057832	2.9480268	0.058527544	109.2381	2.4552558	3303.3037
1	train	8	16.8954	0.62327656	0.10853138	0.56217981	1.0903432	1.0010995	-0.19117364	-1.2943213	-0.34592999	0.4870558	0.70454525	-0.0062134005	16.836127	0.24521227	-0.046025267	0.27906289	0.67183887	0.60291647	-0.43910371	-1.2048216	-0.52065759	0.17744248	0.34532468	0.16875083	0.41158152	0.017565566	0.48473928	1.4741143	3.7419436	0.13830907	98.130435	2.4003243	3157.6245
1	train	7	17.336845	0.98885907	-0.4848754	-0.12343854	1.5618267	1.5481001	-0.45029186	-0.83284424	0.56768613	0.5268113	0.69014693	0.049725726	17.300189	0.90735481	-0.2841945	0.13362894	1.3357616	1.4131921	-0.46845381	-0.82909097	0.56559477	0.76170852	0.9182327	0.048707608	0.093303538	0.0072544475	0.63025047	0.67852592	3.9675716	0.22412628	53.34375	2.3316596	2268.0697
1	train	9	16.864004	-0.015274594	-0.13860993	0.64604735	0.56647165	0.82925775	0.12483417	-0.71688441	0.33925062	0.53017819	0.77284681	0.58374647	16.265623	0.60732409	0.64597246	0.75030167	1.5357045	1.6976989	0.22112887	-0.73355991	0.4036811	0.58995381	0.9492667	0.17017782	0	0.015912885	0.92530519	0.11486727	2.5491911	-0.097835646	42.985075	2.6473533	2984.3537
1	train	8	17.242134	0.6883122	-0.8694869	-0.42655446	1.4128361	0.92765856	-0.70083229	-1.5389209	0.10128292	0.70326031	-0.14079448	-0.27160107	17.247235	0.80205876	-0.64347307	-0.27705759	1.2836155	0.87598835	-0.75717257	-1.270265	0.20286002	0.72169683	0.14759843	0.15076401	0.20288213	0.0089175186	0.24028295	0.65588189	4.4529803	0.078535974	63.071429	2.2276154	2280.7596
1	train	10	16.982239	0.32092763	0.18789726	0.33338791	0.68084144	0.9872134	0.059844043	-1.6911311	0.40627613	0.70440652	0.57109579	0.56371664	16.673636	0.54961049	0.047019761	0.46698139	1.4514919	1.6578622	0.53036185	-0.99322778	0.44102464	0.80347541	0.80649457	0.69862666	0	0.014955493	0.93926077	0.59998723	2.6078307	0.021661495	47.738095	2.5900014	3028.3505
1	train	6	16.201221	0.75633485	1.2440332	0.77165699	0.84900365	1.1167764	0.40647699	-0.52367199	-0.25743479	-0.55880251	-0.21092148	0.022553897	16.469723	0.12448705	0.43618366	0.15225892	1.0044129	1.4041253	-0.070572924	-1.2963607	-0.39654211	-0.11520824	0.0084014582	0.1804745	0.32267475	0.017183405	0.4751546	2.9144255	3.2701997	0.030843261	96.45	2.6114811	3310.2071
1	train	7	17.2143	0.48405831	0.19918921	0.3290962	0.82687712	0.90794389	-0.11443312	-1.428929	-0.075237353	0.68638777	0.65557745	0.49136501	17.199496	0.63180205	0.17180545	0.32464342	0.86195989	1.1435595	0.15314684	-1.1817236	0.12491398	0.54907159	0.55408319	0.39325847	0.16360151	0.007116821	0.60888959	0.83979607	3.2617679	0.17839624	73.37931	2.5786007	2973.6608
1	train	10	16.525216	0.035488941	0.085213844	0.2302274	0.81133184	0.95566646	0.10871836	-1.0139808	-0.089208213	0.44996111	0.57636295	0.65883901	17.035718	0.8088433	-0.093260573	0.34938461	1.664162	1.6475812	-0.058133749	-0.72428035	0.56611576	0.80755968	0.86728678	0.38907358	0	0.023641254	0.92270931	0.13143353	4.5910624	-0.11482634	55.204545	2.1504109	2515.2963
1	train	2	16.561265	-0.32240807	0.057273937	-0.35471799	0.93411482	2.1509663	0.26308237	-1.4345373	-0.085158556	0.17243121	0.21325193	0.81210541	15.995425	-0.54298311	0.44354907	-0.096457569	0.65549345	1.487952	0.21349963	-1.231723	-0.20156936	0.40525435	0.36977031	0.57660927	0.33592894	0.04453745	0.39401637	1.0599703	5.6532752	-0.35125548	134.8427	1.9846283	3441.5816
1	train	9	16.602775	0.95476815	-0.25910702	-0.32701886	0.85244745	1.2775732	-0.097865583	-1.1782679	0.22542288	0.55599112	0.89017075	0.60305613	16.477863	0.97095571	-0.15902107	-0.05158644	1.3963938	1.7458187	0.22677688	-0.62226884	0.46112659	0.86700674	1.0227555	0.52342776	0.15381202	0.0069911537	0.92860287	0.72333182	2.9767078	-0.058991128	40.233333	2.6320078	2324.7181
1	train	3	16.905962	0.23382156	-0.42080762	0.31046124	1.0765946	0.75850909	-0.31629253	-1.542116	-0.63874247	0.58906053	0.52638816	0.20057494	17.168133	0.25177442	0.028593348	0.37859213	0.65690038	0.72058793	-0.2655678	-1.1020427	-0.42222476	0.43392635	0.37886612	0.42290311	0.15048123	0.0070492964	0.45683282	0.94236172	3.1291189	0.00087956184	114.74074	2.5631059	3394.9554
1	train	9	16.507994	0.70815679	-0.37709151	-0.061267675	0.9111965	1.3045571	-0.19229313	-1.3710488	-0.18057585	0.61831305	0.12255225	0.31153309	17.120987	0.72165955	-0.18335065	0.027859616	1.1519469	1.7268739	0.13715972	-0.89821439	0.43234417	0.61946375	0.9584872	0.75106676	0	0.011283376	0.83187408	0.25913208	4.2170451	0.16137536	51.948718	2.1720019	2470.9711
1	train	10	16.729172	0.087311294	0.096181593	0.41011187	0.81043098	0.95176955	0.2211365	-0.99719635	0.17365895	0.16079696	1.1224453	0.78084815	17.037697	0.62364845	0.026095075	0.36219576	1.3651666	1.4872648	0.41637868	-0.88599321	0.43049809	0.60179171	1.2383102	0.52578933	0	0.014351522	0.94452627	0.18540819	3.4988234	-0.12448519	57.238095	2.4743632	2897.4401
1	train	10	17.03278	0.45897911	0.28481666	0.40031236	1.3773607	1.6236593	0.69439199	-0.70720058	0.18866876	0.51872133	1.4031443	0.85547308	16.69066	0.84709098	-0.037199163	0.20488506	1.7016631	1.7396146	0.18481217	-0.9394102	0.3529358	0.41740387	0.95894565	0.41149325	0.15612097	0.014580205	0.90109942	1	2.8971849	-0.067766619	39.371429	2.4957504	2673.1967
1	train	4	17.295397	0.83212619	-0.95587801	-0.76408793	0.89705423	1.3170591	-0.37768535	-1.4862546	-0.46996007	0.097711492	0.85236565	0.1712481	17.734695	0.66308629	-1.0685691	-0.82559987	0.86538098	0.96004133	-0.57568288	-1.0701693	-0.4194247	0.030841802	0.39860289	-0.013140842	0.34324041	0.0075387252	0.44724009	0.89329287	4.1736499	-0.021467015	59.972973	2.2562204	2325.6812
1	train	8	16.493715	0.94319228	-0.25426708	0.39452438	1.3498673	1.4119963	-0.08608382	-0.74994595	0.68498876	0.55531599	0.84875279	0.30865657	16.052345	0.69669179	-0.73963131	-0.3190023	1.0821434	1.0035364	-0.64256378	-1.1765422	0.32484786	0.28958308	0.5462774	0.050448028	0.091610032	0.010354482	0.78470024	2.9319751	4.8646892	0.012195573	57.346154	2.1829706	2241.0061
1	train	8	16.757275	0.92364165	-0.1007418	0.12050218	1.233927	1.2252154	-0.45925271	-1.2258134	0.13096755	0.70357088	0.87469373	0.43559139	16.947671	0.86042626	-0.20207299	0.13349261	1.2738795	1.425819	-0.39387663	-0.97159017	0.49742071	0.7080093	0.97318036	0.5012227	0.25281303	0.0060681222	0.91111283	1.0122521	3.3646682	0.1035874	51.821429	2.4735849	2409.5246
1	train	10	17.239409	0.44222923	0.16041123	0.86785342	1.0382232	1.0249084	-0.23386836	-1.4669874	0.37381589	0.51213609	0.80588539	0.25370705	16.976039	0.89844176	-0.22654948	0.40406858	1.5441166	1.5458207	-0.016813418	-0.99422052	0.93063613	0.75002046	0.90052137	0.42234032	0.3758945	0.016762056	0.64307657	0.88683183	3.5564501	0.120819	47.833333	2.3915588	2517.4264
1	train	8	17.339434	0.32159971	0.40440421	0.75927638	1.2098834	1.7707383	0.79994504	-0.50947681	-0.14826488	0.71236778	0.87063767	0.040652978	17.113042	0.4858831	-0.15561205	0.56935347	0.71751777	1.198696	0.16873868	-0.99217884	-0.63791926	1.019061	0.72751139	0.11218146	0.096836601	0.018300522	0.6396802	1.6126448	3.0916833	-0.055572761	63.0625	2.6746555	2945.1015
1	train	10	17.158616	0.85605208	-0.092431726	0.11492684	1.5715867	1.6738485	0.10207139	-1.1265333	0.73229139	1.1009099	1.4333576	0.67158099	16.750607	0.84087948	-0.010596678	0.16946213	1.5633865	1.8610717	0.41398305	-0.71187039	0.6761614	0.78817	1.2302978	0.58548024	0.22536021	0.010728099	0.96174348	0.98142355	2.5276181	-0.0017581543	32.380952	2.7299346	2467.743
1	train	10	16.611409	0.030970522	-0.11410114	0.23207368	0.40759027	1.0667593	0.0059388414	-1.4396814	-0.061837416	0.25915789	0.91160827	0.65017089	16.842135	0.041197576	-0.083073795	0.39418581	0.82530959	1.2224451	0.33112383	-1.0297352	0.095922175	0.52586395	0.87803654	0.5482412	0	0.0060872226	0.86635141	0.79499122	3.2003966	0.07928475	111	2.4827878	3604.2859
1	train	8	16.426878	0.45012633	0.16408335	0.29320751	0.58747747	0.83686511	0.22340639	-1.0117437	-0.23894291	0.11810295	0.7959394	0.28303973	16.3085	0.7296202	0.23702385	0.29510271	0.58304235	1.0666999	0.39288786	-0.94117206	-0.11858317	-0.0002660639	0.76540377	0.45518071	0.00046018269	0.0049313205	0.5227164	0.60548861	3.0414221	0.029538699	84	2.6170145	3094.539
1	train	10	16.900735	0.85114594	-0.6163637	0.076039084	0.42192721	1.0168257	-0.023297006	-1.0170277	-0.19580719	0.61861396	0.93974867	0.40843957	17.288822	0.71032049	-0.7393736	0.02707036	0.54054093	0.89948315	-0.41349865	-1.3775847	-0.33530522	1.0701541	0.98245426	0.79944133	0.076729541	0.011797157	0.42302895	0.74325067	3.356947	0.038155051	62.5625	2.5881829	2339.5481
1	train	7	16.35825	0.95819272	-0.13909521	-0.25446377	1.145526	1.6192652	-0.022617167	-1.2623104	-0.051169619	0.48230012	0.77536923	0.55254267	16.379422	0.9844402	-0.18196578	-0.2610624	1.1086829	1.4790367	-0.20347614	-1.1149239	0.12822673	0.58464602	0.9413071	0.63304762	0	0.0045916849	0.63208626	0.805062	2.7600274	0.150583	49.363636	2.6502365	2211.727
1	train	3	16.576525	0.086364528	-0.61383284	0.0018163227	0.14241076	0.88732935	-0.49189004	-2.0445922	-0.89299566	0.81908418	0.16544519	-0.017974262	16.916236	0.31424253	0.020695039	0.24188147	0.61910942	0.82927199	-0.39723143	-1.933452	-0.56607592	0.67197069	0.21840707	0.53993815	0.40905068	0.015233988	0.41621706	0.92794557	2.9361989	0.03464435	98.894737	2.5159383	3205.0922
1	train	7	17.426751	0.59991221	0.067543051	0.3313403	1.4115298	1.4931213	0.22777411	-0.97346609	0.67003143	0.61440786	1.4066238	0.72502852	17.502812	1.0013819	-0.19226551	0.25765827	1.9296582	1.9007096	-0.16306493	-0.80145837	0.43533846	0.58414491	0.63508406	-0.21335209	0.24558093	0.019232122	0.80034522	0.37730007	3.5506227	0.16063401	47.727273	2.5243423	2400.4967
1	train	9	16.720392	0.25892845	-0.51141781	0.18924907	0.30380308	1.3729871	-0.56855202	-1.3398468	-0.42281467	-0.00038163952	1.293928	-0.056884957	16.457768	0.098238672	-0.1280422	0.44630929	0.52743171	1.354714	-0.23668027	-0.85950519	-0.12821195	0.28129632	1.1725604	0.17615653	0	0.010024034	0.33644498	1.4820429	3.1838272	-0.011543769	97.791667	2.4867744	3138.0098
1	train	10	16.948828	0.25665399	0.12133715	0.38222474	0.68898094	0.84501691	-0.24956002	-1.5421504	-0.30671106	0.25777884	0.45975481	0.099986391	17.07166	0.51118921	-0.15279542	0.22614219	0.82255628	0.79051044	-0.3341441	-1.7015847	-0.19377616	0.33097746	0.57636874	0.25612369	0	0.014681438	0.6084228	0.81440078	3.1610529	0.046000211	95.375	2.5015225	3190.8005
1	train	10	17.722162	0.99792921	-0.28637113	-0.094789746	1.4714362	1.3279113	0.007325728	-0.78193157	0.41895713	0.66288133	0.64733987	0.73418642	17.785169	0.96692634	-0.42868394	-0.097832557	1.4751091	1.4552052	-0.22342085	-0.52586834	0.39476516	0.68778041	0.83378344	0.30651407	0.26379609	0.0091570961	0.86892951	1	3.4838712	0.30119252	50.266667	2.5235093	2241.08
1	train	10	16.620352	0.080716707	-0.028235394	0.26767786	0.39508585	1.0587887	-0.3610042	-1.1186094	-0.1388665	0.19815595	0.77156075	0.12561326	16.804063	0.33672192	-0.092031149	0.19111944	0.67470067	1.4389389	0.14653794	-1.1581249	-0.14889211	0.55148763	0.95901909	0.27069461	0	0.008267834	0.77406931	0.74699918	3.0935131	0.039202811	108.7619	2.5704305	3337.0965
1	train	9	17.231919	0.51821076	0.19215544	0.23718741	0.97933913	1.1184259	-0.66370341	-1.4266654	-1.0904247	-0.60946792	0.81107999	-0.25884729	17.47557	0.48678017	0.16855739	0.19946593	1.0593452	0.93359518	-0.51070327	-1.2430053	-0.86288302	-0.4566459	0.73289928	-0.35036746	0.74505113	0.020283812	0.70781679	1.1707437	3.7312106	0.05452755	122.58333	2.29357	3431.2697
1	train	5	17.550222	0.32687684	-0.11521949	-0.30111561	0.41311204	1.292525	-0.18517745	-0.74918165	-0.40834038	0.34455342	0.79644242	0.031607056	16.747185	-0.48544048	-0.048524468	0.077928631	0.53580059	1.1973029	0.088759613	-0.57727911	-0.41750285	0.17314374	0.45751489	0.036198847	0.20581586	0.022789769	0.29431778	0.90750886	4.1113676	-0.0024734219	167.79545	2.043826	4036.2846
1	train	3	16.788034	0.27141331	0.30741347	1.0362645	0.54004909	1.0977472	0.03317346	-0.28333799	-0.22680008	0.028386965	0.95524458	0.034753372	16.833975	0.021172261	-0.060092528	0.75148294	0.31193867	0.98217519	-0.23455294	-0.72802441	-0.32296965	0.13478844	0.85660689	0.20453529	0.50667903	0.0084598121	0.5154405	0.83601839	3.0245158	-0.00073505197	115.97297	2.5669601	3402.6476
1	train	5	16.801145	0.90386772	-0.38358274	-0.24818431	1.4339483	1.4805161	-0.49531202	-0.7857341	0.23055805	0.50238759	0.92359233	0.39533731	16.699798	0.4729915	-0.32238598	0.10484062	0.77895391	1.5309951	-0.36663171	-1.2712597	-0.006906355	0.29486986	1.1796909	0.46586815	0	0.009484538	0.602784	1.0300069	3.5327991	0.099526856	72.041667	2.5361979	2587.5928
1	train	5	16.354686	-0.11424997	0.088920244	0.41906222	0.26913524	1.4352264	-0.42008424	-0.71524037	-0.31157353	0.12163525	1.0192413	0.39770756	16.073685	0.42323975	0.16603292	0.6877443	1.0508394	1.658899	0.37474916	-0.72364979	0.21430792	0.51990699	1.3346914	0.61266308	0	0.022671908	0.90789201	0.31386564	2.6060802	0.058549171	65.394737	2.7039657	3273.6956
1	train	9	16.219953	0.42734759	0.37090466	1.2149204	1.0903086	2.3293595	0.38833931	-0.9217247	-0.2289904	0.593284	0.58498572	-0.078685897	16.258385	0.21085123	0.58427188	0.90547518	1.3146985	1.8770042	0.20250259	-0.76359003	-0.71724661	-0.28072186	0.029760274	-1.0049679	0.033095596	0.042988251	0.33550193	1.2346748	3.6873469	-0.032374695	142.98969	1.9214639	3841.9805
1	train	5	15.659972	0.74956589	0.70262884	1.2574545	1.2815008	1.6471112	0.12943337	-0.6937122	-0.89719043	-0.42489398	-0.0069678016	-1.1551284	15.950952	0.45096384	0.25888513	0.60543908	1.1920017	1.3805813	0.10677311	-0.73616945	-1.1255665	-0.90769356	-0.57607393	-1.5610536	0.56050683	0.0096743167	0.31049965	1.0996933	2.7098433	-0.17663923	39.8125	2.7544416	2594.9127
1	train	3	16.670234	0.32394137	0.29497145	0.66447608	1.3604453	1.4397186	0.029340044	-0.46567686	-0.60705278	-0.47167866	0.13737506	-0.74818292	16.429888	0.016581383	0.13661823	0.46570706	1.2253234	1.5033267	0.081597784	-0.28393105	-0.54450718	-0.5165602	0.38054234	-0.094650361	0.34447099	0.0071537572	0.34073766	1.4275386	3.3110475	-0.019552357	123.78261	2.339155	3456.7793
1	train	5	19.568001	0.71534499	0.1545022	0.27928606	0.89302461	0.94696397	-0.09821424	-0.87788651	-0.74002967	0.15305412	0.89401552	0.2920394	18.695662	0.47604106	0.016673024	0.79272263	1.1455856	1.3507315	0.51070318	-0.67157471	-0.33515578	0.44332668	0.66121159	0.23304118	0.27851293	0.021544237	0.48895142	1.1252117	4.0454336	0.10844384	75.178571	2.3139718	2928.143
1	train	6	16.25161	1.2412694	0.80304134	0.67475456	0.19762152	1.4375836	0.18792111	-0.17399449	-1.0120039	-1.1420085	0.26808646	-0.14980501	16.090869	1.0172071	0.70421312	0.49844544	0.39228199	1.548776	0.50266631	0.01524828	-0.94287668	-0.67113789	0.21219891	-0.23624263	0.22191425	0.018822277	0.76530371	1.102087	4.134116	1.151173	33.875	2.4925634	2264.7542
1	train	10	16.011302	0.63043032	-0.56691423	-0.4284328	1.1993124	1.6153267	-0.26958117	-0.6524477	0.068147173	0.13797245	0.82046919	0.42670268	16.6702	0.57632331	-0.70183463	-0.61500466	1.1012107	1.3992793	-0.48065978	-1.0858007	-0.24631042	-0.072685953	0.51874783	-0.059598115	0.18679536	0.0082016132	0.29978879	0.88085887	3.8359012	-0.042114447	64.74359	2.3672411	2488.656
1	train	10	16.636182	0.63564097	-0.6688581	-0.38646368	1.2505643	1.2960127	-0.1662305	-1.3047817	-0.2681184	0.017448955	0.27845472	0.19177355	16.610545	0.65428363	-0.61986829	-0.56716053	0.94391808	1.1929786	-0.47188721	-1.4108162	-0.22418006	0.0020807347	0.73759231	0.5120691	0.51938683	0.0071029166	0.25630549	0.62571283	3.4063192	0.041078102	64.585366	2.3602001	2537.9757
1	train	4	16.954033	1.1452554	0.22922102	0.54668373	1.7100014	2.0359876	0.065621047	-0.94926403	0.11276412	-0.085542667	0.50617014	0.24530897	16.509865	0.63928777	-0.73187117	-0.56662204	1.1469855	1.449651	-0.36258235	-1.063776	-0.00010155713	0.17357505	0.68560489	0.13839811	0.29650935	0.0098364126	0.70922735	1.4904401	3.6100153	0.18101411	56.446809	2.2224173	2257.8456
1	train	4	15.355423	1.1702002	0.31929981	0.37416165	1.4877242	2.2126091	0.49890024	-0.62125201	0.20168832	0.017274143	1.0507191	0.18312098	15.768383	1.1449434	0.21298839	0.26560606	1.6471189	2.1705821	0.25032768	-0.78436299	0.0090426636	-0.16284586	0.65027909	0.23638466	0.2607924	0.007512643	0.68089236	0.95499036	2.5547327	0.075673758	27.315789	2.8811643	1924.256
1	train	9	16.825977	0.31584617	-0.092646841	0.55868824	0.40184984	1.122677	-0.14251134	-1.0369609	-0.44905132	0.045025534	0.94059385	-0.15626806	16.664085	0.17781532	-0.5328101	0.29847691	0.22048465	0.9212943	-0.45364705	-1.3521459	-0.56111967	0.014522651	1.0303723	0.12075548	0.27186331	0.0063156106	0.41779501	0.9479212	3.0031512	-0.019199083	101.56	2.5572032	3151.0185
1	train	5	16.039068	0.71751468	-0.21113714	0.64895042	1.11301	1.9867928	-0.27871451	-0.89924347	0.1617629	0.44215196	1.4335694	0.47460009	15.625925	0.88121628	-0.03982044	0.57068575	1.3278652	2.0077356	0.18012833	-0.36134822	0.31335755	0.51226005	1.3909592	0.39916693	0.11854202	0.011017131	0.79680341	0.21975704	3.2942833	0.2107795	34.714286	2.6965062	2151.4826
1	train	8	16.229646	0.54599775	-0.81978858	-0.86251196	0.7498627	1.0186729	-0.63080603	-1.5389893	-0.33368573	-0.28977278	0.69141949	0.024876884	16.312644	0.53952394	-0.8501595	-0.75162503	0.86105914	1.1185941	-0.58897832	-1.3774426	-0.33639644	-0.16915029	0.41903144	0.10489723	0.34414696	0.005652171	0.23187616	0.94581604	3.0253553	0.010732913	68.833333	2.7495263	2644.9916
1	train	8	15.750174	0.53441329	-0.74638731	-0.74503174	0.86978874	1.1824276	-0.61885882	-1.3399762	-0.17473967	0.21980135	0.65131636	0.069862468	15.984885	0.57164609	-0.95333932	-0.69135007	0.95968039	0.91903423	-0.64711485	-1.2475387	-0.059519557	0.099979439	0.52017931	-0.086436902	0.27043631	0.0055829759	0.27811107	0.86353753	3.1521208	0.031886436	65.037037	2.5857844	2580.9685
2	valid	4	20.283211	0.51193986	-0.023437683	-0.71313946	-0.34378712	0.328009	0.40247471	0.37566928	0.17565429	0.50687889	0.45790011	0.19705096	14.981985	1.1674778	0.64768886	0.151769	0.80914036	1.4088559	1.0047519	0.89412042	0.23741766	0.29023684	0.19705441	0.064389093	0.14208337	0.01644653	0.29397347	3.0104684	17.051787	-0.60613981	50.908257	1.0356408	2755.7033
2	valid	10	15.660288	1.3600358	0.2476971	-0.087363758	-0.36576778	0.19406807	-0.70545058	-0.59944194	-0.31450907	0.43023293	0.74860203	-0.34303122	18.047906	1.930908	-0.83760371	-0.095864592	-0.55956172	0.55175816	-0.47063094	-0.41021618	-0.5368066	-0.12836438	1.1404797	-1.0771586	0.45338788	0.26307829	0.84733257	0.47417695	5.0782164	0.75050344	65.910256	2.1218727	2592.9493
2	valid	3	13.731128	-0.86848024	0.13939117	0.81185061	0.08503404	-0.57330375	0.55741587	-0.74482404	-0.67749701	0.12650234	-0.038258907	-0.070322986	14.803756	0.66439603	0.37756491	0.65872681	0.11630716	-0.45872116	-0.028841395	-0.89311828	-0.73422958	-0.059667324	0.16408871	0.19312655	0.34398717	0.19547695	0.44780112	0.17149483	6.2890328	0.98965	62.620253	1.9986941	2446.62
2	valid	10	12.546404	1.4592808	-0.041264468	0.98172349	-0.1813401	-0.75899605	-1.8991391	0.032400051	0.86722699	-0.38595391	0.70238949	-0.59262895	12.642365	1.5135143	-0.019021959	1.0209055	-0.053682527	-0.66642596	-1.3833847	-0.14004862	0.79768185	-0.38841267	0.32529086	-0.42203063	0.27075046	0.020503837	0.74888875	0.91679668	2.8470165	0.28819934	34.041667	2.6692044	1760.6984
2	valid	9	13.717398	2.2688514	0.31343773	-0.65216336	-1.1844649	-0.54960553	-0.7582815	-0.016339407	-0.32629632	0.51635184	1.1144699	0.33218913	14.164184	1.715085	0.69937258	-0.38786556	-0.96251322	-0.26352731	-0.52606729	-0.14937685	-0.26250467	0.48337231	0.85569264	0.16661084	0.3837631	0.0269469	0.8550706	0.85133783	3.1144334	0.075327518	22.470588	2.802416	2005.9479
2	valid	10	13.003214	1.6456761	0.94167357	0.86985857	-0.038947108	-0.75487942	-1.9191139	-0.21253681	0.24802657	-0.31055049	1.0446021	-1.1178848	13.492774	1.4648322	0.57224265	0.51731876	-0.0076100497	-0.63147888	-1.7730321	-0.23390265	0.22404489	-0.46666118	0.33949062	-0.50822772	0.28885606	0.032303044	0.7599193	0.98915631	3.0507812	0.35542557	28.972222	2.6085086	1994.3921
2	valid	8	11.729412	2.3376745	0.29388496	0.22578948	0.033255289	-0.31334833	-0.15618399	-0.50967477	-0.45352072	-0.564894	0.5077413	0.16112145	12.614805	0.67613793	0.94141745	1.1082008	-0.17315642	-0.69915017	0.35781448	-0.46832096	0.097557765	0.17975713	0.017581808	-0.10889373	0.32563304	0.108891	0.69514823	1.1250672	2.9190334	0.5501219	52.1875	2.832322	2760.2055
2	valid	4	13.146046	1.4702444	1.0715722	0.48789185	-0.83422135	-0.67730035	-0.50199868	-0.44440358	0.51897459	0.64407215	-0.36612235	-0.42442929	13.418591	0.39363822	1.1296403	0.99788076	-0.0074376799	-0.76502238	-0.15939568	-0.90591712	0.040732891	0.34949019	-0.74224652	-0.45152028	0.52756812	0.072324269	0.33583904	0.98673303	3.9207969	0.2208538	47.361111	2.1600463	2468.1698
2	valid	6	13.204229	2.2656682	-0.27495214	-0.54025574	-0.5917575	-0.21528047	-0.44536062	-0.35979507	-0.102184	-0.71449477	0.15256547	-0.15557175	13.318893	0.74988871	0.68414244	0.32241415	-0.024142718	-0.2494401	0.32098913	-0.63913521	-0.60977234	-0.186874	-0.14081532	-0.31953104	0.36418589	0.14149189	0.67604364	0.96815776	3.4644937	0.029668088	51.333333	2.4734014	2407.6237
2	valid	2	13.187748	2.0012561	0.084086752	-0.3125492	-0.51538875	-0.26918524	-0.61069961	-0.18732756	-0.20813408	-0.76479751	1.0108184	-1.3250224	12.733915	1.5842177	0.42971879	-0.79119162	-0.5821587	-0.20969252	-0.29442033	-0.30258045	-0.44097898	-0.021631859	0.54288656	-0.16524771	0.56729627	0.065034851	0.37193131	1.010056	4.4540075	0.012524399	48.208333	2.3312785	2158.3404
2	valid	7	12.214898	2.3968695	0.35584825	-0.25260298	-0.82544238	-0.1344027	-0.43533483	-0.89448914	0.22707954	0.59849623	-0.21105709	-0.83341271	10.634854	2.1252098	1.1009651	0.66759908	0.13608726	0.20014668	-0.52700021	-0.7460099	-0.26515676	0.094606986	-0.11676144	-0.2617078	0.62393929	0.043671785	0.67361454	0.49663834	4.7768043	0.43785123	22.544304	2.0828698	1076.9692
2	valid	6	13.225937	1.9738815	0.53860649	-0.38387641	-0.91700876	-0.3155396	-0.15599584	-1.0217556	-0.081016739	1.0101362	0.7887583	0.17172998	14.021289	1.3118522	0.47674738	0.67220333	-0.52742043	-0.30826447	-0.60304153	-0.91035004	0.52231816	0.42064438	0.099611379	-0.62602728	0.31258289	0.097456296	0.82938093	0.89958736	3.8061548	0.13658846	45.233333	2.4227698	2381.0645
2	valid	2	13.169494	2.2450558	0.047137244	0.26932391	-0.89048128	-0.00053318494	0.51991226	-1.375374	-0.53332151	0.3950881	0.35198859	0.15838032	12.482625	1.8671521	0.67200563	0.8258863	0.01636531	-0.10654991	0.093375441	-0.81478719	-0.5072585	0.51704239	0.11043633	-0.61146713	0.40549588	0.030561109	0.88600086	2.0022786	3.8255344	0.031006299	16.952381	2.3313084	1236.9627
2	valid	4	15.70828	0.27717392	0.11125567	0.74303373	-0.088746171	0.27269759	0.89920223	0.78671938	0.7548609	0.23308412	0.26650621	0.88978421	12.818607	0.60334948	0.22320005	0.88556186	0.12396735	0.56822003	0.68035897	0.41355785	0.6861394	0.73742547	0.22167236	0.51626249	0	0.0087318658	0.75453118	3.5042498	5.6331333	0.61796777	26	2.0726332	2816.1311
2	valid	2	12.247252	2.0500009	0.11709027	1.2367597	-0.094209373	0.60976073	-0.72266503	-0.58471981	-0.670067	0.64583786	0.42948139	-1.0591111	12.397852	1.8109989	0.46568206	1.2873111	0.31310242	0.42194139	-0.36652822	-0.28179137	0.038172189	0.53083415	0.28667115	-0.65923274	0.26529823	0.038606662	0.70622744	0.34658118	3.2303012	0.49843934	13.275	2.7241111	1085.4792
2	valid	9	12.339305	1.4955052	-1.0729489	0.15196971	-0.70120871	-0.26011853	-0.65143431	-1.6252464	-0.19389559	0.76161536	-0.56359063	0.0060545251	12.33768	1.5774431	-1.2065422	-0.26309398	-1.1523538	-0.77361163	-0.43775285	-0.44662143	0.25052513	0.99312142	0.089487545	-0.079058082	0.33245226	0.15036498	0.41278859	1.1065216	2.8696615	0.097255316	43.4	2.6245832	1599.3786
2	valid	3	12.464858	1.6935023	-0.94835127	0.56456997	-0.56473367	-0.93896866	-0.48860175	-1.6169611	-0.90889771	0.53185085	0.71683299	0.10945107	12.241559	1.6157772	-0.79933546	0.71933062	0.14458145	-0.71610385	-1.1743872	-1.194651	0.14133761	0.17024035	-0.37343734	0.23504509	0.51276294	0.064335259	0.46607571	1.5108475	3.0971825	-0.15023352	37.8125	2.6515777	1482.3151
2	valid	4	12.650513	1.8866365	-0.40412423	0.58221929	-0.42203578	-0.50907225	-0.73156468	-1.3272877	-0.32090937	0.022914966	0.24105745	-0.058593355	13.235128	1.4924991	-1.0238101	-0.057045975	-0.85607639	0.039666715	-0.44186229	-1.5509076	-0.79394679	0.095737617	1.1184735	0.17472966	0.63176449	0.085509447	0.52743705	1.5523805	3.232273	0.10800515	38.928571	2.5288194	1601.1573
2	valid	4	12.971232	1.7194313	-0.12757349	0.52472778	-0.53268323	-0.51383119	-1.7547168	-1.7117305	0.0040161847	0.71803646	0.85221043	-0.85074431	12.224124	1.898236	0.24505055	1.2022174	-0.56844456	-0.59161116	-1.9059954	-1.5224409	0.1092253	0.15906744	0.79831043	-0.64795697	0.34133402	0.042938675	0.50844578	1.8749227	4.0851971	0.004427137	27.375	2.4148186	1415.4013
2	valid	4	12.779066	1.914064	0.20825465	-0.14649906	-0.33859557	-1.2301643	-0.7123677	-0.98725117	-1.1538335	-0.19010442	0.8962684	0.54748591	12.147401	1.8319129	0.086086679	0.42150287	-0.074459879	-0.99439031	-1.2401781	-0.45477121	-0.040373644	-0.58633847	-0.065662637	0.23942783	0.37006424	0.028030826	0.60818277	2.0278419	3.9166066	-0.044364306	20.089286	2.1868743	1213.9532
2	valid	7	13.774275	1.3642544	-0.33582824	0.4591141	0.32666649	-1.9009849	-1.7747586	-0.67226619	-0.4229268	0.22373664	-0.40256422	-0.29377198	12.522492	2.0661323	0.084813404	0.50954828	0.024400721	-1.0344262	-0.84197232	-0.17154487	-0.27120598	0.15109999	0.12496836	0.10112589	0.50621041	0.034428304	0.19126477	1.1423863	4.0987022	0.19506178	26.4375	2.4094018	1481.1805
2	valid	8	12.219419	2.0361996	0.18656767	1.6164296	0.033825769	-1.4748737	-0.6555482	-0.65076222	-0.065893319	-0.44408179	0.40925853	0.50774998	12.51709	2.1362785	-0.043715743	1.5137212	-0.26095361	-1.1440005	-0.85303302	-0.57459418	0.60673166	-0.0645459	0.73672512	0.014857155	0.35147582	0.047300693	0.78007392	1.2860346	2.7863001	0.31525794	22.791667	2.7977579	1235.5271
2	valid	9	12.898812	1.9773816	-0.33737056	1.0897489	-0.57653822	-1.0657359	-0.25355846	-1.3887048	-1.3103216	-0.10166201	0.43539996	0.056419331	11.631417	1.8789478	0.075711457	1.1228713	0.08391968	-0.23528431	-0.61826309	-0.95802208	-0.41509945	-0.74243224	0.32245077	-0.21980496	0.38078441	0.041647524	0.75813972	1.2218037	3.4966336	0.15040373	21.787879	2.5879191	1217.0331
2	valid	9	12.095821	2.5491695	0.059443117	0.23772262	-1.4426036	-1.2023456	0.36736346	-0.55025013	-0.85395148	-0.78523604	0.36031911	0.47190641	12.362969	2.3934594	-0.49362999	0.81531151	-0.37028308	-1.4320041	0.42515617	-0.74380256	-1.7619338	-0.11516919	0.71248933	0.19892309	0.44891232	0.046618633	0.83318737	0.87719923	3.2078046	0.001895239	20.625	2.5596951	1031.1661
2	valid	4	11.868612	2.2897832	-0.12476116	0.51074124	-0.19955407	-0.3358352	-0.87645739	-1.5208267	0.12724319	0.44509476	0.55740687	0.10324123	12.249947	2.1651865	0.028227966	0.49040237	-0.052609614	-0.09478177	-0.74897021	-0.77525462	-0.16261538	0.235834	1.0190918	-0.16266321	0.36379986	0.027804326	0.82734715	1.0766465	3.1697176	0.49868676	21.52381	2.5562682	1110.1388
2	valid	4	11.560067	2.2530929	0.38736107	1.1003044	-0.42415831	-0.52722138	-0.91608303	-1.7295123	0.0091893013	0.68755536	0.16284996	-0.069158704	11.332717	2.5588908	0.37200562	0.58282277	-0.61666808	-0.46494937	-0.11793952	-0.19387255	-0.76698396	-1.0741088	0.0017489739	0.39759131	0.26478497	0.037519548	0.49531718	0.59491747	4.5495059	0.28283243	18.142857	2.3360592	830.45579
2	valid	5	11.969892	2.4106691	0.0021800135	0.23963872	-1.034814	0.11057564	0.28101709	-1.4476304	-0.38673486	0.39145458	0.24475017	-0.6811027	11.126085	2.2027532	0.85621519	0.61780766	-0.30790321	0.26410311	-0.14685321	-0.34509793	0.16428057	0.22817741	0.45030398	0.0023028331	0.4823408	0.03451877	0.55963246	0.98717108	3.0236119	0.40819079	15.837838	2.6769634	1022.2594
2	valid	3	11.08917	2.383199	0.50161312	0.39737901	-0.74922149	0.49201418	0.40580757	-0.83074301	0.3640886	0.58511633	0.5416038	0.50930212	9.8427866	2.2431796	1.1315419	0.50377622	-0.11167936	0.24949351	0.26285072	0.16733443	0.24854244	0.49993933	0.5540087	0.088893991	0.35281738	0.029133867	0.76678958	1.9349445	2.6537679	-0.030410812	10.25	2.8531059	988.04546
2	valid	9	13.958298	1.6611353	1.0343198	-0.11222271	-0.47615081	0.35858884	-0.72967729	-1.0513902	-0.69271626	0.45331683	0.22510498	0.012434301	13.250215	2.5247792	0.72806812	-0.071778563	-0.95713962	0.0075967541	-0.26815042	-1.2306104	-0.43939499	0.012297148	0.77417534	0.1924369	0.57926159	0.088783729	0.93157774	1.0356515	7.3754919	0.88657876	45.625	1.9243298	2102.4029
2	valid	3	10.834886	2.3386516	1.0120892	0.71210613	-0.1530182	0.39146646	-0.04049382	-1.2100261	0.055356015	0.45367516	0.33875716	0.38351825	11.51355	2.1655381	0.9034625	0.47988987	-0.44902739	0.50294488	0.25712632	0.018426688	0.2044532	0.76829708	0.68622885	-0.84580696	0.30514419	0.014325957	0.7486923	0.93306319	2.7956908	0.11466989	9.9	2.8033356	1037.3723
2	valid	1	12.716228	0.67966067	1.1865524	-0.13315467	-0.026705311	0.0016914439	-0.43854202	-0.5820398	-0.13070723	-0.02789418	-0.10370045	0.50826836	13.74034	0.047002411	0.85904071	0.23496808	-0.24394057	0.1674463	-0.41332717	-0.041050748	-0.00097461866	-0.15557504	0.0049794645	0.31599895	0.35371608	0.018000718	0.41884076	1.1858897	3.4966105	-0.040802037	150.4	2.4882236	3879.7028
2	valid	9	12.642129	1.0410553	-0.53694714	0.030786043	0.78934059	0.72574589	-0.36677504	-1.3657183	-0.18479391	-0.50247094	-0.74036058	0.15414112	12.697607	0.80700836	-0.43642963	0.12208834	1.1511598	1.0418507	-0.39836617	-1.1101266	-0.35621236	-0.25031691	-0.66758379	-0.047831097	0.49760968	0.020102116	0.53759985	1.1878397	3.7454145	-0.082754535	57.55	2.1193533	2340.4617
2	valid	6	13.461887	1.4243334	-0.70148222	0.19813609	-0.47140697	-0.64189559	-0.33786424	0.95032542	0.23576595	-0.44277865	-0.72978802	-0.87310627	11.747132	1.4954	0.061736714	0.10085089	0.35487394	0.052913702	-0.46796918	0.25538872	0.00081810977	-0.92430145	-0.84457207	-0.78449849	0.73212238	0.04846641	0.85873035	2.0629797	3.0529625	-0.053301055	31.863636	2.5855312	1913.5316
2	valid	3	14.496531	0.40810259	0.44607544	0.26808142	-0.30337565	0.29167686	-0.41045486	-0.64857823	-0.43818875	-0.64119514	-1.4477303	-0.39479975	13.835964	0.13145542	0.2235063	-0.4162255	-0.64691381	0.21564686	-0.46075004	-0.51922455	-0.80684017	-1.2237332	-1.1338713	-0.27416671	0.24893982	0.0073531491	0.51128473	1.1169284	4.0192448	0.090982649	123.61905	2.2695378	3580.2023
2	valid	3	13.823874	1.4456529	-0.4167439	0.18937018	0.66040262	-0.092383075	-0.005662012	0.10040786	-0.19028912	-0.083562494	-0.11092167	0.065582024	12.87711	1.9792813	0.36958629	0.20446403	-0.99643858	0.84622434	0.31425175	-1.0458067	0.86515515	0.23277095	0.78169962	-0.35270175	0.25502193	0.049131045	0.5839166	0.46039611	3.2800844	0.58548862	28.5	2.5381902	1429.5073
2	valid	5	13.215669	2.277836	0.048198955	0.15230627	-1.1681406	0.36311219	0.65593141	-0.60781942	0.78076051	0.69145015	1.0289966	-0.92525929	12.924638	2.3198888	0.49032642	-0.68889888	-2.0630899	0.21811237	0.72325469	-0.88301293	0.46124047	-0.71300762	0.61226614	0.31717699	0.24597346	0.033393093	0.41771391	0.7370303	3.6733452	0.64577446	28.466667	2.5590767	1119.5563
2	valid	5	13.195844	2.1706349	-0.46048307	0.058544639	-0.32406216	-0.58555718	-0.95370674	-0.84691613	0.73862002	0.56036132	0.035615623	-0.44179913	12.620444	2.0108313	-0.22020008	0.58387968	-0.25741701	-0.65585389	-1.0031028	-1.0102708	0.3769919	0.072340413	0.062248132	-0.95161723	0.55759703	0.049350969	0.91006634	1.9686894	4.9236776	0.70934195	28	2.3444533	1481.3447
2	valid	2	11.261042	2.3458706	0.47684921	-0.041573696	-0.80122281	0.48058698	0.2986254	-0.73357137	0.27477129	0.44486526	1.0555877	0.30486005	11.840743	1.7054137	0.57354877	0.42769354	-1.1035701	1.0801187	-0.46040483	0.030405366	0.41224248	-0.72742836	1.618082	-0.060559843	0.36086175	0.090299946	0.7784057	0.14915574	7.7968206	1.30323	66.805556	2.0253521	1414.31
2	valid	3	12.010073	2.6294477	0.053016744	-0.63542314	-1.5173457	0.059604093	1.0201145	-0.35788311	-0.12472896	-0.56481298	-0.001906653	0.20251546	11.482878	2.2268348	0.28880866	-0.0071436168	-0.87194382	0.64833301	0.49099181	-1.164396	0.0065507688	-0.30438602	-0.0184442	-0.20234297	0.43023922	0.054814007	0.33346285	1.6254736	3.8050284	0.48530166	19.9	2.5151362	973.85039
2	valid	7	12.452642	2.11847	-0.72255751	-0.76970195	-0.6916814	0.45657683	-0.81107422	-0.54604713	0.20840163	0.19398675	-1.2754074	-0.96520774	11.438446	2.0659681	0.19917427	0.014705584	-0.0022447084	-0.17319412	-1.0739618	-0.49999386	-0.45290556	-0.12713265	-1.4549971	-0.99540607	0.73577156	0.076288557	0.77120879	1.1183057	2.4021061	0.06804629	23.692308	2.8303181	1315.8709
2	valid	7	13.199782	1.5562448	-0.31979085	-1.1683127	-1.0864634	-0.65787646	-0.62631485	0.033293486	0.092020119	-0.52638014	-1.8324959	-0.72758961	13.095946	1.6660687	-0.29130983	-0.94882163	-1.0095119	-0.013893693	-0.57041544	-0.81706998	0.20555242	-0.30029726	-0.61160659	-0.9761569	0.54135682	0.075161623	0.84845238	1.3174281	4.2593192	0.34971789	25.867647	2.2155754	1576.0118
2	valid	10	12.573622	0.089819884	0.94723131	0.32306402	-0.57601998	0.28951646	-0.63919307	-0.35225615	-0.5701151	-0.64983004	0.2170036	-0.44711364	12.313944	1.5883352	0.47377464	0.12084698	-1.3186719	0.54863545	-0.61694776	-0.088276956	-0.38314389	-1.4465342	1.3922347	-0.2946012	0.32219563	0.098222555	0.49471537	0.82249433	3.7740492	0.11079682	96.457143	2.3904297	2811.9482
2	valid	10	12.794561	0.57949391	1.0307064	-0.66424112	-0.34328982	-0.28216439	-0.73058654	0.21283403	0.80627052	0.36925003	-0.87197172	-1.1997224	13.22734	1.8843014	-0.12968494	-0.92343175	-0.33870863	0.31840743	-0.10968888	-0.014633624	0.074461534	-0.29591799	-1.1136049	-0.56147332	0.2631647	0.066675428	0.31194125	0.73907184	2.9319112	-0.012489288	49.914286	2.7760231	2308.3035
2	valid	3	13.036374	0.65918483	0.054533343	-0.61051288	-1.0051835	-0.14708069	0.066258905	0.76659248	1.2356345	0.38341646	-1.4109753	-1.5496795	11.710133	1.0481094	0.51990442	-0.13902908	-1.9233506	1.6187279	-0.60794846	0.044222884	0.7802739	-0.8367702	0.65013	-1.6719929	0.56272759	0.040242081	0.76262681	1.4350431	2.9586582	-0.034048914	102.44444	2.6316007	2799.2927
2	valid	6	11.924268	1.9494074	0.11755867	0.58855472	-0.23984153	0.42405857	-1.1183439	-0.77737212	-0.39676936	-0.28517196	-0.01121004	-0.69377361	11.024624	1.8752937	0.31400533	1.0502059	0.31845902	0.12602702	-0.70117648	-0.72724191	-0.11854235	-0.32175495	-0.77327495	-0.7194534	0.36028865	0.027182801	0.66682498	1.6111226	2.45468	-0.072652565	18.133333	2.8469199	1257.4526
2	valid	7	11.620945	2.1718	0.50109091	0.82446737	-0.28666547	-0.65809246	-0.32721603	-1.5970076	-0.37870062	-0.88123503	-0.3813406	0.85101551	13.167811	0.91532487	1.1161223	-0.53654244	0.071187922	-0.43069696	-0.85227627	-0.31210851	-0.24115404	0.28903896	0.13890096	-0.21870885	0.57294646	0.1150297	0.63782336	0.63301912	3.5145802	0.043671544	38.642857	2.5340278	2260.7392
2	valid	6	12.078082	2.1686401	-0.027589243	0.75885318	-0.32651548	-0.53522272	-1.2743031	-1.3033169	-0.29118518	-0.12039694	1.0342157	-0.21699281	12.371741	0.76710139	1.4877695	-0.30228874	0.34063983	-0.098144246	-0.78784734	-0.62069444	-0.39615998	0.44877022	0.19586735	-0.31716465	0.51151134	0.18474434	0.64554008	7.4255216	4.6584939	0.013122989	51.4	2.3757769	2528.2829
2	valid	2	12.712613	1.8432712	-0.3087018	0.61952935	-0.30973434	-1.8709524	-1.3326045	-1.4216274	0.56983806	0.9147788	0.8311485	-0.085380321	11.081025	2.0602757	-0.54335998	0.36006819	-0.4018953	-1.6509147	-1.6321123	-1.473824	-0.020702099	-0.21017101	0.054781544	0.72104609	0.49549937	0.047733312	0.78159395	3.3116752	3.7342416	-0.035689703	22.526316	2.5380055	1309.4008
2	valid	3	11.129694	1.9352068	-0.18224317	0.48561954	-0.61718896	-1.7461131	-1.2033371	-0.68102254	0.39482841	1.2935259	1.358964	0.11429694	11.684208	1.4480119	-0.18560024	0.64152016	-0.12068797	-1.0980402	-1.6422999	-1.3903445	0.01187362	0.66510131	0.28364806	-0.21138522	0.4436643	0.042381795	0.75097323	1.7259442	2.6131837	0.094555526	27.84375	2.8056098	1696.5207
2	valid	6	12.11917	1.3018247	0.99995849	-0.70941179	-0.72352431	-0.55275017	-0.38710988	-0.58822969	-0.70310522	0.11534334	0.76940633	0.088056804	11.929973	1.1288867	0.874959	-0.28432536	-0.62140165	-0.78458718	-0.67774306	-0.47492341	-0.3794311	-0.15328516	0.2140089	0.27664827	0.36738972	0.026335949	0.87624138	1.0910496	2.3487867	0.11936482	42.75	2.9301416	2760.8969
2	valid	6	13.075753	1.4211778	-0.22908791	-0.12815915	-0.28581537	-0.47610316	-1.0064326	-0.77375832	0.3194551	0.26992626	0.27770879	-0.14305282	12.646323	1.4631386	0.043835082	-0.54449054	-0.51911611	-0.12502001	-0.71932461	-0.66189194	-0.49930339	-0.10971055	0.45017159	-0.44833465	0.25299127	0.013250565	0.76564107	1.6872907	2.9181962	0.20239746	37.058824	2.7217019	1924.5834
2	valid	9	12.674079	1.9804099	-0.33428393	0.14798503	-1.3288343	-1.6899313	-1.1576522	-1.0860926	1.0043898	1.2574488	0.20380224	-0.29487891	13.345389	1.4892066	0.0084708768	-0.18385226	-0.29605566	-0.75965397	-1.256488	-0.92538019	-0.086128508	0.79460151	0.83303326	-0.44746807	0.46558504	0.021894905	0.70472043	1.360765	5.0834523	-0.025766867	27.952381	2.2803642	1494.6786
2	valid	4	13.518627	1.4084847	0.62426899	-0.0079386032	-1.0095248	-0.64417991	-0.94746807	-1.3562154	-0.87615358	-0.2850994	0.4525334	0.89059932	12.401855	1.2952269	0.97119162	0.36415887	-0.45669054	-0.20361038	-0.11254444	-0.12299183	-0.37908071	-0.50425121	-0.35641316	0.034858884	0.55956164	0.020129036	0.82137891	1.9872471	3.5165926	0.035005223	27.708333	2.664907	1993.8428
2	valid	10	12.083983	1.9143093	0.61990395	0.75250471	-0.22240795	0.070114844	0.41665394	-0.71846665	-0.42067729	0.48836413	0.63217741	0.019542994	14.482856	1.1865242	0.56814069	0.34267921	-0.1446507	-0.064441121	-0.44201281	-0.53557667	0.23522718	0.54392344	0.13100435	-0.098140444	0.34624119	0.077878617	0.75797703	0.25277131	6.7644125	0.086104981	46.76699	1.8478858	2043.0266
2	valid	8	12.01256	2.0961803	0.18828413	0.51445964	-2.0430584	-1.8854576	0.40843437	-0.9046595	-0.60389896	0.18423382	-0.33800418	0.32188574	12.956307	2.1288814	-0.61547888	0.17607759	-0.83105876	-1.6817231	1.0369967	-0.29727513	-1.0741863	-0.21179069	0.8551687	0.45851465	0.69641575	0.079470594	0.71360027	1.3229913	4.6108983	0.054293712	28.594595	2.3453835	1491.9427
2	valid	10	13.1607	2.0171515	0.53424045	-0.042978571	-1.4421574	-1.5377905	-0.059101324	-1.0007325	-0.72249002	0.038247894	-0.43421635	0.016547943	14.379418	2.0839061	0.32090609	-0.22187059	-2.0728874	-1.2792767	0.13887841	-0.99908094	-0.43930869	0.097669684	-0.53298476	0.33733528	0.50607728	0.027509775	0.71312843	0.39214507	4.0524487	-0.15263384	36	2.4829042	1404.1905
2	valid	10	12.085314	1.5527789	0.0019160348	-0.023740503	-0.19299405	0.20588707	-0.23137592	-0.78666416	-0.55058042	-0.24504662	0.16010247	-0.49406017	14.083417	1.629315	-0.82140062	-0.20935158	-0.71939551	-1.0408468	-0.12724107	-0.32342067	-0.2934859	0.82021405	1.264994	-0.44946727	0.45703723	0.053895468	0.63867373	0.6725932	6.3939936	0.1793703	25.823529	2.0318236	1270.9547
2	valid	5	13.595091	1.7116733	-0.28191239	-0.64594742	-0.075950526	-0.32668936	-0.57289444	0.24097889	1.2093784	0.7013812	0.40656566	-0.082686809	13.045476	1.6442577	0.25076599	0.34939279	0.3754211	0.26410402	-0.86293618	-0.25500377	0.32059847	0.080295976	0.41226684	-0.35927776	0.16384742	0.046493891	0.81306238	1.24313	3.6635362	0.46565855	27.833333	2.5944645	1599.3754
2	valid	3	15.254071	0.90277337	0.35801228	0.36229292	0.067271531	-0.14403451	-0.83192822	-0.61155073	-0.5472463	-0.39325225	-0.49079159	-0.21493901	15.304436	0.83900262	0.13063822	0.25368122	-0.26867393	-0.59661882	-1.13055	-0.58129667	-0.13246907	0.16683928	-0.38284997	-0.33253783	0.64160985	0.03348037	0.42537042	0.83059354	4.4537508	0.27014987	46.489796	2.1510782	2556.1244
2	valid	2	13.527337	0.98949935	0.22488096	0.40445391	-0.53406865	-0.18195756	0.01248378	0.82214462	0.3912029	-0.20176554	-0.29197811	-0.89592065	12.236831	1.576175	0.55592279	0.82572723	-0.43829273	-0.2847078	0.064121721	-1.0017647	-0.30389436	0.4397841	-0.32294909	-0.38858676	0.31538169	0.086819822	0.65632491	0.15839685	6.129884	0.58454419	41.36	2.1888542	2127.6028
2	valid	8	15.665515	0.82721152	0.041666867	0.087864852	-0.36984517	-0.48587757	-0.92877481	-0.75951	-0.10719287	0.14943744	0.00025792149	-0.29311057	14.681247	0.6074015	0.34422801	0.33599831	-0.11270293	-0.16367885	-0.87546093	-0.49480948	-0.19128966	0.04095181	-0.55840152	-0.36896651	0.54326523	0.073776092	0.66712651	2.3536267	6.8191033	0.56480341	67	2.0079796	2482.6009
2	valid	9	14.014535	1.580648	-0.089504447	1.3288789	-0.68779978	-1.0586259	-0.8116227	-0.56691493	0.57365537	-0.91280608	0.61730583	0.03006431	12.83458	2.1360374	0.31868726	1.1515347	-0.73742566	-0.4763917	-0.21132019	-0.99247251	0.14464647	-0.13302916	0.65196001	-0.42807065	0.37320891	0.047582104	0.86199022	0.77399689	2.9200282	0.35166164	19.339286	2.7003817	1342.0413
2	valid	2	12.577748	1.8157821	1.4968569	0.17503989	-0.80837659	-0.45592538	0.41077038	0.26763399	-0.49922263	0.0083080152	-0.43359823	-0.29342788	12.413753	1.8675494	0.7450947	0.70643486	-0.19039285	-0.089671032	-0.066359414	-0.33798785	-0.27294416	0.23846524	0.43834626	-0.08642738	0.36458439	0.033398657	0.67229926	0.67342582	2.4775994	0.25270744	15.392857	2.8287983	1415.5429
2	valid	9	12.590776	2.0947958	0.22834764	-0.27103232	0.47258301	0.17358287	-0.21442409	0.27329933	0.37824539	0.61955596	0.11971417	-0.12738227	13.536257	2.0823149	-0.14904733	0.11057225	0.21387442	0.13294021	-1.5659397	-0.080187134	1.1542954	0.80399	0.01229214	0.067405232	0.27550828	0.051896914	0.79120681	1.0111496	3.7819936	0.44159556	23.407407	2.616683	1193.1476
2	valid	7	12.481362	2.3494981	0.32845639	-0.32712181	-0.8612762	-0.74692718	-0.98130542	-0.48606452	0.24938319	-0.87534783	-0.15772019	0.58567481	12.418848	2.2721355	-0.048163204	-0.38945045	-0.53422257	0.12884524	-0.63591853	-0.24420445	-0.099010052	-0.23802244	0.97524143	-0.13670321	0.41812329	0.01750458	0.5637778	1.6009368	3.961817	0.14990551	21.521739	2.5793646	1043.9011
2	valid	10	14.187116	2.1500447	0.17795248	-0.44056089	-1.399915	0.035307853	-0.18269277	-0.72934231	-0.72277464	-0.52883631	0.23178323	0.4570887	13.230431	1.5423865	0.36285009	0.65149856	-0.064043095	-0.1419041	-0.28119911	-0.7735311	-0.49913079	-0.81152628	0.029051674	0.39705883	0.68603762	0.038726588	0.81442176	1	4.0228298	0.21071243	22.761905	2.5518296	1301.5019
2	valid	2	12.325915	1.5028384	-0.46836156	1.0814214	-0.3171787	-1.7735024	-1.0291316	-0.84221132	-0.23721853	0.24544684	-0.37561601	0.39382672	11.43287	1.702943	-0.37934523	0.95716883	-0.63532329	-1.7742729	-0.66889504	-0.8093136	0.14027836	0.52839271	0.1867385	0.20868731	0.67547244	0.048026628	0.4694222	2.1639081	2.9210454	0.036438461	29.055556	2.7376619	1396.8192
2	valid	2	12.5727	1.2123013	0.64902606	0.49361976	-0.77507661	-0.96395696	-0.51161427	-1.1633397	-0.84125543	0.89479804	-0.30762175	0.21070281	12.614341	2.0689794	0.061722868	0.41227936	-1.0346982	-0.82069438	-0.20162868	-0.6242524	-0.069682366	0.38473657	0.57044887	0.028498003	0.59637501	0.067338394	0.36048126	0.14119269	4.565277	0.0087832344	23.402985	2.1757561	1268.7173
2	valid	3	13.138315	1.8066924	0.074012634	0.5066156	0.36842016	-0.85994188	-1.391465	-0.31457597	0.82372682	0.66754316	-0.18267835	0.17276236	12.196906	2.1881037	0.34859093	0.67561081	-0.13824465	-0.47697625	-0.82510799	-0.81610346	0.4952815	0.25295405	0.73297178	0.11392221	0.47460336	0.029187414	0.38769957	1.1469315	2.5280631	0.018383086	22.16	2.7394882	1250.1877
2	valid	6	12.861221	2.3938816	0.028386908	0.29489051	-1.0290983	-0.66635253	0.12763994	-0.59044227	-0.13709481	0.63506961	1.5107162	0.82592921	12.935054	2.2783364	-0.17080884	0.23307769	-0.61216005	-0.027873618	-0.0064876097	-0.86765785	0.49346202	0.36144949	1.001074	0.41525963	0.22704827	0.038756652	0.63927373	1.2253826	3.4155734	0.43076559	22.210526	2.6855177	1051.0149
2	valid	7	13.064322	1.8017469	0.72402134	-0.4497423	-0.6606775	-0.25328667	0.16789412	-0.42205597	-0.14845501	0.57218232	0.6106164	-0.0033148385	11.534086	1.865356	0.78222297	0.58008493	0.12510353	-0.10414664	-0.18820773	-0.26034061	0.0069621548	0.32361327	0.48854105	0.2048282	0.22437663	0.0235497	0.65898581	1.0452505	3.9014334	0.52940003	21.675	2.299183	1426.9575
2	valid	6	12.871189	1.6428181	0.68231254	0.89453848	0.17143595	-0.15882804	-0.5532786	-0.20889001	-0.12355541	-0.1942088	0.14967037	-0.018612141	13.157408	1.86188	0.43709382	0.4410808	-0.049129438	-0.22393636	-0.30082257	-0.52798306	0.041482734	0.81509836	1.1557599	-0.09583406	0.39146632	0.031647977	0.79850213	0.44267293	3.0096618	-0.036546909	23.916667	2.7227624	1645.5305
2	valid	5	12.726746	1.9181392	0.54934642	-0.18760602	-0.55739642	0.37308962	0.21362466	-0.45471509	-0.16612624	0.68179821	0.67466941	-0.036029103	15.506145	0.67871915	0.56890572	0.37238571	-0.60004061	0.026046029	0.0073759421	-0.027488403	-0.30644675	0.15139924	-0.21154961	0.18339016	0.21973074	0.034010825	0.38206563	0.059032748	14.419735	0.48797713	48.833333	1.3143181	3187.6616
2	valid	5	12.619789	1.6479363	0.45444755	-0.21076278	-0.39472123	0.089959797	-0.052329829	-0.57596328	-0.77070199	0.39370164	0.59964849	-0.089454646	12.360746	1.788921	0.24279277	0.072911611	-0.37514782	-0.20893378	-1.3887656	-1.1539308	-0.61769356	0.36560653	0.56436532	-0.047282078	0.18097088	0.03483869	0.36612776	0.28504985	3.7181086	0.055900185	28.388889	2.4451079	1394.1665
2	valid	7	14.476339	2.4778515	0.054178578	0.031184696	-1.0305832	-0.44157726	0.15102343	-0.80816478	-0.23108968	0.75304097	0.4851544	0.14361473	13.68421	0.48480657	0.95618773	0.77088498	-0.34907581	0.08186793	0.096451013	-1.0143399	-0.32066424	0.3956353	-0.014380005	0.18184578	0.6421855	0.11333437	0.59309384	1.127526	5.2506278	0.43663607	53.272727	2.3232455	1821.513
2	valid	9	12.84335	2.3393099	1.1866165	-0.20724004	-1.4695824	-0.66954686	0.44596756	0.10123263	-0.24282206	-0.15043284	-0.13340417	0.4344619	11.574555	2.0345866	0.79651919	0.5948042	-0.36659705	-0.15777298	0.088805805	-1.5301709	-1.2642628	-0.44622366	0.049174982	-0.029272835	0.58440476	0.040380924	0.53737136	1.1243866	4.0539954	0.34612466	22.777778	2.5099492	1474.5681
2	valid	5	12.408342	1.8086746	1.1674436	0.10928273	-0.63598369	-0.027909425	0.26247512	-1.0342708	-1.4261382	-0.6033843	0.078620448	0.85885492	12.923931	0.90818509	1.1862013	1.0390645	0.45508672	0.18180635	-0.20710518	-0.4028821	-0.28766778	-0.071084455	0.027122628	0.12263916	0.56202075	0.020399603	0.30847354	1.1457678	3.0400402	0.41463691	42.5	2.7174091	2328.4968
2	valid	9	14.701109	2.1035697	-0.53211656	-0.92766081	-1.5210356	-0.28882349	0.37170044	-0.0359273	-0.59604937	0.45530209	0.35098502	-1.2154513	13.884926	1.3841409	-0.059881656	-0.055067624	-0.41937384	0.0057560833	-0.11883741	0.0862385	-0.0083025272	0.33898165	-0.031143583	-0.48297359	0.5816189	0.03347051	0.5013407	1.229256	6.257315	0.27142193	38.25641	2.0516699	1425.0152
2	valid	6	13.902723	1.6623159	0.46999838	1.8261174	0.53979099	-1.038814	-0.59542235	-0.075310311	-0.36564257	-0.79813824	0.58067503	0.20830631	14.264741	2.1515779	0.53882669	0.47614129	-0.066400232	-0.56410363	-0.33292549	-0.34615714	-0.71828214	-0.68333587	-0.28212434	0.1792592	0.54226815	0.10476866	0.75018298	0.44372099	5.6300279	-0.073463747	40.779817	1.9591296	2377.7188
2	valid	9	12.505902	1.5094191	0.49712527	-0.72113374	-0.4696157	-0.83842973	-1.26621	-0.76494673	-0.23184147	0.64197153	0.55698748	0.22833343	12.444123	1.2006202	0.48476844	0.1007391	-0.25111293	-1.2697159	-1.7198266	-1.007001	0.19434645	0.98442133	0.75978661	0.19172927	0.35192856	0.01714584	0.5311668	1.1559075	2.8930333	-0.092492538	26.421053	2.733966	1880.4331
2	valid	5	13.644783	1.8672007	0.56102275	0.12482237	0.075216029	-0.31104222	-1.0178929	-0.84850102	0.031926171	0.1817858	1.1768139	0.17821345	13.763547	1.1068646	0.44738609	-0.081866076	-0.48613733	0.019941396	-0.18894332	-0.44880679	0.15214784	0.1898682	0.68818024	0.11740054	0.40568081	0.1397502	0.75636712	0.20263395	5.9802502	0.09544362	55.775281	1.7201671	2298.8282
2	valid	5	14.515575	1.5121279	-0.31011259	0.18982487	-0.11312565	-0.011354188	-1.1378868	-0.33588081	0.81171039	0.42673349	0.20994421	-0.70052528	14.450037	0.60808843	0.64821512	0.21150869	-0.52140467	0.18140299	-0.090049377	-0.15280799	0.55889736	0.41367132	0.25941985	-0.4275227	0.37193332	0.13100148	0.52801619	0.52292131	7.6668137	0.086894515	67.218182	1.2508689	3187.9603
2	valid	2	14.281718	1.8609761	-0.14627947	0.91997558	-0.51739558	-1.1418668	-0.57933335	-0.76857945	1.0670995	-0.13921631	-0.18444605	-0.48549528	13.548143	1.7908187	-0.32279878	1.2081798	-0.64567045	-0.40741234	-0.64036471	-0.42029199	1.5233157	-0.40138957	0.15789688	-0.74865267	0.61665684	0.05014771	0.38918851	1.2202108	3.5449291	0.43528253	33.035714	2.6095117	1479.387
2	valid	6	13.834329	2.1741846	-0.47735066	-0.80534646	-0.87117776	0.69285749	0.15567718	-0.31678964	1.6619137	0.20508359	0.73240227	-1.1027416	13.101569	2.23659	0.037448125	-0.59215025	-0.83389362	0.5543187	0.62234562	-0.23547534	0.5706132	-0.078911686	0.66897961	0.20657615	0.44037958	0.03195497	0.85287275	1.0676684	4.0203352	0.4736848	25.666667	2.4665519	1177.6638
2	valid	7	12.90171	2.3043838	-0.068689922	-0.58418972	-0.27717182	0.19806334	-0.089154307	-0.51200193	0.23002803	0.35996449	0.56788568	-0.16283927	12.29157	1.9189641	0.31207926	0.68174137	0.13798535	0.3021834	-0.10224592	-0.5256951	0.45074856	0.65039384	0.21133484	-0.59875529	0.41009828	0.043071915	0.66198438	1.2232641	3.4522931	0.57006081	20.35	2.6197444	1356.7295
2	valid	7	12.08738	1.7552588	0.088620701	0.29101618	-0.083292032	-0.059882079	-0.904429	0.3359428	0.60110353	0.038725887	0.31778007	0.18939691	11.078724	2.2068938	0.57322765	-0.32695137	-0.30135216	0.29397688	0.10638528	-0.093173133	-0.23749126	-0.35919684	0.087138502	-0.091909845	0.34127745	0.02550953	0.3745222	1.4665614	3.5868289	0.63047067	23.823529	2.4223065	1333.671
2	valid	9	13.695812	2.481807	-0.21036596	-0.21332751	-0.70192507	-0.41442075	-0.74534822	-0.082668509	0.56325144	0.27277045	1.2659099	0.76795801	13.845466	2.053617	0.1033339	-0.092582577	-1.1711487	0.28201686	-0.32502545	-0.044501869	-0.49868445	-0.43014472	0.92281767	0.64511193	0.44306539	0.069630492	0.20323102	1.3673614	3.3134758	0.21067084	25.625	2.6972118	1046.2357
2	valid	4	12.503524	2.1699249	0.66099111	0.53322465	-0.67695613	-0.29182507	-0.360504	0.11511193	-0.63962716	-0.55777846	1.0382049	0.87311114	11.95174	1.879821	0.51342022	1.1674966	0.59299277	-0.34079755	-0.79835828	-0.1100264	0.1712434	-0.75938149	0.35353699	0.66305056	0.31396171	0.090627286	0.86652133	1.4026191	3.1291639	0.29988662	44.073171	2.585657	2489.1238
2	valid	7	12.768099	1.8827273	0.32810225	0.92524958	0.19940409	-0.29875858	-0.74517479	-0.017945099	0.42711286	0.14306486	0.13621054	0.11506493	12.285147	2.0629444	0.2650849	1.1252719	0.4875841	0.11884599	-0.73787451	-0.25071645	0.17603543	-0.11455368	0.71091735	-0.35950232	0.33938734	0.033651955	0.92239505	0.98843141	2.7867	0.36292486	15.451613	2.8679388	1324.7269
2	valid	7	13.029456	1.6072612	0.22681337	1.2922842	-0.075874399	-0.60553685	-1.6119539	-1.4238903	0.082311331	0.076819847	0.50869381	-0.38044178	12.729166	1.4779577	0.21489238	0.3704949	-0.81143881	-0.56525501	-0.48388068	-0.56630549	0.12471195	0.7086529	0.30976964	-0.97609861	0.5391773	0.019484811	0.53583681	2.7190386	3.6103071	-0.18096819	23.333333	2.7040983	1491.8124
2	valid	2	16.731802	0.16094964	0.05809775	0.36200442	-0.33522828	-0.37593676	-0.47136414	-0.46017482	-0.17088656	-0.15335782	-0.39016365	-0.30812672	14.40759	1.1057986	0.56012388	0.77866362	0.19140789	0.35055196	0.54042631	0.081290054	0.29707352	0.40409379	-0.24857838	0.065124758	0.3814225	0.021907424	0.38069751	0.37063493	4.9047185	0.3304399	42.612903	2.1592546	2899.8207
2	valid	8	14.497571	2.0147042	-0.0096789665	-0.14945382	-1.0070335	-0.22132839	0.36372448	-0.31058738	0.83483399	0.42371989	0.66564731	-0.6934296	14.204359	1.9622535	-0.075015079	0.15153879	-0.64237161	-0.20481053	-0.42260523	-1.1362556	0.039509135	0.41096991	0.35598943	-1.2095557	0.39421468	0.051538867	0.13917681	0.66959506	4.5496644	0.090808879	29.388889	2.3146538	1268.9281
2	valid	3	11.037626	2.1196956	1.2208524	0.70385843	-0.38654639	-0.79521727	-0.41030544	0.3786307	0.76406614	0.052629016	-0.46562457	-0.19097245	11.084059	1.5832159	1.0997024	0.76282326	-0.2034679	-0.15504435	-0.21198046	0.042045254	0.28501509	0.25116697	-0.52508438	-0.4509321	0.61773813	0.0093172624	0.27432746	1.0630898	2.8813983	0.28007155	15.733333	2.8916253	1246.0272
2	valid	10	13.855645	2.233045	-0.3771553	-0.28365839	-1.2685378	0.23341825	1.0823237	-1.0678561	0.54698327	0.81546366	0.28592179	-0.29996955	14.019029	2.395644	-0.50390588	-0.76018569	-0.87081967	-0.096719654	0.94495847	-1.0472992	0.31006521	1.5282276	0.51919992	-0.31239985	0.41382232	0.050140609	0.94073572	0.74036389	3.6548254	0.26691607	27.340909	2.5229805	1206.5659
2	valid	6	13.230781	2.320278	-0.48202227	-0.52153993	-0.59659069	0.49778446	1.3424745	-0.88619113	0.27371286	1.0975346	0.47789953	-0.71057471	11.701587	1.8183504	0.98017047	2.0304434	-0.14557251	-1.2198231	0.49732647	-0.49966066	-0.36902964	0.12557038	0.59618865	-0.14057882	0.44338099	0.048381264	0.93499815	0.79927523	2.4976129	0.18298843	18.504587	2.5318803	1380.8421
2	valid	7	10.885145	2.514796	1.7219817	0.76521197	-0.47665248	-0.27212551	0.054875781	-0.22564442	0.18135259	-0.088131989	-0.59382416	-0.086086787	10.30893	2.6311524	1.8347074	0.83218384	-0.60602843	-0.14091219	0.088608541	-0.027488796	-0.29378252	-0.33586999	-0.78137745	-0.29907595	0.41768616	0.0044540322	0.948204	0.90277794	1.8931623	0.31738551	10.192661	3.0856618	807.10502
2	valid	8	13.198568	1.9509415	0.079856405	1.5747549	0.14323048	-1.4513894	-0.029612122	-0.74464751	0.87857441	0.17800576	-0.22804481	0.47101001	13.739882	1.6201046	0.0762863	2.0057488	-0.30210283	-2.0917435	-0.15091279	-0.79406781	0.70332209	-0.62088748	-0.44153241	0.3205543	0.40584625	0.039101991	0.86322948	0.95041266	2.1480084	-0.040972986	20.311927	2.7581188	1535.0689
2	valid	10	12.419551	2.5884196	0.92864331	-0.057813971	-1.7456689	0.055490524	1.0181306	-0.48651073	-0.018462274	0.23519061	-0.25465205	0.60970783	11.665198	2.617323	1.3312981	0.11807725	-1.5493054	-0.39618392	0.97023367	-0.10853382	-0.050056775	0.1542242	-1.0544061	0.79471681	0.43480668	0.022374655	0.93598581	0.91755783	2.745763	0.3989246	17.009901	2.7764834	981.29765
2	valid	10	9.4988762	2.3322582	1.3598295	1.1831984	0.46163186	0.33169472	0.78467202	0.17052947	-0.44561205	-0.16152112	-0.50216952	0.22151345	10.603065	2.4516544	1.3872723	0.90480517	0.32113599	0.04785086	0.61125594	-0.32245926	-0.46069487	-0.10312669	-0.72119187	-0.59915946	0.40903139	0.0042211944	0.73443767	0.88885125	2.1581532	-0.37214428	9.7722772	3.1038775	822.23143
2	valid	10	9.1844946	2.3038326	1.5988438	1.1058037	0.77157482	0.29123665	0.25412933	-0.20396356	-0.24607278	-0.13965387	-0.21892182	0.19123195	10.805929	2.306203	1.2519085	1.1994527	0.12589741	0.1024926	0.47948401	-0.53935352	-0.54242981	0.42381878	-0.63674173	-0.11780763	0.33595195	0.013866128	0.70077954	0.72292461	2.1806871	-0.30662527	9.5444444	3.0736841	848.67092
2	valid	8	13.027388	2.4490282	-0.018932286	-0.7373117	-0.94000957	0.21009805	0.32041213	-0.26060596	-0.30157276	0.41911872	0.17177584	-0.26390619	12.891848	2.4952936	0.18466756	-0.68113045	-0.35193256	0.22556399	0.066195791	-0.8489041	-0.6394014	0.33892095	0.084699094	-0.31157641	0.50402297	0.042529032	0.47222584	1.2183648	4.5141669	0.70045308	25.32	2.4190443	1072.0799
2	valid	5	11.610133	1.7314111	1.6531957	0.71594084	-0.24366911	-0.61228481	-0.17435552	0.28732965	0.33104124	0.48560017	0.24025832	-0.016968598	12.30804	2.0176548	0.67776339	0.34673311	-0.5072024	-0.019569713	0.38055705	-0.15697909	-0.26931738	-0.049747905	0.49085057	0.70968068	0.32999016	0.034793486	0.75612903	0.23143784	6.4113435	0.27594995	18.816667	1.5661868	1686.1102
[truncated: 157,207 more rows]
